# Supplementary material for: Complete De Novo Assembly of Monoclonal Antibody Sequences
Source: Sci Rep. 2016 Aug 26;6:31730. doi: 10.1038/srep31730 (PMC4999880; doi:10.1038/srep31730)
Supplement: Assembly results [file srep31730-s2.zip]

Archive with 72 entries (65 files):
- ALPS_Data/
- ALPS_Data/ALPS.jar
- ALPS_Data/antibodies_with_contaminants.fa
- ALPS_Data/Data_6protein/
- ALPS_Data/Data_6protein/peptides_0.csv
- ALPS_Data/Data_6protein/peptides_db.csv
- ALPS_Data/Data_6protein/peptides_spider.csv
- ALPS_Data/Data_6protein/peptides_spider.csv.k7.csv
- ALPS_Data/Data_6protein/peptides_spider.csv.k7.fasta
- ALPS_Data/Data_6protein/target1_leptin.fasta
- ALPS_Data/Data_6protein/target2_kallikrein.fasta
- ALPS_Data/Data_6protein/target3_groEL.fasta
- ALPS_Data/Data_6protein/target4_myoglobin.fasta
- ALPS_Data/Data_6protein/target5_aprotinin.fasta
- ALPS_Data/Data_6protein/target6_peroxidase.fasta
- ALPS_Data/Data_Human_Heavy/
- ALPS_Data/Data_Human_Heavy/Human_HeavyChain.fasta
- ALPS_Data/Data_Human_Heavy/peptides_0.csv
- ALPS_Data/Data_Human_Heavy/peptides_0.csv.k6.csv
- ALPS_Data/Data_Human_Heavy/peptides_0.csv.k6.fasta
- ALPS_Data/Data_Human_Heavy/peptides_db.csv
- ALPS_Data/Data_Human_Heavy/peptides_db.csv.k6.csv
- ALPS_Data/Data_Human_Heavy/peptides_db.csv.k6.fasta
- ALPS_Data/Data_Human_Heavy/peptides_spider.csv
- ALPS_Data/Data_Human_Heavy/peptides_spider.csv.k6.csv
- ALPS_Data/Data_Human_Heavy/peptides_spider.csv.k6.fasta
- ALPS_Data/Data_Human_Heavy/peptides_spider.csv.k6.merged.fasta
- ALPS_Data/Data_Human_Light/
- ALPS_Data/Data_Human_Light/Human_LightChain.fasta
- ALPS_Data/Data_Human_Light/peptides_0.csv
- ALPS_Data/Data_Human_Light/peptides_0.csv.k6.csv
- ALPS_Data/Data_Human_Light/peptides_0.csv.k6.fasta
- ALPS_Data/Data_Human_Light/peptides_db.csv
- ALPS_Data/Data_Human_Light/peptides_db.csv.k6.csv
- ALPS_Data/Data_Human_Light/peptides_db.csv.k6.fasta
- ALPS_Data/Data_Human_Light/peptides_spider.csv
- ALPS_Data/Data_Human_Light/peptides_spider.csv.k6.csv
- ALPS_Data/Data_Human_Light/peptides_spider.csv.k6.fasta
- ALPS_Data/Data_Lys/
- ALPS_Data/Data_Lys/Lys.fasta
- ALPS_Data/Data_Lys/peptides_0.csv
- ALPS_Data/Data_Lys/peptides_db.csv
- ALPS_Data/Data_Lys/peptides_spider.csv
- ALPS_Data/Data_Lys/peptides_spider.csv.k6.csv
- ALPS_Data/Data_Lys/peptides_spider.csv.k6.fasta
- ALPS_Data/Data_WIgG1_Heavy/
- ALPS_Data/Data_WIgG1_Heavy/peptides_0.csv
- ALPS_Data/Data_WIgG1_Heavy/peptides_0.csv.k6.csv
- ALPS_Data/Data_WIgG1_Heavy/peptides_0.csv.k6.fasta
- ALPS_Data/Data_WIgG1_Heavy/peptides_db.csv
- ALPS_Data/Data_WIgG1_Heavy/peptides_db.csv.k6.csv
- ALPS_Data/Data_WIgG1_Heavy/peptides_db.csv.k6.fasta
- ALPS_Data/Data_WIgG1_Heavy/peptides_spider.csv
- ALPS_Data/Data_WIgG1_Heavy/peptides_spider.csv.k6.csv
- ALPS_Data/Data_WIgG1_Heavy/peptides_spider.csv.k6.fasta
- ALPS_Data/Data_WIgG1_Heavy/WIgG1_HeavyChain.fasta
- ALPS_Data/Data_WIgG1_Light/
- ALPS_Data/Data_WIgG1_Light/peptides_0.csv
- ALPS_Data/Data_WIgG1_Light/peptides_0.csv.k6.csv
- ALPS_Data/Data_WIgG1_Light/peptides_0.csv.k6.fasta
- ALPS_Data/Data_WIgG1_Light/peptides_db.csv
- ALPS_Data/Data_WIgG1_Light/peptides_db.csv.k6.csv
- ALPS_Data/Data_WIgG1_Light/peptides_db.csv.k6.fasta
- ALPS_Data/Data_WIgG1_Light/peptides_db.csv.k7.csv
- ALPS_Data/Data_WIgG1_Light/peptides_db.csv.k7.fasta
- ALPS_Data/Data_WIgG1_Light/peptides_spider.csv
- ALPS_Data/Data_WIgG1_Light/peptides_spider.csv.k6.csv
- ALPS_Data/Data_WIgG1_Light/peptides_spider.csv.k6.fasta
- ALPS_Data/Data_WIgG1_Light/peptides_spider.csv.k7.csv
- ALPS_Data/Data_WIgG1_Light/peptides_spider.csv.k7.fasta
- ALPS_Data/Data_WIgG1_Light/WIgG1_LightChain.fasta
- ALPS_Data/README.txt
