# Supplementary material for: Complete De Novo Assembly of Monoclonal Antibody Sequences
Source: Sci Rep. 2016 Aug 26;6:31730. doi: 10.1038/srep31730 (PMC4999880; doi:10.1038/srep31730)
Supplement: Assembly results [file srep31730-s2.zip › ALPS_Data/Data_6protein/peptides_0.csv]

Scan	Peptide	conf	area
F1:1874 1875 1876	TKVVHY	100 100 100 100 100 100	40900000
F1:2066 2067 2068	TKVVHY	100 100 100 100 100 100	40900000
F1:1906 1907 1908	TKVVHY	100 100 100 100 100 100	40900000
F6:2520 2521 2522	AAVESAC(+57.02)PR	100 100 100 100 100 100 100 100 100	1
F1:1842 1843 1844	TKVVHY	100 100 100 100 100 100	40900000
F1:2130 2131 2132	TKVVHY	100 100 100 100 100 100	40900000
F1:2002 2003 2004	TKVVHY	100 100 100 100 100 100	40900000
F6:2319 2320 2321	AAVESAC(+57.02)PR	100 100 100 100 100 100 100 100 100	45900000
F6:2351 2352 2353	AAVESAC(+57.02)PR	100 100 100 100 100 100 100 100 100	45900000
F1:3893 3894 3895	KLAKVF	100 100 99 100 100 100	5920000
F6:2287 2288 2289	AAVESAC(+57.02)PR	100 100 100 100 100 100 100 100 100	45900000
F6:2415 2416 2417	AAVESAC(+57.02)PR	100 100 100 100 100 100 100 100 100	45900000
F1:3858 3859 3860	KLAKVF	100 100 99 100 100 100	5920000
F1:2034 2035 2036	TKVVHY	99 100 100 100 100 100	40900000
F1:2162 2163 2164	TKVVHY	99 100 100 100 100 100	40900000
F6:2383 2384 2385	AAVESAC(+57.02)PR	100 100 100 100 100 100 100 100 100	45900000
F1:2510 2511 2512	TKVVHY	99 100 100 100 100 100	1
F2:2910 2911 2912	VVKLVNQE	100 100 100 100 100 100 100 100	184000
F6:2482 2483 2484	AAVESAC(+57.02)PR	100 100 100 100 100 100 100 100 100	1
F1:1810 1811 1812	TKVVHY	99 100 100 100 100 100	40900000
F6:2447 2448 2449	AAVESAC(+57.02)PR	99 99 100 100 100 100 100 100 100	45900000
F1:1938 1939 1940	TKVVHY	99 100 100 100 100 100	40900000
F6:3701 3702 3703	HLAC(+57.02)LPR	100 100 100 100 100 99 100	1650000
F1:2194 2195 2196	TKVVHY	99 99 100 100 100 100	40900000
F2:2577 2578 2579	KFDKFKHLKTE	100 100 100 100 100 100 99 99 100 100 100	263000
F6:4578 4579 4580	LAASLLR	99 99 100 100 100 100 100	45300000
F6:4607 4608 4609	LAASLLR	99 99 100 100 100 100 100	45300000
F1:2331 2332 2333	TKVVHY	99 99 100 100 100 100	1
F6:2767 2768 2769	YVVHNVAHR	99 99 100 100 100 100 100 100 100	582000
F5:3858 3859 3860	LAASLLR	100 100 100 100 100 100 98	6440000
F1:1970 1971 1972	TKVVHY	99 99 100 100 100 100	40900000
F5:3890 3891 3892	LAASLLR	100 100 100 100 100 100 98	6440000
F1:2946 2947 2948	AAKDVKF	100 100 99 99 100 100 100	2500000
F6:2405 2406 2407	KAGFVTR	100 100 100 100 100 99 99	672000
F6:2376 2377 2378	KAGFVTR	100 100 100 100 100 99 99	672000
F6:4095 4096 4097	LLAEAMDK	100 100 100 100 99 99 100 99	27000000
F1:2098 2099 2100	TKVVHY	99 99 100 100 100 100	40900000
F6:4719 4720 4721	TPTLFDNK	99 99 100 100 100 100 100 100	30900000
F1:2430 2431 2432	TKVVHY	98 99 100 100 100 100	1
F6:5928 5929 5930	ALELFR	99 99 100 100 100 100	3080000
F6:3016 3017 3018	MKAAVESAC(+57.02)PR	98 99 100 100 100 100 100 99 100 99 99	639000
F1:2357 2358 2359	TKVVHY	98 99 100 100 100 100	1
F6:120 121 122	KPRYTK	100 100 98 100 100 100	66300
F1:2226 2227 2228	TKVVHY	98 99 100 100 100 100	40900000
F6:4751 4752 4753	TPTLFDNK	99 99 100 100 100 100 99 100	30900000
F4:2034 2035 2036	HPQKVTKVM	100 100 100 99 100 100 100 98 99	110000
F6:4162 4163 4164	LLAEAMDK	100 100 100 100 99 98 99 99	27000000
F6:4546 4547 4548	LAASLLR	100 100 100 98 98 100 100	45300000
F1:3243 3244 3245	RLLRY	99 100 99 99 100	841000
F1:5541 5542 5543	LLRYF	100 100 99 99 100	3280000
F6:2216 2217 2218	TFKPER	100 100 100 98 100 100	18400
F6:4639 4640 4641	LAASLLR	100 100 100 98 98 100 100	45300000
F1:2398 2399 2400	TKVVHY	98 99 100 100 100 100	1
F3:437 438 439	LAGGVAVLK	100 100 99 99 99 100 100 100 99	36600000
F3:562 563 564	LAGGVAVLK	100 100 100 99 99 100 100 100 99	36600000
F6:2799 2800 2801	LYAEER	99 98 100 100 100 100	630000
F3:626 627 628	LAGGVAVLK	100 100 99 99 99 100 100 100 99	36600000
F3:824 825 826	LAGGVAVLK	100 100 99 99 99 100 100 100 99	1
F3:725 726 727	LAGGVAVLK	100 100 99 99 99 100 100 100 99	36600000
F2:2612 2613 2614	KFDKFKHLKTE	100 100 100 100 100 99 99 99 100 100 97	263000
F3:594 595 596	LAGGVAVLK	100 100 99 99 99 100 100 100 99	36600000
F3:469 470 471	LAGGVAVLK	100 99 99 99 99 100 100 100 99	36600000
F6:4677 4678 4679	LAASLLR	100 100 100 98 98 100 100	1
F3:690 691 692	LAGGVAVLK	100 99 99 99 99 100 100 100 99	36600000
F3:501 502 503	LAGGVAVLK	100 100 99 99 99 100 100 100 99	36600000
F3:789 790 791	LAGGVAVLK	100 99 99 99 99 100 100 100 99	36600000
F3:757 758 759	LAGGVAVLK	100 99 99 99 99 100 100 100 99	36600000
F6:3797 3798 3799	VGGWEC(+57.02)EK	99 98 100 100 100 100 100 98	6320000
F3:1077 1078 1079	LAGGVAVLK	100 100 99 98 99 100 100 100 99	1
F1:5205 5206 5207	KLTSFY	99 99 99 99 100 100	517000
F6:1327 1328 1329	RVVLNK	98 99 99 100 100 100	9450000
F3:1013 1014 1015	LAGGVAVLK	100 100 99 98 99 100 100 100 99	1
F6:943 944 945	RVVLNK	98 99 99 100 100 100	9450000
F3:917 918 919	LAGGVAVLK	100 99 99 99 99 100 100 100 99	1
F6:1007 1008 1009	RVVLNK	98 99 100 100 100 100	9450000
F6:4978 4979 4980	FMLC(+57.02)AGR	99 99 100 100 100 98 100	150000000
F3:1048 1049 1050	LAGGVAVLK	100 100 99 99 99 100 100 100 99	1
F6:4130 4131 4132	LLAEAMDK	100 100 100 100 99 98 99 99	27000000
F3:658 659 660	LAGGVAVLK	100 99 99 99 99 100 100 100 99	36600000
F6:3986 3987 3988	LPVVSSPK	100 100 100 99 98 99 99 100	692000
F1:4587 4588 4589	AAVKAPGF	99 98 99 100 100 99 100 100	331000
F3:853 854 855	LAGGVAVLK	100 99 99 99 99 100 100 100 99	1
F3:408 409 410	LAGGVAVLK	100 99 99 98 99 100 100 100 99	36600000
F6:3195 3196 3197	LVLNQR	99 100 100 99 99 99	1030000
F3:885 886 887	LAGGVAVLK	100 99 99 99 99 100 100 100 99	1
F6:2651 2652 2653	AAVESAC(+57.02)PR	99 99 100 100 100 99 98 100 100	1
F2:4458 4459 4460	VVALSRLE	100 100 100 100 100 95 100 100	1
F1:2462 2463 2464	TKVVHY	97 99 100 100 100 100	1
F3:981 982 983	LAGGVAVLK	100 99 99 99 99 100 100 100 99	1
F1:2264 2265 2266	TKVVHY	97 99 100 100 100 100	1
F3:530 531 532	LAGGVAVLK	100 99 99 99 99 100 100 100 99	36600000
F3:1109 1110 1111	LAGGVAVLK	100 99 99 98 99 100 100 100 99	1
F6:4943 4944 4945	FMLC(+57.02)AGR	99 99 100 100 99 98 100	150000000
F6:2088 2089 2090	EEAALQGR	98 99 100 100 100 99 99 99	138000
F6:4098 4099 4100	YFYDAK	99 99 99 99 99 100	2350000
F6:2975 2976 2977	VEDALHATR	98 100 100 100 100 100 100 97 99	29700000
F1:2955 2956 2957	AKDVKF	98 98 100 100 100 100	346000
F6:2120 2121 2122	EEAALQGR	98 99 100 100 100 99 99 99	138000
F5:658 659 660	AAVESAC(+57.02)PR	100 100 100 100 100 100 100 100 94	265000
F6:4008 4009 4010	ALLSAAQER	97 99 100 100 100 100 98 100 100	113000
F6:4328 4329 4330	LAADDFR	98 99 100 99 100 100 100	1320000
F6:4783 4784 4785	TPTLFDNK	99 98 100 100 100 100 98 100	30900000
F5:3826 3827 3828	LGASLLR	100 99 100 99 100 100 97	1020000
F6:4373 4374 4375	YFYDAK	99 99 98 99 100 100	1870000
F6:3823 3824 3825	VGGWEC(+57.02)EK	98 98 99 100 100 100 100 99	6320000
F6:914 915 916	RVVLNK	98 100 100 100 99 100	9450000
F6:149 150 151	KGPAALQK	100 99 98 99 100 100 99 100	128000
F6:2770 2771 2772	YVVHNVAHR	98 100 99 99 100 100 99 100 99	320000
F5:4718 4719 4720	LLNQAVELVR	100 100 100 100 100 100 100 100 100 93	52000
F6:4248 4249 4250	YMLC(+57.02)AGR	99 99 100 100 99 98 100	116000
F6:4287 4288 4289	STEVVALSR	96 97 100 100 100 100 100 100 100	2940000
F2:3124 3125 3126	LDLDRE	99 99 100 100 97 100	70200
F2:4065 4066 4067	HVLTMLNEHE	97 97 100 100 100 100 99 100 100 100	1
F3:379 380 381	LAGGVAVLK	100 100 100 99 99 100 100 100 97	1
F5:2082 2083 2084	HGLDNYR	100 100 100 100 97 100 98	12000
F3:2905 2906 2907	LAGGVAVLK	100 99 99 98 99 100 100 100 98	1
F6:4040 4041 4042	VGAATEVEMK	98 97 100 100 100 100 99 100 100 99	1
F6:1359 1360 1361	RVVLNK	98 99 99 100 100 100	9450000
F3:952 953 954	LAGGVAVLK	100 99 99 99 99 100 100 100 97	1
F1:5048 5049 5050	VVLDKSF	100 100 100 99 98 98 99	1280000
F6:162 163 164	VEQGASVDKR	99 100 100 98 99 99 99 100 100 98	724000
F6:1231 1232 1233	RVVLNK	98 99 99 100 100 100	9450000
F5:3010 3011 3012	HLAC(+57.02)LPR	100 100 100 100 100 100 95	73000
F5:472 473 474	KAGFVTR	100 100 100 100 100 100 95	68800
F5:613 614 615	AFGNANSAR	100 100 100 100 99 99 99 100 95	81100
F3:5612 5613 5614	C(+57.02)AQVHPQK	100 100 100 100 100 100 95 98	22600000
F3:1173 1174 1175	LAGGVAVLK	100 99 99 98 99 99 99 100 98	1
F1:2574 2575 2576	KKGHHEAELKPL	99 99 99 100 100 100 100 100 100 100 99 94	162000
F3:2838 2839 2840	LAGGVAVLK	100 99 99 98 99 100 100 100 98	1
F5:3554 3555 3556	STEVVALSR	99 99 100 100 100 100 100 100 94	1790000
F5:3803 3804 3805	LGASLLR	100 99 100 100 100 100 95	1020000
F6:2943 2944 2945	VEDALHATR	98 100 100 100 100 100 100 97 97	29700000
F6:4015 4016 4017	TLLEWESR	100 100 100 100 96 100 100 98	1360000
F6:82 83 84	SGGHTFGK	99 98 100 100 100 99 100 97	312000
F6:3695 3696 3697	NGLSGQAQLR	98 97 100 100 100 100 100 97 100 99	3720000
F6:610 611 612	AAVESAC(+57.02)PR	99 99 100 100 99 99 99 99 98	43000
F6:4405 4406 4407	LAGGVAVLK	100 99 99 98 99 100 100 100 98	39300000
F6:4475 4476 4477	LAGRAVLK	99 100 99 97 99 99 100 98	39300000
F3:1141 1142 1143	LAGGVAVLK	100 99 99 98 99 100 100 100 96	1
F6:1791 1792 1793	HAELNEQR	100 100 100 100 100 100 93 100	312000
F6:715 716 717	FGNANSAR	99 98 100 99 99 98 100 99	38400
F6:3899 3900 3901	VQATEVEMK	99 94 100 100 100 100 100 100 99	1
F6:50 51 52	SGGHTFGK	99 98 100 100 100 99 100 97	312000
F6:2872 2873 2874	HGLDNYR	100 100 100 100 95 100 100	313000
F3:2809 2810 2811	LAGGVAVLK	100 99 99 98 99 99 99 100 98	1
F3:2745 2746 2747	LAGGVAVLK	99 99 99 98 99 99 100 100 98	1
F6:4495 4496 4497	LAGGVAVLK	99 99 99 97 99 100 100 100 99	39300000
F2:2382 2383 2384	SKGKLTYLKGE	98 99 98 99 98 100 100 100 100 98 100	3690000
F6:5851 5852 5853	SLEQYFGR	96 99 100 98 100 100 100 100	2650000
F6:3042 3043 3044	VEDALHATR	98 100 100 100 100 100 100 97 97	1
F6:4450 4451 4452	LGASLLR	98 95 99 100 100 100 100	7640000
F6:568 569 570	M(+15.99)SPLEK	99 100 99 99 100 97	47900
F5:3925 3926 3927	LAASLLR	100 100 100 100 100 100 94	6440000
F6:3807 3808 3809	VQATEVEMK	99 93 100 100 100 100 100 100 99	51400000
F6:3528 3529 3530	LDDLSHTESVSAK	96 99 100 100 100 100 100 100 97 98 99 99 99	1
F3:2777 2778 2779	LAGGVAVLK	99 99 99 97 99 100 100 100 98	1
F6:3839 3840 3841	VQATEVEMK	99 94 100 100 100 99 100 100 99	51400000
F6:834 835 836	WNALKDAK	98 96 99 100 100 100 100 99	111000
F6:4431 4432 4433	LAGGVAVLK	99 99 98 98 99 100 100 100 99	39300000
F6:3218 3219 3220	QVLVASR	97 99 100 100 100 99 98	5140000
F6:3963 3964 3965	VTMQNLNDR	98 100 100 99 96 100 99 100 99	453000
F6:3781 3782 3783	VGAATEVEMK	96 96 100 100 100 100 100 100 99 99	51400000
F6:5298 5299 5300	RNVLADAVK	94 99 100 100 100 99 99 99 100	13300000
F1:5138 5139 5140	LMDRLY	99 99 99 98 99 100	16500000
F2:2414 2415 2416	SKGKLTYLKGE	97 98 96 99 100 100 100 100 100 98 100	3690000
F5:3979 3980 3981	RGFPVLDR	99 100 100 99 99 100 100 95	14200
F6:4447 4448 4449	LVGGWEC(+57.02)EK	99 99 99 97 100 100 99 99 97	176000000
F4:1122 1123 1124	TFYKTHM(+15.99)	100 100 100 100 98 96 99	59600
F6:405 406 407	M(+15.99)LC(+57.02)AGR	98 99 100 99 98 100	119000
F6:4104 4105 4106	VQATEVEMK	99 94 100 100 100 99 100 100 99	1
F6:690 691 692	SVAAVGHDAK	98 95 100 100 100 98 100 100 100 100	217000
F6:1640 1641 1642	SGAHTFGR	98 95 100 100 100 100 100 100	42700
F6:1087 1088 1089	SAEDC(+57.02)MR	95 97 100 100 100 100 100	14500000
F2:2356 2357 2358	SKGKLTYLKGE	96 98 98 100 100 100 100 100 100 98 100	3690000
F3:2943 2944 2945	LAGGVAVLK	100 99 99 98 99 99 98 100 98	1
F5:581 582 583	AFGNANSAR	100 100 100 100 99 99 98 99 95	81100
F6:4408 4409 4410	FM(+15.99)LC(+57.02)AGR	98 99 100 100 99 97 100	14200000
F6:5275 5276 5277	LSEPAELTDAVK	96 98 100 100 100 100 100 99 99 99 99 97	590000000
F1:984 985 986	KGGGAC(+57.02)RF	100 100 100 99 99 99 95 99	417000
F6:3960 3961 3962	VQATEVEMK	99 93 100 100 100 99 100 100 99	1
F5:2370 2371 2372	VEN(+.98)ALHATR	99 100 100 100 100 100 99 99 94	330000
F6:3509 3510 3511	VLTAAHC(+57.02)LR	99 100 100 100 100 100 95 98 98	1190000
F3:1208 1209 1210	ATLQ(+.98)N(+.98)LGQAK	98 97 100 100 100 100 99 100 100 96	1
F1:4344 4345 4346	LFDNKY	100 99 100 96 99 100	1130000
F6:1608 1609 1610	SGAHTFGR	99 94 100 100 100 99 99 100	42700
F6:2991 2992 2993	LLAEAM(+15.99)DK	100 100 100 100 99 99 95 97	1530000
F6:549 550 551	M(+15.99)LC(+57.02)AGR	99 99 100 99 97 100	88400
F6:1423 1424 1425	RVVLNK	97 98 99 100 100 100	1
F6:3704 3705 3706	HTLNQLDSVK	98 99 99 98 97 99 100 100 99 99	1270000
F6:3925 3926 3927	VGAATEVEMK	99 92 99 100 100 100 100 100 100 99	1
F6:3074 3075 3076	ALGGEDVR	98 99 99 95 100 100 100 100	501000
F6:3848 3849 3850	LSSPATLNSR	99 99 100 99 100 100 100 100 98 95	31800000
F6:5327 5328 5329	LSEPAELTDAVK	97 97 100 99 100 100 100 99 99 99 99 97	590000000
F6:4879 4880 4881	FMLC(+57.02)AGR	97 98 100 100 99 98 100	150000000
F6:4159 4160 4161	YFYNAK	100 100 100 97 98 99	53000000
F6:4911 4912 4913	FMLC(+57.02)AGR	97 98 100 100 99 97 100	150000000
F2:53 54 55	QPTLTKD	95 99 99 100 100 100 100	11500
F5:3288 3289 3290	FVEAMN(+.98)R	100 100 99 98 100 100 96	158000
F5:4469 4470 4471	DTLVNELR	97 99 100 100 97 100 100 97	584000
F6:590 591 592	AAVESAC(+57.02)PR	99 99 100 100 98 98 98 99 99	43000
F3:3778 3779 3780	LLAEAMN(+.98)K	100 100 99 99 99 99 100 95	240000
F6:3397 3398 3399	EVLVASR	98 95 100 100 100 99 99	538000
F2:642 643 644	NMGAQM(+15.99)VKE	97 99 99 100 98 99 99 99 100	713000
F6:5295 5296 5297	LSEPAELTDAVK	96 97 100 99 100 100 100 99 99 99 99 97	590000000
F6:1794 1795 1796	KAAVESAC(+57.02)PR	98 100 100 100 100 100 99 96 97 99	135000
F5:440 441 442	KAGFVTR	100 100 100 100 99 99 94	68800
F6:664 665 666	SVAAVGHDAK	96 97 100 100 100 98 100 99 100 99	217000
F6:24 25 26	HGGGAFSGK	100 99 97 96 99 100 100 100 98	158000
F1:5106 5107 5108	LMDRLY	99 99 99 98 98 99	16500000
F2:482 483 484	NMGAQM(+15.99)VKE	97 99 99 100 98 99 99 99 100	324000
F1:5922 5923 5924	FYNAKAGLC(+57.02)KTM(+15.99)	98 99 99 100 100 99 97 99 98 98 99 99	11300000
F3:2870 2871 2872	LAGGVAVLK	99 99 99 98 99 100 100 100 96	1
F6:1727 1728 1729	HAELNEQR	100 100 100 100 99 100 92 99	312000
F2:2494 2495 2496	EPPQARVAC(+57.02)E	100 99 99 96 98 97 99 100 100 100	142000
F3:2975 2976 2977	LAGGVAVLK	99 99 99 98 99 99 98 100 98	1
F5:2018 2019 2020	LYAEER	100 97 100 100 100 96	173000
F1:4258 4259 4260	KLSTAASF	98 97 98 98 99 100 100 100	6210000
F6:7247 7248 7249	HGTVVLTALGGLLK	98 96 98 98 100 100 100 100 100 99 97 99 100 98	3220000
F3:6940 6941 6942	HGTVVLTALGGLLK	99 98 99 99 100 100 100 100 100 100 99 100 100 88	140000
F1:1080 1081 1082	KGGGAC(+57.02)RF	100 100 100 99 100 99 94 98	417000
F2:578 579 580	NMGAQM(+15.99)VKE	97 99 99 99 98 99 99 99 100	713000
F6:2207 2208 2209	AHAELNEQR	96 100 100 100 100 99 100 95 99	90300
F2:2574 2575 2576	KFDKFKHLKTE	99 100 99 100 100 98 97 99 100 100 95	399000
F6:4037 4038 4039	NGLSGEAQLR	98 98 100 100 99 100 100 94 100 99	276000
F3:1205 1206 1207	LAGGVAVLK	99 99 99 97 99 99 98 100 98	1
F2:450 451 452	NMGAQM(+15.99)VKE	97 99 99 99 98 99 99 99 100	324000
F6:4335 4336 4337	LFTGHPETLEK	98 98 100 96 99 99 100 100 100 100 96	8140000
F6:4415 4416 4417	LVGGWEC(+57.02)EK	99 99 98 97 99 100 99 100 96	176000000
F1:4056 4057 4058	TVRELGY	98 98 97 100 99 99 100	231000
F3:5734 5735 5736	C(+57.02)AQVHPQK	99 99 100 100 100 100 98 94	22600000
F6:4437 4438 4439	LTSFYR	100 99 99 99 99 96	5230000
F6:4482 4483 4484	LGASLLR	99 92 100 100 100 100 100	7640000
F5:3336 3337 3338	TSGLLPR	100 100 100 100 100 100 92	53800
F6:4847 4848 4849	FMLC(+57.02)AGR	97 98 100 100 99 98 100	150000000
F6:5407 5408 5409	LSEPAELTDAVK	96 95 100 99 100 100 100 99 100 99 99 98	590000000
F2:2983 2984 2985	DKFKHLKTEAEMKASE	91 98 100 100 100 100 100 100 100 100 100 100 99 96 96 100	14900
F3:731 732 733	ATLQ(+.98)N(+.98)LGQAK	96 97 100 100 100 100 99 100 100 96	1
F5:3160 3161 3162	VESQTN(+.98)GLLR	96 100 100 97 100 100 98 100 100 95	64000
F6:4530 4531 4532	LAGGVAVLK	99 99 98 96 98 99 100 100 98	39300000
F6:5215 5216 5217	DTLVNELR	96 97 100 99 98 100 100 100	58400000
F6:4139 4140 4141	VGAATEVEMK	98 91 99 100 100 100 100 100 100 99	1
F6:2616 2617 2618	AAVESAC(+57.02)PR	98 96 97 100 100 100 100 99 97	1
F2:2446 2447 2448	AKHLFTSE	95 97 99 99 100 100 100 100	98100
F6:1071 1072 1073	RVVLNK	98 98 96 100 100 100	9450000
F3:987 988 989	ATLQ(+.98)N(+.98)LGQAK	98 95 100 100 100 100 99 100 100 95	1
F6:2 3 4	VESAC(+57.02)PR	95 100 100 100 100 98 99	72000
F6:4082 4083 4084	LLAEAMNK	100 100 100 100 98 98 95 99	188000
F6:3487 3488 3489	WFGDANSAR	92 100 100 100 99 99 99 100 99	6210000
F6:3122 3123 3124	WFGNANSAR	93 100 100 99 99 99 99 100 99	25000000
F5:4184 4185 4186	FMLC(+57.02)AGR	99 99 100 100 100 98 94	380000
F6:4543 4544 4545	ATLQ(+.98)N(+.98)LGQAK	94 96 100 100 100 100 98 100 100 100	54800000
F3:792 793 794	ATLEDLGQAK	97 99 100 100 100 100 98 98 100 95	1
F5:4866 4867 4868	LYSTEVVALSR	99 100 100 100 100 100 100 100 100 99 87	1
F6:2056 2057 2058	EEAALQGR	94 99 100 100 100 99 98 99	138000
F6:1471 1472 1473	SAEDC(+57.02)MR	94 97 100 100 100 100 100	1590000
F3:5670 5671 5672	C(+57.02)AQVHPQK	99 99 100 100 100 100 95 96	22600000
F6:3186 3187 3188	QVLVASR	93 99 100 100 100 100 99	5140000
F6:5250 5251 5252	SVLLLGR	99 99 100 100 100 98 93	7240000
F3:661 662 663	ATLEDLGQAK	97 99 100 100 100 100 98 98 100 95	1
F6:587 588 589	TESTFK	98 100 99 98 99 98	18400
F1:4290 4291 4292	KLSTAASF	97 98 98 98 99 100 100 100	6210000
F6:4219 4220 4221	LKEWYEK	99 99 100 99 99 98 96	212000
F6:4994 4995 4996	AQALLTEGLK	95 94 100 100 100 100 100 98 100 99	2720000
F3:5638 5639 5640	C(+57.02)AQVHPQK	99 99 100 100 100 100 95 96	22600000
F3:5705 5706 5707	C(+57.02)AQVHPQK	99 99 100 100 100 100 97 94	22600000
F3:2521 2522 2523	LAGGVAVLK	99 99 99 98 99 99 98 100 96	1
F3:4198 4199 4200	QVLLRYFYNAK	99 100 100 99 96 100 100 100 99 100 93	203000000
F6:2837 2838 2839	KLERPEYK	99 100 100 93 97 100 100 99	286000
F6:4735 4736 4737	ATLQ(+.98)N(+.98)LGEAK	94 96 100 100 100 100 98 100 100 99	6450000
F6:526 527 528	M(+15.99)LC(+57.02)AGR	97 99 100 99 98 100	88400
F6:2847 2848 2849	M(+15.99)VPLEK	98 98 98 99 100 99	8080000
F2:4871 4872 4873	LYLGSLKE	98 99 100 97 96 98 100 100	28500
F6:866 867 868	WNALKDAK	98 95 99 100 100 100 100 99	111000
F6:3291 3292 3293	LVNQELGGK	99 99 99 93 100 100 98 99 100	287000
F2:514 515 516	NMGAQM(+15.99)VKE	97 99 99 99 97 99 99 99 100	324000
F6:34 35 36	LPNNM(+15.99)K	99 98 98 99 99 99	51500
F6:21 22 23	KVEQGASVDKR	100 100 100 96 98 100 100 100 100 99 92	232000
F6:6635 6636 6637	HGTVVLTALGGLLKK	96 94 100 100 100 100 100 100 100 99 96 99 100 99 96	5100000
F3:3414 3415 3416	ALLTEGLK	99 99 100 100 100 95 100 95	5580000
F3:5766 5767 5768	C(+57.02)AQVHPQK	99 99 100 100 100 100 95 96	22600000
F6:3154 3155 3156	WFGNANSAR	93 100 100 99 99 98 99 100 99	25000000
F6:3983 3984 3985	VGAATEVEMK	96 91 99 100 100 100 100 100 100 99	1
F4:1170 1171 1172	KVTKVM	100 100 99 100 95 98	741000
F6:2427 2428 2429	DGVSVAR	98 97 100 98 98 99 99	1
F3:3058 3059 3060	LAGGVAVLK	99 99 99 98 99 99 98 100 95	1
F3:1051 1052 1053	ATLQ(+.98)N(+.98)LGQAK	95 97 100 100 100 100 99 100 100 95	1
F6:4309 4310 4311	LVGGWEC(+57.02)EK	99 99 98 97 99 100 98 100 96	1080000
F6:4245 4246 4247	FESNFNTQATNR	94 99 100 100 100 100 100 97 100 99 99 95	391000
F5:3896 3897 3898	AFVEAMN(+.98)R	97 98 100 100 100 100 100 94	1
F6:46 47 48	LEGHMR	99 100 95 99 99 99	22400
F6:5471 5472 5473	LSEPAELTDAVK	95 95 100 99 100 100 100 99 99 99 99 97	590000000
F1:1134 1135 1136	LSNTNC(+57.02)KKY	97 97 98 99 98 99 99 100 100	126000
F6:4203 4204 4205	VGAATEVEMK	96 91 99 100 100 100 100 100 100 99	1
F6:5439 5440 5441	LSEPAELTDAVK	95 95 100 99 100 100 100 99 99 99 99 97	590000000
F2:3566 3567 3568	TVGKLLAE	99 99 93 97 100 100 100 100	11700000
F6:3135 3136 3137	LNDLSHTQSVSAK	96 98 100 100 99 98 98 98 98 99 99 99 99	172000000
F3:533 534 535	ATLEDLGQAK	97 98 100 100 100 100 98 98 100 95	71500000
F6:382 383 384	M(+15.99)LC(+57.02)AGR	96 98 100 99 98 100	119000
F6:3829 3830 3831	AQYQ(+.98)Q(+.98)LAQR	95 94 100 100 100 100 100 98 99	314000
F6:2079 2080 2081	HLKTEAEMK	94 97 100 98 100 99 100 100 99	5510000
F6:3023 3024 3025	LLAEAM(+15.99)DK	100 100 100 100 99 98 95 97	1530000
F6:2251 2252 2253	AAVESAC(+57.02)PR	96 96 100 100 100 99 97 99 99	45900000
F5:3717 3718 3719	NGVALLR	99 98 100 100 100 100 93	16300
F6:1135 1136 1137	RVVLNK	96 99 96 100 100 100	9450000
F3:565 566 567	ATLQ(+.98)N(+.98)LGQAK	95 96 100 100 100 100 99 100 100 95	71500000
F6:3967 3968 3969	LSSPATLDSR	97 92 99 99 100 100 100 100 100 99	3690000
F6:1375 1376 1377	SAEDC(+57.02)MR	93 96 100 100 100 100 100	1590000
F6:3285 3286 3287	LNDLSHTQWSAK	92 96 100 100 100 100 100 100 97 99 99 99	1
F6:3451 3452 3453	LDN(+.98)LSHTQSVSAK	90 98 100 100 99 100 100 99 99 99 98 99 100	29500000
F3:5529 5530 5531	PPYTGPC(+57.02)K	95 98 100 99 98 100 100 97	6230000
F6:4479 4480 4481	LVGGWEC(+57.02)EK	99 99 99 97 100 100 99 99 93	176000000
F6:4069 4070 4071	VGAATEVEMK	96 91 99 100 100 100 100 100 100 99	1
F6:2242 2243 2244	AVGLDHR	100 92 99 100 100 100 100	40100
F5:3090 3091 3092	SVSEEFR	98 98 100 100 100 100 93	246000
F6:4511 4512 4513	ATLQ(+.98)N(+.98)LGQAK	93 94 100 100 100 100 98 100 100 100	54800000
F1:5349 5350 5351	MLC(+57.02)AGRW	100 100 100 100 93 97 100	3130000
F5:645 646 647	AFGNANSAR	98 99 100 99 99 99 98 99 95	81100
F2:4158 4159 4160	KSFGAPTLTKDGVSVARE	99 99 100 98 100 96 97 99 100 100 100 99 100 100 99 96 92 100	401000
F2:3860 3861 3862	LFRDN(+.98)LAAKYKE	99 98 93 98 98 100 100 99 99 99 99 98	298000
F3:5500 5501 5502	PPYTGPC(+57.02)K	95 98 100 99 99 100 100 97	6230000
F5:2853 2854 2855	VGQ(+.98)EAALQGR	95 97 100 100 100 100 99 99 99 95	1
F3:2649 2650 2651	LAGGVAVLK	99 99 99 98 99 99 98 100 95	1
F6:4549 4550 4551	LVGGWEC(+57.02)EK	99 99 98 97 99 100 97 100 97	176000000
F5:3810 3811 3812	SPLYTKVVHYR	99 98 100 99 100 100 100 100 100 100 86	1370000
F6:4514 4515 4516	LVGGWEC(+57.02)EK	99 99 99 97 100 100 99 99 93	176000000
F3:920 921 922	ATLEDLGQAK	97 98 100 100 100 100 97 98 100 95	1
F6:786 787 788	VASMASEK	97 99 100 100 99 96 100 97	65600
F3:856 857 858	ATLEDLGQAK	97 98 100 100 100 100 97 98 100 95	1
F3:3218 3219 3220	LAGGVAVLK	99 99 98 97 99 99 99 100 95	1
F6:2485 2486 2487	SGYN(+.98)GC(+57.02)DGSSASEK	96 96 97 100 99 100 100 98 100 100 100 98 100 95	487000
F3:891 892 893	ATLQ(+.98)N(+.98)LGQAK	95 96 100 100 100 100 99 100 100 95	1
F6:5944 5945 5946	C(+57.02)AQVHPQK	98 99 100 100 100 99 96 96	9930000
F6:3077 3078 3079	LNDLSHTQSVSAK	96 98 100 100 99 99 99 92 99 99 100 100 100	172000000
F1:10575 10576 10577	KTVVHY	96 97 99 99 99 100	8400
F1:6344 6345 6346	VLADAVKVTL	95 97 100 100 100 100 100 100 99 93	954000
F6:2783 2784 2785	M(+15.99)VPLEK	99 99 98 98 99 98	8080000
F3:2585 2586 2587	LAGGVAVLK	99 100 98 95 97 99 98 100 98	1
F6:7106 7107 7108	VVAN(+.98)FLSSVGVDR	90 99 100 100 100 100 100 100 100 98 99 99 95	1000000
F3:1176 1177 1178	ATLQ(+.98)N(+.98)LGQAK	94 96 100 100 100 100 99 100 100 95	1
F3:1243 1244 1245	LAGGVAVLK	99 99 98 97 98 98 98 100 97	1
F1:888 889 890	KGGGAC(+57.02)RF	100 100 100 99 99 97 94 99	417000
F6:3231 3232 3233	APVLSDSSC(+57.02)K	99 99 100 100 100 100 99 100 100 87	1770000
F3:696 697 698	ATLQ(+.98)N(+.98)LGQAK	96 95 100 100 100 100 99 100 100 95	1
F6:2111 2112 2113	HLKTEAEMK	99 100 100 99 100 92 98 99 99	5510000
F6:6008 6009 6010	C(+57.02)AQVHPQK	99 99 100 100 100 99 94 96	9930000
F5:738 739 740	AAVESAC(+57.02)PR	99 99 100 100 100 99 100 100 89	265000
F3:2710 2711 2712	LAGGVAVLK	99 99 98 98 99 99 98 100 95	1
F5:693 694 695	AAVESAC(+57.02)PR	100 100 100 100 100 100 99 100 87	265000
F3:3481 3482 3483	ALSVPC(+57.02)SDSK	99 99 100 100 98 98 99 100 100 91	198000
F3:4294 4295 4296	QVLLRYFYNAK	99 100 98 97 95 100 100 100 95 100 97	203000000
F6:2191 2192 2193	RRVELAR	95 99 98 100 99 99 99	14000
F6:3976 3977 3978	NLAWVPR	95 100 100 95 99 99 100	140000
F6:2399 2400 2401	M(+15.99)VPLQK	98 99 99 100 99 95	29900000
F1:5090 5091 5092	TGHPETLEKFDKF	94 89 100 96 100 100 100 100 100 100 100 100 100	24100000
F6:136 137 138	SLEDTKNR	94 95 100 100 99 99 100 99	11400
F6:3871 3872 3873	LSSPATLNSR	98 99 100 99 99 100 100 100 97 92	31800000
F6:3199 3200 3201	LNDLSHTQSVSAK	96 98 100 100 99 98 98 96 98 99 98 99 99	172000000
F6:565 566 567	ATN(+.98)C(+57.02)LAK	98 99 100 94 98 99 100	180000
F2:2606 2607 2608	KFDKFKHLKTE	99 100 100 99 99 95 96 99 100 100 96	399000
F3:2569 2570 2571	M(+15.99)VPLQK	99 99 98 99 98 97	554000
F6:443 444 445	LSHTQSVSAK	98 98 100 100 99 100 99 94 98 98	962000
F6:2639 2640 2641	M(+15.99)VPLQK	98 99 98 99 98 97	821000
F6:376 377 378	LSHTQSVSAK	97 99 100 100 99 99 97 96 97 99	1
F3:1016 1017 1018	ATLQ(+.98)N(+.98)LGQAK	95 94 100 100 100 100 99 100 100 95	1
F5:2798 2799 2800	LSC(+57.02)TLANR	99 99 100 99 100 100 100 90	29900
F2:3793 3794 3795	EVDALHATRAAVEE	99 96 100 100 100 100 100 99 93 97 97 96 98 100	210000
F6:178 179 180	SSEN(+.98)C(+57.02)MR	98 98 99 100 99 99 96	1220000
F1:4341 4342 4343	LM(+15.99)DRLY	98 98 99 94 100 100	2090000
F3:1266 1267 1268	LAGGVAVLK	99 99 99 97 98 99 98 100 95	1
F3:4118 4119 4120	YYVNLEEQK	99 100 100 99 99 100 98 94 96	95300000
F5:293 294 295	SLLKNR	98 99 100 100 99 93	20000
F1:1112 1113 1114	LSNTNC(+57.02)KKY	98 97 96 99 97 98 99 100 100	130000
F5:4021 4022 4023	TLLKTLVTR	99 100 100 100 100 100 94 99 92	1
F6:3183 3184 3185	LNDLSHTQWSAK	90 95 100 100 100 100 100 100 98 99 99 99	264000000
F6:4127 4128 4129	YFYNAK	100 100 99 96 97 98	53000000
F1:10541 10542 10543	KTVVHY	96 96 99 99 99 100	8400
F6:3903 3904 3905	LSSPATLNSR	98 99 100 99 99 100 100 100 96 91	31800000
F3:629 630 631	ATLQ(+.98)N(+.98)LGQAK	94 96 100 100 100 100 98 100 100 95	1
F3:4178 4179 4180	LAGGVAVLK	99 99 98 97 99 99 99 100 95	2610000
F2:610 611 612	NMGAQM(+15.99)VKE	97 100 98 99 95 98 98 99 100	713000
F5:3278 3279 3280	VASKLADLR	97 98 100 100 100 100 100 100 89	586000
F6:3791 3792 3793	LVLTNDTSK	97 99 100 100 99 99 93 98 99	2600000
F3:1298 1299 1300	LAGGVAVLK	99 99 99 98 99 99 97 100 94	1
F3:955 956 957	ATLQ(+.98)N(+.98)LGQAK	93 95 100 100 100 100 99 100 100 95	1
F1:3400 3401 3402	AGGVAVKL	98 97 100 100 99 99 99 94	354000
F1:3813 3814 3815	TDAVKVM	96 92 100 100 100 100 100	836000
F2:4785 4786 4787	LELEDKFE	95 99 100 100 97 97 99 100	416000
F6:1759 1760 1761	HAELNEAGR	100 100 100 100 91 100 99 95 99	312000
F3:1080 1081 1082	ATLQ(+.98)N(+.98)LGQAK	94 95 100 100 100 100 99 100 100 95	1
F6:3013 3014 3015	VEDALHATR	98 100 100 100 100 100 99 96 91	29700000
F6:3867 3868 3869	AMEAPLR	98 99 100 100 99 100 92	4990000
F3:498 499 500	ATLQ(+.98)N(+.98)LGQAK	94 95 100 100 100 100 99 100 100 95	71500000
F3:3391 3392 3393	VHLLNLEK	98 100 100 100 96 100 100 93	115000
F2:2458 2459 2460	LEKATLE	95 99 97 97 100 100 100	52600
F6:3119 3120 3121	LNDLSHTQWSAK	89 94 100 100 100 100 100 100 100 99 99 99	264000000
F3:434 435 436	ATLQ(+.98)N(+.98)LGQAK	94 95 100 100 100 100 99 100 100 95	71500000
F6:478 479 480	LSHTQSVSAK	98 99 99 99 91 99 98 99 99 100	385000
F1:254 255 256	FLC(+57.02)HF	98 100 100 97 96	134000
F6:3442 3443 3444	LDDLSHTKWSAK	93 95 99 100 100 100 100 99 97 99 99 99	817000
F5:2376 2377 2378	DALHATR	98 98 100 100 100 100 93	26800
F6:2450 2451 2452	SGYN(+.98)GC(+57.02)DGSSASEK	94 94 97 100 99 100 100 99 100 100 100 98 100 95	487000
F6:37 38 39	VEQGASVDKR	92 98 99 97 99 99 99 100 100 98	38500
F6:5359 5360 5361	LSEPAELTDAVK	93 92 100 99 100 100 100 99 99 99 99 97	590000000
F6:475 476 477	LSHTQSVSAK	94 95 100 100 99 99 98 98 99 99	962000
F6:4178 4179 4180	KADELQLYK	98 99 99 100 96 94 99 99 99	526000
F1:1141 1142 1143	LSNTNC(+57.02)KKY	98 97 96 99 97 98 99 100 100	130000
F6:4581 4582 4583	ATLQ(+.98)N(+.98)LGQAK	93 93 100 100 100 100 97 100 100 99	54800000
F2:3470 3471 3472	TQLTQLEHE	94 95 100 100 95 100 100 100 100	186000
F3:821 822 823	ATLQ(+.98)N(+.98)LGQAK	94 95 100 100 100 100 99 100 100 95	1
F3:2617 2618 2619	LAGGVAVLK	99 99 98 95 97 100 100 100 96	1
F6:7787 7788 7789	LVSFLN(+.98)PDGWK	95 93 100 99 100 100 97 99 98 100 98	463000
F6:5419 5420 5421	GFNVVDNLK	90 96 100 100 100 100 99 100 99	4550000
F3:597 598 599	ATLQ(+.98)N(+.98)LGQAK	94 94 100 100 100 100 99 100 100 95	1
F6:3567 3568 3569	YGSTHSVDVVDK	98 97 100 100 99 99 98 99 99 99 97 93	858000
F6:4066 4067 4068	LSSPATLDSR	94 96 100 99 100 99 100 100 99 95	1540000
F6:373 374 375	SAAYAAR	97 99 100 96 94 100 100	156000
F6:4965 4966 4967	LSEPAELTDAVK	96 95 100 99 100 100 100 99 96 95 99 99	4310000
F6:4488 4489 4490	ATLEDLGQAK	92 96 100 100 100 100 95 99 100 100	54800000
F6:4626 4627 4628	LLAEAMDKVGK	100 100 100 100 100 100 100 100 96 86 99	18900000
F5:1986 1987 1988	LYAEER	97 97 100 100 100 95	173000
F6:1215 1216 1217	SAEDC(+57.02)MR	92 95 100 100 100 100 100	14500000
F2:5108 5109 5110	VVALSRLQGSLQD	97 98 100 100 100 93 99 97 95 98 100 99 99	85100
F6:3775 3776 3777	ALSVPC(+57.02)SDSK	94 95 100 100 98 98 99 100 99 99	10200000
F6:1503 1504 1505	SAEDC(+57.02)MR	92 95 100 100 100 100 100	1590000
F5:2600 2601 2602	WFGNANSAR	94 100 100 99 99 98 99 100 93	48000
F6:3215 3216 3217	LNDLSHTQWSAK	90 94 99 100 100 100 100 100 97 99 99 99	264000000
F6:1605 1606 1607	WFN(+.98)NC(+57.02)KK	90 100 100 99 100 99 99	123000
F1:4882 4883 4884	M(+15.99)LC(+57.02)AGRW	99 100 100 100 94 94 99	13700000
F1:379 380 381	FLC(+57.02)HF	98 100 100 96 96	117000
F1:4971 4972 4973	VAAVKAPGF	95 97 100 99 98 99 97 98 99	542000
F6:1151 1152 1153	SAEDC(+57.02)MR	92 95 100 100 100 100 100	14500000
F6:2367 2368 2369	M(+15.99)VPLQK	97 99 98 99 97 98	29900000
F6:5970 5971 5972	C(+57.02)AQVHPQK	99 99 100 100 100 99 96 93	9930000
F3:2553 2554 2555	LAGGVAVLK	99 99 98 95 97 99 99 100 96	1
F6:510 511 512	LSHTQSVSAK	98 98 99 98 91 99 98 99 99 100	385000
F6:1023 1024 1025	SAEDC(+57.02)MR	92 95 100 100 100 100 100	14500000
F2:3681 3682 3683	LFRNDLAAKYKE	99 99 91 97 100 100 100 99 100 98 99 95	804000
F6:2303 2304 2305	M(+15.99)VPLQK	96 97 99 100 98 98	29900000
F6:408 409 410	LSHTQSVSAK	94 95 100 100 99 99 97 98 98 99	1
F6:3282 3283 3284	VEN(+.98)ALHATAR	97 100 100 100 100 100 99 99 96 89	828000
F6:3263 3264 3265	LNDLSHTQSVSAK	95 97 100 99 98 97 97 97 99 99 98 99 99	1
F5:2264 2265 2266	LYAEGER	100 100 100 100 92 100 95	19900
F2:2452 2453 2454	SKGKLTYLKGE	96 97 95 98 98 100 100 100 99 97 100	1
F6:4770 4771 4772	ALLTEGLK	92 96 100 100 100 96 100 100	2030000
F6:2338 2339 2340	DGVSVAR	97 90 100 100 100 100 100	3320000
F1:8184 8185 8186	LANN(+.98)LENLRDLL	98 99 100 100 100 100 99 100 90 98 97 95	1360000
F6:1119 1120 1121	SAEDC(+57.02)MR	91 95 100 100 100 100 100	14500000
F6:2431 2432 2433	M(+15.99)VPLQK	99 99 98 99 98 95	21400000
F6:1535 1536 1537	SAEDC(+57.02)MR	91 95 100 100 100 100 100	1590000
F1:1861 1862 1863	KKKGHHEAELKPL	88 100 98 98 98 100 100 100 100 100 100 100 95	6220000
F3:546 547 548	LVGGWEC(+57.02)EK	100 99 99 96 98 100 99 100 92	116000000
F3:1144 1145 1146	ATLQ(+.98)N(+.98)LGQAK	92 95 100 100 100 100 99 100 100 96	1
F6:991 992 993	SAEDC(+57.02)MR	91 95 100 100 100 100 100	14500000
F1:2085 2086 2087	KKKGHHEAELKPL	82 100 100 99 100 100 100 100 100 100 100 100 95	6220000
F6:4591 4592 4593	VATVSPLR	99 100 100 100 99 90 98 99	34300000
F3:3478 3479 3480	ALLTEGLK	97 99 100 100 100 93 100 95	5580000
F6:3432 3433 3434	WFGNADSAR	92 100 100 99 96 97 100 100 99	6210000
F6:959 960 961	SAEDC(+57.02)MR	91 95 100 100 100 100 100	14500000
F2:3150 3151 3152	LEDKFE	93 98 100 98 99 100	1800000
F3:2681 2682 2683	LAGGVAVLK	99 99 98 95 97 100 99 100 95	1
F6:4658 4659 4660	VATVSPLR	99 100 100 99 96 91 100 99	34300000
F1:3230 3231 3232	AQVHPQKVTKF	96 96 99 100 95 96 98 99 100 100 99	1690000
F6:4623 4624 4625	VATVSPLR	99 100 100 100 99 90 98 98	34300000
F6:1295 1296 1297	RVVLNK	90 99 99 100 100 100	9450000
F2:821 822 823	VEDALHAKE	94 100 100 100 100 100 98 90 100	15000
F6:8104 8105 8106	VDLLNQELEFLK	93 96 96 99 98 97 100 100 100 99 100 99	432000
F2:4052 4053 4054	TPTLFDLE	98 98 100 100 98 99 93 98	1
F6:927 928 929	SAEDC(+57.02)MR	91 95 100 100 100 100 100	14500000
F6:2031 2032 2033	RVVLDK	90 100 100 100 100 98	238000
F1:2021 2022 2023	KKKGHHEAELKPL	93 99 99 97 98 98 99 98 99 99 100 100 94	6220000
F6:4987 4988 4989	AVAAGMNPMDLKR	91 94 100 100 100 100 100 98 99 100 100 99 92	3960000
F1:2117 2118 2119	KKKGHHEAELKPL	92 99 99 97 99 99 100 97 99 99 100 100 94	6220000
F1:850 851 852	AQKRVTM	98 96 99 94 98 100 100	138000
F6:4171 4172 4173	VGAATEVEMK	95 88 98 100 100 100 100 100 100 99	1
F6:930 931 932	VVNPTQK	99 99 100 97 97 96 98	155000
F6:2143 2144 2145	HLKTEAEMK	93 96 100 95 99 99 100 100 99	5510000
F2:5194 5195 5196	M(+15.99)LFLNKPE	95 98 100 99 93 99 99 100	113000
F2:2833 2834 2835	VTYKVGDGNE	96 98 100 100 100 96 99 97 96 99	1
F6:3387 3388 3389	VAC(+57.02)ETYVK	97 99 100 100 97 98 99 92	555000
F1:4850 4851 4852	M(+15.99)LC(+57.02)AGRW	98 100 100 100 96 94 99	13700000
F1:3714 3715 3716	LNDLSHTKW	93 95 100 100 99 99 98 100 99	2230000
F3:738 739 740	LVGGWEC(+57.02)EK	100 99 99 95 97 100 99 100 92	116000000
F6:1055 1056 1057	SAEDC(+57.02)MR	91 95 100 100 100 100 100	14500000
F6:2306 2307 2308	DGVSVAR	97 89 100 100 100 100 100	3320000
F5:3813 3814 3815	SPLYTKVVHYR	99 99 100 100 100 100 100 100 99 99 81	174000
F6:6623 6624 6625	TPTLFDNKYYVNLEEQK	97 97 100 100 100 99 91 96 100 100 99 99 100 100 100 97 90	19500000
F6:3378 3379 3380	LNN(+.98)LSHTESVSAK	96 97 100 100 98 97 98 100 96 95 97 99 99	29500000
F6:3131 3132 3133	APGFGDR	100 100 100 99 91 97 98	5370000
F2:2986 2987 2988	VTYKVGDANE	95 98 100 100 99 98 96 97 98 99	1
F3:402 403 404	ATLQ(+.98)N(+.98)LGQAK	91 95 100 100 100 100 99 100 100 95	71500000
F6:2709 2710 2711	M(+15.99)VPLQK	98 99 98 100 98 95	821000
F6:1183 1184 1185	SAEDC(+57.02)MR	91 95 100 100 100 100 100	14500000
F2:3118 3119 3120	LEDKFE	94 98 99 98 99 100	1800000
F3:466 467 468	ATLQ(+.98)N(+.98)LGQAK	91 95 100 100 100 100 99 100 100 96	71500000
F6:4223 4224 4225	YFYNAK	100 100 99 93 96 99	53000000
F6:1247 1248 1249	SAEDC(+57.02)MR	91 95 100 100 100 100 100	1
F6:3647 3648 3649	AQYEDLAQK	92 92 100 100 99 100 99 99 100	1140000
F1:280 281 282	FLC(+57.02)HF	98 100 100 96 96	134000
F3:674 675 676	LVGGWEC(+57.02)EK	100 99 99 95 98 100 99 100 91	116000000
F6:741 742 743	WLHAEK	91 100 100 100 100 97	37000
F1:408 409 410	FLC(+57.02)HF	98 99 100 96 96	117000
F1:2981 2982 2983	AAKDVKF	97 98 99 95 97 99 100	2500000
F3:24 25 26	LVGGWEC(+57.02)EK	100 99 99 95 97 100 99 100 92	2070000
F2:3598 3599 3600	TVGKLLAE	98 98 91 97 100 100 100 100	11700000
F3:366 367 368	LVGGWEC(+57.02)EK	99 99 97 96 100 100 99 100 91	116000000
F6:975 976 977	RVVLNK	90 99 100 100 100 100	9450000
F5:3550 3551 3552	RLAASLLR	93 99 99 99 99 99 100 95	16100
F6:341 342 343	SAAYAAR	93 93 100 100 100 100 100	156000
F6:4559 4560 4561	VATVSPLR	99 100 100 99 96 90 100 99	34300000
F6:3087 3088 3089	LNDLSHTQWSAK	87 93 100 100 100 100 100 100 100 98 99 99	264000000
F6:3583 3584 3585	MVPLEK	100 100 97 94 97 99	1500000
F6:1762 1763 1764	QAAVESAEKR	100 100 100 100 100 100 99 90 93 98	135000
F3:3394 3395 3396	ALLTEGLK	95 98 100 100 100 95 100 96	5580000
F5:3397 3398 3399	VESQTDGLLR	97 100 100 99 100 100 90 98 100 95	26100
F6:1263 1264 1265	RVVLNK	90 99 99 100 100 100	9450000
F6:1311 1312 1313	SAEDC(+57.02)MR	91 95 100 100 100 100 100	1
F6:2082 2083 2084	HLKTEAEMK	96 86 99 100 100 100 100 100 100	4030000
F6:5647 5648 5649	AGLC(+57.02)QTFVYC(+57.02)NR	96 87 99 100 100 100 100 100 100 97 97 99	107000000
F3:6969 6970 6971	HGTVVLTALGGLLK	99 95 100 100 100 100 100 100 100 99 90 100 100 88	140000
F6:3151 3152 3153	LNDLSHTQWSAK	88 92 100 100 100 100 100 100 98 99 99 99	264000000
F3:4978 4979 4980	RNVLADAVK	94 99 100 100 100 99 98 99 92	957000
F2:3857 3858 3859	C(+57.02)MVTDLPKND	92 93 100 99 99 100 99 99 98 99	1
F6:1199 1200 1201	RVVLNK	90 99 99 100 100 100	9450000
F6:1567 1568 1569	SAEDC(+57.02)MR	91 95 100 100 100 100 100	1590000
F6:1167 1168 1169	RVVLNK	90 99 99 100 100 100	9450000
F2:757 758 759	VEDALHAKE	95 100 100 100 100 100 96 90 99	15000
F6:3061 3062 3063	GWEC(+57.02)EK	91 98 100 99 100 99	77700
F6:3541 3542 3543	LDDLSHTEWSAK	93 98 100 100 98 98 95 99 95 99 99 100	1
F6:1439 1440 1441	SAEDC(+57.02)MR	90 95 100 100 100 100 100	1590000
F3:274 275 276	RAVLNSSERK	98 100 100 100 100 100 99 100 90 92	2850000
F1:5691 5692 5693	LPSHSM(+15.99)PHPL	99 97 98 98 100 99 94 98 97 99	3430000
F6:1279 1280 1281	SAEDC(+57.02)MR	90 95 100 100 100 100 100	1
F6:2418 2419 2420	FQAAVESAC(+57.02)PR	90 93 100 100 100 100 99 100 100 99 96	1740000
F6:734 735 736	TEELNR	99 100 100 99 89 100	91600
F3:370 371 372	ATLEDLGQAK	97 98 100 100 100 100 98 98 100 88	71500000
F2:2750 2751 2752	AQLTDVRQE	97 91 100 100 98 99 96 99 100	63500
F6:1669 1670 1671	WFN(+.98)NC(+57.02)KK	89 100 100 99 99 99 98	123000
F2:786 787 788	VEDALHAKE	96 100 100 100 100 100 97 89 99	15000
F1:4459 4460 4461	VPLQKVQDDTKTL	100 99 100 98 97 99 99 99 99 99 88 97 97	11800000
F6:731 732 733	RVDYSGR	88 100 100 100 99 99 100	34900
F3:5433 5434 5435	FMLC(+57.02)AGRWTNK	99 99 100 100 100 97 98 99 100 88 95	98800000
F6:4629 4630 4631	LLAEAMDKRK	98 99 100 100 99 99 99 99 86 98	12200000
F6:53 54 55	HGGGAFSGK	100 98 96 94 99 100 100 99 95	158000
F6:2543 2544 2545	N(+.98)LSHTQSVSAK	88 95 100 100 100 99 99 98 99 99 99	856000
F6:1915 1916 1917	WEANAEADR	96 100 100 100 100 100 92 92 99	19000
F6:2821 2822 2823	M(+15.99)VPLEK	99 99 95 98 97 98	8080000
F1:1890 1891 1892	KKKGHHEAELKPL	92 99 98 97 98 99 100 98 99 99 100 100 92	6220000
F6:4885 4886 4887	YYVNLEEQK	92 93 100 99 100 100 100 97 99	28600000
F6:1343 1344 1345	SAEDC(+57.02)MR	90 94 100 100 100 100 100	1
F6:5010 5011 5012	AVAAGMNPMDLKR	94 94 100 100 100 100 100 95 98 100 100 99 91	3960000
F6:1410 1411 1412	SAEDC(+57.02)MR	90 94 100 100 100 100 100	1590000
F3:1304 1305 1306	ATLQ(+.98)N(+.98)LGQAK	95 92 100 100 100 100 97 100 100 94	1
F6:5771 5772 5773	DSSHN(+.98)LMLLR	86 94 98 99 100 100 100 100 100 99	830000
F1:4709 4710 4711	VALSGGHTF	97 99 100 100 96 91 98 100 100	890000
F6:2117 2118 2119	VC(+57.02)AQVHPQK	93 99 100 100 100 100 99 95 94	877000
F6:2530 2531 2532	M(+15.99)VPLQK	97 99 99 98 95 98	21400000
F6:3999 4000 4001	AKRAVLNSSERK	93 97 93 100 100 100 100 99 99 100 95 95	861000
F2:1998 1999 2000	FLNKPE	99 100 94 95 98 100	390000
F3:4140 4141 4142	AQALLTEGLK	95 93 100 100 100 100 100 99 100 90	5680000
F5:914 915 916	LYKLEHNKANR	99 99 98 97 99 99 99 99 100 99 86	1
F3:386 387 388	LVGGWEC(+57.02)EK	100 99 99 93 97 100 99 100 92	116000000
F1:1803 1804 1805	KKKGHHEAELKPL	90 100 100 97 98 99 100 95 99 99 100 100 92	6220000
F6:501 502 503	LSHTQSVSAK	97 97 100 100 99 99 97 92 98 98	962000
F1:1989 1990 1991	KKKGHHEAELKPL	92 99 98 97 98 99 100 97 99 100 100 99 90	6220000
F1:3416 3417 3418	YNAKAGL	99 98 100 99 97 94 96	467000
F2:3854 3855 3856	LFRDDLAAKYKE	94 93 88 100 100 100 100 100 100 100 100 98	1
F1:1925 1926 1927	KKKGHHEAELKPL	81 100 100 99 100 100 100 100 100 100 100 99 91	6220000
F4:1749 1750 1751	N(+.98)DSSHVSM(+15.99)	100 100 100 98 99 99 94 91	22400
F6:1599 1600 1601	SAEDC(+57.02)MR	90 94 100 100 100 100 100	1590000
F6:3675 3676 3677	LNDLSHTQWSAK	90 93 100 100 100 100 100 99 93 99 99 99	1
F5:2469 2470 2471	MKAAVESAC(+57.02)PR	99 100 100 100 100 100 100 100 100 98 78	4120000
F6:1663 1664 1665	SAEDC(+57.02)MR	90 94 100 100 100 100 100	1590000
F6:4655 4656 4657	LLAEAMDKRK	99 100 100 100 100 99 100 100 80 99	18900000
F2:2337 2338 2339	ALHATRAAVEE	98 99 98 99 97 90 96 99 99 100 100	80500
F3:773 774 775	LVGGWEC(+57.02)EK	99 99 95 94 99 100 99 100 92	116000000
F5:882 883 884	LYKLEHNKANR	95 98 100 100 100 100 99 99 99 99 86	1
F5:2258 2259 2260	AHYDLR	98 98 100 100 100 90	19700
F1:2053 2054 2055	KKKGHHEAELKPL	90 99 99 98 99 100 100 99 100 99 100 100 88	6220000
F6:3685 3686 3687	RGEQ(+.98)AALQGR	84 95 100 100 99 99 100 100 100 100	468000
F1:1016 1017 1018	KGGGAC(+57.02)RF	100 100 100 100 100 99 86 97	417000
F6:2680 2681 2682	TATPQQAQEVHEK	96 97 100 91 96 100 99 95 100 100 99 100 96	72400
F1:3227 3228 3229	DNKYY	95 95 98 100 100	5050000
F3:610 611 612	LVGGWEC(+57.02)EK	100 99 99 93 97 100 99 100 92	116000000
F3:3462 3463 3464	VGAATEVEMK	92 93 100 100 100 100 100 100 100 92	1170000
F6:3615 3616 3617	MVPLEK	99 99 95 98 96 98	1500000
F3:642 643 644	LVGGWEC(+57.02)EK	100 99 99 93 97 100 99 100 92	116000000
F3:1272 1273 1274	ATLQ(+.98)N(+.98)LGQAK	90 94 100 100 100 100 98 100 100 95	1
F3:2889 2890 2891	ATLQ(+.98)N(+.98)LGEAK	97 97 100 100 98 99 98 100 100 87	903000
F6:1695 1696 1697	SAEDC(+57.02)MR	90 94 100 100 100 100 100	1590000
F2:3662 3663 3664	QPTLTKDGVSVARE	91 98 99 100 100 97 97 91 95 99 100 100 99 100	455000
F6:2955 2956 2957	VNLEEQK	95 98 100 100 100 90 100	283000
F6:1103 1104 1105	RVVLNK	89 98 99 100 100 100	9450000
F6:3112 3113 3114	TLSANSN(+.98)ETVGK	90 94 100 100 99 98 98 100 99 99 95 98	1
F2:3630 3631 3632	TVGKLLAE	98 98 90 95 99 100 100 100	11700000
F6:2498 2499 2500	M(+15.99)VPLQK	96 97 99 100 98 95	21400000
F3:805 806 807	LVGGWEC(+57.02)EK	99 99 95 93 99 100 99 100 92	116000000
F6:3349 3350 3351	LDDLSHTQWSAK	96 99 100 100 99 98 95 92 96 98 99 99	29500000
F3:7366 7367 7368	M(+15.99)VLN(+.98)FLLQEK	98 98 100 100 97 99 100 99 100 85	466000
F6:1835 1836 1837	LSHTEWSAK	93 94 100 100 100 98 98 98 98	68500
F6:4875 4876 4877	TPTLFDN(+.98)K	95 94 98 99 97 99 100 99	883000
F5:3214 3215 3216	VESQTNGLLR	97 100 100 99 99 96 95 100 100 90	1
F5:4046 4047 4048	VVEGMQFDR	98 99 100 99 99 98 98 99 89	27800
F3:706 707 708	LVGGWEC(+57.02)EK	99 99 95 93 99 100 99 100 92	116000000
F1:2149 2150 2151	KKKGHHEAELKPL	95 99 99 96 98 99 100 96 99 99 100 99 89	6220000
F6:2930 2931 2932	FNTMTK	97 92 99 99 99 99	206000
F1:4536 4537 4538	LC(+57.02)AGRW	99 99 100 92 96 100	3240000
F3:2982 2983 2984	ATLQ(+.98)N(+.98)LGEAK	97 97 100 100 98 99 97 100 100 87	903000
F5:3077 3078 3079	RGEQ(+.98)AALQGR	86 99 100 100 100 100 100 100 100 91	160000
F1:2482 2483 2484	AQKRVTGL	97 98 100 89 99 100 100 99	2400000
F6:3410 3411 3412	LNDLSHTESVSAK	94 85 97 99 98 99 99 100 99 100 99 99 100	29500000
F5:3691 3692 3693	NPMN(+.98)LKR	95 99 100 100 100 100 90	133000
F6:1634 1635 1636	SAEDC(+57.02)MR	89 94 100 100 100 100 100	1590000
F6:5871 5872 5873	HSQPWQVLVSAR	100 100 100 99 99 100 100 100 95 90 97 91	406000000
F3:2633 2634 2635	M(+15.99)VPLQK	97 98 98 99 98 94	554000
F4:1202 1203 1204	KVTKVM	100 100 95 99 93 98	741000
F6:1765 1766 1767	SAEDC(+57.02)MR	89 94 100 100 100 100 100	1590000
F2:2852 2853 2854	KFDKFKHLKTEAE	97 98 99 98 97 97 97 99 94 93 99 99 100	228000
F3:450 451 452	LVGGWEC(+57.02)EK	99 99 95 93 100 100 99 100 92	116000000
F5:4424 4425 4426	RPLAASLLR	90 99 100 99 97 99 100 100 93	50200
F6:6565 6566 6567	FVLGGPMGN(+.98)C(+57.02)GLTGR	96 94 100 99 99 99 99 98 100 99 97 100 99 92 92	2110000
F6:2335 2336 2337	M(+15.99)VPLQK	95 97 99 100 98 95	29900000
F6:1800 1801 1802	LSHTESVSAK	93 94 100 100 100 99 97 97 98 97	68500
F2:2868 2869 2870	KHLTDGMTVRE	95 94 99 99 99 98 100 100 100 90 100	1
F5:2331 2332 2333	HGGQFSGKDPSKVDR	99 98 97 90 100 100 99 100 100 100 99 97 93 99 92	30900
F3:514 515 516	LVGGWEC(+57.02)EK	99 99 95 93 99 100 99 100 92	116000000
F6:2226 2227 2228	HAELDEQR	94 98 100 98 97 99 97 97	18400
F6:1746 1747 1748	TMVVHEK	97 98 100 98 97 99 92	40800
F2:4103 4104 4105	KVLLRYFYALE	100 99 99 95 89 99 100 99 96 95 100	62400
F3:418 419 420	LVGGWEC(+57.02)EK	99 99 95 93 99 100 99 100 91	116000000
F1:1858 1859 1860	KKQGHHEAELKPL	94 100 100 95 97 95 97 96 100 100 100 99 95	8590000
F3:5702 5703 5704	QFC(+57.02)ETFVYGGC(+57.02)K	86 99 100 100 100 100 100 100 100 99 100 86	12900000
F6:5122 5123 5124	VEADLAGHGQEVLLR	72 97 99 99 100 100 99 100 99 100 100 100 100 100 97	7900000
F6:6002 6003 6004	AGFC(+57.02)ETFVYGGC(+57.02)K	83 89 99 100 100 100 100 100 100 100 99 100 99	15200000
F6:536 537 538	DSLTASQK	93 92 100 99 100 99 99 98	54600
F6:2239 2240 2241	WEC(+57.02)EK	95 99 97 99 97	2860000
F6:3551 3552 3553	STMQELNSR	89 97 100 100 100 100 99 99 95	547000
F3:4166 4167 4168	QVLLRYFYNAK	99 99 95 97 92 99 100 100 95 100 96	203000000
F3:5049 5050 5051	LSEPAELTN(+.98)AVK	92 92 100 99 100 100 100 100 100 100 99 89	8210000
F5:2114 2115 2116	AAKDVKFGNDAR	98 100 100 100 100 100 100 99 90 98 100 85	2910000
F6:1672 1673 1674	SGAHTFGR	96 93 98 100 100 95 98 99	42700
F5:2632 2633 2634	KSLVSNLHNTTR	95 98 100 100 100 99 99 100 100 100 99 80	246000
F3:578 579 580	LVGGWEC(+57.02)EK	99 99 95 93 99 100 99 100 92	116000000
F6:3234 3235 3236	LNN(+.98)LSHTQSVSAK	93 95 100 100 99 99 100 99 92 93 99 100 99	172000000
F3:2665 2666 2667	M(+15.99)VPLQK	97 98 98 99 98 94	554000
F6:3711 3712 3713	VGTLSANSN(+.98)ETVGK	89 89 96 100 100 100 100 100 99 100 99 99 97 97	699000
F1:82 83 84	NC(+57.02)KAKSNNF	89 97 100 100 100 99 94 99 99	1280000
F5:2146 2147 2148	AAKDVKFGNDAR	98 100 100 100 100 100 100 99 90 98 100 85	2910000
F6:885 886 887	VELQSK	98 100 100 89 99 99	35100
F6:2047 2048 2049	HLKTEAEMK	99 100 100 98 100 86 95 99 99	5510000
F3:56 57 58	LVGGWEC(+57.02)EK	99 99 95 93 99 100 99 100 92	2070000
F1:1397 1398 1399	TNDTSKTL	93 94 100 98 98 100 100 96	251000
F1:3704 3705 3706	ANKPRHLY	95 95 98 96 97 100 100 99	227000
F6:3103 3104 3105	LNN(+.98)LSHTKWSAK	97 98 100 100 99 98 98 96 86 98 99 99	172000000
F6:168 169 170	TGTQGQLR	98 97 100 99 91 95 100 100	162000
F6:4101 4102 4103	ATLEDLGQAKR	97 98 98 100 99 99 95 97 96 97 95	12000000
F1:1829 1830 1831	KKKGHHEAELKPL	90 99 99 98 98 99 100 97 99 99 100 99 89	6220000
F6:3576 3577 3578	LDDLSHTEWSAK	82 92 100 100 100 100 100 100 98 99 99 99	1660000
F6:3247 3248 3249	LNDLSHTQSVSAK	82 90 99 100 100 100 100 100 99 100 99 99 99	1
F3:2601 2602 2603	M(+15.99)VPLQK	97 98 98 99 98 94	554000
F6:8264 8265 8266	DLLHLLAFSK	88 96 100 100 100 100 100 100 100 90	530000
F4:1182 1183 1184	KVTKVM(+15.99)	100 98 95 97 96 99	6420
F1:5221 5222 5223	YNAKAGLC(+57.02)KTM(+15.99)	91 94 99 99 99 95 99 97 98 99 100	14600000
F5:3957 3958 3959	RPLAASLLR	94 99 100 98 96 98 100 100 92	1
F5:2098 2099 2100	AAKDVKFGNDAR	97 99 100 100 100 100 100 97 95 99 99 82	1180000
F6:2395 2396 2397	M(+15.99)KAAVESAC(+57.02)PR	95 98 100 100 100 100 92 92 100 99 95	1740000
F3:3497 3498 3499	VGAATEVEMK	90 92 100 100 100 100 100 100 100 91	1170000
F6:101 102 103	KNHEEEM(+15.99)KDLR	91 86 100 100 100 100 99 97 99 100 100	41400
F6:2159 2160 2161	HDLATGATGR	100 100 100 100 100 90 96 98 95 96	39200
F2:338 339 340	QHSQPAE	98 97 99 98 98 92 99	147000
F3:3740 3741 3742	YYVN(+.98)LEEQK	99 99 100 99 99 99 100 95 88	434000
F2:3166 3167 3168	DLGQAKRVVLNKD	100 100 99 98 93 97 91 95 95 99 99 99 100	398000
F1:3902 3903 3904	MLC(+57.02)AGRSM	100 100 100 100 95 94 97 94	2420000
F6:1730 1731 1732	SAEDC(+57.02)MR	89 93 100 100 100 100 100	1590000
F6:3890 3891 3892	AMEAPLR	98 95 100 100 97 99 92	4990000
F6:2786 2787 2788	KGHHEAELKPLAQSHATK	98 98 100 100 100 99 100 98 92 89 96 97 98 98 97 97 98 98	3070000
F3:3996 3997 3998	KVMLRYFYNAK	97 94 94 96 94 99 99 100 100 100 97	3260000
F6:1039 1040 1041	RVVLNK	89 99 98 99 99 100	9450000
F6:6059 6060 6061	HSQPWEVLVASR	100 100 100 97 97 100 99 100 100 99 86 90	55400000
F1:2514 2515 2516	AQKRVTGL	98 99 95 88 99 100 100 99	2400000
F6:2463 2464 2465	M(+15.99)VPLQK	96 97 98 99 98 95	21400000
F1:2613 2614 2615	AAKDVKFGNDNL	97 99 95 100 100 100 100 89 97 98 93 99	253000
F2:5585 5586 5587	SPFLLLADKKLSNLRE	92 98 100 100 100 100 100 99 100 100 99 96 96 88 90 100	1790000
F1:5058 5059 5060	ADAVKVTL	90 93 100 100 98 99 100 99	750000
F6:9746 9747 9748	M(+15.99)LRPATDSSHDLMLLR	98 99 98 85 90 94 99 99 99 99 100 100 100 99 100 99	433000
F3:482 483 484	LVGGWEC(+57.02)EK	99 100 99 98 100 100 92 98 90	116000000
F6:2146 2147 2148	HLKTEAEMK	94 83 99 100 100 100 100 100 100	4030000
F6:6328 6329 6330	C(+57.02)AEVHPQK	96 97 100 100 99 96 92 97	1600000
F6:571 572 573	DSLTASQK	95 95 100 100 100 98 94 98	54600
F6:446 447 448	LSHTQSVSAK	98 98 99 98 98 99 98 93 92 100	385000
F6:1391 1392 1393	RVVLNK	89 99 98 99 99 100	9450000
F6:1583 1584 1585	NLHNSVTR	85 99 100 99 98 99 100 98	55200
F1:1957 1958 1959	KKKGHHEAELKPL	82 100 100 100 100 100 100 100 100 100 97 98 88	6220000
F5:1714 1715 1716	AM(+15.99)EAPLR	99 92 100 100 98 99 92	161000
F1:3694 3695 3696	TFGQNKC(+57.02)RF	96 98 99 92 99 99 98 95 97	133000
F6:2562 2563 2564	M(+15.99)VPLQK	98 99 98 95 96 99	21400000
F6:8319 8320 8321	SLDLN(+.98)SLLAEVK	87 92 99 100 99 99 99 100 99 99 99 94	1860000
F5:629 630 631	AAVESAC(+57.02)PR	100 100 100 100 100 100 99 99 79	265000
F6:3362 3363 3364	MVPLQK	99 99 98 97 93 97	12800000
F6:1803 1804 1805	SAEDC(+57.02)MR	89 93 100 100 100 100 100	1590000
F6:210 211 212	SSEN(+.98)C(+57.02)MR	97 93 99 100 99 97 96	1220000
F3:4086 4087 4088	VQALEEANNN(+.98)LENK	90 93 100 100 100 100 100 99 99 100 100 100 98 82	1180000
F1:2805 2806 2807	VHPQKVTKF	95 96 94 96 98 97 99 100 100	22600000
F6:3538 3539 3540	RAVEDALHATR	79 98 100 100 100 100 100 100 100 99 94	6950000
F1:1506 1507 1508	KHLKTEAEM	99 99 100 97 91 97 94 100 98	3550
F6:546 547 548	SSVPQLK	94 95 100 100 97 98 97	60300
F6:3167 3168 3169	LNN(+.98)LSHTKWSAK	97 98 100 100 99 98 99 96 86 98 99 99	172000000
F1:8562 8563 8564	QLANDLENLRDLL	91 99 100 100 100 100 100 100 100 88 97 97 94	39400000
F6:3768 3769 3770	SVSEEFR	90 91 100 100 100 100 100	829000
F2:2583 2584 2585	EFPKFKHLKTE	100 94 89 99 96 93 100 100 100 100 99	31500
F2:4391 4392 4393	VAN(+.98)QVKAPLVLKD	93 95 96 88 100 100 100 99 100 100 100 97 97	1
F6:5679 5680 5681	QLC(+57.02)QTFVYGGC(+57.02)R	89 99 100 100 100 100 100 100 99 93 90 98	107000000
F6:5915 5916 5917	C(+57.02)AQVHPQK	96 97 99 100 100 99 92 95	9930000
F1:1573 1574 1575	KHLKTEAEM	99 99 100 97 90 97 95 100 99	3550
F1:2203 2204 2205	KKKGHHEAELKPL	76 100 100 95 98 100 100 99 100 100 100 99 99	6220000
F3:5810 5811 5812	C(+57.02)AQVHPQK	97 97 99 100 100 99 93 93	22600000
F3:930 931 932	LVGGWEC(+57.02)EK	99 99 94 92 100 100 99 100 91	1
F1:5093 5094 5095	TPPPETLEKFDKF	96 88 88 97 100 100 100 100 100 99 99 99 98	15300000
F5:5422 5423 5424	QLEEGVVAGGGVALLR	73 94 100 100 100 100 100 100 100 100 99 100 100 100 100 91	3590000
F6:3714 3715 3716	SNVSN(+.98)AVAQSTR	85 89 100 100 100 100 100 100 100 100 99 95	211000
F1:7458 7459 7460	FTLPQLKDSF	99 99 99 96 95 98 95 98 97 96	70100000
F4:2754 2755 2756	VHPKQVTKVM	99 99 97 99 100 99 99 99 90 91	1340000
F2:3665 3666 3667	QPTLTKDGVSVARE	79 99 100 100 100 100 100 96 99 100 99 98 93 99	67300
F1:2456 2457 2458	AQKRVTGL	97 97 98 89 96 100 100 100	2400000
F6:6786 6787 6788	VSAVSSAGELLLAR	93 98 100 100 100 100 100 93 100 100 100 100 100 78	1020000
F2:616 617 618	GKKAYVVGE	91 97 96 97 98 99 99 98 100	9340
F6:2002 2003 2004	RVVLDK	97 95 96 98 98 99	238000
F3:2390 2391 2392	RVVLNK	95 95 98 100 99 96	207000
F2:2945 2946 2947	KATLEDLGKLLE	100 100 100 100 100 92 95 98 100 100 96 87	24700
F3:306 307 308	RAVLNSSERK	90 100 100 100 100 100 99 100 95 89	2850000
F3:3052 3053 3054	ATLQ(+.98)N(+.98)LGEAK	95 97 100 100 98 99 97 100 100 86	903000
F5:3096 3097 3098	HEYTHYLQGR	99 100 94 98 100 100 100 99 98 84	95500
F2:4071 4072 4073	KLALSVPC(+57.02)SD	91 95 96 98 98 100 99 99 99 96	2480000
F3:837 838 839	LVGGWEC(+57.02)EK	99 99 95 92 99 100 99 100 91	1
F1:7429 7430 7431	FTLPQLKDSF	98 98 99 95 95 99 95 98 97 96	70100000
F1:4674 4675 4676	NAKAGLC(+57.02)QTF	92 96 99 99 90 98 98 100 100 100	42700000
F6:4485 4486 4487	LPN(+.98)LSHTQWSAK	95 79 97 100 100 100 100 100 98 99 99 99	10700000
F3:110 111 112	VGAATEVEMK	98 97 100 100 99 99 98 100 99 82	1090000
F6:5746 5747 5748	AGLC(+57.02)QPFVYC(+57.02)NR	98 74 99 100 100 99 100 100 100 99 98 100	8690000
F6:2594 2595 2596	M(+15.99)VPLQK	96 97 98 99 98 95	1
F3:7014 7015 7016	TFRVGDLLEFK	99 99 94 98 93 99 100 100 100 100 86	1320000
F6:3343 3344 3345	QTVGSLSEDGK	80 93 100 99 100 100 99 100 100 99 99	7850000
F1:469 470 471	NC(+57.02)KAKAMNF	92 97 100 100 100 99 92 96 99	87700
F6:2674 2675 2676	M(+15.99)VPLQK	96 97 98 99 98 95	821000
F6:4191 4192 4193	YFYNAK	100 100 100 93 95 96	53000000
F6:4837 4838 4839	FFNC(+57.02)AGR	98 98 98 96 98 93 99	643000
F3:901 902 903	LVGGWEC(+57.02)EK	99 100 99 97 99 100 92 98 90	1
F6:1954 1955 1956	SAEDC(+57.02)MR	94 88 100 100 100 99 99	1590000
F6:2728 2729 2730	AM(+15.99)EAPLR	98 93 100 100 98 100 91	297000
F6:3407 3408 3409	LNDLSHTEWSAK	82 90 98 99 100 100 100 100 98 99 99 99	817000
F6:1989 1990 1991	ALAVKPK	96 99 100 98 97 97 92	29800
F2:5111 5112 5113	FLKAGGVFTDE	98 99 99 98 95 88 95 100 99 97 99	1
F3:3446 3447 3448	ALLTEGLK	93 96 100 100 100 92 100 95	5580000
F6:3426 3427 3428	FLATNPDTHGR	96 99 100 100 99 94 97 98 95 94 95	134000
F6:3423 3424 3425	VFLKPGDGK	95 97 100 100 95 89 99 99 99	1310000
F3:869 870 871	LVGGWEC(+57.02)EK	99 99 95 92 99 100 99 100 91	1
F1:3586 3587 3588	WSAQKRVTGL	96 100 100 100 100 94 96 96 93 95	4370000
F3:4150 4151 4152	YYVNLEEQK	95 98 100 99 100 100 100 88 93	95300000
F6:5071 5072 5073	YYVNLEEEK	94 93 99 98 99 99 98 97 98	5130000
F1:2549 2550 2551	AQKRVTGL	98 99 97 88 95 100 100 100	2400000
F6:6712 6713 6714	TPTLFDNKYYVNLEEEK	88 88 97 99 99 100 99 99 100 100 99 97 98 100 99 97 92	1
F1:1941 1942 1943	GNDARVKM	86 97 100 100 94 100 100 100	853000
F3:2476 2477 2478	LAGGVAVLK	99 99 98 97 99 97 94 100 90	1
F2:4049 4050 4051	LDEVDGEKTFE	92 92 100 99 99 90 99 97 99 99 100	50600
F3:187 188 189	VGAATEVEMK	90 91 100 100 100 100 100 100 100 90	1090000
F3:4172 4173 4174	AQALLTEGLK	91 91 100 100 100 100 100 98 100 90	5680000
F6:4299 4300 4301	AVVVHADPDN(+.98)LGK	82 86 96 100 100 100 100 98 99 100 100 99 100	3280000
F3:2796 2797 2798	ATLQ(+.98)N(+.98)LGEAK	94 96 100 100 98 99 97 100 100 86	903000
F6:917 918 919	VELQSK	92 99 99 93 98 100	35100
F3:1112 1113 1114	ATLQ(+.98)N(+.98)LGQAK	90 93 100 100 100 100 98 100 100 89	1
F3:760 761 762	ATLQ(+.98)N(+.98)LGQAK	90 93 100 100 100 100 98 100 100 89	1
F3:2294 2295 2296	RVVLNK	98 95 96 100 99 95	207000
F1:2584 2585 2586	AQKRVTGL	97 97 98 88 95 100 100 100	2400000
F6:5810 5811 5812	HSQPWKVLPC(+57.02)R	99 100 98 93 92 99 99 99 96 95 97	406000000
F6:2613 2614 2615	AGYN(+.98)GC(+57.02)DGSSASEK	82 88 98 100 99 100 100 98 100 100 100 97 99 98	125000
F1:85 86 87	KSAEDC(+57.02)RM	100 100 100 100 100 99 80 97	2460000
F1:1102 1103 1104	LSNTNC(+57.02)KKY	96 97 93 95 96 98 99 100 99	126000
F6:4712 4713 4714	AVAAGM(+15.99)NPMDLK	92 95 99 99 96 98 95 94 99 99 99 97	1810000
F5:3547 3548 3549	RYLPR	99 100 100 99 87	114000
F5:3234 3235 3236	AMEAPLR	94 96 100 100 98 99 92	1310000
F6:2197 2198 2199	DKC(+57.02)EPLEK	88 92 99 100 99 100 100 98	157000
F6:3573 3574 3575	YGSTHSVDVVDK	98 95 100 99 98 94 84 99 100 100 99 98	675000
F6:5055 5056 5057	STLQQAFQSDTR	92 92 97 98 99 99 99 98 99 99 98 91	9440000
F6:3039 3040 3041	FSSSSGYGGGSSR	95 99 100 100 100 100 100 99 92 94 97 94 91	429000
F6:725 726 727	SVAAVGHDAK	92 91 96 100 100 96 99 97 99 99	217000
F6:904 905 906	SAEN(+.98)C(+57.02)MR	87 92 100 100 100 100 100	14500000
F6:4914 4915 4916	YYVNLEEQK	86 93 100 99 100 100 100 97 98	28600000
F6:2882 2883 2884	EVTQLR	93 94 98 97 100 100	214000
F1:920 921 922	KGGGAC(+57.02)RF	100 100 100 98 99 98 82 99	417000
F3:6374 6375 6376	HGTVVLTALGGLLKK	94 90 98 99 99 99 100 100 100 99 96 99 100 100 82	20200000
F6:3346 3347 3348	LDDLSHTQSVSAK	86 93 98 99 100 100 100 99 95 98 97 98 98	817000
F6:3298 3299 3300	LNDLSHTQSVSAK	94 96 100 99 98 97 92 90 98 99 98 99 99	1
F2:402 403 404	QHSQPAE	92 97 99 98 98 95 99	147000
F3:5938 5939 5940	PAELTDAVK	93 99 100 100 100 100 92 95 93	1200000
F2:2426 2427 2428	LKTLVKE	99 99 100 100 90 92 99	4260
F1:4642 4643 4644	NAKAGLC(+57.02)QTF	90 97 99 98 90 98 98 100 100 100	42700000
F1:4814 4815 4816	TLSANSN(+.98)ETVGKL	96 98 99 98 95 95 93 99 98 99 97 98 94	1370000
F1:5938 5939 5940	NVLVHPQW	78 98 100 100 100 100 100 100	2320000
F6:466 467 468	KNPRYTK	96 98 100 86 99 100 99	12800000
F2:2772 2773 2774	SKLADLRGQNE	99 99 100 100 100 100 88 86 97 97 100	133000
F5:2562 2563 2564	QLGGEDVR	95 100 99 90 98 99 100 93	18700
F6:3323 3324 3325	AGTVGSLSEDGK	92 80 96 100 99 100 100 100 100 100 98 98	7850000
F1:2770 2771 2772	VHPKQVTKF	97 98 82 97 100 99 99 100 100	34300000
F1:2219 2220 2221	AHNVAAQGKY	97 97 97 100 100 97 90 94 98 99	21800
F3:4089 4090 4091	FENMQQMVK	95 100 100 100 92 98 99 99 90	10400000
F3:85 86 87	TATFMPK	98 99 100 96 97 98 90	219000
F6:4555 4556 4557	SLVNLNSK	96 99 100 99 100 82 100 99	761000
F6:5823 5824 5825	QLC(+57.02)ETFVYC(+57.02)NR	88 99 100 100 100 100 100 100 91 91 97	21200000
F5:2920 2921 2922	DALHATR	96 98 100 99 99 97 89	25000
F5:2088 2089 2090	AAKDVKFGNDAR	98 100 100 100 100 100 100 97 90 95 99 84	2910000
F6:5 6 7	NAGPNADSAR	90 95 100 99 98 99 99 98 98 91	45500
F3:1032 1033 1034	SQVTM(+15.99)KYDDGK	91 92 100 100 100 99 100 100 100 97 88	1830000
F1:8126 8127 8128	VC(+57.02)NGPGKLHTSW	93 99 100 99 90 87 99 99 99 99 99 99	902000
F6:3490 3491 3492	SKAQ(+.98)AQ(+.98)SLYGASK	91 94 100 100 100 100 99 100 99 96 99 98 82	1390000
F6:562 563 564	KNPRYTK	96 98 99 87 99 100 99	12800000
F5:2661 2662 2663	DVKFGNDAR	90 93 100 100 98 99 99 100 92	39800
F2:5591 5592 5593	SPFLLLADKKLSNLRE	90 94 100 100 100 100 98 99 100 100 100 97 94 96 83 100	1700000
F4:2610 2611 2612	PQKVTKVM	89 90 100 100 100 99 98 98	768000
F1:2968 2969 2970	VHPKKVTRM(+15.99)	97 98 91 100 100 99 95 95 97	421000
F5:4274 4275 4276	STLQQAFQSDTR	94 95 99 99 99 100 100 98 99 99 100 80	2380000
F4:3150 3151 3152	AQVHPQKVTKVM	95 90 98 100 98 90 99 100 100 100 95 95	422000
F1:10771 10772 10773	TKVVHY	91 94 99 99 99 99	8400
F3:3897 3898 3899	QALLRDAAGLK	81 100 100 100 92 98 100 100 100 100 95	1730000
F6:763 764 765	RVDYSGR	85 100 100 99 98 97 99	34900
F5:418 419 420	FQAAVESAC(+57.02)PR	94 97 100 100 100 100 99 95 97 99 82	4930000
F3:3017 3018 3019	ATLQ(+.98)N(+.98)LGEAK	94 93 100 100 98 99 97 100 100 86	903000
F1:10523 10524 10525	TKVVHY	92 90 99 100 100 100	8400
F6:3295 3296 3297	MVPLQK	99 99 96 97 92 96	12800000
F1:1048 1049 1050	KGGGAC(+57.02)RF	100 100 99 94 99 98 86 98	417000
F4:2789 2790 2791	VHPKQVTKVM	95 98 95 93 99 99 99 99 95 97	1340000
F3:2489 2490 2491	ATLQ(+.98)N(+.98)LGQAK	95 91 100 100 99 100 96 100 100 86	1
F2:3290 3291 3292	C(+57.02)NLLAKE	90 89 100 100 100 98 100	28000
F2:568 569 570	AAKDVKFGND	96 98 96 100 100 100 98 96 97 88	26100
F6:3327 3328 3329	MVPLQK	99 99 95 96 92 98	12800000
F5:2526 2527 2528	APGFGDR	100 100 100 100 86 94 98	36300
F6:3435 3436 3437	DLLRPR	97 99 99 96 99 90	66900
F5:264 265 266	SLLKNR	98 100 100 99 91 92	20000
F6:2248 2249 2250	SPATLNSR	99 99 100 99 99 94 95 89	22900
F6:2850 2851 2852	HGGQFSGKDPSKVDR	99 95 95 88 99 99 96 99 100 99 99 96 90 99 97	1150000
F3:3510 3511 3512	ALLTEGLK	92 96 100 100 100 92 100 94	5580000
F2:2097 2098 2099	LAYLKKNHEEE	100 99 99 100 100 97 96 78 96 99 100	101000
F3:4134 4135 4136	KVLLRYFYNAK	97 99 96 96 90 99 99 99 94 100 95	203000000
F6:2981 2982 2983	TEKDAFGNANSAR	90 99 99 97 98 98 96 99 99 99 97 98 88	11400000
F2:40 41 42	LSNLRE	98 98 99 99 87 100	1
F6:4767 4768 4769	AVTAAVEELK	95 94 99 99 96 89 96 100 100 99	22200000
F6:1298 1299 1300	VQN(+.98)DTK	93 89 100 100 100 100	13300
F3:1237 1238 1239	LVGGWEC(+57.02)EK	99 99 93 91 99 100 99 100 90	1
F3:2396 2397 2398	LAGGVAVLK	99 99 98 93 97 99 97 100 89	1
F1:2018 2019 2020	KKKGHHEAELKPL	94 99 98 95 97 95 98 94 100 100 100 99 89	8590000
F6:274 275 276	KNPRYTK	96 98 98 88 99 100 99	12800000
F2:3441 3442 3443	SLYQSKYEE	97 98 99 98 92 89 97 100 100	58900
F6:4674 4675 4676	SLSLSVAR	88 93 100 100 99 95 100 99	501000
F1:178 179 180	KSAEDC(+57.02)RM	100 100 100 100 100 99 81 93	2460000
F1:1797 1798 1799	KKKGHHEAELKPL	96 100 98 95 97 95 98 98 100 100 96 92 92	8590000
F2:773 774 775	M(+15.99)SLLLE	95 90 97 100 98 100	226000
F5:5016 5017 5018	QLC(+57.02)QPFVYGGC(+57.02)R	93 99 100 100 99 100 100 100 96 94 92 86	171000
F6:4459 4460 4461	VGGWEC(+57.02)EK	96 93 97 99 100 97 99 92	610000
F6:2978 2979 2980	TEKDAFGNANSAR	92 99 100 100 100 96 86 98 99 99 99 99 90	12300000
F6:4085 4086 4087	LVLTDDTSK	95 98 100 99 99 93 93 97 95	220000
F6:3279 3280 3281	LEAATGENTYK	97 100 100 100 100 95 100 96 100 99 77	9380000
F3:5410 5411 5412	FMLC(+57.02)AGRWTGGK	94 96 100 100 100 91 94 99 100 99 98 88	98800000
F3:3830 3831 3832	VATAAVEELK	88 89 100 100 100 98 100 100 100 92	35700000
F6:306 307 308	KNPRYTK	96 98 99 86 99 100 99	12800000
F6:3643 3644 3645	LNDLSHTQWSAK	88 94 97 98 98 98 97 96 97 99 98 98	1
F1:658 659 660	HSKHPGN(+.98)F	95 95 98 98 92 93 100 100	267000
F1:1474 1475 1476	KHLKTEAEM	99 99 99 97 90 93 94 100 99	3550
F1:1826 1827 1828	KKKGHHEAELKPL	93 99 98 95 97 96 99 98 100 98 97 93 93	8590000
F6:3375 3376 3377	LNDLSHTQ(+.98)WSAK	85 86 98 100 100 100 100 100 97 98 98 98	817000
F3:4230 4231 4232	KVLLRYM(+15.99)YNAK	97 96 100 96 84 99 100 100 100 100 92	203000000
F3:3734 3735 3736	VATAAVEELK	88 90 100 100 100 98 100 100 100 92	35700000
F6:4079 4080 4081	APELTDAVK	94 79 100 100 99 99 99 100 100	297000
F2:2558 2559 2560	VVKPATMSNNAE	96 97 99 92 94 98 98 94 93 99 99 100	1600000
F6:9935 9936 9937	LNN(+.98)LSHTQSVSAK	91 94 100 99 97 97 97 97 92 94 99 100 100	41600
F1:4472 4473 4474	RLHFHDC(+57.02)F	82 95 99 100 99 99 98 100	3450000
F6:9909 9910 9911	LNDLSHTQSVSAK	92 94 100 99 98 98 98 97 90 92 99 99 99	41600
F4:1138 1139 1140	KVTKVM	100 100 93 99 91 97	741000
F2:2599 2600 2601	EKLSANSDE	97 78 98 100 99 98 100 100 100	467000
F3:3862 3863 3864	VATAAVEELK	88 90 100 100 100 97 100 100 100 92	35700000
F5:2386 2387 2388	VKAAKDVKFGNDAR	98 100 100 100 100 100 100 100 100 98 93 99 98 68	1
F2:3332 3333 3334	LTYLKGE	98 98 99 96 95 91 100	1
F5:2133 2134 2135	AAKDVKFGNDAR	96 99 96 100 100 100 100 91 98 99 99 81	1180000
F1:5477 5478 5479	YNAKAGLC(+57.02)QPF	95 95 99 99 98 92 98 98 97 96 95	1040000
F3:248 249 250	WEPSVVANTVK	85 100 99 100 100 100 99 98 98 99 85	158000
F3:2588 2589 2590	ATLQ(+.98)N(+.98)LGQAK	96 93 94 100 99 99 95 99 100 90	1
F3:2281 2282 2283	LQERVAK	97 86 100 95 100 100 98	103000
F3:2556 2557 2558	ATLQ(+.98)N(+.98)LGQAK	96 91 100 100 99 100 95 100 100 86	1
F3:2857 2858 2859	ATLEDLGEAK	96 97 100 100 98 99 89 99 100 88	903000
F5:4894 4895 4896	QLC(+57.02)QTFVYGGC(+57.02)R	91 99 100 100 100 100 100 100 99 95 93 82	147000
F6:6146 6147 6148	HSEPWQVLVASR	99 100 100 97 97 100 99 99 100 98 81 88	55400000
F2:5614 5615 5616	SPFLLLADKKLSNLRE	88 96 100 100 100 100 99 99 100 99 96 94 95 90 89 100	1790000
F3:5135 5136 5137	GFPVLN(+.98)RMK	92 92 100 100 100 100 97 97 91	3970000
F2:4577 4578 4579	DTLVNELKD	90 92 99 99 94 99 100 98 98	115000
F6:3007 3008 3009	TEKDAFGNANSAR	92 99 100 100 100 95 85 98 99 99 99 99 90	12300000
F3:5676 5677 5678	AGFC(+57.02)ETFVYGGC(+57.02)K	82 89 99 100 100 100 100 100 100 100 99 100 87	12900000
F5:4427 4428 4429	TVFTLR	97 97 100 100 100 85	1
F2:2538 2539 2540	VVKPATMSNNAE	96 97 99 91 94 98 98 94 92 98 99 100	1600000
F6:3314 3315 3316	LEAATGENTYK	97 100 100 100 100 94 100 95 100 99 78	9380000
F2:629 630 631	VTQLRHGVQE	91 97 98 100 99 99 89 97 97 99	38100
F1:10618 10619 10620	TKVVHY	96 89 99 98 98 100	8400
F3:2700 2701 2702	M(+15.99)VPLQK	98 99 98 98 93 92	554000
F2:635 636 637	DGVSVARE	93 84 98 100 99 98 99 100	5630
F3:2921 2922 2923	ATLQ(+.98)N(+.98)LGEAK	95 97 100 100 98 99 89 99 100 88	903000
F6:3586 3587 3588	LDN(+.98)LSHTESVSAK	85 94 100 100 95 99 99 100 95 95 97 98 99	616000
F5:4709 4710 4711	DVVEGMKM(+15.99)DR	92 93 100 100 98 99 98 98 98 88	140000
F3:3961 3962 3963	VATAAVEELK	88 89 100 100 100 97 100 100 100 92	35700000
F6:3842 3843 3844	NHQ(+.98)LSLSTGNANR	75 98 100 100 100 100 100 100 93 98 98 97 96	1010000
F6:808 809 810	WNALKDAK	93 95 95 99 96 96 100 99	111000
F6:4434 4435 4436	FM(+15.99)LC(+57.02)AGR	98 99 100 99 94 87 98	14200000
F1:1986 1987 1988	KKKGHHEAELKPL	95 100 98 95 97 95 98 98 100 100 96 92 91	8590000
F2:2670 2671 2672	LAN(+.98)LRGQNE	99 100 100 100 97 78 95 100 100	48100
F2:5617 5618 5619	SPFLLLADKKLSNLRE	85 92 100 100 100 100 98 99 100 100 99 98 94 96 84 99	1700000
F1:258 259 260	TKVVHTAF	94 96 100 100 100 93 94 95	21100
F2:2433 2434 2435	VDYLLE	95 98 96 95 95 100	22300
F6:853 854 855	VELQSK	88 96 99 97 98 99	35100
F1:3797 3798 3799	SDETVGKL	85 88 100 100 100 99 100 100	1070000
F6:2271 2272 2273	WEC(+57.02)EK	98 100 95 97 93	2860000
F5:5576 5577 5578	QLEEGVVAGGGVALLR	82 90 100 100 100 100 100 100 100 100 99 99 100 99 100 76	3590000
F3:5468 5469 5470	FMLC(+57.02)AGRWTNK	99 99 100 100 100 92 94 99 100 88 90	98800000
F6:872 873 874	KN(+.98)GVSVAR	100 100 98 98 92 89 98 98	52300
F6:4274 4275 4276	ATLEDLGEAKR	95 98 98 100 99 99 94 99 93 93 93	525000
F3:5158 5159 5160	GFPVLDRMK	91 93 100 100 100 100 94 98 92	3970000
F6:338 339 340	KNPRYTK	96 97 98 86 99 100 99	12800000
F3:2460 2461 2462	ATLQ(+.98)N(+.98)LGQAK	94 92 100 100 99 99 95 99 100 86	1
F6:9707 9708 9709	QLEEGVVAGGGVALLR	78 86 100 100 99 100 100 100 99 99 98 99 99 99 100 86	30400
F3:5106 5107 5108	GFPVLDRMK	93 92 100 100 100 100 93 98 91	3970000
F6:4799 4800 4801	VATAAVEELK	85 87 100 100 100 95 99 100 100 99	22200000
F6:2421 2422 2423	EVVN(+.98)PTK	90 90 99 100 98 99 99	251000
F6:2050 2051 2052	HLKTEAEMK	93 85 96 97 100 97 99 100 100	4030000
F6:3455 3456 3457	WFGNADSAR	93 100 100 96 90 92 99 100 99	6210000
F3:568 569 570	KEC(+57.02)FDC(+57.02)EK	99 100 96 89 96 98 100 93	842000
F1:6165 6166 6167	FYNAKAGLC(+57.02)QPF	98 96 96 98 99 97 92 98 99 97 94 94	696000
F2:3297 3298 3299	ASLYSTE	88 90 99 99 99 100 100	318000
F5:2402 2403 2404	AAKDVKFGDDAR	91 92 95 100 100 100 100 98 100 100 100 81	78700
F3:398 399 400	TLEN(+.98)LGQAK	92 91 100 100 100 96 99 100 90	560000
F6:6034 6035 6036	AGFC(+57.02)ETFVYGGC(+57.02)K	79 86 96 99 100 100 100 100 100 100 98 99 98	15200000
F1:1445 1446 1447	SAKQRVTM	97 99 99 96 83 97 100 100	36800
F6:4869 4870 4871	STLQQALQSDPR	82 81 99 99 100 100 100 98 100 100 99 99	1180000
F1:1394 1395 1396	KEKKARVEDAHL	92 96 100 99 98 92 94 98 94 99 96 97	321000
F1:6773 6774 6775	LHVMDLADGHVVAMEKL	92 92 96 99 99 97 90 95 97 99 100 100 100 89 96 98 99	521000
F5:2418 2419 2420	TEKN(+.98)AFGNANSAR	94 96 100 100 100 98 90 99 99 99 100 99 79	703000
F6:158 159 160	GPEAPLR	89 94 100 100 99 100 93	1
F6:3599 3600 3601	ANC(+57.02)VTFNNR	89 91 100 100 98 98 99 95 97	1200000
F1:4632 4633 4634	FYNAKAGL	93 95 98 99 97 97 95 96	1110000
F3:4274 4275 4276	GMNPMDLK	85 95 100 98 99 100 100 95	1190000
F3:1246 1247 1248	ATLEDLGQAK	92 95 100 100 93 94 97 100 100 92	1
F6:4696 4697 4698	VATVSPLR	96 93 100 99 99 89 99 95	34300000
F3:4214 4215 4216	YYVNLEEQK	99 99 100 98 99 100 99 87 86	95300000
F6:5903 5904 5905	HSQPWKVLPC(+57.02)R	99 99 98 93 92 99 99 99 90 95 97	406000000
F5:2578 2579 2580	QVLVASR	94 98 100 100 99 99 84	173000
F3:968 969 970	LVGGWEC(+57.02)EK	99 99 93 90 99 100 99 100 89	1
F5:5848 5849 5850	QLEEGVVAGGGVALLR	82 90 100 100 100 100 100 100 100 99 98 99 100 99 100 75	2070000
F3:2950 2951 2952	ATLQ(+.98)N(+.98)LGEAK	89 92 100 100 98 99 98 100 100 88	903000
F2:3143 3144 3145	EGLHATRAAVE	99 83 100 100 100 97 84 99 100 99 100	13900
F6:5784 5785 5786	HSQPWQVLVASR	100 100 100 98 98 100 100 100 95 89 80 97	1
F6:2811 2812 2813	KYEDELNKR	97 99 100 99 99 96 91 95 90	112000
F3:3705 3706 3707	M(+15.99)LRYFYNAK	95 96 91 98 100 99 99 99 90	9340000
F1:3179 3180 3181	VHPEKVTKF	91 96 91 98 98 96 97 99 99	286000
F6:1733 1734 1735	QAAVESAEKR	78 100 100 100 100 100 99 100 98 89	135000
F5:2373 2374 2375	EN(+.98)ALHATR	100 92 99 100 100 100 100 80	176000
F6:3887 3888 3889	ETLC(+57.02)QR	99 96 100 100 85 98	20400000
F6:1909 1910 1911	WYGNANSAR	96 98 93 93 91 99 99 100 99	45200
F1:7522 7523 7524	FTLPQLKDSF	95 96 99 95 93 99 92 97 98 97	70100000
F6:754 755 756	SEGELAR	79 96 99 100 100 100 100	91600
F1:5643 5644 5645	SFPHPLY	97 87 98 99 96 97 99	7790000
F5:3541 3542 3543	DNFKSAQ(+.98)DC(+57.02)MR	86 91 100 100 100 100 100 100 99 99 82	230000
F2:3233 3234 3235	VKAKYEDLAQKSKAEAE	92 90 98 96 99 100 99 100 99 90 92 95 96 96 97 98 99	1
F2:3374 3375 3376	EGLHATRAAVEE	98 76 99 100 100 98 87 98 100 99 100 100	4600000
F1:2050 2051 2052	KKKGHHEAELKPL	94 99 98 95 97 96 98 92 100 98 98 93 93	8590000
F1:4514 4515 4516	TGTQGQLRL	98 97 100 100 92 88 100 97 95	13500000
F2:3121 3122 3123	DLGAGAKRVVLLE	98 99 98 98 70 97 97 96 99 100 100 100 100	174000
F6:2859 2860 2861	KALMQHYQAR	100 99 99 99 95 97 97 86 92 99	266000
F4:3029 3030 3031	LKKDVN(+.98)AAVM(+15.99)	99 96 92 93 94 98 98 99 95 97	195000
F6:5839 5840 5841	HSQPWQVLVASR	100 100 100 98 98 100 100 100 96 88 79 96	406000000
F3:2828 2829 2830	ATLQ(+.98)N(+.98)LGEAK	94 96 100 100 98 99 89 99 100 88	903000
F2:5169 5170 5171	LATYRTLLE	99 98 100 95 83 95 99 100 97	197000
F6:4907 4908 4909	LLRYFYNAK	99 99 95 99 99 99 96 98 82	4650000
F3:6310 6311 6312	KHGTVVLTALGGLLK	90 93 92 98 98 98 99 99 100 100 99 97 99 99 81	20200000
F3:3874 3875 3876	QALLRDAAGLK	81 100 100 100 89 96 100 100 100 100 95	1730000
F1:3378 3379 3380	SKMDQTL	92 92 98 97 95 100 100	2930000
F6:5935 5936 5937	HSQPWKVLPC(+57.02)R	99 99 98 93 92 98 99 98 90 95 96	406000000
F3:3887 3888 3889	AQLLRDAAGLK	96 99 100 99 95 96 99 98 98 100 78	1180000
F3:3087 3088 3089	ATLQ(+.98)N(+.98)LGEAK	94 96 100 100 99 99 88 99 100 88	903000
F5:875 876 877	LYKLEHNKANR	98 98 97 100 100 100 99 95 96 97 79	11200
F4:1093 1094 1095	TFYKTHM(+15.99)	98 95 99 97 96 92 96	59600
F6:747 748 749	NAEQLR	92 100 100 88 99 98	11700
F1:10848 10849 10850	TKVVHY	94 93 99 97 95 99	8400
F2:3182 3183 3184	NMGAQMVKE	95 98 99 99 80 94 100 100 100	9580000
F6:2747 2748 2749	WLGNANSAR	100 100 99 100 100 99 85 91 92	56900
F6:2155 2156 2157	SMLKDSR	95 96 99 97 95 93 98	20500
F5:5032 5033 5034	DSSHDLMLLR	97 98 99 98 97 99 100 100 100 74	1
F3:4300 4301 4302	GMNPMDLK	89 91 99 98 99 100 100 94	1190000
F1:296 297 298	TKVVHTAF	97 99 100 100 100 89 89 96	21100
F6:5967 5968 5969	HSQPWQVLVASR	100 100 100 98 98 100 100 100 94 89 80 96	406000000
F3:62 63 64	TATFMPK	99 99 100 96 96 97 88	219000
F3:1202 1203 1204	LVGGWEC(+57.02)EK	99 99 98 95 99 100 91 98 86	1
F3:1269 1270 1271	LVGGWEC(+57.02)EK	99 99 92 89 99 100 99 100 89	1
F5:5474 5475 5476	AAVEEGVVAGGGVALLR	91 90 91 99 100 95 99 100 100 99 98 99 100 100 100 100 76	3590000
F6:6629 6630 6631	TPTLFDNKYYVNLEEQK	85 93 94 97 97 97 96 98 100 99 99 98 99 100 99 96 86	7730000
F6:9365 9366 9367	QLEEGVVAGGGVALLR	75 85 99 100 98 100 100 100 99 98 97 99 99 99 100 90	2080000
F4:2501 2502 2503	VHPKKVTKTM(+15.99)	96 98 78 98 99 98 98 99 99 98	313000
F6:837 838 839	KN(+.98)GVSVAR	100 100 95 94 92 91 99 97	52300
F1:3253 3254 3255	M(+15.99)LC(+57.02)AGC(+57.02)TL	98 99 100 99 90 92 95 95	6000000
F2:2366 2367 2368	SKGKLTYLKGE	99 99 97 99 99 85 85 100 99 96 100	556000
F6:7371 7372 7373	EMLPVLEAVAK	93 84 99 98 99 100 100 98 99 99 89	9130000
F1:3221 3222 3223	AQVHPKQVTKF	99 99 100 95 85 94 92 96 99 99 100	3020000
F2:2030 2031 2032	FLNKPE	98 99 86 95 98 100	390000
F5:3147 3148 3149	TLEDLGKAQR	99 100 100 100 100 91 92 98 93 89	1
F6:6767 6768 6769	AAVEEGVVAGGGVALLR	95 85 88 100 100 98 100 100 100 99 99 98 99 100 100 100 73	112000000
F5:4498 4499 4500	GFPVLN(+.98)R	93 85 100 100 100 100 95	10100000
F6:1784 1785 1786	TMVVHEK	98 99 100 92 91 97 95	40800
F6:6491 6492 6493	QLEEGVVAGGGVALLR	76 86 100 100 98 100 100 100 99 99 98 99 99 99 100 86	112000000
F6:5426 5427 5428	VQ(+.98)ADLAGHWEVLLR	92 99 100 100 99 98 88 96 77 100 100 99 100 98	730000
F3:990 991 992	AVAVLDSSERK	85 89 100 100 100 100 100 99 100 96 88	135000
F1:117 118 119	NC(+57.02)KAKSNNF	88 96 100 100 100 98 87 99 98	1280000
F1:821 822 823	AQKRVTM	98 99 100 90 89 99 99	138000
F6:8 9 10	KVEQGASVN(+.98)K	99 100 100 98 78 93 96 98 100 99	42200
F2:4094 4095 4096	LKALSVPC(+57.02)SD	96 94 95 97 98 99 94 97 95 96	2480000
F3:2742 2743 2744	ATLEDLGEAK	95 96 100 100 98 99 88 99 100 87	903000
F6:971 972 973	VVNPTQK	99 99 100 95 93 92 95	155000
F3:5286 5287 5288	AVAAGMNPMDLK	90 92 100 100 97 97 96 95 99 100 100 87	51100000
F3:3894 3895 3896	AVTAAVEELK	96 95 99 99 98 90 96 100 100 87	35700000
F6:3256 3257 3258	QVLVASR	79 97 100 100 99 99 99	5140000
F5:5810 5811 5812	QLEEGVVAGGGVALLR	81 88 100 100 99 100 100 100 100 99 98 99 100 99 100 74	3590000
F3:4182 4183 4184	YYVNLEEQK	97 99 100 98 99 100 98 88 86	95300000
F5:1746 1747 1748	AM(+15.99)EAPLR	99 91 100 100 94 98 90	161000
F6:6642 6643 6644	AAVEEGVVAGGGVALLR	96 90 91 98 99 94 98 100 99 98 97 98 99 100 100 100 75	112000000
F6:3995 3996 3997	HGGGGGGFGC(+57.02)VAC(+57.02)K	100 99 100 97 97 99 98 100 99 97 98 86 83 92	184000
F1:4482 4483 4484	TGTQGQLRL	97 97 100 100 92 88 100 97 94	13500000
F1:4782 4783 4784	QVSHSFPHPL	90 93 99 98 99 98 91 98 95 99	1810000
F1:4453 4454 4455	TGTQGQLRL	97 96 100 100 96 98 100 83 94	13500000
F6:4133 4134 4135	ATLEDLGQAKR	96 97 98 99 99 99 90 93 96 93 95	12000000
F1:4510 4511 4512	LVGGWEC(+57.02)AW	99 99 96 91 94 100 95 95 95	1140000
F3:3519 3520 3521	LVGGWEC(+57.02)EK	99 99 98 95 99 100 90 98 86	1
F6:5061 5062 5063	YEELQLTAGR	78 92 100 100 100 100 100 100 94 97	1530000
F1:2222 2223 2224	KKKGHHEAELKPL	90 99 98 95 97 95 98 99 100 99 98 94 84	8590000
F6:2552 2553 2554	DLSHTQSVSAK	90 95 99 99 97 92 93 93 99 100 100	234000
F5:2472 2473 2474	MQAAVTPAC(+57.02)PR	94 97 100 100 100 99 97 99 100 100 70	1
F2:1934 1935 1936	FLNKPE	99 100 85 95 97 100	390000
F6:4383 4384 4385	RAVLNSSEGVK	79 100 100 100 99 100 99 100 90 95 94	1630000
F5:5963 5964 5965	QLEEGVVAGGGVALLR	79 88 100 100 99 100 100 100 100 99 99 99 100 99 100 74	2070000
F6:2114 2115 2116	HLKTEAEMK	93 82 95 97 100 96 99 100 100	4030000
F2:5505 5506 5507	NLEPLNM(+15.99)KTAADLLE	68 93 99 100 100 99 100 99 99 100 100 100 96 93 95	455000
F5:4562 4563 4564	FGPVLDR	97 91 100 99 94 99 92	10100000
F6:3506 3507 3508	RAVEDALHATR	75 83 100 100 100 100 100 100 100 100 98	6950000
F6:5999 6000 6001	HSQPWQVLVASR	100 100 100 98 98 99 100 100 94 88 79 96	406000000
F2:3054 3055 3056	DLGAGAKRVVLLE	96 99 99 98 82 94 89 92 99 100 100 100 100	139000
F6:3058 3059 3060	M(+15.99)VPLQK	98 99 95 98 89 97	265000
F3:2434 2435 2436	ATLEVEGQAK	92 95 100 100 94 98 96 100 100 85	1
F2:546 547 548	NMGAQM(+15.99)VKE	94 98 98 96 91 95 94 97 100	324000
F3:3119 3120 3121	PERPSLYTK	96 100 99 82 89 100 100 100 98	581000
F6:3333 3334 3335	NKYEDELNKR	86 99 100 100 100 100 94 97 97 86	925000
F3:3766 3767 3768	AVTAAVEELK	85 88 100 100 100 98 100 100 100 90	35700000
F1:1794 1795 1796	RTEKDAF	85 95 99 97 95 100 100	8450000
F6:9650 9651 9652	LSEPAELTDAVK	90 81 99 98 99 100 100 98 99 98 96 93	385000
F5:2917 2918 2919	RAVEDALHATR	80 88 100 100 100 100 100 100 100 100 89	202000
F1:4485 4486 4487	LGRHSLF	97 82 93 99 99 100 100	17900000
F6:3560 3561 3562	LLAEAM(+15.99)DKVGK	97 98 98 99 97 95 97 95 97 88 93	1020000
F6:2840 2841 2842	NSLSGGGYGSNGK	89 97 99 100 99 99 98 100 98 100 91 85 92	171000
F1:1538 1539 1540	KHLKTEAEM	99 99 99 95 83 95 95 100 99	3550
F6:9685 9686 9687	LSEPAELTDAVK	89 86 99 95 98 100 100 98 99 97 98 94	385000
F3:3718 3719 3720	TLVTRLDDLSHTQSVSAK	94 98 99 86 80 98 99 100 100 100 100 100 99 98 97 95 96 86	27000000
F2:526 527 528	M(+15.99)TRLVNE	99 94 94 99 97 88 100	1
F3:3346 3347 3348	LVGGWEC(+57.02)EK	99 99 95 91 95 100 98 100 86	1
F6:1211 1212 1213	VVNPTQK	97 97 100 93 90 95 99	155000
F3:2930 2931 2932	LNDLSHTKWSAK	85 92 99 100 100 100 100 99 97 98 99 82	34000
F1:6254 6255 6256	FLRPGDDSSHDLMLRL	99 100 99 88 76 99 100 99 99 99 100 100 97 96 87 96	4480000
F1:5125 5126 5127	TPPPETLEKFDKF	95 89 88 92 100 99 98 99 96 97 99 97 98	15300000
F5:4706 4707 4708	ALMEYDESLR	99 99 100 100 94 98 99 97 96 78	104000
F6:66 67 68	KGVEQGASVDKR	95 86 99 100 94 93 98 99 100 100 99 89	115000
F1:7490 7491 7492	FTLPQLKDSF	93 95 99 96 94 99 93 97 95 97	70100000
F4:2888 2889 2890	AAKDVKFGKTARYM(+15.99)	99 100 99 99 99 100 100 97 85 90 98 96 89 91	20600000
F5:1778 1779 1780	AM(+15.99)EAPLR	88 93 100 100 98 99 93	161000
F1:5720 5721 5722	LPSHSM(+15.99)PHPL	98 93 95 95 99 99 90 97 95 98	3430000
F3:7583 7584 7585	LVSFLN(+.98)PDGWK	97 92 100 99 100 99 90 95 97 99 86	176000
F5:2414 2415 2416	VEDALHATR	83 97 100 100 100 100 100 100 82	330000
F5:2629 2630 2631	NNFKSSEDC(+57.02)MR	84 91 100 100 100 99 100 100 99 99 83	687000
F1:4738 4739 4740	SLSKMDQTL	91 96 99 96 95 95 92 100 99	19400000
F1:1973 1974 1975	GNDARVKM	86 95 99 98 89 100 100 100	853000
F4:1688 1689 1690	N(+.98)DSSHVSM(+15.99)	99 99 99 98 97 97 89 89	86400
F2:4868 4869 4870	ESLLNFKE	96 79 100 100 97 97 98 100	1
F6:3938 3939 3940	EQLEEATSDYDREK	89 89 100 100 100 100 100 100 100 100 100 84 97 86	3710000
F2:5140 5141 5142	VVALSRLQGSLQD	93 91 92 99 97 92 99 97 96 99 99 95 97	85100
F6:1551 1552 1553	NLHNSVTR	85 95 98 95 98 99 99 97	55200
F2:2961 2962 2963	TAAYGHFGRE	92 94 99 99 99 99 99 88 90 99	236000
F6:1704 1705 1706	EAAVESAEKR	99 99 99 99 100 96 80 100 99 88	1020
F1:651 652 653	KERQKRVF	97 100 86 92 99 95 99 99	37800
F6:2914 2915 2916	VGAATEVEM(+15.99)KEK	82 81 97 100 100 100 99 100 99 99 100 92	206000
F6:2424 2425 2426	VEDALHATR	97 100 100 100 100 100 96 81 89	163000
F2:2484 2485 2486	AKHLFTSE	83 92 97 98 98 99 100 100	98100
F6:5195 5196 5197	VEADLAGHGQEVLLR	74 95 95 99 99 99 96 98 89 96 100 99 100 100 98	25100000
F6:3727 3728 3729	LSQAVHAAHAELNEQR	94 98 99 100 100 100 100 100 100 99 100 100 87 99 81 76	648000
F3:542 543 544	KEC(+57.02)FN(+.98)C(+57.02)EK	98 99 96 89 96 96 100 92	842000
F1:10596 10597 10598	KTVVHY	94 88 97 99 97 99	8400
F6:5333 5334 5335	RNVLADAVK	93 84 97 99 98 98 97 98 98	13300000
F5:4130 4131 4132	STLQQALQSDPR	92 80 95 100 100 100 100 99 100 99 99 88	246000
F1:5784 5785 5786	EKEPEEF	95 82 99 95 100 100 100	3840000
F5:1205 1206 1207	TKLYDNDR	93 97 100 99 99 89 98 91	25300
F6:1064 1065 1066	EAMDKVGK	99 97 99 98 97 90 89 99	134000
F6:3733 3734 3735	QQLEEATSDYDREK	86 89 100 100 100 100 98 98 100 100 100 82 98 91	10700000
F6:2949 2950 2951	DALHATR	96 96 100 100 100 99 79	1390000
F6:3243 3244 3245	LENAGEGAGANTYK	88 99 98 99 94 99 96 99 93 98 99 99 99 81	110000
F1:1922 1923 1924	KKKGHHEAELKPL	95 100 98 95 97 95 97 98 100 100 97 91 82	8590000
F1:2181 2182 2183	KKKGHHEAELKPL	94 99 98 94 97 95 97 95 100 100 98 93 85	8590000
F6:9736 9737 9738	QLEEGVVAGGGVALLR	73 83 100 100 97 100 100 100 99 97 97 99 99 98 100 89	30400
F2:2503 2504 2505	VQ(+.98)N(+.98)ALHRKD	95 99 98 95 99 95 84 98 98	20500
F5:3259 3260 3261	SM(+15.99)KNEDLQR	93 97 98 97 99 98 98 95 86	24900
F6:5176 5177 5178	LAAQVGTLSANSDETVGK	89 90 95 95 99 97 99 100 100 99 99 98 99 100 99 89 83 94	1
F6:6431 6432 6433	GSLEPEEFLTPK	88 86 95 100 96 99 99 95 98 97 98 97	77000000
F6:1442 1443 1444	DKPRYTK	92 94 99 88 99 100 98	211000
F6:818 819 820	VASMASEK	95 98 100 97 96 89 97 94	65600
F3:4146 4147 4148	VNALVFK	94 86 100 100 99 100 92	195000
F5:901 902 903	LYKLEHNKANR	98 99 98 100 100 100 99 98 95 89 77	11200
F2:3668 3669 3670	LGSAYPGDEVRE	97 85 99 100 100 98 80 96 100 99 95 100	153000
F6:597 598 599	ATDC(+57.02)LAK	91 89 98 97 98 98 99	180000
F2:725 726 727	KTDKAQLLRD	98 96 97 98 98 95 99 94 87 94	8180
F3:3212 3213 3214	PERPSLYTK	95 100 98 79 95 100 100 100 94	581000
F1:2005 2006 2007	GNDARVKM	85 95 99 97 90 100 100 100	853000
F2:3671 3672 3673	TPLTKN(+.98)GVSVARE	93 86 100 100 100 100 94 98 90 88 98 97 100	1
F3:4262 4263 4264	KVLLRYFYNAK	97 99 93 95 85 99 99 99 94 100 93	203000000
F1:1666 1667 1668	TAAHC(+57.02)RF	98 100 100 99 89 85 98	7740
F1:1909 1910 1911	GNDARVKM	85 96 100 99 86 100 100 100	853000
F2:2126 2127 2128	LAYLKKNHEEE	99 99 96 98 95 94 89 85 97 100 100	101000
F3:3926 3927 3928	AVTAAVEELK	93 93 99 99 98 90 97 100 100 88	35700000
F6:9903 9904 9905	LSEPAELTDAVK	91 92 99 93 97 100 100 98 99 92 94 93	385000
F6:2898 2899 2900	N(+.98)VC(+57.02)AQVHPQK	90 95 100 99 97 98 99 97 92 91	809000
F3:2678 2679 2680	RALVLLAK	91 91 95 92 99 100 100 96	267000
F1:2184 2185 2186	KAVAMPPPM	99 99 99 99 87 80 99 99 100	318000
F5:2610 2611 2612	LNDLSHTQSVSAKER	85 94 99 99 98 99 100 99 99 99 100 100 91 97 77	73500
F2:2967 2968 2969	TAAYGHFNVE	100 100 100 100 99 100 100 71 88 100	71800
F6:6082 6083 6084	HSQPWEVLVASR	100 100 100 97 97 100 99 99 95 88 79 95	55400000
F2:3214 3215 3216	NMGAQMVKE	95 98 99 99 79 95 97 99 100	9580000
F5:3061 3062 3063	NNFKSAEDC(+57.02)MR	76 97 100 100 100 100 100 100 99 99 81	1
F3:1006 1007 1008	SQVTM(+15.99)KYDDGK	83 87 100 100 100 99 100 100 100 97 86	1830000
F1:3346 3347 3348	SKMDQTL	94 93 96 95 90 100 100	2930000
F6:6181 6182 6183	HSEPWQVLVASR	99 100 100 97 97 99 99 100 94 89 80 94	55400000
F1:5144 5145 5146	VGTLSANSN(+.98)ETVGKL	82 69 96 100 99 99 98 98 98 100 100 100 98 99 99	5500000
F6:5739 5740 5741	KDNTGPC(+57.02)K	92 90 95 97 94 99 100 98	5590000
F2:2622 2623 2624	RTLSANSDE	83 82 98 100 100 99 99 99 100	467000
F5:3637 3638 3639	TKTLLKTLVTR	90 97 100 100 100 100 100 100 100 97 69	16600
F3:590 591 592	VGGWEC(+57.02)EK	94 93 99 99 100 96 98 85	302000
F6:1032 1033 1034	EAMDKVGK	99 96 98 98 97 90 88 98	134000
F1:1336 1337 1338	TNDTSKTL	81 88 100 99 99 100 100 98	251000
F6:2085 2086 2087	QMAQVHPQK	93 95 99 98 99 100 99 93 85	877000
F6:9576 9577 9578	QLEEGVVAGGGVALLR	67 92 100 100 99 100 100 100 99 99 98 99 100 100 100 76	2080000
F3:3244 3245 3246	PERPSLYTK	95 100 98 77 93 100 100 100 98	581000
F6:4703 4704 4705	ATLEN(+.98)LGEAK	90 94 99 100 94 96 89 99 99 98	6450000
F1:1621 1622 1623	GKNEC(+57.02)RF	86 92 100 100 99 93 100	679000
F6:4587 4588 4589	SFGAFWTK	96 98 98 99 88 86 100 99	447000
F6:3458 3459 3460	RAEDYLR	72 97 100 100 99 100 100	1040000
F5:1586 1587 1588	AM(+15.99)EAPLR	88 93 100 100 97 99 92	161000
F3:3455 3456 3457	ASLENSLEETK	82 92 96 100 100 99 100 100 100 99 83	182000
F2:2762 2763 2764	AVDYLLE	84 86 100 99 100 100 100	101000
F6:9807 9808 9809	FLRPATDSSHDLMLLR	98 99 99 86 88 79 96 98 96 94 100 100 100 100 99 95	433000
F6:6031 6032 6033	HSQPWQVLVASR	99 100 100 97 97 100 100 100 92 88 79 95	406000000
F2:4209 4210 4211	DKNVGLKVPKD	95 97 100 100 100 100 100 100 83 87 89	789000
F6:1000 1001 1002	EAMDKVGK	99 96 98 98 97 89 88 98	134000
F1:4014 4015 4016	KLEGEW	99 100 98 86 97 93	19500
F1:1954 1955 1956	KKKGHHEAELKPL	87 97 98 94 96 94 98 98 100 100 99 95 85	8590000
F6:18 19 20	KVEQQWDKR	99 100 100 99 81 84 100 99 97	385000
F1:2696 2697 2698	KVQDDTKTL	85 94 92 96 97 98 99 99 99	345000
F1:10482 10483 10484	KTVVHY	92 93 93 98 97 99	8400
F6:402 403 404	NKPRYTK	93 95 99 85 99 100 98	12800000
F3:3314 3315 3316	LVGGWEC(+57.02)EK	99 98 96 92 93 100 97 100 85	1
F2:3194 3195 3196	NMM(+15.99)MMVKE	90 95 95 91 95 98 100 100	34900
F3:414 415 416	LEDLGQAK	95 100 100 100 90 88 100 92	262000
F6:2917 2918 2919	VGAATEVEM(+15.99)KEK	98 98 100 100 98 100 96 99 93 88 93 84	234000
F6:9890 9891 9892	M(+15.99)LRPATDSSHDLMLLR	97 99 98 86 91 94 99 97 95 92 97 99 97 94 98 94	433000
F6:2645 2646 2647	VGDTYERPK	93 93 99 99 94 98 93 98 93	40700
F3:4102 4103 4104	QVLLRYFYNAK	98 88 99 94 85 99 99 98 95 100 96	203000000
F6:4463 4464 4465	LTSFYR	99 99 98 98 97 82	5230000
F3:2364 2365 2366	ATLEN(+.98)LGQAK	96 90 100 100 95 97 94 99 99 85	1
F5:5826 5827 5828	AVLFFGR	97 98 100 100 97 89 87	2890
F1:2114 2115 2116	KKKGHHEAELKPL	92 98 98 94 97 95 96 94 100 100 98 94 84	8590000
F4:1662 1663 1664	N(+.98)DSSHVSM(+15.99)	100 100 100 97 96 97 87 87	86400
F1:5150 5151 5152	QVSHSFPHPLY	78 86 99 99 99 99 97 99 98 99 95	4500000
F6:3855 3856 3857	ETLC(+57.02)AGR	99 96 100 100 95 78 99	20400000
F5:2501 2502 2503	LNDLSHTQSVSAKQR	76 90 98 99 100 100 100 100 99 99 100 100 99 98 73	1
F3:2249 2250 2251	LQERVAK	96 96 100 84 99 99 94	103000
F1:2037 2038 2039	KKKGHHEAELKPL	80 99 98 90 95 97 99 95 99 100 100 99 88	1540000
F3:632 633 634	KEC(+57.02)FDC(+57.02)EK	98 100 92 88 96 96 100 92	842000
F1:2766 2767 2768	QC(+57.02)VDHL	89 99 97 98 93 97	1270000
F1:2914 2915 2916	M(+15.99)LC(+57.02)AGRAM(+15.99)	98 100 100 100 88 85 95 97	1250000
F6:2904 2905 2906	DVN(+.98)GAYM(+15.99)TK	92 87 98 92 96 97 98 99 99	250000
F6:3224 3225 3226	TEKDAFGDANSAR	90 99 96 90 86 98 98 100 100 100 98 96 88	1090000
F2:603 604 605	VTQLRHRQE	92 97 99 99 94 100 82 97 99	38100
F5:1618 1619 1620	AM(+15.99)EAPLR	95 91 100 100 93 97 90	161000
F2:4420 4421 4422	AKELPQVAGSLEE	90 89 99 99 96 94 98 98 85 95 97 99 100	72900
F6:4859 4860 4861	RAVAAGLADR	77 85 100 100 100 95 99 100 100 99	337000
F1:5320 5321 5322	NVVLDKSF	93 96 100 97 86 93 99 99	3030000
F6:6811 6812 6813	AAVEEGVVAGGGVALLR	93 91 73 98 99 93 98 100 99 98 97 98 99 99 99 100 87	112000000
F6:4850 4851 4852	LAAQVGTLSANSDEWAK	84 92 99 100 99 97 100 100 100 100 99 100 98 100 62 94 98	5530000
F1:5458 5459 5460	LTAAQQSVTL	86 84 98 99 96 96 96 98 100 100	12600000
F1:1365 1366 1367	TNDTSKTL	81 89 100 99 99 100 100 96	251000
F6:2219 2220 2221	VGGMAEC(+57.02)EK	97 94 96 93 92 100 99 98 90	123000
F6:2946 2947 2948	EDALHATR	97 89 98 95 95 95 98 96	5990000
F1:776 777 778	KVSVAKW	100 100 91 89 89 100 100	17700
F6:574 575 576	LPQESNTK	100 100 100 96 96 73 99 98	37200
F3:3490 3491 3492	LVGGWEC(+57.02)EK	99 99 97 93 98 100 90 98 85	1
F6:2018 2019 2020	SAEN(+.98)C(+57.02)MR	82 89 100 99 99 99 99	1
F1:5141 5142 5143	YVNLEEQKGL	89 89 98 99 100 100 97 97 92 93	3280000
F6:3336 3337 3338	NKYEDELNKR	78 92 100 100 99 100 99 98 98 90	593000
F5:3346 3347 3348	DNFKSAEDC(+57.02)MR	91 95 100 98 97 95 99 99 100 100 75	281000
F1:4706 4707 4708	NAKAGLC(+57.02)QTF	90 96 98 98 87 94 92 98 99 100	42700000
F3:2927 2928 2929	LNN(+.98)LSHTQSVSAK	93 95 100 99 98 99 100 99 95 95 99 99 68	36700
F1:3634 3635 3636	KLEAATWNTY	90 74 97 100 100 99 94 100 100 100	5520000
F3:7954 7955 7956	TVVGEFTALLN(+.98)K	83 87 100 93 99 99 99 99 100 100 99 86	58600
F3:3746 3747 3748	AVTAAYSELK	97 99 100 100 100 84 85 100 100 89	2100000
F1:2498 2499 2500	LTPKKL	98 97 92 96 94 95	27300000
F5:578 579 580	FQAAVESAC(+57.02)PR	90 92 100 100 100 100 99 100 100 99 69	4930000
F1:59 60 61	NC(+57.02)KAKSNNF	86 95 100 100 99 97 93 95 93	1280000
F5:3086 3087 3088	HFSGQAQLR	88 95 100 99 99 100 93 98 87	14000
F6:2175 2176 2177	HLQTEVTMK	99 100 100 95 99 83 85 99 99	5510000
F1:2242 2243 2244	KSAEDC(+57.02)MRNM(+15.99)	99 99 99 100 99 98 98 94 78 90	1700000
F3:2527 2528 2529	ATLQ(+.98)N(+.98)LGQAK	86 91 100 100 99 99 94 100 99 85	1
F6:9912 9913 9914	FMLC(+57.02)QR	98 99 100 99 81 96	91800
F1:2008 2009 2010	KKKGHHEAELKPL	79 99 98 92 96 97 99 95 99 100 100 99 86	1540000
F2:3521 3522 3523	DKVGKERLTVE	94 95 98 90 96 95 84 99 99 99 100	237000
F3:3180 3181 3182	PERPSLYTK	95 100 93 77 99 100 100 100 94	581000
F6:2245 2246 2247	STM(+15.99)QELNSR	93 93 93 99 100 100 98 97 85	41900
F3:5254 5255 5256	AVAAGMNPMDLK	88 92 99 99 97 98 91 89 99 100 100 91	51100000
F2:597 598 599	AAKDVKFGND	95 97 93 100 100 99 96 90 96 87	26100
F6:2789 2790 2791	KGHHEAELKPLAQSHATK	93 79 92 96 99 84 94 99 100 99 98 96 97 98 98 98 98 97	3090000
F5:2411 2412 2413	TEKDAFGNANSAR	89 99 97 94 93 100 99 100 100 100 100 99 69	787000
F5:2514 2515 2516	LNN(+.98)LSHTQSVSAKQR	95 98 100 100 99 99 99 97 97 94 98 98 97 90 67	1000000
F6:2696 2697 2698	AM(+15.99)EAPLR	87 92 100 100 98 100 90	297000
F1:869 870 871	KSSEDC(+57.02)MRNM(+15.99)	100 100 100 100 100 100 100 97 73 84	114000
F6:5547 5548 5549	AVTAAVEELKGLDK	92 96 100 100 99 97 100 99 95 97 86 88 90 95	424000
F6:5445 5446 5447	GFNVVDNLK	77 89 99 100 100 98 97 99 97	4550000
F6:5538 5539 5540	TPLVGQPSLPGGVPR	98 98 100 100 100 100 99 99 99 98 98 79 89 79 92	2400000
F6:2773 2774 2775	TC(+57.02)GGALGPR	98 99 100 99 98 97 82 92 92	635000
F1:3128 3129 3130	LNN(+.98)LSHTQSVSTLL	86 84 99 99 98 98 98 97 98 99 99 91 89 97	3560000
F1:3934 3935 3936	ANSDETVGKL	82 88 100 99 99 97 99 99 99 90	1580000
F3:1170 1171 1172	LVGGWEC(+57.02)EK	99 98 97 95 82 100 99 100 88	1
F6:856 857 858	VVNPTQK	97 97 100 95 89 91 98	155000
F6:5003 5004 5005	DN(+.98)EVLLDR	99 99 99 95 95 93 95 87	364000
F2:2580 2581 2582	LDKQSLQE	90 91 97 91 93 99 99 100	101000
F1:5096 5097 5098	TGHPETLEKFDKF	93 82 92 95 99 99 98 99 95 96 96 96 98	7110000
F1:2434 2435 2436	LTPKKL	98 96 91 96 95 95	27300000
F2:2890 2891 2892	VALRQSVE	97 97 98 86 95 89 99 100	49100
F6:4123 4124 4125	EQLEEATSDYN(+.98)R	83 65 100 100 100 100 100 100 100 99 99 97	1740000
F2:805 806 807	M(+15.99)SLLLE	92 88 96 100 95 100	226000
F3:2316 2317 2318	LQERVAK	94 94 100 82 99 100 97	103000
F6:146 147 148	GSGGGSSNSLNR	73 95 98 99 99 100 100 89 98 98 96 96	872000
F3:3151 3152 3153	PERSPLYTK	96 100 99 86 79 100 100 100 97	581000
F6:3480 3481 3482	LEAATGEDTYK	90 98 99 99 97 79 98 93 96 98 100	366000
F6:3429 3430 3431	FLATNPDTHGR	97 99 99 93 91 76 96 98 99 98 100	110000
F2:4343 4344 4345	LVNWEC(+57.02)E	90 88 91 98 100 100 100	1
F6:165 166 167	VEKGAWDQR	94 99 94 90 97 90 99 95 98	282000
F6:6658 6659 6660	TPTLFDLEYYVNLEEQK	88 93 99 100 95 94 90 95 99 99 99 93 97 100 100 93 83	19500000
F1:6078 6079 6080	TLPQLKDSF	97 96 88 90 98 93 96 99 98	3330000
F4:2917 2918 2919	AAKDVKFGKTARYM(+15.99)	99 100 98 99 99 100 100 96 83 90 97 96 88 88	20600000
F3:4268 4269 4270	TLVTRLDDLSHTQSVSAK	90 94 97 75 87 97 99 100 100 100 100 100 99 99 98 95 97 86	1
F1:4219 4220 4221	QPTLTKDGVSVNL	91 99 100 100 98 96 97 88 94 99 97 86 91	1100000
F1:882 883 884	GKNQC(+57.02)RF	89 96 97 95 99 90 99	10700000
F2:3217 3218 3219	LSLSTGNLLD	99 99 100 100 100 97 97 91 85 83	47000
F5:6296 6297 6298	QLEEGVVAGGGVALLR	79 87 100 100 98 100 100 100 99 98 97 99 99 99 100 66	363000
F6:5858 5859 5860	QLC(+57.02)ETFVYC(+57.02)NR	76 98 99 100 100 100 100 100 91 90 93	21200000
F1:6536 6537 6538	QGPSWRVPL	93 98 88 98 98 92 98 99 91	18200000
F1:1333 1334 1335	KEKKARVEDAHL	92 99 100 99 95 89 93 98 99 99 88 91	321000
F5:3093 3094 3095	LSQAVHAAHAELNEQR	97 99 100 100 100 100 100 100 100 100 100 100 95 99 80 54	102000
F3:6313 6314 6315	KHGTVVLTALGGLLK	95 96 93 93 95 100 100 99 100 99 92 86 99 100 79	3890000
F6:6258 6259 6260	FLRPGDDSSHDLMLLR	93 95 90 68 83 99 99 99 99 99 100 100 100 99 100 99	383000000
F6:3202 3203 3204	WNEDQNVGLK	59 98 100 100 99 99 100 98 100 99	6640000
F6:1122 1123 1124	SAEN(+.98)C(+57.02)M(+15.99)R	92 93 100 99 97 97 88	234000
F2:802 803 804	M(+15.99)KVMQAGNE	95 96 99 87 88 99 95 98 99	713000
F6:1407 1408 1409	DKPRYTK	92 93 98 87 99 99 97	211000
F1:2466 2467 2468	LTPKKL	98 98 90 95 95 95	27300000
F1:4555 4556 4557	TGTQGQLRL	95 94 100 99 91 86 100 96 93	13500000
F6:606 607 608	KAVGGLGK	99 99 96 90 90 93 95 99	31700
F5:757 758 759	KAGFVTRDAR	99 99 97 100 98 97 90 98 98 75	99000
F5:2981 2982 2983	NFKSAEDC(+57.02)MR	95 97 99 100 100 100 100 95 92 73	90100
F5:606 607 608	AAVESAC(+57.02)PR	96 97 100 100 99 98 100 99 68	265000
F1:8427 8428 8429	QLADDLENLRDLL	88 96 100 100 99 99 100 97 99 82 89 95 92	1200000
F1:4325 4326 4327	M(+15.99)LC(+57.02)AGRAM	97 99 100 99 95 96 90 85	2400000
F6:1992 1993 1994	SAEN(+.98)C(+57.02)MR	82 89 100 99 99 99 98	1590000
F2:2334 2335 2336	ALHATRAAVEE	87 92 96 98 97 92 96 92 95 99 100	91500
F1:2306 2307 2308	LTPKKL	98 98 90 95 95 95	27300000
F3:3999 4000 4001	VATAAVEELK	90 92 100 100 100 88 96 100 100 85	1
F6:6309 6310 6311	AAVEEGVVAGGGVALLR	76 79 91 99 100 94 98 100 99 98 97 98 99 99 99 100 90	112000000
F3:1301 1302 1303	LVGGWEC(+57.02)EK	98 97 95 90 94 100 94 100 86	1
F6:98 99 100	GSGGGSSNSLNR	74 92 98 99 99 100 100 89 98 99 97 96	872000
F6:3618 3619 3620	VQDDTKTLLK	80 88 100 100 99 99 99 100 100 86	646000
F1:4293 4294 4295	M(+15.99)LC(+57.02)AGRAM	99 99 100 99 93 96 90 84	2400000
F1:4450 4451 4452	LGRHSLF	97 83 90 98 98 100 99	17900000
F3:2620 2621 2622	ATLEN(+.98)LGQAK	93 98 100 100 93 95 90 95 100 86	1
F6:5634 5635 5636	AVAAGMNPMDLK	80 85 100 99 96 98 94 91 99 100 100 99	10800000
F6:4936 4937 4938	LAAQVGTLSANSDETRK	89 92 97 96 98 96 98 99 100 99 99 96 97 100 98 78 82	53200000
F2:3700 3701 3702	LGSAYPGDEVRE	97 85 97 99 100 95 76 95 100 99 97 100	153000
F3:2262 2263 2264	RVVLNK	96 91 90 99 99 94	207000
F1:1893 1894 1895	KKKGHHEAELKPL	93 99 98 95 97 95 98 98 100 100 97 79 85	8590000
F4:3842 3843 3844	LC(+57.02)AGRAM	99 99 100 93 95 85 94	2390000
F1:2370 2371 2372	LTPKKL	98 98 90 95 97 93	27300000
F3:5014 5015 5016	SAEHVLTMLNEHEVK	73 91 99 99 100 100 100 100 100 99 100 99 100 97 68	1680000
F5:2955 2956 2957	FLENEDR	92 96 100 93 99 96 88	1
F6:3608 3609 3610	AVDYLNK	85 86 99 98 99 98 100	251000
F6:9509 9510 9511	AAVEEGVVAGGGVALLR	91 73 86 100 100 98 100 100 100 99 99 97 99 100 100 100 72	2080000
F5:514 515 516	FQAAVESAC(+57.02)PR	91 90 100 100 100 100 99 99 100 97 69	4930000
F6:4498 4499 4500	NC(+57.02)GEEPSVVANTVK	91 96 92 99 98 97 93 93 99 99 89 93 95 95	2050000
F5:4210 4211 4212	WNLTPLTGTQGQLR	92 98 100 100 100 100 100 95 98 99 82 91 91 83	627000
F2:2980 2981 2982	AVKAGLVNE	89 91 98 94 86 97 99 99 100	1
F3:1138 1139 1140	LVGGWEC(+57.02)EK	99 98 97 94 80 100 99 100 87	1
F1:1022 1023 1024	QGPQC(+57.02)RF	73 97 100 100 100 96 99	287000
F1:10731 10732 10733	KTVVHY	92 93 94 95 96 99	8400
F5:5198 5199 5200	SHSFPHPLYDMSLLKNR	87 96 99 95 94 99 99 100 100 100 100 100 100 100 99 92 56	170000
F1:1058 1059 1060	KAAVESALHY	100 100 100 100 100 100 99 94 77 80	2620000
F6:2152 2153 2154	YLSDHPK	96 98 96 92 86 96 99	40700
F3:3090 3091 3092	PERSPLYTK	95 100 98 86 79 100 100 100 97	581000
F3:965 966 967	NC(+57.02)GEEPSVVANTVK	94 97 94 98 99 98 99 99 100 99 85 92 94 79	2250000
F1:3573 3574 3575	LRVASKL	97 75 98 98 99 100 98	4520000
F3:1093 1094 1095	SQVTM(+15.99)KYDDGK	89 91 99 99 99 97 99 98 98 90 85	1830000
F6:2232 2233 2234	NAQGAEKR	92 100 99 95 98 90 90 96	138000
F3:5644 5645 5646	ALELFRDDLAAK	86 93 99 99 99 95 99 98 100 100 100 70	346000
F6:4338 4339 4340	LFTGHPETLEK	95 98 99 91 89 77 100 98 99 100 97	10500000
F6:6463 6464 6465	GSLEPEEFLTPK	81 92 92 100 92 99 98 94 98 97 99 97	77000000
F5:4645 4646 4647	LSEPAELTN(+.98)AAR	98 98 100 99 100 100 100 99 99 99 94 54	890000
F6:895 896 897	VVNPTQK	99 98 100 89 90 92 96	155000
F3:6342 6343 6344	KHEVLTAGALVLKK	72 85 85 97 100 100 100 99 100 100 100 100 99 94	20200000
F1:2402 2403 2404	LTPKKL	98 98 90 95 94 95	27300000
F3:3916 3917 3918	AQLLRDAAGLK	97 98 100 100 98 83 96 98 98 100 77	1180000
F4:1717 1718 1719	N(+.98)DSSHVSM(+15.99)	100 99 99 96 94 97 87 88	86400
F2:2708 2709 2710	FLRPGDDSSHD	100 100 99 88 80 99 100 98 99 97 85	1
F5:2914 2915 2916	RAVEDALHATR	82 95 88 97 100 100 100 100 100 100 82	555000
F4:3154 3155 3156	AQVHPQKVLKAM(+15.99)	96 96 100 100 96 76 99 99 99 95 96 86	1930000
F1:834 835 836	KSSEDC(+57.02)MRNM(+15.99)	100 100 99 100 100 99 99 97 66 90	114000
F6:3919 3920 3921	ETLC(+57.02)QR	93 83 100 100 95 99	20400000
F6:9333 9334 9335	QLEEGVVAGGGVALLR	56 85 100 100 99 100 100 100 99 99 98 99 100 100 100 83	2080000
F1:4504 4505 4506	LC(+57.02)AGRW	99 99 100 82 91 100	3240000
F1:3490 3491 3492	KM(+15.99)DRGY	95 96 91 91 97 99	310000
F1:872 873 874	AAHC(+57.02)RF	99 100 100 97 76 98	24200
F3:7004 7005 7006	HGTVVLTALNLLK	93 89 99 100 100 100 100 100 99 82 97 99 76	140000
F6:3439 3440 3441	SGGGGGGGLGSGGSLR	91 88 96 98 98 98 99 99 100 100 100 99 80 88 95 88	995000
F5:546 547 548	FQAAVESAC(+57.02)PR	90 90 100 100 100 100 99 99 100 97 69	4930000
F6:789 790 791	EVADQVK	90 85 98 97 96 99 99	19900
F1:10830 10831 10832	TKVVHY	85 91 98 97 98 100	8400
F6:2997 2998 2999	NNPLQK	82 93 96 99 100 100	186000
F6:1963 1964 1965	ALAVKPK	95 98 100 99 97 94 81	29800
F3:2540 2541 2542	M(+15.99)VPLQK	96 97 86 97 97 95	554000
F2:3342 3343 3344	MVPLQLLE	91 91 96 100 98 92 96 94	357000
F3:2425 2426 2427	RVVLNK	82 96 98 99 99 94	207000
F2:434 435 436	KKARVEDALHAKE	99 99 98 83 86 95 78 97 100 100 100 99 100	1
F1:1074 1075 1076	GKNQC(+57.02)RF	88 95 100 100 100 82 99	10700000
F3:459 460 461	TLEN(+.98)LGQAK	98 99 100 99 99 85 88 98 86	560000
F1:6606 6607 6608	QGAANNRVPL	94 98 97 95 90 91 92 97 100 93	18200000
F6:242 243 244	KNPGVYTK	95 98 96 83 88 99 100 98	12800000
F1:7966 7967 7968	LDANAPLPAPM(+15.99)	88 77 96 96 98 98 99 94 99 99 99	491000
F5:482 483 484	FQAAVESAC(+57.02)PR	90 90 100 100 100 100 99 99 100 97 69	4930000
F1:6446 6447 6448	TKALELF	95 95 95 85 96 99 99	3330000
F3:3282 3283 3284	PERSPLYTK	95 100 98 85 79 99 100 100 97	581000
F3:3545 3546 3547	M(+15.99)LRYFYNAK	93 95 91 98 100 99 99 99 78	9340000
F1:9086 9087 9088	VLQLANN(+.98)LENLRDLL	86 86 90 100 100 100 100 99 100 99 100 88 86 94 95	2010000
F6:6219 6220 6221	HSEPWQVLVASR	97 99 100 98 95 96 98 98 99 86 91 82	55400000
F1:1611 1612 1613	KHLKTEAEM	98 98 99 94 75 96 94 99 98	1100000
F1:10868 10869 10870	KTVVHY	92 92 88 98 99 99	8400
F3:3609 3610 3611	M(+15.99)LRYFYNAK	95 98 91 98 100 99 99 99 74	9340000
F3:2818 2819 2820	LQDWYN(+.98)K	91 88 100 98 98 99 90	161000
F2:1841 1842 1843	QLTKYSWGD	93 93 94 93 98 97 93 95 98	174000
F6:1115 1116 1117	VVNPTQK	97 97 100 92 94 91 93	155000
F1:1010 1011 1012	GKNQC(+57.02)RF	88 95 100 100 99 82 99	10700000
F1:1931 1932 1933	TKVMHY	93 95 98 94 91 98	485000
F1:194 195 196	SVSAKQRSL	96 95 100 100 99 96 95 88 85	320000
F5:3698 3699 3700	NNDLKR	88 95 100 100 99 86	39100
F3:2217 2218 2219	LQERVAK	94 94 100 85 98 99 94	103000
F1:1976 1977 1978	KKKGHHEAELKPL	78 98 98 91 96 97 99 93 99 99 100 99 85	1540000
F2:2398 2399 2400	SKGKLTYLKGE	99 99 97 99 99 80 81 92 99 97 100	556000
F6:994 995 996	SAEN(+.98)C(+57.02)M(+15.99)R	96 96 100 97 93 95 85	234000
F5:5506 5507 5508	QLEEGVVAGGGVALLR	78 86 100 100 96 100 100 100 99 98 97 99 99 98 99 67	3590000
F5:610 611 612	FQAAVESAC(+57.02)PR	90 89 100 100 100 100 99 99 100 97 69	4930000
F1:2133 2134 2135	KKKGHHEAELKPL	82 98 98 91 96 97 97 90 99 99 100 99 85	1540000
F6:6367 6368 6369	AAVEEGVVAGGGVALLR	94 79 72 100 100 98 100 100 100 99 99 96 98 100 100 100 74	112000000
F6:1154 1155 1156	SAEN(+.98)C(+57.02)M(+15.99)R	96 97 100 97 94 94 86	234000
F6:5509 5510 5511	LSEPAELTDAVK	85 82 99 97 99 100 99 97 98 96 97 88	1
F3:2652 2653 2654	ATLEDLGQAK	86 96 100 100 96 97 92 99 99 82	1
F6:2815 2816 2817	LLAEATPQVGK	99 99 99 100 99 92 79 95 90 93 97	928000
F6:411 412 413	SAAYAAR	92 95 100 91 90 97 98	156000
F3:235 236 237	AVVVHADPDN(+.98)LGK	80 85 100 100 100 100 100 92 92 100 100 98 86	436000
F6:1378 1379 1380	DKPRYTK	90 95 98 85 99 99 96	211000
F6:5093 5094 5095	LFTGHPETLEKFDK	98 98 98 85 94 82 100 99 98 100 98 93 91 90	4080000
F6:2959 2960 2961	GHHEAELKPLAQSHATK	75 89 92 98 90 99 99 99 85 99 99 98 99 99 98 95 96	3880000
F1:946 947 948	GKNQC(+57.02)RF	82 91 100 100 99 92 99	10700000
F5:2050 2051 2052	LYAEER	99 99 97 96 97 79	173000
F3:3702 3703 3704	AVAAGM(+15.99)NPMDLK	81 85 99 99 98 99 99 94 99 100 100 85	12700000
F3:1186 1187 1188	SFGAPTLTK	97 95 99 99 86 90 99 99 89	23200000
F6:3909 3910 3911	SLLEGWSSGGNR	90 96 100 100 99 95 99 99 92 88 83 96	603000
F1:10791 10792 10793	TKVVHY	91 89 91 98 100 100	8400
F2:6324 6325 6326	LLHDHALDTVLHFAVAKAVGE	100 100 100 95 96 99 100 100 94 95 100 100 99 99 92 86 97 86 86 67 96	570000
F5:2178 2179 2180	AAKDVKFGNDAR	96 99 99 99 100 100 98 85 90 93 99 79	2910000
F6:2139 2140 2141	HLKDEWM(+15.99)K	94 97 97 91 96 85 98 99	95200
F1:3765 3766 3767	VC(+57.02)AQVHQPKVTKF	95 99 100 100 99 99 85 72 94 97 97 95 99	380000
F1:814 815 816	KSSEDC(+57.02)MRNM(+15.99)	100 100 97 100 100 99 99 95 74 82	114000
F6:4805 4806 4807	RRNVLADAVK	79 71 98 99 100 99 99 100 100 100	1490000
F3:4796 4797 4798	FMLC(+57.02)AGRWTGGKK	79 82 100 100 99 93 93 97 98 96 96 99 95	1590000
F5:3186 3187 3188	SNNFRSAEDC(+57.02)MR	94 98 99 100 85 100 100 100 100 100 99 61	1
F2:690 691 692	KLTQYSGE	86 89 97 94 96 97 97 100	412000
F1:10501 10502 10503	KTVVHY	89 88 97 96 98 100	8400
F6:2623 2624 2625	KKGHHEAELKPLAQSHATK	97 96 74 95 99 100 97 100 93 89 89 98 99 97 96 96 90 94 97	1460000
F5:936 937 938	LVQRQAEVR	99 99 94 96 95 97 100 99 72	4400
F6:6325 6326 6327	M(+15.99)LRPATDSSHDLMLLR	98 99 99 87 71 66 99 99 98 99 100 100 100 100 100 98	1
F2:555 556 557	FNVLRN(+.98)D	100 100 100 100 90 85 88	7250
F5:3106 3107 3108	ADAVKVTLGPKGR	92 98 100 100 99 99 100 100 96 92 91 89 74	308000
F1:4462 4463 4464	MTKTDDKVKKKY	89 95 99 98 92 91 97 98 99 99 92 85	11400000
F6:3535 3536 3537	RAVEDALHATR	79 93 79 96 99 99 100 100 100 99 96	10300000
F6:7784 7785 7786	AAVEEGVVAGGGVALLR	86 81 83 100 100 97 100 100 100 99 99 97 99 100 99 99 70	1
F6:1096 1097 1098	EAMDKVGK	98 94 97 97 96 89 88 99	134000
F5:696 697 698	EKAAVESAC(+57.02)PR	92 82 100 100 100 100 100 99 100 99 69	137000
F2:2878 2879 2880	ATSDYDREKLQE	88 94 90 88 99 99 81 98 99 100 98 100	810000
F3:709 710 711	LAGGKYLK	99 99 98 90 80 94 100 97	1570000
F4:674 675 676	DSTLSSM(+15.99)	98 98 94 92 93 90 97	2640000
F2:370 371 372	QHSQPAE	80 98 99 97 97 92 99	147000
F1:1237 1238 1239	TQVVQW	94 95 100 100 83 95	60100
F6:4888 4889 4890	M(+15.99)LEQQNKVLQTK	60 89 100 98 98 99 99 100 100 99 95 99	849000
F5:725 726 727	EKAAVESAC(+57.02)PR	92 82 100 100 100 100 99 99 100 99 69	137000
F5:2424 2425 2426	KDAFGNANSAR	99 100 100 100 96 96 95 89 95 95 77	37200
F3:3762 3763 3764	FVN(+.98)EMSEKK	93 93 100 100 90 88 100 99 89	262000
F6:3483 3484 3485	LDNLSHTEWSAK	78 86 85 98 98 98 99 99 97 99 99 99	817000
F6:962 963 964	SAEN(+.98)C(+57.02)M(+15.99)R	93 96 100 97 93 96 85	234000
F6:2095 2096 2097	VC(+57.02)AQVHPQK	89 96 99 99 99 99 87 92 90	431000
F5:4152 4153 4154	DQNVGLKVALR	91 94 99 99 90 99 99 99 99 99 71	29300
F4:3106 3107 3108	VPLQQVQVM	98 99 100 99 92 99 99 95 69	3190000
F1:162 163 164	WSAKKAVW	98 99 97 98 93 88 93 90	320000
F6:8059 8060 8061	AAVEEGVVAGGGVALLR	93 92 74 99 100 92 98 100 99 97 96 97 100 100 100 100 71	1
F6:2315 2316 2317	VQATEQFVGHK	96 94 100 99 100 94 88 88 88 96 96	463000
F5:2466 2467 2468	MKAAVESAC(+57.02)PR	96 97 100 99 99 100 100 99 99 91 60	3680000
F5:670 671 672	EKAAVESAC(+57.02)PR	92 82 100 100 100 100 99 99 100 98 68	137000
F6:1714 1715 1716	TMVVHEK	99 99 98 93 88 99 86	40800
F6:130 131 132	VC(+57.02)AQVHPQKK	86 94 100 99 100 99 93 99 85 90	92000
F2:4452 4453 4454	ELYYVNLE	85 79 98 99 99 97 100 100	23200
F1:2338 2339 2340	LTPKKL	97 97 89 94 94 95	27300000
F3:226 227 228	VAAVLNSSERK	85 90 100 100 100 99 100 99 100 79 88	1080000
F1:958 959 960	QGPQC(+57.02)RF	73 97 100 99 99 95 98	287000
F2:3358 3359 3360	VAQLRQQLEE	95 97 99 100 82 82 92 99 100 100	1
F5:4677 4678 4679	WTLAGGPSWR	99 100 100 100 100 99 78 81 98 90	114000
F5:4818 4819 4820	LRPGDDSSHDLMLLR	94 84 77 96 100 100 100 100 100 100 100 100 100 100 68	1
F6:2091 2092 2093	HLKTEAEM(+15.99)K	82 92 94 95 98 93 98 98 99	62500
F6:9723 9724 9725	LSEPAELTDAVK	85 82 99 93 97 100 99 97 98 96 97 90	385000
F2:3684 3685 3686	FKYKAALDNLRE	88 93 100 100 100 99 99 91 94 96 74 99	162000
F6:8232 8233 8234	QLEEGVVAGGGVALLR	74 83 100 100 97 100 100 100 99 98 96 98 99 97 94 77	1
F6:5483 5484 5485	SPAKVGTLSANSDETVGK	82 75 94 96 99 96 98 99 100 100 100 99 98 100 99 89 83 94	4310000
F3:904 905 906	NC(+57.02)GEEPSVVANTVK	93 97 95 99 99 94 97 99 99 99 86 92 86 88	2250000
F1:46 47 48	VEKGASVDGNL	91 99 99 96 99 98 99 99 89 84 86	76200
F5:5448 5449 5450	AAVEEGVVAGGGVALLR	78 68 89 100 100 98 100 100 100 100 99 99 100 100 99 100 77	3590000
F1:5246 5247 5248	LFDELYY	99 99 97 87 79 99 100	2530000
F6:5160 5161 5162	VEADLAGHGQEVLLR	86 99 99 99 99 97 88 96 71 92 100 97 98 100 95	25100000
F2:4769 4770 4771	TPLVGKPSLPSLHE	92 95 100 100 100 100 100 99 100 99 83 85 79 92	443000
F5:6411 6412 6413	QLEEGVVAGGGVALLR	77 85 99 100 98 100 100 100 99 97 97 99 99 98 96 67	363000
F6:8280 8281 8282	DLLHLLAFSK	89 95 99 99 100 100 99 97 95 72	191000
F6:4552 4553 4554	SFGAPTLTK	94 95 98 98 88 91 94 99 93	28900000
F6:2597 2598 2599	LNDEAHTK	89 88 97 96 87 99 100 99	340000
F6:3656 3657 3658	LNDLSHTKADSAK	94 97 100 99 97 96 97 98 75 87 92 95 100	4570000
F6:4827 4828 4829	KVLLRYFYNAK	95 99 93 90 80 99 99 99 92 99 93	10700
F2:1966 1967 1968	FLNKPE	99 100 78 92 98 100	390000
F1:1682 1683 1684	GQDKC(+57.02)RF	84 95 99 96 95 93 99	679000
F6:3272 3273 3274	DVLVC(+57.02)NK	95 96 100 89 89 92 99	184000
F6:4111 4112 4113	LEDLGQAKR	98 100 100 100 82 88 98 97 86	1710000
F2:4513 4514 4515	NKYYVNLEE	82 76 99 99 99 97 98 99 100	88500
F6:6194 6195 6196	FLRPGDDSSHDLMLLR	90 94 91 71 69 99 100 99 100 99 100 100 100 99 100 99	383000000
F1:2882 2883 2884	LNN(+.98)LSHTKSVSAKHM(+15.99)	88 90 97 94 92 95 99 100 99 95 97 98 99 83 89	260000
F3:600 601 602	KEC(+57.02)FDC(+57.02)EK	94 97 90 89 96 97 100 91	842000
F5:3598 3599 3600	TSEVVALSR	84 87 100 100 100 100 100 100 79	1790000
F3:286 287 288	APLVLDK	99 99 100 95 94 93 80	128000
F1:546 547 548	VVVSAKHM(+15.99)	81 87 98 100 100 100 95 94	225000
F5:325 326 327	SLLKNR	97 100 100 99 88 83	20000
F6:1147 1148 1149	VVNPTQK	97 99 100 93 90 84 98	155000
F3:510 511 512	LAGGKYLK	99 99 97 88 79 94 100 98	1570000
F2:3041 3042 3043	LSQAVHAAHAELNVNAE	96 99 99 100 100 100 100 100 100 100 100 100 96 72 72 79 93	194000
F1:2565 2566 2567	LTPKKL	97 97 89 94 94 95	1
F1:2530 2531 2532	LTPKKL	97 97 89 94 94 95	27300000
F3:8479 8480 8481	HKLPLKYLEM(+15.99)LSDALLHVLHSK	85 86 100 96 99 100 100 100 100 99 100 73 82 100 100 100 100 100 100 97 93 68	13800000
F5:5608 5609 5610	AAVEEGVVAGGGVALLR	95 88 69 98 99 94 98 100 100 99 98 99 100 100 99 98 71	3590000
F1:4578 4579 4580	NVLVHPQAM(+15.99)	88 98 100 100 99 98 96 91 79	2070000
F1:1304 1305 1306	TNDTSKTL	78 86 100 98 97 99 100 96	251000
F3:1125 1126 1127	SQVTM(+15.99)KYDDGK	86 90 100 100 100 99 100 100 100 94 70	1830000
F3:933 934 935	NC(+57.02)GEEPSVVANTVK	92 97 94 99 99 93 98 99 99 99 86 92 92 80	2250000
F3:3670 3671 3672	AVAAGM(+15.99)NPMDLK	93 96 98 99 97 98 93 77 96 100 100 85	12700000
F3:427 428 429	TLEN(+.98)LGQAK	89 91 100 99 100 88 95 99 88	560000
F3:6134 6135 6136	GSLEPEEFLTPK	92 97 95 99 94 98 98 96 99 99 98 65	75800000
F6:2127 2128 2129	VC(+57.02)AQVHPQK	90 96 99 99 99 99 88 86 92	431000
F6:2059 2060 2061	VC(+57.02)AQVHPQK	89 96 100 97 98 97 81 94 97	877000
F2:5281 5282 5283	LATLTGGTVLSEE	86 83 81 99 99 93 89 97 99 100 99 100 100	925000
F1:4040 4041 4042	M(+15.99)LC(+57.02)AGRAM	96 99 100 99 93 95 89 82	1840000
F1:2872 2873 2874	KAAVESAC(+57.02)PRTW	100 100 100 100 100 100 100 98 86 75 90 82	301000
F5:5710 5711 5712	QLEEGVVAGGGVALLR	55 85 100 100 99 100 100 100 100 99 98 99 100 100 100 73	3590000
F1:10751 10752 10753	KTVVHY	94 86 90 97 99 99	8400
F6:1637 1638 1639	DAFDNC(+57.02)KK	92 95 98 95 91 91 96 96	123000
F2:3460 3461 3462	KAHLFTSESVSE	76 82 97 99 99 98 92 97 96 98 98 100	21600
F6:3026 3027 3028	MKAAVESAC(+57.02)PR	90 91 89 87 85 100 100 99 100 98 97	183000
F1:978 979 980	GKNQC(+57.02)RF	82 91 100 100 99 90 98	10700000
F3:507 508 509	KEC(+57.02)FDC(+57.02)EK	95 98 90 89 96 95 100 90	842000
F1:1106 1107 1108	GKNQC(+57.02)RF	82 91 100 100 99 90 98	10700000
F6:8309 8310 8311	NLDLN(+.98)SLLAEVK	65 89 100 100 99 89 94 100 100 100 99 98	737000
F3:3836 3837 3838	AVTAASYELK	96 99 100 100 99 69 85 100 100 95	2100000
F6:7413 7414 7415	AAVEEGVVAGGGVALLR	87 85 88 98 99 90 97 99 99 97 97 98 99 100 100 100 70	1
F1:3611 3612 3613	MLC(+57.02)AFHF	98 100 100 100 85 89 90	595000
F2:2734 2735 2736	FLRPGDDSSHD	99 100 98 86 78 99 100 97 98 96 86	678000
F6:6408 6409 6410	QLEEGVVAGGGVALLR	55 85 100 100 99 100 100 100 99 99 98 99 99 98 96 80	112000000
F1:2213 2214 2215	KAVAMPPPM	96 95 98 99 86 79 98 99 99	318000
F1:3522 3523 3524	ARLLRY	94 90 93 97 93 99	1590000
F3:584 585 586	LFTGHPETLEK	98 98 98 95 97 82 98 98 94 95 81	341000
F6:7275 7276 7277	AAVEEGVVAGGGVALLR	92 88 75 98 99 91 98 100 99 97 96 97 99 99 98 96 79	1
F3:3983 3984 3985	LVALSNHTFGK	98 98 99 99 98 92 99 99 99 93 62	167000
F1:1835 1836 1837	TKVMHY	97 98 96 93 85 96	485000
F2:3329 3330 3331	ASLYSTE	79 85 99 99 99 100 100	318000
F3:4953 4954 4955	FMLC(+57.02)AGRTTTGGK	98 99 100 100 100 86 83 90 94 99 96 94 86	4760000
F6:3954 3955 3956	TELC(+57.02)QR	79 93 100 100 95 99	20400000
F3:2908 2909 2910	LQDWYN(+.98)K	89 85 100 99 97 98 92	161000
F5:3570 3571 3572	KPTLTQDGVSVAR	95 98 99 100 99 93 90 95 98 100 99 99 60	1
F2:3927 3928 3929	LFRDDLAAKYKE	99 97 79 94 92 99 100 99 91 89 96 96	298000
F5:2747 2748 2749	AVKVTLGPKGR	97 99 100 100 100 99 93 90 95 95 68	64900
F6:7083 7084 7085	QLEEGVVAGGGVALLR	55 86 100 100 99 100 100 100 99 99 97 99 100 100 100 73	1
F2:2100 2101 2102	LRKAGFVTRD	79 79 99 99 98 100 99 97 95 98	8760
F3:3798 3799 3800	AVTAAVEELK	75 79 100 100 100 98 100 100 100 90	35700000
F1:1576 1577 1578	SSSGGGNGGRF	84 100 100 97 99 98 95 93 90 88 94	36700
F3:475 476 477	KEC(+57.02)FDC(+57.02)EK	95 98 90 89 96 95 100 90	842000
F6:5263 5264 5265	SSDLVALSGGHTFGK	86 86 92 99 99 100 100 99 95 84 96 97 99 92 89	71100000
F6:638 639 640	MVPLQK	97 99 91 97 89 92	20500
F3:2614 2615 2616	RALVLLAK	88 88 93 91 99 100 100 95	267000
F3:7612 7613 7614	PGLHPLLSLSK	79 81 95 99 99 100 100 100 100 99 84	7070000
F1:4549 4550 4551	VNLQ(+.98)EQKGL	88 93 100 99 100 97 94 92 85	4320000
F6:6280 6281 6282	QLEEGVVAGGGVALLR	55 85 100 100 98 100 100 100 99 99 98 99 100 100 100 74	112000000
F6:9749 9750 9751	LSEPAELTDAVK	94 89 98 91 97 99 98 96 97 92 90 87	385000
F3:2402 2403 2404	ATLEDLGQAK	95 89 100 100 97 89 91 100 99 82	1
F5:2389 2390 2391	AAKDVKFGDDAR	95 95 98 98 97 98 98 86 97 98 97 74	180000
F5:6571 6572 6573	ALLTEGLKAVAAGMNPMDKLR	90 97 100 100 100 87 98 100 100 100 100 100 99 100 100 98 98 98 87 88 41	1
F5:760 761 762	EKAAVESAC(+57.02)PR	91 81 100 100 100 100 99 99 100 98 67	137000
F6:1506 1507 1508	GHAELNEQR	66 89 100 100 100 99 100 96 99	207000
F1:1288 1289 1290	KGNQC(+57.02)RF	90 86 99 98 97 90 99	1
F6:4610 4611 4612	SFGAPTLTK	94 93 98 99 85 90 96 99 94	28900000
F6:5154 5155 5156	M(+15.99)GNLSPLTGTSWLR	93 79 94 99 99 95 97 97 87 96 96 92 99 94	2740000
F5:1054 1055 1056	FVEEQR	99 99 100 100 82 85	1
F6:4831 4832 4833	SPAKVGTLSANSDETVGK	81 75 94 98 99 97 99 100 100 100 100 99 99 100 99 89 81 85	53200000
F5:450 451 452	FQAAVESAC(+57.02)PR	89 80 100 100 100 100 99 99 100 99 69	4930000
F5:4222 4223 4224	VFLQPGDGKLVLNKR	96 97 100 99 81 87 99 97 100 100 100 100 95 94 67	258000
F3:7138 7139 7140	KLSNLREMLPVLEAVAK	99 99 89 82 84 89 97 92 99 100 99 100 100 100 99 99 73	9160000
F6:2568 2569 2570	ANHRPSELSGWR	93 96 100 97 85 90 100 100 99 87 88 95	111000
F3:3673 3674 3675	M(+15.99)LRYFYNAK	94 96 89 97 100 99 98 98 76	9340000
F6:216 217 218	NKPRYTK	92 94 98 81 98 99 96	12800000
F1:926 927 928	QGPKC(+57.02)RM(+15.99)	72 96 100 100 99 95 98	287000
F6:1455 1456 1457	RVVLNK	79 94 92 100 99 100	1
F6:4315 4316 4317	LPDLSHTQWSAK	96 82 90 97 96 99 98 97 91 91 95 97	1160000
F3:258 259 260	VAAVLNSSEGVK	74 79 100 100 100 100 100 99 100 93 97 87	1080000
F1:4546 4547 4548	LGRHSLF	96 79 87 98 99 100 100	17900000
F1:786 787 788	RSAQ(+.98)DC(+57.02)RM	96 100 100 100 100 99 70 89	358000
F6:2194 2195 2196	KDVDQYM(+15.99)TK	89 94 98 98 79 94 97 99 99	62900
F3:4540 4541 4542	LAAQVGTLSANSN(+.98)Q(+.98)TVGK	74 75 92 92 99 97 99 100 100 100 100 99 99 100 99 98 94 79	3230000
F1:2610 2611 2612	AAKDVKFGNDNL	96 99 100 99 99 100 99 75 73 94 96 98	464000
F1:3938 3939 3940	NGDARVKML	68 88 100 99 95 99 100 100 100	812000
F3:3154 3155 3156	LVGGWEC(+57.02)EK	97 93 92 90 93 99 98 100 85	1
F6:325 326 327	C(+57.02)AYAAR	99 98 85 91 95 97	309000
F6:3522 3523 3524	DALHATR	82 89 100 100 99 99 89	299000
F5:1909 1910 1911	GLKREELER	95 100 98 70 93 100 100 100 91	1
F6:6741 6742 6743	QLEEGVVAGGGVALLR	54 85 100 100 98 100 100 100 99 99 98 99 100 100 100 74	112000000
F3:1128 1129 1130	SFGAYGLTK	96 98 99 99 92 71 94 100 97	1000000
F6:370 371 372	KNPGVYTK	96 98 96 76 89 99 100 99	12800000
F5:642 643 644	FQAAVESAC(+57.02)PR	83 88 100 100 100 100 99 98 100 97 70	1
F6:6872 6873 6874	QLEEGVVAGGGVALLR	54 85 100 100 98 100 100 100 99 99 98 99 100 100 100 73	112000000
F4:2130 2131 2132	M(+15.99)KSAEPNM(+15.99)	93 83 94 99 100 85 98 100	144000
F1:3691 3692 3693	TFGKNKC(+57.02)RM(+15.99)	88 92 92 99 97 96 91 94 98	166000
F6:6677 6678 6679	AAVEEGVVAGGGVALLR	86 74 88 99 99 92 98 100 99 97 97 98 99 100 100 100 73	112000000
F1:1762 1763 1764	RTEKDAF	82 90 96 95 96 100 100	8450000
F3:5935 5936 5937	SLYSTEVVALDK	81 86 100 100 100 100 100 100 100 100 96 67	480000
F6:5138 5139 5140	LAAQVGTLSANSDETVGK	77 75 93 96 99 97 99 100 100 100 100 97 98 100 99 88 81 94	53200000
F3:2860 2861 2862	SFGAPTLTK	93 91 98 99 85 90 99 99 92	1
F1:514 515 516	VVVSAKHM(+15.99)	90 95 100 100 100 96 82 88	225000
F6:5109 5110 5111	LAAQVGTLSANSDETRK	93 74 92 91 98 96 99 99 99 99 99 96 97 100 98 72 94	53200000
F1:4517 4518 4519	LGRHSLF	96 77 90 98 98 100 99	17900000
F5:3035 3036 3037	LPVVSSPKAR	100 100 100 100 100 97 67 85 99 92	49000
F4:1682 1683 1684	TADVDSSSM(+15.99)	96 97 100 88 91 91 93 95 94	340000
F6:5541 5542 5543	ALAQVGTLSANSDETVGK	69 81 92 96 99 96 98 99 100 100 100 98 99 100 99 88 81 94	4310000
F2:4551 4552 4553	VKFVDEAFVWTKGKE	82 95 100 99 99 99 92 87 89 82 98 98 90 98 99	222000
F6:8725 8726 8727	TLTLSGMLAEALR	65 89 97 99 99 89 96 99 99 100 98 94 97	338000
F5:5170 5171 5172	HSFPHPLYDMSLLKNR	82 84 97 99 100 100 100 97 100 100 100 100 99 99 95 52	244000
F1:1138 1139 1140	KGNQC(+57.02)RF	90 82 100 99 99 89 98	10700000
F5:3467 3468 3469	ATLEDLGQAKR	97 90 100 100 100 100 95 96 99 95 60	1
F4:2152 2153 2154	PKKVTKTM(+15.99)	96 100 100 99 99 99 97 61	83400
F5:1858 1859 1860	YDREKLQER	97 98 88 99 96 99 95 99 73	37500
F5:1554 1555 1556	AM(+15.99)EAPLR	84 91 100 100 93 97 92	161000
F6:5135 5136 5137	M(+15.99)GNLTPLTGTQWLR	88 59 89 100 100 99 100 100 95 97 96 97 99 95	19200000
F1:4069 4070 4071	LC(+57.02)AGRAM	99 99 100 93 95 79 93	291000
F1:1650 1651 1652	GKNEC(+57.02)RF	86 93 99 100 98 81 99	679000
F1:2658 2659 2660	VHPKQVTKL	98 98 88 85 98 95 97 97 89	179000
F2:34 35 36	SAC(+57.02)PVVSASC(+57.02)AD	82 85 99 97 90 92 95 89 100 100 99 99	63300
F5:965 966 967	AKDVKFGNDAR	91 96 100 100 100 100 93 94 98 97 63	1
F3:229 230 231	QVM(+15.99)LRYFYNAK	96 98 82 96 93 99 96 96 97 97 82	666000
F3:936 937 938	SFGAPTLTK	97 91 99 99 86 90 97 99 88	23200000
F1:4635 4636 4637	LSANSN(+.98)ETVGKL	92 96 93 89 90 87 99 99 99 96 96 91	281000
F2:2862 2863 2864	KYM(+15.99)NVE	97 98 97 75 96 100	60600
F2:2618 2619 2620	HPPLEQSSKLE	90 90 91 86 100 95 95 92 92 100 100	49500
F2:834 835 836	M(+15.99)SLLLE	90 79 96 99 99 100	226000
F3:1218 1219 1220	SFGAPTLTK	95 93 99 99 85 90 97 99 89	23200000
F3:2383 2384 2385	LQERVAK	96 95 100 82 96 97 91	103000
F6:6555 6556 6557	QLEEGVVAGGGVALLR	52 84 100 100 98 100 100 100 99 99 97 99 100 100 100 72	112000000
F3:7340 7341 7342	M(+15.99)VLN(+.98)FLLQEK	93 95 100 100 83 89 99 99 100 81	466000
F6:1538 1539 1540	GHAELNEQR	65 88 100 100 100 99 100 93 100	207000
F5:1170 1171 1172	KTLYDNDR	92 94 100 98 98 83 95 90	25300
F1:5122 5123 5124	TGHPETLEKFDKM(+15.99)	82 71 99 93 98 95 96 99 94 96 98 100 100	24100000
F4:5458 5459 5460	SFPHPLTEM	93 94 97 99 98 99 97 88 79	52100000
F6:4933 4934 4935	LLRYFYNAK	100 99 89 99 99 98 89 94 78	4650000
F2:3678 3679 3680	LFRNDLAAKYKE	81 85 79 89 94 100 100 100 100 100 100 98	1580000
F3:1090 1091 1092	SFGAPTLTK	95 91 99 100 86 90 96 99 89	23200000
F6:654 655 656	M(+15.99)VPLQK	92 95 87 97 97 93	13800
F6:3275 3276 3277	APVLSDSSC(+57.02)K	90 91 99 100 99 98 88 90 93 89	1770000
F6:6335 6336 6337	KLEEGVVAGGGVSPLR	66 75 100 100 99 100 100 100 99 99 97 99 90 89 100 87	112000000
F5:3579 3580 3581	ALGGEDVTVR	98 100 99 97 100 100 99 79 79 86	21700
F6:1474 1475 1476	GHAELNEAGR	66 88 100 100 100 99 100 95 90 100	207000
F6:6434 6435 6436	LQEEGVVAGGGVALLR	69 61 100 100 100 100 100 100 99 99 98 99 100 100 100 76	112000000
F5:4398 4399 4400	FGNLTPLTGTEGQLR	90 66 94 100 100 100 100 100 96 97 100 89 96 98 80	547000
F6:1090 1091 1092	SAEN(+.98)C(+57.02)M(+15.99)R	84 91 100 99 97 97 88	234000
F6:7541 7542 7543	AAVEEGVVAGGGVALLR	83 80 70 98 99 92 98 100 99 97 97 98 99 99 100 100 85	1
F5:2594 2595 2596	LNDLSHTKSVER	98 90 99 99 99 100 100 100 99 99 96 45	489000
F6:7163 7164 7165	DPN(+.98)GYAFELLQR	66 92 95 96 99 99 99 100 99 99 93 88	609000
F1:2802 2803 2804	VFSKQVTKF	97 82 80 87 99 100 99 100 100	34300000
F1:6565 6566 6567	QGPSWRVPL	90 93 86 98 98 91 98 99 90	18200000
F1:3189 3190 3191	QALSVPDVSLY	90 99 100 100 100 97 82 90 95 96 82	206000
F1:5662 5663 5664	SARGFPVLDRM	81 76 82 99 100 99 99 100 100 97 98	3390000
F5:5496 5497 5498	AAVEERVAGGGVALLR	78 77 90 100 100 92 99 99 98 97 98 100 100 100 100 74	932000
F1:914 915 916	GKNQC(+57.02)RF	87 95 96 95 91 92 99	10700000
F6:9195 9196 9197	QLEEGVVAGGGVALLR	55 85 100 100 98 100 100 100 99 98 97 99 100 100 100 70	2080000
F5:5992 5993 5994	AAVEEGVVAGGGVALLR	92 88 63 97 99 93 98 100 99 98 97 98 99 100 100 100 70	2070000
F3:5318 5319 5320	AVAAGMNPMDLK	86 90 100 99 96 96 90 87 99 99 99 83	51100000
F6:3602 3603 3604	QSYQ(+.98)QLAEQNRK	86 94 100 100 99 99 93 95 89 95 83 89	628000
F1:1042 1043 1044	GKNQC(+57.02)RF	86 94 97 95 92 92 99	10700000
F3:5087 5088 5089	LSEPAELTN(+.98)AVK	93 91 99 96 96 100 100 93 93 93 94 76	8210000
F1:8555 8556 8557	ELVN(+.98)MVEKLDLY	82 78 94 96 96 98 99 94 97 96 96 97	575000
F3:5359 5360 5361	FVDLRFTDTK	90 93 96 96 88 96 94 97 100 87	1200000
F2:5521 5522 5523	VLLRLFTGHPE	97 99 99 90 98 99 92 75 92 88 100	35600
F6:2373 2374 2375	VQATEQFVGHK	96 95 100 100 100 93 82 86 86 95 96	471000
F6:3589 3590 3591	AEEAEFDDDN(+.98)K	50 89 100 100 100 99 100 100 100 99 95	491000
F4:578 579 580	GVKYRDLHM(+15.99)	88 99 99 98 93 98 98 90 81	34000
F5:1819 1820 1821	VTLGPKGR	98 100 100 97 94 94 91 75	33200
F6:6162 6163 6164	FLRPGDDSSHDLMLLR	89 94 91 65 68 99 99 99 99 99 100 100 99 99 100 100	383000000
F6:9778 9779 9780	M(+15.99)LRPATDSSHDLMLLR	98 99 97 74 82 85 87 96 95 92 99 100 100 100 99 95	433000
F6:6520 6521 6522	AAVEEGVVAGGGVALLR	75 71 90 98 100 94 98 100 99 98 98 98 99 100 100 100 75	112000000
F1:210 211 212	KSAEDC(+57.02)RM	100 100 100 100 100 98 59 92	2460000
F1:18 19 20	RVTVKW	81 100 98 97 92 95	33500
F2:3594 3595 3596	LEEQKGLLQSDQE	82 95 98 91 96 74 95 100 95 98 97 96 100	118000
F1:7000 7001 7002	LSEPAELTN(+.98)AVKVM	91 88 96 75 82 99 98 97 93 96 98 99 99 99	4580000
F6:3311 3312 3313	GQNEN(+.98)ENVGLK	61 77 99 100 100 100 99 98 97 100 99	5140000
F2:4686 4687 4688	LVNWEC(+57.02)E	85 82 91 98 100 100 100	1010000
F6:5096 5097 5098	LFTGHPETLEKFDK	90 92 92 85 93 90 97 96 96 99 97 97 96 89	2720000
F6:6709 6710 6711	QLEEGVVAGGGVALLR	54 84 100 100 95 100 100 100 99 98 96 98 99 99 97 81	112000000
F1:5189 5190 5191	KMN(+.98)QTLAVY	79 79 95 94 97 99 99 100 100	4200000
F6:9880 9881 9882	LSEPAELTDAVK	80 82 99 97 99 100 99 92 96 93 95 91	385000
F5:5010 5011 5012	FLRPGDDSSHDLM(+15.99)LLR	98 99 99 80 68 98 99 99 94 97 100 100 100 99 98 70	1550000
F2:706 707 708	M(+15.99)KVMQAGNE	95 95 98 71 90 99 97 98 99	713000
F1:645 646 647	RSAEDC(+57.02)RM	96 100 99 100 100 99 68 87	358000
F6:5234 5235 5236	GFPVLDR	87 73 100 99 98 99 99	29800000
F6:6898 6899 6900	QLEEGVVAGGGVALLR	52 84 100 100 98 100 100 100 99 98 97 99 100 100 100 71	112000000
F1:1912 1913 1914	KKKGHHEAELKPL	84 98 98 76 88 95 98 95 99 100 100 99 86	1540000
F1:3323 3324 3325	RDDLAAKY	72 87 97 98 98 98 99 100	926000
F2:2094 2095 2096	N(+.98)VLVC(+57.02)LE	93 97 100 92 85 89 99	65900
F5:5410 5411 5412	FLRPGDDSSHDLMLLR	92 95 92 69 82 100 100 100 100 100 100 100 100 100 100 69	12500000
F3:2582 2583 2584	QVLVLLAK	79 89 93 93 99 100 100 95	267000
F5:3083 3084 3085	ADAVKVTLGPKGR	92 98 100 100 99 99 100 100 97 93 97 80 60	308000
F3:2646 2647 2648	RALVLLAK	88 82 96 90 98 100 100 94	267000
F2:2324 2325 2326	TLKVTDE	96 94 86 82 98 99 100	4980
F6:6226 6227 6228	FLRPGDDSSHDLMLLR	90 94 90 66 69 98 99 98 98 99 100 100 100 99 100 99	383000000
F6:2725 2726 2727	M(+15.99)RPLQK	96 85 90 97 99 94	481000
F6:5266 5267 5268	SSDLVALSGGHTFGK	94 97 98 100 99 99 100 100 93 92 98 99 97 86 51	66800000
F4:2763 2764 2765	VHPQKVTKVM	94 93 92 92 92 95 96 98 90 93	560000
F1:3083 3084 3085	VYGGC(+57.02)KAKSNNF	99 99 93 88 95 86 88 96 92 90 96 99	718000
F4:1650 1651 1652	TADVDSSSM(+15.99)	95 96 100 88 90 90 93 95 95	340000
F1:3534 3535 3536	DKGSSSEKLQQL	79 84 96 100 100 99 100 94 96 93 99 83	1560000
F3:2431 2432 2433	LAGGVAVLK	99 98 95 79 88 96 97 100 89	1
F5:786 787 788	KAGFVTRDAR	99 100 99 97 94 91 83 99 98 75	99000
F3:4175 4176 4177	YYVNTYEQK	99 99 100 94 78 79 99 98 94	1980000
F3:1192 1193 1194	SFGAYGLTK	95 98 99 99 91 68 93 100 97	1000000
F3:1285 1286 1287	SFGAPTLTK	92 92 99 99 85 89 98 99 89	1
F5:2978 2979 2980	NFKSAEDC(+57.02)MR	78 98 99 98 94 100 99 100 99 70	1
F4:1240 1241 1242	KTVKVM	98 97 95 86 89 95	1
F3:4678 4679 4680	TLVTRLNDLSHTESVSAK	92 96 98 72 82 98 97 98 100 100 100 100 100 98 94 94 95 70	28000000
F3:2358 2359 2360	RVVLNK	69 98 99 100 99 96	207000
F1:114 115 116	KSAEDC(+57.02)RM	100 100 100 100 100 98 57 92	2460000
F5:2482 2483 2484	DNFKSAEDC(+57.02)M(+15.99)R	92 93 99 98 95 91 98 99 98 99 67	1
F2:4702 4703 4704	LSEPAELTKRE	95 96 100 99 99 100 100 97 76 69 97	681000
F6:5077 5078 5079	LAAQVGTLSANSDETVGK	95 68 89 95 98 95 98 100 99 99 99 98 97 100 99 89 81 83	53200000
F3:5154 5155 5156	PVLDRMK	99 100 95 91 92 82 95	1570000
F4:37 38 39	VERVSKSHM(+15.99)	90 99 82 92 93 95 97 96 96	20000
F1:2866 2867 2868	VFSKQVTKF	96 82 81 88 98 99 97 99 100	34300000
F4:2562 2563 2564	LC(+57.02)ANVSM	99 99 99 79 89 95 95	36100000
F2:3495 3496 3497	TGAVELE	95 82 86 92 100 100 100	54800
F3:962 963 964	SFGAPTLTK	96 94 98 99 84 89 95 99 86	23200000
F2:2974 2975 2976	N(+.98)KFKHLQTEAEMKASE	63 69 92 99 100 99 93 89 97 99 100 99 99 98 98 100	101000
F1:1995 1996 1997	TKVMHY	96 97 97 89 85 96	485000
F1:5496 5497 5498	LTAAQQSVTL	79 77 96 99 95 95 95 99 99 99	12600000
F6:4466 4467 4468	AMKTYLRYTK	90 82 85 82 98 99 99 100 100 99	2160000
F6:1240 1241 1242	VVNPTQK	97 96 99 92 86 91 92	155000
F3:3814 3815 3816	TLVTRLDDLSHTKSVSAK	89 97 96 65 81 96 100 100 100 100 100 100 100 98 90 90 97 83	27000000
F3:3852 3853 3854	TLVTRLDDLSHTQSVSAK	83 95 96 72 86 95 98 100 100 100 100 100 99 98 97 96 93 71	27000000
F6:3503 3504 3505	RAVEDALHATR	66 86 85 97 99 99 100 100 100 99 97	10300000
F5:3576 3577 3578	VAAVKAPGFDGR	96 98 100 100 100 100 99 89 98 83 67 90	29100
F1:2958 2959 2960	M(+15.99)LC(+57.02)AGRAM(+15.99)	98 100 100 100 85 82 85 96	1250000
F6:5765 5766 5767	DKNTGPC(+57.02)K	89 86 86 96 94 99 99 97	5590000
F3:1026 1027 1028	SFGAPTLTK	97 92 99 99 85 89 95 98 87	23200000
F6:6111 6112 6113	HSQPWEVLVASR	99 100 100 96 96 100 98 99 94 71 72 94	55400000
F3:4025 4026 4027	RRNVLADAVK	77 69 99 100 100 100 99 100 100 90	3010000
F4:213 214 215	KKLSNLRVM	100 100 99 97 92 95 82 86 90	33800
F1:7560 7561 7562	FTLPQLKDSF	95 96 99 80 82 97 92 98 97 96	70100000
F6:7397 7398 7399	MELPVLEAVAK	76 92 99 96 98 99 100 97 99 98 73	9130000
F3:4057 4058 4059	RRNVLADAVK	78 69 98 100 100 100 99 100 100 90	3010000
F1:3282 3283 3284	M(+15.99)LC(+57.02)AGRAM(+15.99)	98 100 100 99 86 84 86 92	6000000
F2:2788 2789 2790	HLVLSND	72 84 98 100 100 100 100	59200
F4:5522 5523 5524	SFPHPLTEM	93 94 95 98 99 100 97 88 75	52100000
F2:306 307 308	QHSQPAE	94 97 98 95 89 82 97	147000
F6:1026 1027 1028	SAEN(+.98)C(+57.02)M(+15.99)R	84 90 100 99 97 96 86	234000
F5:4923 4924 4925	QLC(+57.02)QTFVYC(+57.02)NR	81 97 98 99 100 100 100 100 91 87 72	147000
F6:434 435 436	KNPRYTK	96 97 95 68 99 100 99	12800000
F3:2303 2304 2305	ATLQ(+.98)N(+.98)LGQAK	95 89 91 100 93 95 92 99 99 79	1
F5:1650 1651 1652	AM(+15.99)EAPLR	83 90 100 100 93 97 90	161000
F6:8399 8400 8401	QLEEGVVAGGGVALLR	50 82 100 100 96 100 100 100 98 97 97 99 99 99 99 78	1
F5:2587 2588 2589	LNDLSHTKSVER	97 98 100 99 99 97 99 100 100 98 90 44	565000
F6:4741 4742 4743	AVAAGM(+15.99)NEVDLK	87 91 95 98 92 95 95 88 82 99 99 98	1810000
F1:3010 3011 3012	LNN(+.98)LSHTKMNNL	93 95 100 99 99 99 100 100 76 76 92 91	2190000
F6:1058 1059 1060	SAEDC(+57.02)M(+15.99)R	91 91 99 97 94 95 85	234000
F1:2834 2835 2836	VFSKQVTKF	96 82 80 86 99 99 97 99 100	34300000
F6:5026 5027 5028	SPAKVGTLSANSDETVGK	76 69 94 96 99 96 98 100 100 99 100 97 98 100 99 88 79 91	53200000
F3:4710 4711 4712	TLVTRLDDLSHTKSVSAK	86 94 98 63 86 89 90 99 100 100 100 100 100 99 98 98 98 81	28000000
F5:4357 4358 4359	M(+15.99)GNLTPLTGTQWLR	96 79 81 99 99 97 98 98 90 97 97 97 99 78	547000
F3:4313 4314 4315	ALAQVGTLSANSN(+.98)ETVGK	72 79 92 89 98 97 99 100 100 99 99 99 98 100 98 97 90 73	91800000
F1:6194 6195 6196	LPSHSM(+15.99)PHPLY	95 76 89 91 99 98 90 93 96 99 99	11400000
F5:5752 5753 5754	AAVEEGVVAGGGVALLR	86 73 67 98 100 95 99 100 100 99 98 99 99 100 99 100 74	3590000
F3:994 995 996	SFGAPTLTK	94 92 98 99 85 90 95 98 87	23200000
F6:9640 9641 9642	AAVEEGVVAGGGVALLR	81 66 89 98 99 93 98 100 99 97 97 98 99 100 100 100 73	2080000
F4:1787 1788 1789	TFYQHVM	93 93 99 100 92 86 90	224000
F3:1786 1787 1788	VVHYRK	100 100 99 93 78 90	69100
F3:3782 3783 3784	TLVTRLDDLSHTKSVSAK	93 97 97 67 62 97 99 100 100 100 100 100 100 99 94 92 97 85	27000000
F6:2994 2995 2996	TEKDMAAC(+57.02)YSAR	92 99 94 95 86 90 89 89 97 97 96 92	866000
F2:1809 1810 1811	QLTKYSWGD	87 92 93 93 93 97 91 95 98	174000
F6:94 95 96	NLKPSAR	93 99 100 85 83 95 97	12800
F4:4152 4153 4154	SLLKAKAM(+15.99)	96 99 100 96 90 82 91 91	543000
F2:4190 4191 4192	LAAQVGTLSANSDEKKE	88 85 94 96 99 97 99 100 100 99 99 98 97 99 63 72 98	90800
F6:693 694 695	ELPRYTK	82 93 97 89 94 98 98	1
F3:3106 3107 3108	LVGGWEC(+57.02)EK	97 92 91 89 92 100 93 99 85	1
F6:2831 2832 2833	AAVESAEER	99 98 97 100 99 97 74 86 90	4010000
F4:5525 5526 5527	TVLAELTWVYM(+15.99)	88 88 96 97 98 100 99 77 100 97 87	21000000
F5:3038 3039 3040	GM(+15.99)NPMDLKR	86 96 99 88 97 99 99 100 74	40700
F1:1678 1679 1680	RERTVGAY	92 100 94 93 88 79 100 100	20400
F2:5873 5874 5875	QVEPLPYE	85 86 98 97 98 93 89 100	34000
F3:4482 4483 4484	ALAQVGTLSANSDETVGK	70 82 93 87 98 97 98 99 100 99 99 95 97 100 99 97 93 74	1
F2:3265 3266 3267	VASKLADLRGQNE	86 94 98 100 100 100 100 99 83 66 90 97 100	1
F3:4578 4579 4580	LAAQVGTLSANSN(+.98)ETVGK	85 85 94 94 99 97 99 99 100 99 99 98 98 100 99 97 81 55	3230000
F1:994 995 996	QAAVESALHY	95 100 100 100 100 100 99 91 69 79	1
F3:3574 3575 3576	M(+15.99)LRYFYNAK	93 96 90 97 100 99 94 97 72	9340000
F2:2977 2978 2979	EEQKGLLQSDQE	96 95 89 89 73 91 99 94 97 98 96 100	38500
F5:3602 3603 3604	NDFKSAEDC(+57.02)MR	83 95 100 98 92 95 98 98 99 99 68	1
F2:3130 3131 3132	VGAATEVMKE	95 86 99 100 99 100 99 78 79 97	49400
F5:5781 5782 5783	AAVEEGVVAGGGVALLR	85 78 68 98 100 94 99 100 99 98 97 98 99 100 99 100 73	3590000
F6:6613 6614 6615	LQEEGVVAGGGVALLR	65 56 100 100 99 100 100 100 99 99 98 99 100 100 100 75	112000000
F5:709 710 711	KM(+15.99)AAVESAC(+57.02)PR	74 80 100 100 100 100 99 98 99 97 77	1
F3:7209 7210 7211	LMLLRLSEPAELTDAVK	86 90 97 97 89 97 95 99 95 99 100 98 98 98 85 95 67	1060000
F1:2891 2892 2893	MKAAVESANWL	97 99 100 100 100 100 99 99 94 55 80	183000
F1:2069 2070 2071	KKKGHHEAELKPL	81 98 98 78 90 97 97 90 97 98 99 97 92	1540000
F5:1890 1891 1892	YDRTRLQER	97 99 92 94 91 99 95 100 72	37500
F1:1026 1027 1028	QAAVQ(+.98)SALHY	95 100 100 100 100 100 99 92 68 78	1
F3:2518 2519 2520	QVLVLLAK	82 87 91 91 99 100 100 95	267000
F6:498 499 500	KNPRYTK	96 97 95 67 99 100 99	12800000
F2:2942 2943 2944	M(+15.99)LKFQPLE	82 96 94 93 88 91 100 100	157000
F1:4072 4073 4074	M(+15.99)LC(+57.02)AGRAM	97 100 100 100 85 89 86 88	1840000
F5:2846 2847 2848	AGGPSDAR	96 95 100 98 88 86 91 92	19700
F6:6479 6480 6481	DTTTLLN(+.98)GVGEEAALQGR	62 69 82 86 99 100 100 98 98 91 100 100 100 100 100 99 97 95	53400000
F1:482 483 484	VVVSAKHM(+15.99)	88 94 100 100 99 96 82 86	225000
F5:3157 3158 3159	ARVEDALHATAR	93 86 90 99 100 100 100 100 100 94 88 66	54600
F6:2149 2150 2151	MQAQVHPQK	82 95 98 97 98 99 96 90 82	877000
F4:837 838 839	TLDSSSM(+15.99)	96 90 98 98 98 89 82	1
F5:779 780 781	AAVESAC(+57.02)PR	90 91 99 100 100 99 100 98 61	265000
F2:3825 3826 3827	SKALAQVGTLSANSN(+.98)E	69 54 86 98 99 98 99 95 98 99 99 99 98 98 98 99	4210000
F4:2530 2531 2532	LC(+57.02)ANVSM	99 99 100 88 89 88 89	36100000
F1:3218 3219 3220	M(+15.99)LC(+57.02)AGC(+57.02)TL	99 100 100 99 93 73 90 91	6000000
F6:3288 3289 3290	VEDALHATAR	96 99 99 96 98 99 91 89 89 74	343000
F4:2 3 4	KVHGNAM(+15.99)	92 92 96 84 89 100 100	2610
F3:5167 5168 5169	ETLC(+57.02)KRWTGGK	92 89 99 98 92 96 97 99 86 94 82	746000
F6:40 41 42	NHTFGK	90 96 97 85 93 97	78900
F6:4031 4032 4033	NLPTAQGYC(+57.02)DSK	89 88 99 99 97 94 76 92 100 100 99 84	717000
F1:1605 1606 1607	VKEVASKANDAGW	96 97 100 99 100 99 98 95 90 96 96 63 79	145000
F1:952 953 954	KGGGAC(+57.02)VGF	100 100 100 99 98 96 87 60 99	417000
F6:2965 2966 2967	GHHEAELKPLAQSHATK	68 66 89 98 100 100 99 90 86 99 99 96 98 96 97 99 100	3590000
F4:1186 1187 1188	TKVVHYRKAM(+15.99)	98 100 100 100 99 95 89 92 79 79	151000
F3:4921 4922 4923	FMLC(+57.02)AGRTTTGGK	97 98 100 100 100 94 90 67 79 99 96 95 93	4760000
F2:3230 3231 3232	VKAQYEDLAQKSKAEAE	93 93 99 85 98 100 99 100 99 99 99 99 72 65 86 95 99	1
F2:3946 3947 3948	LKAQLDNLQQE	82 83 96 92 92 91 94 98 97 96 100	1
F1:2526 2527 2528	KMGAAPRL	100 98 94 100 100 98 79 75	170000
F3:1250 1251 1252	SFGAPTLTK	94 91 98 99 84 88 97 98 87	23200000
F1:1090 1091 1092	QAAVESALHY	95 100 100 100 100 100 99 95 68 74	2620000
F6:7205 7206 7207	SFPHPLYDMSLLK	82 85 97 98 95 97 94 93 88 91 95 99 95	1770000
F2:5191 5192 5193	NVVLDKSFQPTLTKDRSVARE	70 83 100 99 98 100 97 97 97 93 99 99 96 93 98 87 84 82 92 90 99	1
F6:6575 6576 6577	QLEEGVVAGGGVALLR	52 84 100 100 92 100 100 100 98 96 96 98 99 98 96 80	112000000
F6:5583 5584 5585	LFTGHPETLEKFDKFK	98 97 98 81 91 56 98 96 93 99 96 94 95 97 99 99	3680000
F2:866 867 868	M(+15.99)SLLLE	87 82 97 97 97 98	226000
F1:894 895 896	GKPQC(+57.02)RM(+15.99)	80 95 96 94 95 93 97	287000
F1:9714 9715 9716	LLLAEN(+.98)VEWALATL	79 88 95 93 98 93 92 99 90 97 99 99 98 82	1
F1:5771 5772 5773	GSLEFTEM(+15.99)	89 97 100 100 82 75 100 100	380000
F6:4968 4969 4970	LAAQVGTLSANSDETVGK	82 78 93 92 98 96 99 99 99 98 95 92 90 97 91 90 85 98	53200000
F3:5190 5191 5192	TPLVGKPSLPGGSHK	81 88 100 100 100 100 98 98 99 98 99 93 95 81 65	1690000
F5:3013 3014 3015	DNFKSSEDC(+57.02)MR	75 94 100 100 100 97 99 97 99 99 61	50700
F5:1682 1683 1684	AM(+15.99)EAPLR	92 96 100 97 86 92 88	161000
F5:3026 3027 3028	LPVVSSPKAR	100 100 100 99 96 92 74 97 99 72	199000
F6:3307 3308 3309	RLN(+.98)DLSHTKWSAK	38 82 98 98 99 100 100 100 100 95 100 100 100	1130000
F5:3349 3350 3351	DNFKSAEDC(+57.02)MR	94 95 99 99 96 96 99 97 95 95 57	115000
F2:3226 3227 3228	LSSPATLNKD	91 94 100 97 98 99 99 95 79 77	1
F3:1122 1123 1124	SFGAPTLTK	89 90 99 99 85 90 97 99 88	23200000
F3:5183 5184 5185	FM(+15.99)LC(+57.02)AGRWTGGK	98 95 100 98 95 77 83 97 99 95 95 81	8850000
F6:2895 2896 2897	VGAATEVEM(+15.99)K	90 82 92 99 97 95 77 100 98 97	4400000
F5:3461 3462 3463	ATLEDLGQAKR	95 97 100 100 99 98 91 94 97 92 59	1
F5:3851 3852 3853	VAKLKGVAALR	97 98 99 100 96 94 100 100 96 92 49	256000
F4:2594 2595 2596	LC(+57.02)ANVSM	99 99 100 87 89 88 89	36100000
F5:3058 3059 3060	NNFKSAEDC(+57.02)MR	73 94 100 100 100 98 99 98 99 100 61	1110000
F6:4575 4576 4577	SFGAPTLTK	95 92 97 98 84 89 94 98 87	28900000
F1:8898 8899 8900	LLLAEN(+.98)VEWALATL	77 85 96 95 99 93 92 98 89 98 99 99 97 82	25100000
F5:5253 5254 5255	WQ(+.98)C(+57.02)EKHSQPWQVLVASR	48 98 96 99 98 97 97 97 99 98 100 100 100 99 95 90 67	1000000
F3:2550 2551 2552	QVLVLLAK	81 86 90 91 99 100 100 94	267000
F3:2783 2784 2785	LQDWYN(+.98)K	88 84 100 98 98 97 85	161000
F1:8594 8595 8596	QLANDLENLRDLL	85 95 89 94 96 99 100 99 98 86 91 94 79	39400000
F1:146 147 148	KSAEDC(+57.02)RM	100 100 100 100 100 98 59 86	2460000
F6:4706 4707 4708	LPN(+.98)LSHTEWSAK	71 56 96 100 100 100 100 100 98 97 97 99	511000
F1:2360 2361 2362	YKFEPVVFKY	93 80 78 96 96 100 89 96 100 100	91800
F3:6166 6167 6168	GSLEPEEFLTPK	80 92 93 99 94 99 98 96 99 99 98 66	75800000
F3:1154 1155 1156	SFGAPTLTK	93 91 98 99 84 89 95 99 87	23200000
F1:565 566 567	NC(+57.02)KAKSDNF	81 93 95 97 96 90 95 89 98	87700
F6:4603 4604 4605	EAEPELYHDVTR	95 82 95 91 100 98 99 99 99 96 92 66	132000
F3:280 281 282	M(+15.99)MLC(+57.02)RK	97 97 100 99 79 85	167000
F1:4075 4076 4077	TGTQGELRNL	95 89 100 99 98 100 100 95 81 71	807000
F4:5490 5491 5492	SFPHPLTEM	92 93 97 99 99 100 97 88 71	52100000
F3:3686 3687 3688	TLVTRLDDLSHTKSVSAK	89 95 99 67 81 96 99 100 100 100 100 100 100 98 93 92 90 70	27000000
F2:2465 2466 2467	VDYLLE	92 94 90 94 88 99	22300
F2:2858 2859 2860	EQQGLLQSHQE	90 76 95 89 98 99 92 91 94 96 100	32400
F2:4542 4543 4544	MAETVGKLLAE	69 69 99 96 98 94 97 99 99 99 100	943000
F4:1218 1219 1220	TKVVHYRKSM	99 100 100 100 99 95 88 96 74 78	151000
F3:2767 2768 2769	MDPLKK	86 86 94 98 97 94	554000
F5:741 742 743	FQAAVESAC(+57.02)PR	72 89 100 100 100 100 99 99 100 95 67	1
F6:6069 6070 6071	FLRPGDDSSHDLMLLR	90 94 91 71 79 96 94 92 94 97 98 99 97 97 97 95	383000000
F6:5714 5715 5716	M(+15.99)LRPGDDSSHDLM(+15.99)LLR	97 99 98 76 62 97 91 88 91 94 99 99 99 97 99 96	49800000
F3:4028 4029 4030	KVMLRYFYNAK	98 73 93 93 92 95 98 99 96 96 86	3260000
F3:200 201 202	AVAVLNSSEGVK	73 76 100 100 100 99 99 98 100 90 95 82	1080000
F6:3250 3251 3252	GQNEN(+.98)QN(+.98)VGLK	69 85 97 100 98 96 99 96 85 98 99	6640000
F2:722 723 724	QLTKYSGE	80 86 95 90 94 97 98 100	412000
F4:802 803 804	DSTLSSM(+15.99)	95 95 93 91 89 88 97	2640000
F1:248 249 250	KSAEDC(+57.02)RM	100 100 100 100 100 97 54 90	2460000
F3:1163 1164 1165	SQVTM(+15.99)KYDDGK	70 73 99 100 100 99 100 99 100 96 84	1830000
F1:1198 1199 1200	TVKNDGNY	91 92 95 85 94 86 99 100	1450000
F3:2879 2880 2881	LQDWYN(+.98)K	89 82 100 99 97 97 85	161000
F3:2844 2845 2846	LQDWYN(+.98)K	88 85 100 97 97 97 85	161000
F3:3638 3639 3640	AVAAGM(+15.99)NPMDLK	81 85 100 99 97 97 96 79 95 99 99 84	12700000
F6:8367 8368 8369	QLEEGVVAGGGVALLR	48 79 99 100 96 100 100 100 98 96 96 98 99 99 99 75	1
F3:1061 1062 1063	SQVTFQYN(+.98)DGK	68 71 99 100 100 99 100 100 100 97 86	1830000
F6:9672 9673 9674	LQEEGVVAGGGVALLR	62 56 100 100 98 100 100 100 99 99 97 99 100 100 100 72	1
F3:3513 3514 3515	AVAAGMPNM(+15.99)DLK	90 93 99 99 97 98 77 81 97 99 99 82	12700000
F3:126 127 128	TATFMPK	97 97 99 95 93 88 79	219000
F3:4342 4343 4344	SPAKVGTLSANSN(+.98)Q(+.98)TVGK	66 59 92 98 99 97 99 100 100 99 99 98 99 100 99 97 91 77	91800000
F3:616 617 618	LFTGHPETLEK	100 99 98 95 97 67 95 99 95 95 80	341000
F6:6581 6582 6583	DTTTLLN(+.98)GVGEEAALQGR	51 73 82 86 99 100 100 98 98 91 100 100 100 100 100 99 97 94	53400000
F1:10814 10815 10816	KTVVHY	91 80 95 98 95 97	8400
F3:2738 2739 2740	MDPLKK	86 86 92 98 98 95	554000
F6:5403 5404 5405	ALMEYDESLR	80 90 98 100 88 88 100 98 98 86	1640000
F2:2826 2827 2828	QVDYLLE	65 92 99 95 99 100 100	25600
F6:4411 4412 4413	ETLC(+57.02)AGR	88 77 100 100 99 88 98	402000
F6:1445 1446 1447	GHAELNEQR	59 84 100 100 100 99 100 94 99	207000
F1:674 675 676	RSAQ(+.98)DC(+57.02)RM	88 100 100 100 100 99 71 83	358000
F6:2751 2752 2753	APGM(+15.99)TARR	99 98 99 95 67 85 100 99	2140000
F3:6249 6250 6251	HSFPHPLYN(+.98)MSLLK	88 85 95 96 99 100 100 100 99 96 91 82 98 67	2450000
F1:3381 3382 3383	RDDLAAKY	66 82 98 98 98 99 100 100	926000
F3:1160 1161 1162	SFGAGYLTK	97 99 99 100 71 77 95 100 97	1000000
F3:4031 4032 4033	QALLTEGLK	85 97 99 99 96 97 83 99 78	336000
F3:1058 1059 1060	SFGAPTLTK	93 91 98 100 85 84 95 99 87	23200000
F2:930 931 932	M(+15.99)SLLLE	86 81 97 100 92 100	226000
F2:850 851 852	M(+15.99)KVMQAGNE	92 96 97 69 87 98 96 98 99	713000
F2:3070 3071 3072	M(+15.99)VPLQKVQDD	79 79 94 97 93 93 96 98 99 99	534000
F2:424 425 426	NMGAQM(+15.99)VKE	86 96 96 97 80 84 96 98 100	324000
F6:2178 2179 2180	LHKTEAEMK	70 77 95 96 100 97 99 100 100	4030000
F1:1166 1167 1168	TVKNDGNY	91 91 96 85 93 86 99 100	1450000
F3:3458 3459 3460	LVGGWEC(+57.02)EK	93 91 90 89 95 99 97 100 79	1
F3:2418 2419 2420	LQERVAK	96 82 100 86 93 97 94	103000
F2:5847 5848 5849	KFDRGYLSPYFLNKPE	72 61 82 86 94 98 99 99 100 100 100 100 98 99 94 100	1
F1:3698 3699 3700	KLQC(+57.02)VDHL	86 97 97 97 98 99 82 83	284000
F6:4312 4313 4314	LPN(+.98)LSHTQWSAK	91 52 79 98 99 99 99 97 97 100 99 99	1640000
F6:1528 1529 1530	NLHNSVTR	74 95 98 95 94 92 96 95	55200
F5:389 390 391	YQN(+.98)HMQER	76 88 100 100 100 98 100 79	7690
F2:4718 4719 4720	VYSLLKNRFFFE	82 85 98 99 96 89 89 88 93 92 98 100	1
F1:1944 1945 1946	KKKGHHEAELKPL	81 98 97 72 85 97 99 92 98 99 100 99 85	1540000
F5:4978 4979 4980	FLRPGDDSSHDLM(+15.99)LLR	95 97 89 65 80 100 100 99 98 96 100 100 100 100 100 62	1550000
F3:4422 4423 4424	TLVTRLNDLSHTQSVSAK	86 92 91 86 86 90 93 97 99 99 100 100 100 99 93 95 92 68	476000000
F3:3986 3987 3988	LVALSGHGTFGK	95 96 100 100 100 93 85 62 99 100 97 84	199000
F2:2129 2130 2131	DVLVC(+57.02)LE	92 79 100 93 93 91 98	65900
F4:2738 2739 2740	TC(+57.02)KSAEPNM(+15.99)	88 94 100 100 100 100 86 71 95	329000
F5:734 735 736	KAGFVTRDAR	99 99 98 100 94 92 82 90 98 72	1
F3:4722 4723 4724	AGLC(+57.02)QTFVYGGC(+57.02)RAK	79 85 99 99 99 100 100 100 100 98 90 90 75 92 81	1100000
F1:2059 2060 2061	TKVMHY	96 97 100 85 79 97	485000
F6:5586 5587 5588	LFTGHPETLEKFDKFK	96 97 99 82 94 46 99 97 96 100 100 95 94 89 96 99	1970000
F3:4335 4336 4337	LAAQVGTLSANSDETRK	59 82 98 99 100 97 100 100 100 100 99 100 97 99 96 83 66	8850000
F6:3304 3305 3306	VGGAMEC(+57.02)EK	96 90 91 79 86 100 94 99 97	82700
F1:2712 2713 2714	KAPGFGDRRKAM	99 99 78 84 98 93 96 85 90 93 96 97	2090000
F1:1867 1868 1869	TKVMHY	96 97 98 86 79 97	485000
F3:2463 2464 2465	QLLLNK	83 95 88 99 94 95	207000
F6:4863 4864 4865	ALAQVGTLSANSDETRK	67 79 92 92 98 95 98 99 100 99 99 97 99 100 98 69 90	53200000
F2:4846 4847 4848	ALN(+.98)AYLALRREE	96 98 100 99 98 92 92 92 76 77 92 97	368000
F5:3054 3055 3056	AEDYLR	90 99 99 88 91 89	1
F1:10677 10678 10679	TKVVHY	87 91 93 90 94 99	8400
F6:2578 2579 2580	LNDLSHTKWSAK	82 87 92 99 98 98 91 83 90 93 97 97	390000
F1:1154 1155 1156	QAAVESALHY	94 100 100 100 100 100 99 91 67 74	2620000
F5:3163 3164 3165	VAQDVKFGNDAR	88 89 89 99 99 98 98 85 90 95 99 79	1
F3:2524 2525 2526	LVGGWEC(+57.02)EK	97 96 91 88 91 99 89 99 82	1
F3:3606 3607 3608	AVAAGM(+15.99)NPMDLK	82 86 100 99 97 97 95 76 94 100 100 84	12700000
F5:2706 2707 2708	AKRDNFKSAEDC(+57.02)MR	82 88 86 92 97 99 99 97 97 100 100 99 96 61	1
F3:3122 3123 3124	LVGGWEC(+57.02)EK	97 91 90 88 93 99 90 99 83	1
F2:2321 2322 2323	KKARVEDALHAKAE	70 96 98 93 94 97 93 100 100 100 100 88 73 93	10600
F6:9397 9398 9399	QLEEGVVAGGGVALLR	33 73 100 100 98 100 100 100 99 99 97 99 99 100 100 84	2080000
F5:4530 4531 4532	GFPVLDR	89 79 100 99 98 98 84	10100000
F1:5285 5286 5287	SPPERLALY	51 90 98 100 98 100 97 99 99	12000000
F4:1253 1254 1255	TKVVHYRKSM	98 100 100 100 99 95 87 93 76 77	151000
F6:3317 3318 3319	QVDLSHTQWSAK	43 88 97 100 99 99 97 99 95 99 98 98	1
F4:1698 1699 1700	TEVDSSSM(+15.99)	97 99 91 90 90 91 91 90	4620000
F3:2729 2730 2731	SFGAPTLTK	95 93 98 100 81 91 99 98 76	1
F3:3871 3872 3873	AVTAAYSELK	96 99 100 100 99 66 78 100 100 87	2100000
F6:5557 5558 5559	FYSETC(+57.02)PEAESLVR	74 77 99 100 100 100 89 99 98 100 91 94 85 88	545000
F5:2162 2163 2164	NNFKSAEDC(+57.02)M(+15.99)R	74 93 100 100 97 93 100 99 98 98 65	1410000
F6:6399 6400 6401	GSLEPEEFLTPK	59 79 92 100 96 99 98 95 98 97 98 97	77000000
F1:2738 2739 2740	KAPGFGDRRKAM	99 99 88 86 95 90 92 83 89 93 96 98	2090000
F3:4018 4019 4020	M(+15.99)MLC(+57.02)RK	98 99 100 98 81 79	5830000
F6:3106 3107 3108	LVGM(+15.99)QEC(+57.02)EK	99 98 97 75 72 100 99 100 92	7870000
F3:5321 5322 5323	TSEVVALNELK	79 83 100 100 100 100 100 76 97 100 81	3320000
F6:3221 3222 3223	TEKDAFGDANSAR	78 95 92 96 97 95 83 87 97 98 97 96 88	1220000
F6:3973 3974 3975	GFSSGSAVVSSNR	50 78 100 100 99 100 100 100 100 100 92 91 91	367000
F1:933 934 935	SLSTGNEVL	94 98 100 100 97 96 92 59 95	80600
F1:3720 3721 3722	LKPGDGKLVLNGNL	98 96 96 91 97 78 98 99 97 99 95 67 86 94	620000
F4:1835 1836 1837	TEVDSSSM(+15.99)	92 99 92 88 90 93 88 96	1
F3:4652 4653 4654	LLNN(+.98)TN(+.98)M(+15.99)ALLDK	99 99 97 99 97 74 73 96 100 100 99 76	527000
F1:4222 4223 4224	GAPTLTKDRSVNL	73 90 92 98 100 100 99 99 91 90 90 86 89	985000
F6:3355 3356 3357	NPVGSLSEDGK	77 69 97 96 99 99 96 94 94 97 97	293000
F6:5749 5750 5751	M(+15.99)LRPGDDSSHDLM(+15.99)LLR	97 99 98 45 52 96 99 99 99 98 99 100 99 98 99 99	49800000
F6:744 745 746	VSEGQTVR	88 90 100 86 91 92 98 92	11100
F1:3794 3795 3796	TGTQGQLRNL	87 76 100 100 99 99 98 92 88 84	23700000
F5:5877 5878 5879	QLEEGVVAGGGVALLR	38 77 100 99 93 100 100 100 99 99 98 99 100 100 100 74	2070000
F3:3948 3949 3950	SAEHVLTM(+15.99)LNEHEVK	66 69 96 98 99 100 99 99 99 95 100 99 100 98 66	293000
F6:7755 7756 7757	QLEEGVVAGGGVALLR	35 75 100 100 99 100 100 100 99 99 97 99 100 100 100 73	1
F2:2234 2235 2236	LLKVKGRMNE	99 100 98 99 87 74 77 90 99 100	8390
F2:632 633 634	QLTKYSGE	66 88 97 96 96 97 98 100	1
F3:4358 4359 4360	TLVTRLNDLSHTKSVSAK	89 95 92 83 85 85 86 91 100 100 100 100 99 98 93 89 96 79	476000000
F6:6754 6755 6756	KDVAAVTAAVEELK	65 74 71 84 100 100 100 100 100 100 100 100 100 97	4700000
F6:2933 2934 2935	KGHHEAELKPLAESHATK	86 83 97 99 100 99 100 98 78 85 98 92 99 91 89 92 87 88	300000
F5:4101 4102 4103	GQNQ(+.98)DQNVGLKVALR	45 67 98 100 100 100 100 100 99 100 100 100 100 100 77	751000
F2:3569 3570 3571	VLLPNNDRHQLTD	95 99 100 95 86 88 87 86 90 87 95 96 95	122000
F6:2210 2211 2212	NHAELNEQR	73 76 99 100 99 97 100 86 99	49900
F1:3067 3068 3069	KVLVQW	98 98 100 98 65 95	86900
F6:3624 3625 3626	VQDDTKTLLK	81 55 99 100 99 99 97 98 100 94	482000
F2:2497 2498 2499	LNN(+.98)LSHTQSKKE	95 97 100 99 98 98 99 96 97 52 81 93	219000
F6:4789 4790 4791	KLLVDTYGTSAR	99 100 100 100 100 99 99 87 77 76 76 92	1520000
F3:2713 2714 2715	GHHEAELKPLAQSHATK	63 85 95 100 97 100 99 97 84 99 100 100 99 98 98 92 61	19000
F2:1786 1787 1788	TTRVLTE	94 93 89 86 89 95 100	4990
F2:82 83 84	LYAERE	100 100 100 100 55 100	221000
F5:1941 1942 1943	GLKREELER	94 99 98 61 88 100 99 100 91	3800
F2:2206 2207 2208	KAVTAAVEE	82 60 92 98 98 100 100 100 100	80800
F1:2997 2998 2999	TDTRPL	93 79 100 100 95 86	463000
F6:8248 8249 8250	VTVGEFTALLDK	65 69 99 86 99 98 98 99 100 100 98 95	284000
F1:392 393 394	DQGSSSEQKL	85 94 98 100 99 96 97 95 73 83	454000
F3:4143 4144 4145	YYVNTYEQK	95 98 100 98 68 82 99 97 93	1980000
F2:658 659 660	QLTKYSGE	66 88 97 96 96 97 98 100	412000
F3:6198 6199 6200	GSLEPEEFLTPK	82 85 95 99 93 98 98 96 99 99 98 63	75800000
F1:1256 1257 1258	KGNQC(+57.02)RF	92 83 99 99 96 77 98	1
F6:6251 6252 6253	QLEEGVVAGGGVALLR	34 74 100 100 99 100 100 100 99 98 98 99 100 100 100 74	112000000
F3:2230 2231 2232	QLLLNK	69 95 93 100 99 96	207000
F5:456 457 458	EKAAVESAC(+57.02)PR	87 73 100 100 100 100 97 97 100 98 63	33700
F6:706 707 708	NHEEEM(+15.99)KDLR	62 91 100 100 98 86 91 97 97 98	312000
F1:5954 5955 5956	MM(+15.99)AKLSPQKL	89 98 99 96 98 96 89 82 82 93	28300000
F2:2753 2754 2755	VVKPATMSNDAE	93 95 98 76 82 96 96 89 90 92 98 100	209000
F1:8888 8889 8890	DFLPGLHPLLSL	92 90 98 96 90 96 94 68 96 99 97 89	10300000
F5:3797 3798 3799	LVGGWEC(+57.02)TR	99 99 97 90 95 99 88 91 70	158000
F6:4747 4748 4749	HSQPTTQVLVASR	99 100 100 90 74 74 100 100 100 95 90 81 95	7700000
F3:2793 2794 2795	SFGAPTLTK	95 92 98 99 79 93 99 98 76	1
F6:1698 1699 1700	WFDNC(+57.02)KK	88 100 100 97 79 90 91	123000
F6:9445 9446 9447	AAVEEGVVAGGGVALLR	79 78 65 98 99 91 97 99 99 97 96 97 99 100 100 100 71	2080000
F6:7029 7030 7031	AAVEEGVVAGGGVALLR	74 76 68 98 99 91 97 100 99 97 97 98 99 100 100 100 73	112000000
F5:6334 6335 6336	M(+15.99)VPLQKVQDDTKTLLKTLVTR	95 98 99 100 98 92 92 76 96 99 99 99 100 100 100 99 91 89 71 79 61	1270000
F6:4523 4524 4525	ATLEDLYDK	97 99 99 100 89 81 76 89 99	1080000
F6:530 531 532	KNPRYTK	95 97 98 61 99 99 96	12800000
F2:114 115 116	LYAERE	100 100 100 100 57 95	221000
F6:9291 9292 9293	QLEEGVVAGGGVALLR	35 74 100 100 99 100 100 100 99 97 97 99 100 100 100 73	2080000
F4:72 73 74	VKEVASKSHM(+15.99)	88 93 100 100 100 99 93 88 82 79	106000
F5:2613 2614 2615	LNN(+.98)LSHTQSVSAKER	88 80 100 99 97 96 97 96 93 94 98 97 89 98 57	146000
F6:62 63 64	TDC(+57.02)LAK	93 97 80 87 96 99	27000
F5:2130 2131 2132	NNFKSAEDC(+57.02)M(+15.99)R	75 92 100 99 98 96 100 96 92 97 66	1410000
F2:2625 2626 2627	VGTLSYMDE	98 95 99 100 92 72 74 99 100	28000
F3:8550 8551 8552	YLEFLSDALLHVLHSK	85 91 99 98 99 100 99 78 89 91 95 98 99 97 95 60	1260000
F1:5550 5551 5552	NVLVHDYF	82 96 100 100 100 79 82 97	2860000
F2:4289 4290 4291	ALAQVGTLSANSDE	65 73 68 97 99 97 99 100 99 99 97 98 96 99	1
F2:2958 2959 2960	HTLNKLDAKD	99 99 99 90 99 100 99 82 77 77	380000
F6:69 70 71	NHTFGK	90 96 93 95 89 88	78900
F3:3078 3079 3080	ALPELALSMTTK	96 82 83 96 98 96 100 81 90 93 100 89	3160000
F1:1800 1801 1802	KSTVDC(+57.02)MAW	100 100 95 97 100 99 98 72 67	114000
F3:2335 2336 2337	ATLQ(+.98)N(+.98)LGQAK	84 74 100 100 99 100 94 100 98 71	1
F4:2162 2163 2164	LC(+57.02)ANVSM	99 99 99 80 89 88 89	6670000
F3:2834 2835 2836	MDPLKK	83 84 97 98 96 94	554000
F6:1125 1126 1127	EAMDKVGK	91 79 97 96 93 91 91 97	134000
F6:3935 3936 3937	EQLEEATSDYDREK	73 55 96 100 100 100 98 99 98 99 99 80 98 93	4100000
F3:5574 5575 5576	ALELFRNDLAAK	95 99 100 99 92 85 82 82 100 100 100 71	26400000
F6:1314 1315 1316	DKPRYTK	92 96 94 66 99 99 97	211000
F3:5919 5920 5921	NLEPLNM(+15.99)KTAADQVK	79 81 95 98 99 99 100 99 99 99 100 99 97 79 56	1570000
F1:3131 3132 3133	QVDLSHTQSVSTLL	61 87 98 99 99 99 96 96 99 100 99 78 86 90	3130000
F6:6703 6704 6705	DTTTLLN(+.98)GVGEEAALEGR	61 71 92 94 99 99 99 95 88 79 100 100 99 99 99 97 87 96	1
F3:3305 3306 3307	LADLRANDEDQNVGLK	98 98 100 99 90 54 55 100 100 100 99 98 98 97 100 87	3920000
F1:4117 4118 4119	GPKGRNVVLDKSF	70 85 94 93 91 92 93 96 89 94 99 100 99	2860000
F5:904 905 906	LVQRQAEVR	98 97 92 88 92 94 99 97 70	1
F1:1490 1491 1492	KHLKTEAEM	77 81 95 96 96 98 86 100 98	583000
F2:2705 2706 2707	TALGGLLKKKGHHEAE	96 98 98 88 74 95 100 99 98 88 81 95 89 87 89 97	55500
[truncated: 15,933 more rows]
