# Supplementary material for: Complete De Novo Assembly of Monoclonal Antibody Sequences
Source: Sci Rep. 2016 Aug 26;6:31730. doi: 10.1038/srep31730 (PMC4999880; doi:10.1038/srep31730)
Supplement: Assembly results [file srep31730-s2.zip › ALPS_Data/Data_6protein/peptides_db.csv]

scan	peptide	conf	area
F1:2 3 4	NC(+57.02)SSAVMPAL	77 78 45 51 69 73 74 80 99 99	1.64E6
F1:5 6 7	SNSHQSPSDL	88 87 86 80 72 77 46 67 82 97	1.3E5
F1:8 9 10	DDSNVN(+.98)PSAL	97 93 87 84 87 80 92 98 98 88	2.91E4
F1:11 12 13	KTEAEM	85 82 95 84 100 100	3.97E4
F1:14 15 16	NC(+57.02)NKMC(+57.02)NF	68 63 20 15 17 33 26 29	1.71E4
F1:18 19 20	RVTVKW	81 100 98 97 92 95	3.35E4
F1:21 22 23	AYAEQEC(+57.02)QSY	35 37 24 50 12 23 8 12 57 82	6.79E4
F1:24 25 26	KSAEDYPSGC(+57.02)DVM	52 63 41 70 49 38 10 27 6 22 25 24 18	1.06E5
F1:30 31 32	LSSC(+57.02)VM(+15.99)PHM(+15.99)	71 69 29 30 66 60 60 78 72	1.7E4
F1:34 35 36	C(+57.02)SSNAVMPAL	74 49 85 92 71 72 76 82 98 99	1.64E6
F1:37 38 39	QLGGSSYC(+57.02)SL	18 33 44 31 38 25 15 56 57 54	1.3E5
F1:40 41 42	DDSNAVMPAL	86 78 78 73 67 92 74 93 94 85	2.91E4
F1:43 44 45	DGPDSGVL	52 15 44 78 74 50 68 61	3.77E4
F1:46 47 48	VEKGASVDGNL	91 99 99 96 99 98 99 99 89 84 86	7.62E4
F1:50 51 52	VEKGASVDGNL	93 99 85 86 96 96 97 98 32 49 44	6.34E4
F1:56 57 58	QGHGSLEVSSL	54 52 98 92 95 78 50 25 75 92 97	1.83E4
F1:59 60 61	NC(+57.02)KAKSNNF	86 95 100 100 99 97 93 95 93	1.28E6
F1:62 63 64	EEAGGYMASNGY	33 34 34 21 27 48 24 38 62 39 45 38	6.79E4
F1:66 67 68	C(+57.02)SSNAVMPAL	90 72 89 82 77 78 79 85 98 98	1.64E6
F1:69 70 71	VYGEPF	98 99 92 94 31 59	5.62E5
F1:72 73 74	VEKGASVDGNL	91 99 100 98 98 95 98 99 92 61 67	7.62E4
F1:75 76 77	HHKAKSNNM(+15.99)	39 52 90 95 97 98 82 85 92	2.64E5
F1:78 79 80	FNHASEVAALL	22 19 9 40 73 94 78 81 94 72 31	5.05E4
F1:82 83 84	NC(+57.02)KAKSNNF	89 97 100 100 100 99 94 99 99	1.28E6
F1:85 86 87	KSAEDC(+57.02)RM	100 100 100 100 100 99 80 97	2.46E6
F1:88 89 90	LRPGDDSAHM	92 80 80 91 99 99 88 82 83 97	2.14E5
F1:91 92 93	QPMSNLDL	24 44 49 45 76 86 82 82	1.17E5
F1:94 95 96	KSTVDNQDESGGM	37 77 54 56 86 25 22 33 61 49 27 40 49	8.88E4
F1:98 99 100	VYGEPF	99 99 94 94 34 56	5.62E5
F1:101 102 103	RNSSDATNSF	46 56 99 100 98 46 46 37 59 70	4.37E5
F1:104 105 106	NC(+57.02)KAKSNNF	63 66 86 97 99 98 86 97 98	2.64E5
F1:107 108 109	RDDQNMSAL	20 61 56 43 40 21 55 94 92	1.64E6
F1:110 111 112	NC(+57.02)QAKVTHM(+15.99)	90 90 95 100 97 63 41 83 98	5.46E4
F1:114 115 116	KSAEDC(+57.02)RM	100 100 100 100 100 98 57 92	2.46E6
F1:117 118 119	NC(+57.02)KAKSNNF	88 96 100 100 100 98 87 99 98	1.28E6
F1:120 121 122	LRPGDN(+.98)SAHM	94 85 88 82 98 100 96 83 82 99	2.14E5
F1:123 124 125	NC(+57.02)RVVNSAM	61 27 71 77 75 87 99 92 90	2.29E5
F1:126 127 128	NSQEAANAL	59 62 55 82 59 63 49 54 70	1.17E5
F1:130 131 132	VYGNQM	99 99 93 73 62 75	5.62E5
F1:133 134 135	RNSSDAKSSM(+15.99)	15 22 99 100 99 56 57 40 62 54	4.37E5
F1:136 137 138	SVSAKQRSL	97 98 100 100 99 95 60 78 76	3.2E5
F1:139 140 141	NC(+57.02)KAKSNNF	59 62 89 95 95 94 86 91 94	2.64E5
F1:142 143 144	LASDSGPLL	52 40 57 88 65 21 15 68 68	2.46E5
F1:146 147 148	KSAEDC(+57.02)RM	100 100 100 100 100 98 59 86	2.46E6
F1:149 150 151	GGC(+57.02)KAKSNNF	60 67 90 98 98 96 88 91 97 99	1.28E6
F1:152 153 154	NC(+57.02)RVVNSAM	81 62 79 91 90 95 99 85 82	2.29E5
F1:155 156 157	LRPGDDSHAM	99 97 87 82 98 100 95 67 70 94	2.14E5
F1:158 159 160	SAKQRSL	69 73 96 69 57 54 65	7.7E4
F1:162 163 164	WSAKKAVW	98 99 97 98 93 88 93 90	3.2E5
F1:165 166 167	EAAEQLVL	94 27 27 78 40 35 41 71	2.46E5
F1:168 169 170	VYGNQM	99 99 90 76 40 98	5.62E5
F1:171 172 173	QSAEHC(+57.02)VGM	69 78 40 56 10 73 69 38 76	6.15E4
F1:174 175 176	SSDC(+57.02)VANAL	56 40 79 87 88 69 74 65 56	6.26E4
F1:178 179 180	KSAEDC(+57.02)RM	100 100 100 100 100 99 81 93	2.46E6
F1:181 182 183	SAKQRSL	86 88 92 81 57 52 80	7.7E4
F1:184 185 186	NC(+57.02)RVVNSAM	62 46 73 87 87 94 99 81 77	2.29E5
F1:187 188 189	C(+57.02)MAAVNNAL	90 90 92 89 86 79 79 88 89	3.59E5
F1:190 191 192	M(+15.99)ADWLPEHSM	28 31 89 28 33 33 50 39 40 29	2.49E5
F1:194 195 196	SVSAKQRSL	96 95 100 100 99 96 95 88 85	3.2E5
F1:197 198 199	TLGDSGLPL	52 65 38 89 66 23 35 49 71	2.46E5
F1:200 201 202	VGPDNYNSAL	20 12 38 68 57 40 30 71 74 61	1.0
F1:203 204 205	SSGDTTVDM	50 55 55 68 70 62 81 63 52	3.01E4
F1:206 207 208	DSPVAGEVY	51 57 49 59 50 18 37 54 34	6.26E4
F1:210 211 212	KSAEDC(+57.02)RM	100 100 100 100 100 98 59 92	2.46E6
F1:213 214 215	NC(+57.02)GVVVNAM	59 67 22 33 90 96 63 82 92	3.59E5
F1:216 217 218	GQNQSARM(+15.99)	59 82 92 92 73 70 78 96	6.48E4
F1:219 220 221	AFMNC(+57.02)KM(+15.99)PAM(+15.99)	22 23 35 33 20 20 21 79 41 41	2.49E5
F1:222 223 224	KHEADGC(+57.02)AM	65 19 65 54 81 18 19 33 19	6.15E4
F1:226 227 228	TLGDSGLPL	50 62 37 84 56 29 43 26 69	2.46E5
F1:229 230 231	KAALGHMPM(+15.99)	80 57 48 33 13 75 49 61 99	2.98E4
F1:232 233 234	WSDVVEPSM	18 49 41 51 41 46 6 61 74	1.0
F1:235 236 237	TGPPTLSGY	95 89 88 46 52 72 70 82 86	2.16E4
F1:238 239 240	SSGC(+57.02)QTC(+57.02)L	61 68 66 73 70 70 90 89	3.01E4
F1:242 243 244	C(+57.02)MAAVNNAL	82 91 92 88 85 79 80 90 93	3.59E5
F1:245 246 247	GQNQSARM(+15.99)	63 87 99 97 75 71 79 93	6.48E4
F1:248 249 250	KSAEDC(+57.02)RM	100 100 100 100 100 97 54 90	2.46E6
F1:251 252 253	AQRRGF	89 77 72 95 93 100	1.68E5
F1:254 255 256	FLC(+57.02)HF	98 100 100 97 96	1.34E5
F1:258 259 260	TKVVHTAF	94 96 100 100 100 93 94 95	2.11E4
F1:261 262 263	NC(+57.02)RVVNSAM	61 46 69 83 85 95 99 82 79	2.29E5
F1:264 265 266	TAAHVGF	96 99 100 99 82 69 99	2.92E4
F1:267 268 269	LASN(+.98)SGLPL	94 77 81 89 60 34 55 45 35	2.46E5
F1:270 271 272	EDLGVDL	97 95 87 37 25 30 77	1.43E5
F1:274 275 276	AQRRGF	83 66 83 94 93 100	1.68E5
F1:277 278 279	C(+57.02)N(+.98)SAVNNAL	83 68 70 81 79 74 74 88 83	3.59E5
F1:280 281 282	FLC(+57.02)HF	98 100 100 96 96	1.34E5
F1:283 284 285	MDDRKARAAM(+15.99)	40 44 30 48 90 90 77 85 86 95	1.0
F1:286 287 288	KTLVNSL	89 79 79 67 63 65 81	1.9E4
F1:290 291 292	EDLGVDL	95 96 96 51 25 31 85	1.43E5
F1:293 294 295	FDNSSKAKHM(+15.99)	85 88 78 49 44 84 84 55 57 90	6.13E5
F1:296 297 298	TKVVHTAF	97 99 100 100 100 89 89 96	2.11E4
F1:299 300 301	KQGC(+57.02)HL	77 69 49 56 44 66	2.91E4
F1:302 303 304	KAGGGAC(+57.02)AKAKL	97 99 92 90 68 75 66 66 96 89 63 56	3.23E5
F1:306 307 308	KAGAMKWLGGL	100 100 97 95 73 54 50 74 59 65 75	7.67E5
F1:309 310 311	C(+57.02)SNAVN(+.98)NAL	77 89 87 87 86 97 88 93 61	6.3E5
F1:312 313 314	KTHDLRY	93 55 32 50 38 18 61	1.12E5
F1:315 316 317	GGC(+57.02)RAKRDNF	78 59 51 69 93 91 83 82 99 99	1.55E6
F1:318 319 320	KARFRYY	96 92 46 60 25 23 35	9.03E4
F1:322 323 324	KAGGGAC(+57.02)AKAKL	99 100 95 91 69 77 69 69 98 96 69 66	3.23E5
F1:325 326 327	M(+15.99)NDSSKAWLL	73 79 85 67 62 89 92 62 66 78	6.13E5
F1:328 329 330	EN(+.98)LGDVL	91 91 92 51 45 45 89	1.43E5
F1:331 332 333	KNDKLAF	94 67 30 27 39 63 70	6.29E4
F1:334 335 336	KPAKSTF	98 32 40 73 76 81 90	3.06E4
F1:338 339 340	NC(+57.02)RAKRDNF	56 60 78 91 90 75 81 98 99	1.55E6
F1:341 342 343	KAGAMKADLGGL	100 100 95 88 80 68 60 59 76 48 35 77	7.67E5
F1:344 345 346	KNSHVKGY	77 60 30 28 51 66 39 49	1.12E5
F1:347 348 349	VPTEN(+.98)PEC(+57.02)NHSAM	37 14 23 49 24 5 19 44 16 40 45 50 61	2.77E5
F1:350 351 352	KANTSEQLL	91 91 57 39 44 70 38 68 71	9.03E4
F1:354 355 356	FNDSSKAKHF	92 79 83 79 79 95 93 61 63 95	6.13E5
F1:357 358 359	NC(+57.02)RVVNAM	75 77 85 95 98 95 100 100	6.3E5
F1:360 361 362	AEYTRM(+15.99)C(+57.02)DFDY	26 39 16 85 63 82 80 68 23 25 17	2.13E5
F1:363 364 365	KAGGGNGMKAKL	99 100 95 90 72 66 18 37 93 82 63 68	3.23E5
F1:370 371 372	FNDPRSALNF	77 63 90 52 77 46 45 89 99 99	1.55E6
F1:373 374 375	LGHAEDASM(+15.99)NHSAM	67 43 14 32 68 55 27 12 12 33 49 51 59 68	2.77E5
F1:376 377 378	KAGAMKAPTSGL	100 100 96 93 90 79 81 56 77 90 79 90	7.67E5
F1:379 380 381	FLC(+57.02)HF	98 100 100 96 96	1.17E5
F1:382 383 384	KSGALQQHM(+15.99)	63 61 14 46 61 67 43 60 41	6.75E4
F1:386 387 388	FC(+57.02)SRPRPNF	69 68 65 71 15 16 91 96 95	6.13E5
F1:389 390 391	NC(+57.02)GVVVNAM	68 85 37 59 98 99 97 99 99	6.3E5
F1:395 396 397	NEAEDC(+57.02)M(+15.99)RTDVM	24 61 62 87 28 69 73 66 80 22 24 26	2.13E5
F1:398 399 400	EDLGKELL	92 87 97 73 82 60 49 86	2.36E5
F1:402 403 404	NC(+57.02)RAKRDNF	46 49 75 92 90 80 92 96 99	1.55E6
F1:405 406 407	M(+15.99)VAPLVF	97 99 93 31 38 46 61	1.28E5
F1:408 409 410	FLC(+57.02)HF	98 99 100 96 96	1.17E5
F1:411 412 413	VVLDN(+.98)PEC(+57.02)DYMM	56 38 15 13 33 21 57 44 94 50 40 67	2.77E5
F1:414 415 416	AKQRVTGL	91 95 97 48 68 65 70 82	2.15E4
F1:418 419 420	EDLGKAGNL	100 100 100 97 99 99 35 69 87	2.36E5
F1:424 425 426	M(+15.99)AAEQHSQPSM	63 68 90 97 85 88 88 86 93 62 56	1.94E6
F1:427 428 429	VPVAVPTYM	79 79 82 74 70 82 72 67 89	9.34E4
F1:430 431 432	HAAPRGC(+57.02)QGNL	19 32 65 57 46 35 81 22 20 40 39	6.13E5
F1:434 435 436	MSAEQHSQPSM	45 52 52 95 88 93 92 26 7 33 37	7.32E5
F1:437 438 439	EC(+57.02)EQHSQPSL	79 55 95 84 90 94 28 54 65 61	3.82E5
F1:440 441 442	QQERVAM(+15.99)	34 62 88 19 44 65 66	3.32E4
F1:443 444 445	HTGVEYKTL	16 17 15 38 65 45 16 32 70	6.22E3
F1:446 447 448	AAHVGDHVSKAY	97 99 100 95 77 82 80 77 62 62 62 56	5.92E4
F1:450 451 452	EC(+57.02)EKHSQPAM(+15.99)	93 76 96 90 87 86 85 92 63 63	1.94E6
F1:453 454 455	DREQHSM(+15.99)MF	51 48 69 68 51 49 14 20 21	8.52E4
F1:456 457 458	EC(+57.02)EQAM(+15.99)RPAM(+15.99)	79 63 86 51 23 54 75 77 63 48	5.67E4
F1:459 460 461	DQGSSSSGLQL	75 85 95 99 100 98 41 13 49 60 67	4.54E5
F1:462 463 464	QVM(+15.99)MTQLM(+15.99)	39 73 59 57 68 56 75 62	4.23E4
F1:466 467 468	C(+57.02)SNAVN(+.98)AL	71 82 73 68 69 76 59 40	1.21E5
F1:469 470 471	NC(+57.02)KAKAMNF	92 97 100 100 100 99 92 96 99	8.77E4
F1:472 473 474	AMSEQHSQEW	56 50 27 89 79 81 79 37 68 29	7.32E5
F1:475 476 477	VLGGYQSL	30 39 49 11 21 59 68 82	2.07E4
F1:478 479 480	TPPVEYTAGL	15 15 15 48 79 51 21 61 18 51	5.68E4
F1:482 483 484	VVVSAKHM(+15.99)	88 94 100 100 99 96 82 86	2.25E5
F1:485 486 487	NC(+57.02)RVVNSAM	78 80 74 75 74 84 85 80 84	6.19E4
F1:488 489 490	TNSM(+15.99)M(+15.99)AM(+15.99)	66 43 18 15 80 56 67	2.68E4
F1:491 492 493	GAAPKNSLSPF	56 24 35 49 57 52 34 59 66 69 98	4.18E4
F1:494 495 496	FC(+57.02)NAKRNNF	37 21 21 83 94 61 51 89 92	4.79E4
F1:498 499 500	C(+57.02)SNAVN(+.98)AL	76 86 79 72 74 80 65 74	1.21E5
F1:501 502 503	NC(+57.02)KAKSDNF	62 81 88 90 92 62 62 81 96	8.77E4
F1:504 505 506	HHMPVVEW	34 34 63 60 92 93 95 80	1.31E4
F1:507 508 509	KN(+.98)GSSFVAHM	66 61 82 95 88 67 66 78 46 43	4.54E5
F1:510 511 512	TYSAEDMNHM(+15.99)KGM	24 26 63 69 87 60 13 15 14 32 23 14 30	1.25E4
F1:514 515 516	VVVSAKHM(+15.99)	90 95 100 100 100 96 82 88	2.25E5
F1:517 518 519	NC(+57.02)RVVNSAM	75 61 73 86 82 82 81 76 79	6.19E4
F1:520 521 522	SAC(+57.02)HKKF	78 82 100 66 60 46 50	1.0
F1:523 524 525	KVTEYGAQQM(+15.99)	44 37 30 57 70 76 82 23 27 81	4.79E4
F1:526 527 528	FPVMHLVVM(+15.99)	45 20 27 30 48 37 28 67 97	4.18E4
F1:530 531 532	KTVQNQN(+.98)PGHW	72 50 46 43 55 26 37 32 43 40 31	1.0
F1:533 534 535	NC(+57.02)KAKAMNM(+15.99)	89 96 98 98 92 54 51 90 95	8.77E4
F1:539 540 541	DSQWLWSL	55 59 26 24 35 48 86 91	1.31E4
F1:542 543 544	HVPWDM(+15.99)VM(+15.99)W	23 26 67 14 14 32 18 31 23	1.0
F1:546 547 548	VVVSAKHM(+15.99)	81 87 98 100 100 100 95 94	2.25E5
F1:549 550 551	DSSC(+57.02)AVMAPL	48 55 59 27 51 54 52 60 27 48	6.19E4
F1:552 553 554	QTVHHF	37 67 98 38 46 61	5.99E3
F1:555 556 557	KQGHLPSGEVHM	27 22 11 26 15 7 41 18 69 34 21 15	8.55E3
F1:558 559 560	AFYHY	82 82 61 59 86	6.62E3
F1:565 566 567	NC(+57.02)KAKSDNF	81 93 95 97 96 90 95 89 98	8.77E4
F1:568 569 570	WSAEDMMYSFSY	55 68 55 82 88 40 19 31 48 26 28 27	1.42E4
F1:571 572 573	QSAEMFRPM	88 100 98 100 85 81 51 62 66	2.64E4
F1:574 575 576	DM(+15.99)AHELWPAM(+15.99)	21 21 18 16 39 24 17 81 56 45	1.12E4
F1:578 579 580	NC(+57.02)M(+15.99)VVNNAL	76 86 93 65 87 72 79 87 96	5.01E5
F1:581 582 583	AC(+57.02)PVGSL	97 97 86 61 44 73 75	3.06E4
F1:584 585 586	YELC(+57.02)DHLF	56 85 79 91 86 40 46 31	7.46E3
F1:587 588 589	KTVEEY	93 93 96 79 79 76	5.99E3
F1:594 595 596	QSAEDYRPM	93 99 94 96 96 77 26 67 66	2.64E4
F1:597 598 599	NC(+57.02)GNKGL	82 92 67 59 39 26 85	1.43E4
F1:600 601 602	KDRMTF	60 71 34 66 41 46	1.0
F1:606 607 608	TC(+57.02)SMHHYPSL	43 49 43 21 39 34 33 40 31 37	1.12E4
F1:610 611 612	NC(+57.02)M(+15.99)VVMPAL	69 77 93 67 90 75 81 99 98	5.01E5
F1:613 614 615	AC(+57.02)PVGSL	98 97 84 65 49 67 70	3.06E4
F1:616 617 618	EAAPGM(+15.99)YSNNY	88 74 73 69 14 23 25 40 77 63 51	6.69E4
F1:619 620 621	YKNC(+57.02)HDFL	72 73 60 86 26 26 44 72	7.46E3
F1:622 623 624	M(+15.99)N(+.98)MM(+15.99)LRAAL	29 18 40 44 89 31 49 73 43	8.77E4
F1:626 627 628	HSKHPGDF	98 97 99 96 63 69 99 99	2.67E5
F1:629 630 631	GNPFPN(+.98)L	19 38 43 51 35 32 63	7.71E4
F1:632 633 634	KN(+.98)HGEEC(+57.02)SASL	12 34 27 14 28 68 39 23 32 20 31	1.12E4
F1:635 636 637	QSAEMFRPM	78 93 81 92 76 85 48 34 35	2.64E4
F1:638 639 640	QSAEDYVGPM(+15.99)SEM	35 54 10 27 28 12 10 5 6 26 18 40 46	1.0
F1:642 643 644	NC(+57.02)M(+15.99)VVMPAL	78 82 93 66 89 74 80 96 93	5.01E5
F1:645 646 647	RSAEDC(+57.02)RM	96 100 99 100 100 99 68 87	3.58E5
F1:648 649 650	EKTDKAQL	96 85 95 79 68 87 81 95	1.07E5
F1:651 652 653	KERQKRVF	97 100 86 92 99 95 99 99	3.78E4
F1:654 655 656	YVAEAF	37 54 73 75 80 93	2.22E4
F1:658 659 660	HSKHPGN(+.98)F	95 95 98 98 92 93 100 100	2.67E5
F1:661 662 663	HSGSVC(+57.02)L	90 61 39 51 40 19 56	7.71E4
F1:664 665 666	AGSAEDC(+57.02)FKEC(+57.02)W	66 50 86 78 94 92 57 56 63 72 73 75	9.18E4
F1:667 668 669	GLDM(+15.99)RM(+15.99)SMGEDW	19 34 20 15 13 43 14 20 41 94 92 91	7.02E4
F1:670 671 672	READARQVTAL	65 89 69 97 80 82 96 96 88 56 91	6.4E5
F1:674 675 676	RSAQ(+.98)DC(+57.02)RM	88 100 100 100 100 99 71 83	3.58E5
F1:677 678 679	READRAQVTAL	57 86 66 90 51 57 75 60 75 32 86	2.42E5
F1:680 681 682	EKTDKAQL	98 90 96 90 80 85 94 84	1.07E5
F1:683 684 685	KTAPLTC(+57.02)NLL	54 33 32 14 46 35 30 76 51 82	1.83E5
F1:686 687 688	M(+15.99)GYLSL	86 50 68 73 62 83	2.22E4
F1:690 691 692	TVRDARQVVW	54 55 50 96 70 81 96 99 71 45	6.4E5
F1:693 694 695	NNQVGN(+.98)L	31 51 79 54 21 30 82	7.71E4
F1:696 697 698	C(+57.02)M(+15.99)AAAVMPAL	57 25 54 66 61 83 70 74 55 57	5.01E5
F1:699 700 701	NHTYN(+.98)VPSM	33 60 67 37 21 19 43 60 48	9.33E3
F1:702 703 704	QSTVDC(+57.02)GSM(+15.99)C(+57.02)LW	46 62 27 18 75 30 14 31 22 23 30 17	9.18E4
F1:706 707 708	RSLDRARAVW	61 68 77 94 55 66 69 85 65 57	2.42E5
F1:709 710 711	KEDKTNPWL	55 52 44 31 29 14 41 61 88	1.83E5
F1:712 713 714	RSAQ(+.98)DC(+57.02)RM	91 99 99 100 100 99 65 76	3.58E5
F1:715 716 717	EKTDKAQL	98 90 96 85 61 93 96 84	1.07E5
F1:718 719 720	TGEDC(+57.02)M(+15.99)VGTTPM(+15.99)	45 28 95 95 93 72 61 44 95 44 25 25	7.78E4
F1:722 723 724	TVRDARQVVW	79 79 79 98 78 82 97 99 94 85	6.4E5
F1:725 726 727	RDDC(+57.02)VN(+.98)SAL	24 66 60 45 66 57 68 80 79	5.01E5
F1:728 729 730	LGRM(+15.99)DFC(+57.02)DEDW	33 18 12 15 24 63 22 28 95 89 83	7.02E4
F1:731 732 733	QSAEDQTSC(+57.02)DRY	38 39 17 28 26 21 10 10 17 18 12 32	9.18E4
F1:734 735 736	EWM(+15.99)VVPSM	77 52 83 94 97 75 84 90	1.74E4
F1:738 739 740	RM(+15.99)APRAQVTAL	60 75 82 81 55 65 76 78 67 25 76	2.42E5
F1:741 742 743	TQAPLTC(+57.02)NLL	30 14 24 11 51 35 31 48 63 80	1.83E5
F1:744 745 746	ASEDC(+57.02)M(+15.99)RTPTM(+15.99)	27 28 91 96 93 86 81 88 29 40 51	7.78E4
F1:747 748 749	EKTDKQAL	98 90 88 90 69 59 87 85	1.07E5
F1:750 751 752	KAEDEAQRDRVAAEL	94 94 90 97 97 86 81 81 91 83 87 76 79 99 98	2.32E4
F1:754 755 756	RSAEDC(+57.02)RM	97 100 100 100 100 99 57 78	3.58E5
F1:757 758 759	RAEVSRQVVW	51 48 70 80 65 55 86 92 46 26	6.4E5
F1:760 761 762	SSN(+.98)C(+57.02)VAMPAL	68 33 57 26 54 61 65 71 85 72	5.01E5
F1:763 764 765	KAEDPKTLELDEAEL	93 94 88 69 48 29 21 24 39 24 63 85 67 86 85	2.21E4
F1:766 767 768	QSSLSHGMTAM(+15.99)M(+15.99)M(+15.99)	35 40 11 17 28 26 6 12 21 18 20 20 20	9.18E4
F1:770 771 772	TGEDC(+57.02)M(+15.99)VGTVDM	44 29 97 97 93 94 66 46 94 31 35 26	7.78E4
F1:773 774 775	KANM(+15.99)DEFYLRREL	99 98 75 77 67 61 60 74 79 77 69 99 97	2.32E4
F1:776 777 778	KVSVAKW	100 100 91 89 89 100 100	1.77E4
F1:779 780 781	NTAWDM(+15.99)LYEDW	27 30 22 9 34 59 34 34 86 49 51	7.02E4
F1:782 783 784	YPKPKY	57 49 68 77 97 99	1.03E4
F1:786 787 788	RSAQ(+.98)DC(+57.02)RM	96 100 100 100 100 99 70 89	3.58E5
F1:789 790 791	SSN(+.98)C(+57.02)AVMPAL	30 32 57 25 55 57 66 72 85 74	5.01E5
F1:792 793 794	GGC(+57.02)LPAQRDLM(+15.99)	77 82 90 86 71 56 91 84 92 94 92	5.07E4
F1:795 796 797	KSYTDGNYN(+.98)M(+15.99)SY	62 72 49 46 66 8 16 18 83 25 26 29	9.18E4
F1:798 799 800	EGLRANNPM(+15.99)	78 37 92 51 61 52 90 82 82	1.83E4
F1:802 803 804	FQRAQVGNNF	89 43 39 91 92 49 45 72 98 98	3.63E4
F1:805 806 807	FMDRKATM(+15.99)AF	90 84 86 97 100 99 52 69 97 95	2.76E4
F1:808 809 810	ASEN(+.98)C(+57.02)M(+15.99)RTTPM(+15.99)	25 27 95 95 79 76 85 92 34 28 35	7.78E4
F1:811 812 813	KVVLAAGW	80 70 68 83 86 86 51 70	1.76E4
F1:814 815 816	KSSEDC(+57.02)MRNM(+15.99)	100 100 97 100 100 99 99 95 74 82	1.14E5
F1:818 819 820	GGC(+57.02)PLAKRDLM(+15.99)	85 90 96 49 70 96 97 88 95 94 91	5.07E4
F1:821 822 823	AQKRVTM	98 99 100 90 89 99 99	1.38E5
F1:824 825 826	RSAEDC(+57.02)RM	95 93 89 97 95 85 49 60	3.58E5
F1:827 828 829	MASC(+57.02)VAMPAL	34 49 57 25 51 54 46 41 48 46	5.01E5
F1:830 831 832	QSAEDN(+.98)RYGAGC(+57.02)M	61 52 49 76 80 16 11 30 14 45 14 26 21	9.18E4
F1:834 835 836	KSSEDC(+57.02)MRNM(+15.99)	100 100 99 100 100 99 99 97 66 90	1.14E5
F1:837 838 839	NVRDAKESPAM(+15.99)	80 29 21 73 99 99 86 66 81 96 92	2.76E4
F1:840 841 842	GGNPAVAYGPMF	29 61 85 37 48 70 78 67 60 73 89 93	3.63E4
F1:843 844 845	KSSEDC(+57.02)MRNM(+15.99)	74 80 83 94 75 84 97 93 71 82	4.85E4
F1:846 847 848	SYLTYM(+15.99)GPDSM(+15.99)Y	26 24 44 35 18 35 18 25 77 38 24 17	7.02E4
F1:850 851 852	AQKRVTM	98 96 99 94 98 100 100	1.38E5
F1:853 854 855	FLVGSHVF	84 95 95 68 51 75 75 56	1.68E4
F1:856 857 858	EAHTQSVSLTL	73 52 90 98 63 97 99 100 86 55 89	5.09E4
F1:859 860 861	LSHTQSVSDVL	96 92 94 97 95 89 89 89 61 61 89	5.78E4
F1:862 863 864	RSAEDC(+57.02)RM	89 92 89 97 96 90 79 90	3.58E5
F1:866 867 868	AQKRVSL	95 95 98 57 90 84 71	1.08E5
F1:869 870 871	KSSEDC(+57.02)MRNM(+15.99)	100 100 100 100 100 100 100 97 73 84	1.14E5
F1:872 873 874	AAHC(+57.02)RF	99 100 100 97 76 98	2.42E4
F1:875 876 877	KSSEDC(+57.02)MRNM(+15.99)	81 73 83 95 90 99 99 98 80 93	4.85E4
F1:878 879 880	NAKAGC(+57.02)QL	82 90 95 95 69 76 75 76	7.5E4
F1:882 883 884	GKNQC(+57.02)RF	89 96 97 95 99 90 99	1.07E7
F1:885 886 887	TTN(+.98)EYRF	61 57 55 78 61 79 93	5.23E5
F1:888 889 890	KGGGAC(+57.02)RF	100 100 100 99 99 97 94 99	4.17E5
F1:891 892 893	QPGAC(+57.02)VGF	92 99 59 61 73 70 69 97	3.61E5
F1:894 895 896	GKPQC(+57.02)RM(+15.99)	80 95 96 94 95 93 97	2.87E5
F1:898 899 900	QAAPNTDF	52 69 57 44 46 76 82 76	1.87E5
F1:901 902 903	QGGGQNAL	69 73 61 41 70 56 77 86	1.44E5
F1:904 905 906	KGNYAM(+15.99)EL	83 69 94 49 43 43 84 59	7.32E4
F1:907 908 909	KGNQC(+57.02)RY	54 66 90 86 88 77 93	7.72E4
F1:910 911 912	M(+15.99)YNANAF	74 50 59 49 49 88 90	9.81E4
F1:914 915 916	GKNQC(+57.02)RF	87 95 96 95 91 92 99	1.07E7
F1:917 918 919	FRYDSPF	88 60 71 67 46 54 95	5.23E5
F1:920 921 922	KGGGAC(+57.02)RF	100 100 100 98 99 98 82 99	4.17E5
F1:923 924 925	QPKC(+57.02)VGM(+15.99)	99 96 74 67 67 63 89	3.61E5
F1:926 927 928	QGPKC(+57.02)RM(+15.99)	72 96 100 100 99 95 98	2.87E5
F1:930 931 932	RPQC(+57.02)RM(+15.99)	86 88 98 90 60 95	1.87E5
F1:933 934 935	SLSTGNEVL	94 98 100 100 97 96 92 59 95	8.06E4
F1:936 937 938	QGNQNAL	73 86 77 75 52 68 99	1.44E5
F1:939 940 941	NQC(+57.02)GVF	83 89 94 54 74 99	1E5
F1:942 943 944	QPESSY	43 29 74 55 65 86	8.8E4
F1:946 947 948	GKNQC(+57.02)RF	82 91 100 100 99 92 99	1.07E7
F1:949 950 951	M(+15.99)GLEYRF	79 33 32 74 55 78 96	5.23E5
F1:952 953 954	KGGGAC(+57.02)VGF	100 100 100 99 98 96 87 60 99	4.17E5
F1:955 956 957	QPPLM(+15.99)SF	98 95 77 85 68 54 84	3.61E5
F1:958 959 960	QGPQC(+57.02)RF	73 97 100 99 99 95 98	2.87E5
F1:962 963 964	RPQC(+57.02)RM(+15.99)	96 93 86 90 83 93	1.87E5
F1:965 966 967	QGGGQGQL	82 80 79 57 77 44 60 75	1.44E5
F1:968 969 970	SLSTGNDLL	79 87 100 98 94 94 73 85 93	8.06E4
F1:971 972 973	FGC(+57.02)SASAF	49 15 24 19 20 46 79 89	9.81E4
F1:974 975 976	QAAVESALHY	95 100 100 100 100 100 99 79 67 77	1.0
F1:978 979 980	GKNQC(+57.02)RF	82 91 100 100 99 90 98	1.07E7
F1:981 982 983	FRYDSPF	82 59 69 60 44 51 95	5.23E5
F1:984 985 986	KGGGAC(+57.02)RF	100 100 100 99 99 99 95 99	4.17E5
F1:987 988 989	QPPLM(+15.99)SF	98 97 96 92 82 67 98	3.61E5
F1:990 991 992	GQPKC(+57.02)RM(+15.99)	74 92 95 91 89 91 97	2.87E5
F1:994 995 996	QAAVESALHY	95 100 100 100 100 100 99 91 69 79	1.0
F1:997 998 999	RPQC(+57.02)RM(+15.99)	46 51 74 71 76 90	1.87E5
F1:1000 1001 1002	QGGGQNAL	51 69 79 55 79 52 45 89	1.44E5
F1:1003 1004 1005	NKSDNF	71 79 88 63 63 95	1E5
F1:1006 1007 1008	QPESSY	23 35 62 45 51 59	8.8E4
F1:1010 1011 1012	GKNQC(+57.02)RF	88 95 100 100 99 82 99	1.07E7
F1:1013 1014 1015	FRYDSPF	86 59 70 65 49 56 96	5.23E5
F1:1016 1017 1018	KGGGAC(+57.02)RF	100 100 100 100 100 99 86 97	4.17E5
F1:1019 1020 1021	QPPLM(+15.99)SF	93 97 96 89 77 63 98	3.61E5
F1:1022 1023 1024	QGPQC(+57.02)RF	73 97 100 100 100 96 99	2.87E5
F1:1026 1027 1028	QAAVQ(+.98)SALHY	95 100 100 100 100 100 99 92 68 78	1.0
F1:1029 1030 1031	RPQC(+57.02)RM(+15.99)	69 69 44 67 41 90	1.87E5
F1:1032 1033 1034	QAAVESAQVW	41 74 92 93 100 99 98 69 35 21	7.69E5
F1:1035 1036 1037	QPESSY	21 16 44 49 34 46	8.8E4
F1:1038 1039 1040	QHFNAGAM	26 46 54 50 57 39 61 56	8.13E3
F1:1042 1043 1044	GKNQC(+57.02)RF	86 94 97 95 92 92 99	1.07E7
F1:1045 1046 1047	M(+15.99)RYM(+15.99)N(+.98)AL	82 59 68 54 50 67 75	5.23E5
F1:1048 1049 1050	KGGGAC(+57.02)RF	100 100 99 94 99 98 86 98	4.17E5
F1:1051 1052 1053	QPPLYAM(+15.99)	92 97 78 82 51 52 97	3.61E5
F1:1054 1055 1056	GQNQGLHM(+15.99)	69 82 85 56 44 79 90 98	9.44E4
F1:1058 1059 1060	KAAVESALHY	100 100 100 100 100 100 99 94 77 80	2.62E6
F1:1061 1062 1063	KAAVESALHY	43 85 96 96 100 99 98 51 35 62	7.69E5
F1:1064 1065 1066	KGPQC(+57.02)RM(+15.99)	75 82 93 88 89 79 97	2.87E5
F1:1067 1068 1069	C(+57.02)SSNAVN(+.98)AL	68 56 87 82 74 76 86 86 65	9.45E4
F1:1070 1071 1072	KAAVTPAYSY	94 90 93 98 79 55 72 93 93 90	3.36E5
F1:1074 1075 1076	GKNQC(+57.02)RF	88 95 100 100 100 82 99	1.07E7
F1:1077 1078 1079	M(+15.99)RYFDAL	69 62 71 55 70 69 79	5.23E5
F1:1080 1081 1082	KGGGAC(+57.02)RF	100 100 100 99 100 99 94 98	4.17E5
F1:1083 1084 1085	GQNQGLHM(+15.99)	57 74 84 62 51 77 85 98	9.44E4
F1:1086 1087 1088	QPPLYAM(+15.99)	96 96 95 85 51 54 93	3.61E5
F1:1090 1091 1092	QAAVESALHY	95 100 100 100 100 100 99 95 68 74	2.62E6
F1:1093 1094 1095	GAAAVESANWL	37 79 89 97 55 96 99 99 44 18 88	7.69E5
F1:1096 1097 1098	KAAVTPAYSY	95 91 93 99 70 44 74 96 95 89	3.36E5
F1:1099 1100 1101	C(+57.02)SSNAVN(+.98)AL	35 48 82 77 68 70 83 79 79	9.45E4
F1:1106 1107 1108	GKNQC(+57.02)RF	82 91 100 100 99 90 98	1.07E7
F1:1109 1110 1111	SKM(+15.99)DQTL	67 70 97 97 96 99 100	1.92E5
F1:1115 1116 1117	M(+15.99)RYFN(+.98)AL	82 56 71 55 50 35 55	5.23E5
F1:1118 1119 1120	KGGGM(+15.99)AGKM	100 99 98 71 78 82 74 69 61	4.17E5
F1:1122 1123 1124	QAAVESAHLY	94 100 100 100 100 100 98 71 66 86	2.62E6
F1:1125 1126 1127	GAAAVESALHY	29 71 83 93 62 95 99 99 59 43 52	7.69E5
F1:1128 1129 1130	TVASRGRAQM	59 61 85 86 70 78 70 95 63 70	7.28E5
F1:1131 1132 1133	KAAVTPAYSY	59 90 97 97 73 45 86 85 84 51	3.36E5
F1:1138 1139 1140	KGNQC(+57.02)RF	90 82 100 99 99 89 98	1.07E7
F1:1144 1145 1146	C(+57.02)GPKRKM	82 54 50 34 41 55 57	1.41E5
F1:1147 1148 1149	QAYGTSATAAGL	76 96 82 21 39 95 89 73 90 92 61 67	9.48E4
F1:1150 1151 1152	RKESNRW	55 52 74 34 15 12 29	1.1E5
F1:1154 1155 1156	QAAVESALHY	94 100 100 100 100 100 99 91 67 74	2.62E6
F1:1157 1158 1159	TVASRGRAAGM	79 73 88 69 41 72 74 93 91 48 65	7.28E5
F1:1160 1161 1162	QAAVESALHY	56 84 91 94 100 99 98 59 43 52	7.69E5
F1:1163 1164 1165	KAAVTPAYSY	60 90 97 97 80 61 96 88 86 52	3.36E5
F1:1166 1167 1168	TVKNDGNY	91 91 96 85 93 86 99 100	1.45E6
F1:1170 1171 1172	C(+57.02)GPPPHVL	69 50 52 49 25 30 34 45	1.41E5
F1:1173 1174 1175	VARC(+57.02)GTAQL	24 43 51 67 38 56 84 34 61	1.1E5
F1:1176 1177 1178	KAMVC(+57.02)M(+15.99)NAGL	91 90 65 67 56 50 54 87 41 62	9.48E4
F1:1179 1180 1181	SAEN(+.98)C(+57.02)RM	90 95 100 99 97 67 82	4.08E4
F1:1182 1183 1184	TAVGVHSM(+15.99)	81 60 70 45 63 65 55 65	4.45E4
F1:1186 1187 1188	QAAVQ(+.98)SHLAY	94 100 100 100 100 99 63 82 86 79	2.62E6
F1:1189 1190 1191	TVAENGRAKM	76 74 85 76 50 77 71 95 68 69	7.28E5
F1:1192 1193 1194	QAAVESALHY	54 78 90 93 100 99 98 56 40 52	7.69E5
F1:1195 1196 1197	TVAC(+57.02)LVLDW	99 99 99 65 67 33 65 57 44	2.89E5
F1:1198 1199 1200	TVKNDGNY	91 92 95 85 94 86 99 100	1.45E6
F1:1202 1203 1204	KAAVTPAYSY	95 97 97 99 82 61 71 94 93 90	3.36E5
F1:1205 1206 1207	AQVHPQKSL	79 73 93 88 79 85 95 82 89	1.85E5
F1:1208 1209 1210	AVEM(+15.99)GALRL	34 35 84 63 33 37 49 25 51	1.1E5
F1:1211 1212 1213	LTKVNLHM	96 97 92 95 56 69 91 84	7.88E4
F1:1214 1215 1216	KAMVC(+57.02)TC(+57.02)AGL	90 90 82 63 59 46 33 79 43 67	9.48E4
F1:1218 1219 1220	QAAVESHLAY	95 100 100 100 100 99 62 81 86 79	2.62E6
F1:1221 1222 1223	QAAVESAQVW	52 75 89 92 100 99 98 69 33 30	7.69E5
F1:1224 1225 1226	C(+57.02)GAHLHLRL	80 65 76 27 34 82 89 52 50	7.28E5
F1:1227 1228 1229	TVKNDGNY	63 60 20 39 48 32 69 86	8.77E4
F1:1230 1231 1232	RGVAQRL	91 97 100 100 99 55 79	4.87E5
F1:1234 1235 1236	AQVHPQKSL	71 75 90 89 52 61 82 72 79	1.85E5
F1:1237 1238 1239	TQVVQW	94 95 100 100 83 95	6.01E4
F1:1240 1241 1242	GLVGVGKW	73 98 100 88 77 22 54 71	3.39E4
F1:1243 1244 1245	NRVPPGYHM	37 35 79 24 21 32 43 38 29	3.36E5
F1:1246 1247 1248	GKRLHDQC(+57.02)Y	75 91 93 93 90 91 78 92 100	5.05E4
F1:1250 1251 1252	RGVAQRL	82 91 100 100 99 50 66	4.87E5
F1:1253 1254 1255	QAAVESHLAY	94 100 100 100 100 98 38 70 83 59	2.62E6
F1:1256 1257 1258	KGNQC(+57.02)RF	92 83 99 99 96 77 98	1.0
F1:1259 1260 1261	LTRARAHM	94 93 82 88 25 66 82 74	7.88E4
F1:1262 1263 1264	YC(+57.02)RKVKC(+57.02)Y	60 39 27 50 59 98 97 96	2.16E4
F1:1266 1267 1268	AQVHPQKSL	85 85 94 90 51 73 90 92 96	1.85E5
F1:1269 1270 1271	GQRLHDKC(+57.02)Y	60 84 91 92 91 93 83 84 98	5.05E4
F1:1272 1273 1274	TQVVQW	92 93 100 99 70 89	6.01E4
F1:1275 1276 1277	KTGGSVPNTSL	46 49 20 18 38 46 8 12 52 31 32	5.51E4
F1:1278 1279 1280	SDSEKHSPC(+57.02)W	50 76 82 95 90 85 79 30 66 54	3.39E5
F1:1282 1283 1284	RGVAQRL	91 97 100 100 99 59 66	4.87E5
F1:1285 1286 1287	LTKGTEPPL	96 97 96 75 77 88 63 68 98	7.88E4
F1:1288 1289 1290	KGNQC(+57.02)RF	90 86 99 98 97 90 99	1.0
F1:1291 1292 1293	HVDQSGM(+15.99)QDSL	32 32 45 40 75 26 22 49 93 75 73	2.1E5
F1:1294 1295 1296	DLKGAKWGW	38 38 24 10 20 18 21 54 67	1.63E4
F1:1298 1299 1300	KAAGAMSVLLEL	98 100 98 66 74 81 71 72 61 45 63 90	1.94E5
F1:1301 1302 1303	AMSEQHSPC(+57.02)W	77 79 83 95 84 85 63 21 32 31	3.39E5
F1:1304 1305 1306	TNDTSKTL	78 86 100 98 97 99 100 96	2.51E5
F1:1307 1308 1309	AGGGLFVVHF	78 59 46 34 57 72 62 67 65 52	4.8E4
F1:1310 1311 1312	AGAAKNC(+57.02)AKAKL	83 89 99 92 84 54 55 77 88 77 75 73	6.58E4
F1:1314 1315 1316	MSDFNASQDAF	65 55 95 75 49 31 70 79 75 67 57	2.1E5
F1:1317 1318 1319	QN(+.98)N(+.98)VAHSGW	19 39 52 59 29 30 45 19 25	8.05E4
F1:1320 1321 1322	AKVGDRNF	88 91 94 41 59 61 79 95	1.73E4
F1:1323 1324 1325	GDKVHHTPAL	21 46 21 22 14 46 28 18 23 16	1.65E4
F1:1326 1327 1328	KEKKARVEDAHL	85 99 96 95 78 63 68 86 35 86 82 86	6.03E5
F1:1330 1331 1332	SDSEKHSQEW	56 75 85 96 91 85 75 32 68 46	3.39E5
F1:1333 1334 1335	KEKKARVEDAHL	92 99 100 99 95 89 93 98 99 99 88 91	3.21E5
F1:1336 1337 1338	TNDTSKTL	81 88 100 99 99 100 100 98	2.51E5
F1:1339 1340 1341	LARRDGFGPTL	44 56 39 81 92 82 91 76 15 35 56	1.94E5
F1:1342 1343 1344	APN(+.98)QVPL	46 37 65 70 99 99 99	1.31E5
F1:1346 1347 1348	KEKKARVEWHL	70 99 99 99 92 71 77 90 21 78 80	6.03E5
F1:1349 1350 1351	FADFNASQDAM(+15.99)	21 38 98 80 54 29 57 48 66 60 48	2.1E5
F1:1352 1353 1354	DPEETHRM	76 50 57 56 49 50 38 71	8.05E4
F1:1355 1356 1357	KEKKARVEN(+.98)AHL	88 99 97 94 57 37 51 79 92 99 92 94	1.04E5
F1:1358 1359 1360	WASRGRAQM	88 93 68 34 72 72 96 67 73	8.31E4
F1:1362 1363 1364	KEKKARVEDAHL	84 99 99 85 96 87 89 96 88 99 89 90	3.21E5
F1:1365 1366 1367	TNDTSKTL	81 89 100 99 99 100 100 96	2.51E5
F1:1368 1369 1370	SDSEQHSEQW	48 77 88 96 84 84 69 65 29 27	3.39E5
F1:1371 1372 1373	EVAPPNL	81 61 88 62 56 68 92	1.31E5
F1:1374 1375 1376	RVLQARVEDAHL	21 25 23 55 71 70 83 94 94 91 72 75	2.84E4
F1:1378 1379 1380	KEQKARVLMAHL	70 99 98 99 88 70 82 61 73 95 67 82	6.03E5
F1:1381 1382 1383	SVAKDGRAAGM	73 72 85 49 51 62 62 92 75 30 66	8.31E4
F1:1384 1385 1386	MSDFNASKM(+15.99)W	39 43 90 70 41 27 63 87 35 35	2.1E5
F1:1387 1388 1389	KEKKARVEN(+.98)AHL	78 94 82 92 56 38 52 94 93 97 82 86	1.04E5
F1:1390 1391 1392	DSSQVAC(+57.02)TF	43 28 26 34 31 35 18 25 30	8.05E4
F1:1394 1395 1396	KEKKARVEDAHL	92 96 100 99 98 92 94 98 94 99 96 97	3.21E5
F1:1397 1398 1399	TNDTSKTL	93 94 100 98 98 100 100 96	2.51E5
F1:1400 1401 1402	AMSEQHSQEW	79 82 87 96 79 67 54 19 48 52	3.39E5
F1:1403 1404 1405	NPVEAPL	35 27 29 79 77 98 97	1.31E5
F1:1406 1407 1408	MSFPAF	56 44 41 57 76 91	7.84E4
F1:1410 1411 1412	AGEKKARVLMAHL	44 32 99 98 97 80 68 78 50 62 95 75 81	6.03E5
F1:1413 1414 1415	KAPGFGDRRKAM(+15.99)	100 100 75 67 92 79 90 83 87 90 88 85	1.04E5
F1:1416 1417 1418	YPGGSN(+.98)GSC(+57.02)PRPY	72 76 91 87 93 66 44 94 90 32 31 65 62	3.73E4
F1:1419 1420 1421	KEKKLNVEN(+.98)AHL	73 95 76 63 67 48 50 78 92 90 73 79	1.04E5
F1:1422 1423 1424	HVDC(+57.02)DSQGDSL	19 21 43 17 18 28 15 15 89 59 56	2.1E5
F1:1426 1427 1428	WLYAM(+15.99)	29 41 54 90 92	7.84E4
F1:1429 1430 1431	KSSEDC(+57.02)MRGNM(+15.99)	100 100 100 100 100 100 99 70 30 50 45	6.01E4
F1:1432 1433 1434	KESSVLASLGPDF	39 43 60 32 32 57 21 13 49 43 56 60 82	3.66E4
F1:1435 1436 1437	QEPGVPL	56 52 33 35 96 90 74	1.31E5
F1:1438 1439 1440	RDNGVVL	62 72 69 38 57 72 95	1.04E4
F1:1442 1443 1444	KKPFGDRRQAM(+15.99)	96 67 20 94 83 90 81 76 87 89 83	1.04E5
F1:1445 1446 1447	SAKQRVTM	97 99 99 96 83 97 100 100	3.68E4
F1:1448 1449 1450	ETALLRGAAGM	92 92 97 79 76 80 73 95 96 59 76	6.38E4
F1:1451 1452 1453	TGTSWLRGLDN(+.98)M	80 73 92 94 72 93 37 24 63 81 71 73	2.31E4
F1:1454 1455 1456	FGKDTGHM	45 31 56 67 46 15 44 79	8.71E3
F1:1458 1459 1460	VPC(+57.02)AFHF	52 41 92 85 74 66 65	2.92E5
F1:1461 1462 1463	WLYAM(+15.99)	30 41 54 89 90	7.84E4
F1:1464 1465 1466	KSSEDC(+57.02)MRNGM(+15.99)	100 100 99 100 100 100 99 88 65 35 78	6.01E4
F1:1467 1468 1469	KHLKTEAEM	72 77 93 90 87 96 82 100 98	5.83E5
F1:1470 1471 1472	TNSEC(+57.02)HHEWM	39 35 45 74 40 12 14 72 8 26	3.45E4
F1:1474 1475 1476	KHLKTEAEM	99 99 99 97 90 93 94 100 99	3.55E3
F1:1477 1478 1479	QHLQEAVL	95 94 95 44 73 65 52 56	3.35E5
F1:1480 1481 1482	LTPKVRL	99 88 75 74 38 28 55	5.68E4
F1:1483 1484 1485	VPADPAEHM(+15.99)	38 27 71 70 38 51 80 55 52	8.74E4
F1:1486 1487 1488	FFYC(+57.02)FGYSYKLPFEM	27 29 24 19 20 18 25 13 10 10 23 12 59 82 45	1.34E6
F1:1490 1491 1492	KHLKTEAEM	77 81 95 96 96 98 86 100 98	5.83E5
F1:1493 1494 1495	VPC(+57.02)AFHF	52 41 88 82 68 41 50	2.92E5
F1:1499 1500 1501	TAAHVASRGRAQM	95 99 100 100 98 59 77 56 40 55 35 34 49	2.09E5
F1:1502 1503 1504	GAHLKTEAEL	24 57 49 94 85 84 92 61 66 60	4.32E4
F1:1506 1507 1508	KHLKTEAEM	99 99 100 97 91 97 94 100 98	3.55E3
F1:1509 1510 1511	NARVVNQGEGYRNN(+.98)FEM	21 28 16 9 13 24 10 14 45 5 7 24 21 28 32 43 16	1.34E6
F1:1512 1513 1514	QHLPC(+57.02)AVL	70 80 95 31 38 59 85 85	3.35E5
F1:1515 1516 1517	SSSGGGGGNVGF	41 77 81 61 59 49 23 24 54 45 29 56	8.74E4
F1:1518 1519 1520	TAAHVALVAESVGM	52 56 87 89 94 89 52 39 37 81 57 61 34 61	1.16E5
F1:1522 1523 1524	KHLKTEAEM	65 70 96 95 95 98 92 100 98	5.83E5
F1:1528 1529 1530	DAAVAMHY	79 78 59 73 79 27 48 59	2.92E5
F1:1531 1532 1533	TAAHVVHVHAQW	96 99 100 100 99 65 50 52 71 72 90 90	2.09E5
F1:1534 1535 1536	M(+15.99)RVAAYWHGMC(+57.02)PPL	15 7 10 12 14 37 32 19 5 19 22 23 15 57	9.19E4
F1:1538 1539 1540	KHLKTEAEM	99 99 99 95 83 95 95 100 99	3.55E3
F1:1541 1542 1543	FM(+15.99)YC(+57.02)M(+15.99)GPLKGYLVQEM	21 21 18 10 12 40 8 12 8 11 38 19 13 14 72 61	1.34E6
F1:1544 1545 1546	QHLAEQVL	76 63 88 38 71 46 49 57	3.35E5
F1:1547 1548 1549	TAAHVALVAMLQM	59 63 93 96 96 84 63 25 27 63 96 67 72	1.16E5
F1:1550 1551 1552	SSSGGGNGGRF	83 100 99 95 97 88 71 92 95 87 94	3.67E4
F1:1557 1558 1559	KHLKTEAEM	66 69 97 94 93 98 92 100 99	5.83E5
F1:1560 1561 1562	C(+57.02)VPATAQM	56 52 10 66 44 65 55 59	2.92E5
F1:1563 1564 1565	TAAHVASRKTQW	97 99 100 100 98 57 79 65 57 35 37 76	2.09E5
F1:1566 1567 1568	HGNHVEHC(+57.02)FADLRL	31 6 10 10 10 62 27 30 11 39 28 21 19 44	9.19E4
F1:1570 1571 1572	FM(+15.99)YC(+57.02)FGRPLRTQM(+15.99)EM	26 26 21 10 10 13 14 6 14 10 13 13 55 70 35	1.34E6
F1:1573 1574 1575	KHLKTEAEM	99 99 100 97 90 97 95 100 99	3.55E3
F1:1576 1577 1578	SSSGGGNGGRF	84 100 100 97 99 98 95 93 90 88 94	3.67E4
F1:1579 1580 1581	QHLC(+57.02)PAVL	75 63 91 41 15 21 34 40	3.35E5
F1:1582 1583 1584	VKEVASKANDAGW	92 96 100 99 99 99 99 96 90 96 95 54 73	1.45E5
F1:1589 1590 1591	GAHLKTEALM(+15.99)	48 73 70 99 91 90 97 81 56 61	5.83E5
F1:1592 1593 1594	NGMHKSGF	44 38 57 73 79 74 41 55	2.92E5
F1:1595 1596 1597	TAAHVVNKQLGAM(+15.99)	96 99 100 100 97 48 21 23 32 92 75 84 80	2.09E5
F1:1605 1606 1607	VKEVASKANDAGW	96 97 100 99 100 99 98 95 90 96 96 63 79	1.45E5
F1:1608 1609 1610	VEQVASKANDKW	50 79 76 90 92 91 88 82 84 86 63 67	6.44E4
F1:1611 1612 1613	KHLKTEAEM	98 98 99 94 75 96 94 99 98	1.1E6
F1:1614 1615 1616	SSSGGGNGGRF	76 99 99 96 98 90 75 91 89 91 95	1.91E4
F1:1621 1622 1623	GKNEC(+57.02)RF	86 92 100 100 99 93 100	6.79E5
F1:1624 1625 1626	TEAC(+57.02)LL	65 83 83 92 93 99	7.77E4
F1:1627 1628 1629	LASAQVRAAGM	59 51 69 71 61 52 21 59 89 39 72	2.28E4
F1:1630 1631 1632	GNAHFGKM	57 78 80 69 69 20 55 75	4.37E4
F1:1634 1635 1636	VKEVASKANDAGW	93 92 99 99 99 99 98 96 94 96 95 56 74	1.45E5
F1:1637 1638 1639	VEQVASKSVNQW	41 73 62 80 82 86 78 28 20 44 24 27	6.44E4
F1:1640 1641 1642	GNAHFGKM	46 66 73 67 66 44 57 55	4.37E4
F1:1646 1647 1648	WSAKKRVAM	100 100 100 100 99 56 70 57 79	1.44E4
F1:1650 1651 1652	GKNEC(+57.02)RF	86 93 99 100 98 81 99	6.79E5
F1:1653 1654 1655	TEAC(+57.02)LL	71 82 83 92 92 99	7.77E4
F1:1656 1657 1658	QHSPSTTC(+57.02)DGL	41 37 38 48 82 59 44 54 66 23 40	1.05E5
F1:1659 1660 1661	VYGGC(+57.02)NL	99 99 91 77 57 43 76	3.64E4
F1:1662 1663 1664	AAHAQTY	67 52 87 57 29 44 56	2.07E4
F1:1666 1667 1668	TAAHC(+57.02)RF	98 100 100 99 89 85 98	7.74E3
F1:1669 1670 1671	MGTEQHHEAY	49 22 27 90 81 80 12 35 34 44	4.94E4
F1:1672 1673 1674	QSTEYGSQNAM	45 48 44 82 46 30 55 63 50 35 79	1.71E5
F1:1675 1676 1677	EVKRGRSL	85 89 81 50 56 68 76 92	2.87E4
F1:1678 1679 1680	RERTVGAY	92 100 94 93 88 79 100 100	2.04E4
F1:1682 1683 1684	GQDKC(+57.02)RF	84 95 99 96 95 93 99	6.79E5
F1:1685 1686 1687	QAPGVGYAKL	99 100 96 71 71 38 56 83 78 87	5.45E5
F1:1688 1689 1690	EC(+57.02)EKHSTHGM	76 52 93 85 82 73 41 41 21 51	7.04E4
F1:1691 1692 1693	M(+15.99)RDC(+57.02)SSKRM(+15.99)	83 77 85 59 54 94 67 81 92	1.05E5
F1:1694 1695 1696	ANKVNAGAM	93 57 62 34 45 60 48 52 52	9.81E4
F1:1698 1699 1700	EC(+57.02)SSTTSQKGM	86 50 45 67 57 59 54 74 56 26 49	1.71E5
F1:1701 1702 1703	WDGWKL	49 68 9 5 9 32	9.11E4
F1:1704 1705 1706	SKSC(+57.02)RTEKDAF	79 94 89 76 37 65 98 85 69 99 99	1.42E5
F1:1707 1708 1709	ATRRQAML	66 60 10 9 43 46 63 89	3.37E4
F1:1710 1711 1712	SKSC(+57.02)NGKSKDAF	94 91 98 96 56 28 48 83 96 95 98 98	6.93E4
F1:1714 1715 1716	QAPGFTAAKL	100 100 95 77 86 63 61 84 72 67	5.45E5
F1:1717 1718 1719	GQDKC(+57.02)RF	82 91 99 93 92 72 98	6.79E5
F1:1720 1721 1722	AAVKEATW	86 85 34 18 35 45 18 9	9.81E4
F1:1723 1724 1725	EC(+57.02)EKHSHTGM	82 54 86 69 72 60 15 26 26 69	7.04E4
F1:1726 1727 1728	KSPAQNFAY	93 30 21 52 45 43 50 52 57	1.65E4
F1:1730 1731 1732	SKSC(+57.02)RTEKDAF	79 94 95 79 67 68 92 79 88 97 99	1.42E5
F1:1733 1734 1735	FAPAKDAF	87 85 38 46 87 90 100 100	1.0
F1:1736 1737 1738	ESNLRW	66 40 67 52 19 45	9.11E4
F1:1739 1740 1741	SVSAQKGL	63 61 95 81 73 92 52 51	6.65E4
F1:1742 1743 1744	C(+57.02)NNVVRASM	62 60 41 55 49 18 38 67 72	2.98E4
F1:1746 1747 1748	ADQAPSL	88 92 75 82 40 39 67	3.5E5
F1:1749 1750 1751	VGGYNQEGTL	63 39 12 15 15 21 71 27 61 92	2.09E5
F1:1752 1753 1754	EEKQHAF	82 85 92 91 62 84 95	1.55E5
F1:1755 1756 1757	TNVYAWY	65 57 52 41 44 29 80	1.3E5
F1:1758 1759 1760	RTEKN(+.98)AY	48 39 66 70 71 100 100	7.39E4
F1:1762 1763 1764	RTEKDAF	82 90 96 95 96 100 100	8.45E6
F1:1765 1766 1767	NNGYLGPY	30 56 44 89 31 12 48 57	1.63E5
F1:1768 1769 1770	VLVGVGKW	95 100 100 84 77 33 54 69	1.2E5
F1:1771 1772 1773	FPTASNAL	70 68 72 89 78 49 77 89	6.29E4
F1:1774 1775 1776	RTEQPAF	76 71 89 97 94 100 100	6.79E4
F1:1778 1779 1780	ADAGAPSL	85 89 85 66 78 18 38 59	1.98E4
F1:1781 1782 1783	HAAGADQPTGL	17 22 21 35 60 63 49 10 41 44 95	2.09E5
F1:1784 1785 1786	RTTTSMGY	88 31 35 55 46 48 70 92	1.3E5
F1:1787 1788 1789	RTEKN(+.98)AY	71 40 71 73 74 100 100	7.39E4
F1:1790 1791 1792	HMN(+.98)QTGPL	35 38 92 85 99 75 74 49	3.88E4
F1:1794 1795 1796	RTEKDAF	85 95 99 97 95 100 100	8.45E6
F1:1797 1798 1799	KKKGHHEAELKPL	96 100 98 95 97 95 98 98 100 100 96 92 92	8.59E6
F1:1800 1801 1802	KSTVDC(+57.02)MAW	100 100 95 97 100 99 98 72 67	1.14E5
F1:1803 1804 1805	KKKGHHEAELKPL	90 100 100 97 98 99 100 95 99 99 100 100 92	6.22E6
F1:1810 1811 1812	TKVVHY	99 100 100 100 100 100	4.09E7
F1:1813 1814 1815	TKVVGHY	97 99 100 99 26 50 93	1.01E5
F1:1816 1817 1818	KKKGHHEAELKPL	80 97 87 65 86 96 99 82 96 99 99 98 81	1.54E6
F1:1819 1820 1821	ASMEKFQMDW	49 28 17 40 15 21 24 37 19 9	6.74E4
F1:1822 1823 1824	C(+57.02)GPKKQL	81 80 87 92 82 48 54	4.5E4
F1:1826 1827 1828	KKKGHHEAELKPL	93 99 98 95 97 96 99 98 100 98 97 93 93	8.59E6
F1:1829 1830 1831	KKKGHHEAELKPL	90 99 99 98 98 99 100 97 99 99 100 99 89	6.22E6
F1:1832 1833 1834	LTPKKQL	96 96 92 85 90 80 70	3.25E5
F1:1835 1836 1837	TKVMHY	97 98 96 93 85 96	4.85E5
F1:1838 1839 1840	TGPAYVVGAM(+15.99)	59 40 43 54 55 92 81 70 74 88	5.23E4
F1:1842 1843 1844	TKVVHY	100 100 100 100 100 100	4.09E7
F1:1845 1846 1847	KKKGHHEVTLQPL	92 99 97 90 96 95 99 67 65 99 100 98 82	1.54E6
F1:1848 1849 1850	TKVGSNY	95 97 92 34 24 46 89	3.15E5
F1:1851 1852 1853	WGLQPGSY	30 35 92 66 79 43 93 98	3.35E4
F1:1854 1855 1856	QTC(+57.02)QTY	33 62 52 28 41 87	1.46E5
F1:1858 1859 1860	KKQGHHEAELKPL	94 100 100 95 97 95 97 96 100 100 100 99 95	8.59E6
F1:1861 1862 1863	KKKGHHEAELKPL	88 100 98 98 98 100 100 100 100 100 100 100 95	6.22E6
F1:1864 1865 1866	LTPKKQL	96 94 91 94 95 79 83	3.25E5
F1:1867 1868 1869	TKVMHY	96 97 98 86 79 97	4.85E5
F1:1870 1871 1872	C(+57.02)SSNVAN(+.98)NAL	81 82 95 80 68 67 72 86 78 82	9.09E4
F1:1874 1875 1876	TKVVHY	100 100 100 100 100 100	4.09E7
F1:1877 1878 1879	KKKGHHEVTLQPL	79 97 97 72 87 93 94 65 63 99 100 98 82	1.54E6
F1:1880 1881 1882	RPM(+15.99)AM(+15.99)Y	44 25 46 56 50 79	1.46E5
F1:1883 1884 1885	QPMVFY	49 43 33 45 31 82	2.14E5
F1:1886 1887 1888	M(+15.99)RDC(+57.02)SSKRM(+15.99)	63 60 90 59 52 86 55 74 83	8.58E4
F1:1890 1891 1892	KKKGHHEAELKPL	92 99 98 97 98 99 100 98 99 99 100 100 92	6.22E6
F1:1893 1894 1895	KKKGHHEAELKPL	93 99 98 95 97 95 98 98 100 100 97 79 85	8.59E6
F1:1896 1897 1898	TKVMHY	92 96 100 87 82 93	4.85E5
F1:1899 1900 1901	LTPKKQL	95 95 89 85 90 84 79	3.25E5
F1:1902 1903 1904	DN(+.98)SKVVHY	65 66 65 82 85 80 89 94	3.86E4
F1:1906 1907 1908	TKVVHY	100 100 100 100 100 100	4.09E7
F1:1909 1910 1911	GNDARVKM	85 96 100 99 86 100 100 100	8.53E5
F1:1912 1913 1914	KKKGHHEAELKPL	84 98 98 76 88 95 98 95 99 100 100 99 86	1.54E6
F1:1915 1916 1917	TKVGSNY	94 97 96 55 54 66 99	3.15E5
F1:1918 1919 1920	VPGM(+15.99)YAM(+15.99)	38 33 26 69 59 48 59	1.46E5
F1:1922 1923 1924	KKKGHHEAELKPL	95 100 98 95 97 95 97 98 100 100 97 91 82	8.59E6
F1:1925 1926 1927	KKKGHHEAELKPL	81 100 100 99 100 100 100 100 100 100 100 99 91	6.22E6
F1:1928 1929 1930	RPVGLDLC(+57.02)TF	79 33 39 22 78 86 73 59 31 45	1.47E5
F1:1931 1932 1933	TKVMHY	93 95 98 94 91 98	4.85E5
F1:1934 1935 1936	VVNALRGLNL	95 95 94 88 71 74 61 70 65 86	1.8E5
F1:1938 1939 1940	TKVVHY	99 100 100 100 100 100	4.09E7
F1:1941 1942 1943	GNDARVKM	86 97 100 100 94 100 100 100	8.53E5
F1:1944 1945 1946	KKKGHHEAELKPL	81 98 97 72 85 97 99 92 98 99 100 99 85	1.54E6
F1:1947 1948 1949	NDLEFY	76 55 43 68 81 89	1.46E5
F1:1950 1951 1952	TYVC(+57.02)EL	96 65 51 46 50 37	2.14E5
F1:1954 1955 1956	KKKGHHEAELKPL	87 97 98 94 96 94 98 98 100 100 99 95 85	8.59E6
F1:1957 1958 1959	KKKGHHEAELKPL	82 100 100 100 100 100 100 100 100 100 97 98 88	6.22E6
F1:1960 1961 1962	KTVMHY	91 93 99 85 80 92	4.85E5
F1:1963 1964 1965	KTNHVSM	71 75 81 73 75 71 98	6.6E4
F1:1966 1967 1968	VVNALRGLNL	96 95 84 71 65 65 49 66 79 65	1.8E5
F1:1970 1971 1972	TKVVHY	99 99 100 100 100 100	4.09E7
F1:1973 1974 1975	GNDARVKM	86 95 99 98 89 100 100 100	8.53E5
F1:1976 1977 1978	KKKGHHEAELKPL	78 98 98 91 96 97 99 93 99 99 100 99 85	1.54E6
F1:1979 1980 1981	LVTVHY	67 46 65 60 56 80	8.77E4
F1:1982 1983 1984	EASSSQSL	95 88 99 93 71 81 82 90	5.85E4
F1:1986 1987 1988	KKKGHHEAELKPL	95 100 98 95 97 95 98 98 100 100 96 92 91	8.59E6
F1:1989 1990 1991	KKKGHHEAELKPL	92 99 98 97 98 99 100 97 99 100 100 99 90	6.22E6
F1:1992 1993 1994	TQPLFY	98 98 70 83 92 99	3.15E5
F1:1995 1996 1997	TKVMHY	96 97 97 89 85 96	4.85E5
F1:1998 1999 2000	DVAAAM(+15.99)HF	41 49 25 30 75 63 52 43	1E6
F1:2002 2003 2004	TKVVHY	100 100 100 100 100 100	4.09E7
F1:2005 2006 2007	GNDARVKM	85 95 99 97 90 100 100 100	8.53E5
F1:2008 2009 2010	KKKGHHEAELKPL	79 99 98 92 96 97 99 95 99 100 100 99 86	1.54E6
F1:2011 2012 2013	TLVVHY	50 63 63 79 79 75	8.77E4
F1:2014 2015 2016	VVNQALVVNL	98 98 79 40 26 39 67 80 49 70	1.8E5
F1:2018 2019 2020	KKKGHHEAELKPL	94 99 98 95 97 95 98 94 100 100 100 99 89	8.59E6
F1:2021 2022 2023	KKKGHHEAELKPL	93 99 99 97 98 98 99 98 99 99 100 100 94	6.22E6
F1:2024 2025 2026	VPC(+57.02)AFHF	50 39 83 94 88 45 57	1E6
F1:2027 2028 2029	KTVMHY	91 93 99 85 80 96	4.85E5
F1:2030 2031 2032	KHLAHALVVW	40 38 25 60 80 20 18 48 71 59	1.66E5
F1:2034 2035 2036	TKVVHY	99 100 100 100 100 100	4.09E7
F1:2037 2038 2039	KKKGHHEAELKPL	80 99 98 90 95 97 99 95 99 100 100 99 88	1.54E6
F1:2040 2041 2042	VVNQALVVNL	98 98 95 73 31 44 67 79 49 85	1.8E5
F1:2043 2044 2045	FDSLALPAM(+15.99)	66 76 74 79 35 76 76 100 100	8.36E4
F1:2046 2047 2048	KFFERATF	65 55 28 50 29 65 45 57	2E5
F1:2050 2051 2052	KKKGHHEAELKPL	94 99 98 95 97 96 98 92 100 98 98 93 93	8.59E6
F1:2053 2054 2055	KKKGHHEAELKPL	90 99 99 98 99 100 100 99 100 99 100 100 88	6.22E6
F1:2056 2057 2058	VPC(+57.02)AFHF	48 37 82 85 70 62 62	1E6
F1:2059 2060 2061	TKVMHY	96 97 100 85 79 97	4.85E5
F1:2062 2063 2064	FQAAVESAYHL	89 90 100 100 100 100 97 85 54 50 50	2.82E5
F1:2066 2067 2068	TKVVHY	100 100 100 100 100 100	4.09E7
F1:2069 2070 2071	KKKGHHEAELKPL	81 98 98 78 90 97 97 90 97 98 99 97 92	1.54E6
F1:2072 2073 2074	MMSLALPAM(+15.99)	93 90 69 70 33 72 69 100 99	8.36E4
F1:2075 2076 2077	M(+15.99)QAAVESARAW	55 69 90 95 96 100 97 88 52 44 44	2.28E5
F1:2078 2079 2080	KKHWLVNAY	63 33 11 11 23 54 62 48 39	2.14E5
F1:2082 2083 2084	AGKKGHHLSELKPL	38 45 85 96 93 97 92 32 28 97 97 97 92 93	8.59E6
F1:2085 2086 2087	KKKGHHEAELKPL	82 100 100 99 100 100 100 100 100 100 100 100 95	6.22E6
F1:2088 2089 2090	VPC(+57.02)AFHF	45 35 81 85 68 44 85	1E6
F1:2091 2092 2093	M(+15.99)KAAVESALNW	90 95 100 100 100 100 98 95 55 48 45	2.82E5
F1:2094 2095 2096	HTN(+.98)HVVAGM(+15.99)	70 67 85 85 73 65 62 56 49	5.12E5
F1:2098 2099 2100	TKVVHY	99 99 100 100 100 100	4.09E7
F1:2101 2102 2103	KKKGHHELSLQPL	76 99 98 92 97 97 99 63 56 97 96 95 94	1.54E6
F1:2107 2108 2109	M(+15.99)KAAVESANLW	56 72 93 93 92 100 96 95 46 31 40	2.28E5
F1:2110 2111 2112	SMDQSHYEAF	46 25 88 83 78 49 19 56 51 41	3.53E5
F1:2114 2115 2116	KKKGHHEAELKPL	92 98 98 94 97 95 96 94 100 100 98 94 84	8.59E6
F1:2117 2118 2119	KKKGHHEAELKPL	92 99 99 97 99 99 100 97 99 99 100 100 94	6.22E6
F1:2120 2121 2122	VPC(+57.02)AFHF	43 33 79 84 69 45 61	1E6
F1:2123 2124 2125	THN(+.98)RM(+15.99)SGY	71 65 85 52 62 73 79 85	5.12E5
F1:2126 2127 2128	M(+15.99)QAAVESARAW	92 97 100 100 100 100 99 96 82 56 50	2.82E5
F1:2130 2131 2132	TKVVHY	100 100 100 100 100 100	4.09E7
F1:2133 2134 2135	KKKGHHEAELKPL	82 98 98 91 96 97 97 90 99 99 100 99 85	1.54E6
F1:2136 2137 2138	AAEEQHSQPAM(+15.99)	22 24 49 76 76 61 61 92 95 59 61	3.53E5
F1:2139 2140 2141	M(+15.99)KAAVESANLW	61 72 94 92 90 100 97 94 57 40 25	2.28E5
F1:2142 2143 2144	KPRLKASPHARW	99 77 45 61 92 60 61 32 38 37 54 57	2.73E4
F1:2146 2147 2148	KKKGHHEAELKPL	74 90 96 93 96 90 85 72 98 96 95 70 83	8.59E6
F1:2149 2150 2151	KKKGHHEAELKPL	95 99 99 96 98 99 100 96 99 99 100 99 89	6.22E6
F1:2152 2153 2154	VPC(+57.02)AFHF	46 35 81 85 68 44 60	1E6
F1:2155 2156 2157	FQAAVESAQVW	90 95 100 100 100 100 98 95 66 48 44	2.82E5
F1:2158 2159 2160	DSVC(+57.02)AFHF	45 40 48 83 73 70 82 72	5.12E5
F1:2162 2163 2164	TKVVHY	99 100 100 100 100 100	4.09E7
F1:2165 2166 2167	KKKGHHEAELKPL	68 97 88 62 81 91 97 71 89 98 100 97 77	1.54E6
F1:2168 2169 2170	TGLC(+57.02)ASEPKAAM	31 19 43 77 82 79 89 6 14 15 18 11	2.28E5
F1:2171 2172 2173	TESQM(+15.99)C(+57.02)QLAM	56 67 43 40 39 65 52 62 26 57	3.53E5
F1:2174 2175 2176	AHVAC(+57.02)NYAVY	26 28 57 66 65 63 51 90 92 88	3.77E4
F1:2178 2179 2180	VPC(+57.02)AFHF	56 45 91 90 78 70 85	1E6
F1:2181 2182 2183	KKKGHHEAELKPL	94 99 98 94 97 95 97 95 100 100 98 93 85	8.59E6
F1:2184 2185 2186	KAVAMPPPM	99 99 99 99 87 80 99 99 100	3.18E5
F1:2187 2188 2189	KAVAFGWHM	77 79 61 57 10 11 10 40 71	2.34E5
F1:2190 2191 2192	DSVC(+57.02)AFHF	60 56 89 85 83 68 70 67	5.12E5
F1:2194 2195 2196	TKVVHY	99 99 100 100 100 100	4.09E7
F1:2197 2198 2199	AAVESAN(+.98)GQL	99 99 100 100 100 99 48 30 90 86	8.97E5
F1:2200 2201 2202	GPLAVQF	29 39 86 81 68 67 89	1.11E5
F1:2203 2204 2205	KKKGHHEAELKPL	76 100 100 95 98 100 100 99 100 100 100 99 99	6.22E6
F1:2206 2207 2208	QAAVESAWN(+.98)L	93 100 100 100 100 99 99 43 46 76	4.54E4
F1:2210 2211 2212	VPC(+57.02)AFHF	57 46 88 89 76 70 84	1E6
F1:2213 2214 2215	KAVAMPPPM	96 95 98 99 86 79 98 99 99	3.18E5
F1:2216 2217 2218	AVEPPSNAVY	28 18 68 37 56 44 41 51 55 35	2.34E5
F1:2219 2220 2221	AHNVAAQGKY	97 97 97 100 100 97 90 94 98 99	2.18E4
F1:2222 2223 2224	KKKGHHEAELKPL	90 99 98 95 97 95 98 99 100 99 98 94 84	8.59E6
F1:2226 2227 2228	TKVVHY	98 99 100 100 100 100	4.09E7
F1:2229 2230 2231	VN(+.98)SC(+57.02)AFHF	31 22 48 67 70 61 49 48	5.12E5
F1:2232 2233 2234	AAVESAN(+.98)GQL	82 82 92 96 99 99 54 40 82 78	8.97E5
F1:2235 2236 2237	EC(+57.02)EKHSQPAM	90 82 99 93 85 84 85 98 93 91	2.76E6
F1:2238 2239 2240	EC(+57.02)EKHSQPAM	92 81 97 93 93 85 31 92 96 97	3.12E6
F1:2242 2243 2244	KSAEDC(+57.02)MRNM(+15.99)	99 99 99 100 99 98 98 94 78 90	1.7E6
F1:2245 2246 2247	KARVEDAHL	83 77 43 85 77 55 83 96 90	5.38E5
F1:2248 2249 2250	KSAEDC(+57.02)MRNM(+15.99)	63 68 91 100 96 98 98 92 86 94	6.39E5
F1:2251 2252 2253	WNPGVPQL	77 73 14 8 31 21 26 34	1.11E5
F1:2254 2255 2256	QVQTPSAM(+15.99)	48 32 21 25 19 26 65 40	1E6
F1:2258 2259 2260	EC(+57.02)EKHSQPAM	89 74 97 70 68 88 87 95 88 84	2.76E6
F1:2261 2262 2263	EC(+57.02)EQHSQWL	79 69 98 90 93 95 25 10 32	3.12E6
F1:2264 2265 2266	TKVVHY	97 99 100 100 100 100	1.0
F1:2267 2268 2269	TGC(+57.02)PSAEGSL	63 39 74 57 49 49 86 55 34 55	9.78E4
F1:2270 2271 2272	EC(+57.02)EQTSGEPAM	98 86 96 37 15 34 19 79 85 56 54	9.8E4
F1:2274 2275 2276	VLTFEY	90 89 93 34 63 43	1.52E6
F1:2277 2278 2279	LC(+57.02)AM(+15.99)GNL	99 99 100 86 66 55 92	2.47E5
F1:2280 2281 2282	EAAEQHNTPAM	67 38 21 72 43 46 50 20 75 76 73	2.07E5
F1:2283 2284 2285	ALMAANY	62 73 73 85 61 31 48	1.18E5
F1:2286 2287 2288	QSGNSGDPVEHM	57 35 9 20 48 39 67 40 49 80 31 38	1.7E6
F1:2290 2291 2292	GLFGFADFFAM	23 51 40 67 93 91 82 63 78 91 90	1.0
F1:2293 2294 2295	VGTEKDAM(+15.99)GWL	48 34 61 69 48 89 90 89 82 79 93	2.2E6
F1:2296 2297 2298	EC(+57.02)EKSHQPAM	82 60 78 49 24 24 80 95 80 70	2.76E6
F1:2299 2300 2301	KLRNTGL	100 90 75 69 95 95 97	2.56E5
F1:2302 2303 2304	QC(+57.02)TAENAALL	14 14 18 50 60 30 15 25 33 19	6.22E5
F1:2306 2307 2308	LTPKKL	98 98 90 95 95 95	2.73E7
F1:2309 2310 2311	KGAKGHHEAELPKKAL	34 38 63 96 90 95 96 98 90 97 91 44 75 49 31 31	1.39E6
F1:2312 2313 2314	SC(+57.02)HSLPRNL	61 66 99 99 98 37 27 57 55	2.02E6
F1:2315 2316 2317	KSSEDC(+57.02)MRTPTM(+15.99)	84 100 100 100 100 100 99 79 90 54 50 41	1.17E6
F1:2318 2319 2320	KKKGHHEAELKAQPL	70 100 99 71 91 98 100 100 100 72 70 74 57 31 50	5.91E5
F1:2322 2323 2324	NSGKKDAFGPAM	41 38 13 27 75 75 90 85 78 73 86 85	2.52E6
F1:2325 2326 2327	VASEQDAFGWL	37 44 30 63 40 86 93 89 76 63 92	2.2E6
F1:2328 2329 2330	QAAHHREEL	15 16 15 43 35 23 32 56 49	6.22E5
F1:2331 2332 2333	TKVVHY	99 99 100 100 100 100	1.0
F1:2334 2335 2336	N(+.98)ANGM(+15.99)ALVVHY	76 80 93 86 99 99 85 66 96 98 92	1.18E5
F1:2338 2339 2340	LTPKKL	97 97 89 94 94 95	2.73E7
F1:2341 2342 2343	SC(+57.02)HSLPNRL	66 69 99 100 98 41 48 50 60	2.02E6
F1:2344 2345 2346	KSSEDC(+57.02)MRMEW	98 100 100 100 100 100 99 79 28 57 37	1.17E6
F1:2347 2348 2349	KKKGHHEAELPKAQL	34 85 95 88 94 96 99 90 96 80 28 56 26 25 32	1.39E6
F1:2350 2351 2352	NANKATEY	43 61 91 72 71 50 75 41	1.08E5
F1:2354 2355 2356	C(+57.02)LLKDAFGPAM	37 32 33 67 72 83 88 52 83 89 87	2.52E6
F1:2357 2358 2359	TKVVHY	98 99 100 100 100 100	1.0
F1:2360 2361 2362	YKFEPVVFKY	93 80 78 96 96 100 89 96 100 100	9.18E4
F1:2363 2364 2365	RTEKDAGFPAM	40 59 60 33 80 67 46 70 46 56 62	2.2E6
F1:2366 2367 2368	KKKGLNEAEFKKFF	85 86 73 30 38 56 97 92 99 43 41 67 51 40	5.91E5
F1:2370 2371 2372	LTPKKL	98 98 90 95 97 93	2.73E7
F1:2373 2374 2375	C(+57.02)SHSLNPRL	66 69 99 96 96 62 18 49 59	2.02E6
F1:2376 2377 2378	KPTSTALFPQKL	49 35 48 44 35 35 48 25 34 40 65 69	2.04E5
F1:2382 2383 2384	KTKNDATM(+15.99)KDAPAVAM(+15.99)GM	37 39 30 28 28 27 30 37 46 28 27 52 45 30 23 25 14 22	1.26E5
F1:2386 2387 2388	SRLSC(+57.02)HF	67 45 99 86 79 80 85	3.59E6
F1:2389 2390 2391	EC(+57.02)EKHSQRM	83 62 94 55 50 74 69 61 80	3.95E5
F1:2392 2393 2394	AM(+15.99)AEQHSQRM	48 51 38 95 82 95 92 56 67 84	3.1E5
F1:2395 2396 2397	KAPGM(+15.99)QSL	100 100 99 92 91 68 62 91	2.26E5
F1:2398 2399 2400	TKVVHY	98 99 100 100 100 100	1.0
F1:2402 2403 2404	LTPKKL	98 98 90 95 94 95	2.73E7
F1:2405 2406 2407	LNN(+.98)MQPPL	92 90 89 69 67 45 72 98	2.27E6
F1:2408 2409 2410	QPTTAGQYTL	21 15 20 43 41 39 40 63 90 93	1.17E6
F1:2411 2412 2413	SLC(+57.02)QPRTL	89 90 87 72 55 73 97 87	7.47E5
F1:2414 2415 2416	VSDGQWTSNC(+57.02)TLWL	46 50 32 12 22 5 29 56 8 9 10 29 26 87	2.59E4
F1:2418 2419 2420	SRLSC(+57.02)HF	91 59 100 96 92 81 86	3.59E6
F1:2421 2422 2423	MGTEQHSQRM	65 44 62 94 50 59 82 85 63 81	3.95E5
F1:2424 2425 2426	AM(+15.99)AEQHSQRM	46 50 52 95 82 93 88 67 61 88	3.1E5
F1:2427 2428 2429	QAPGM(+15.99)SKL	83 100 98 90 92 80 82 89	2.26E5
F1:2430 2431 2432	TKVVHY	98 99 100 100 100 100	1.0
F1:2434 2435 2436	LTPKKL	98 96 91 96 95 95	2.73E7
F1:2437 2438 2439	LNDMQPPL	92 91 93 69 66 43 70 98	2.27E6
F1:2440 2441 2442	QPTQSAAYTL	45 35 43 51 70 49 22 55 95 95	1.17E6
F1:2443 2444 2445	C(+57.02)AAN(+.98)TAL	90 89 62 56 43 45 93	1.65E5
F1:2446 2447 2448	LNDLPPM	91 92 100 94 65 57 82	9.56E4
F1:2450 2451 2452	ENLSTETL	94 82 100 95 56 78 41 40	3.59E6
F1:2453 2454 2455	EAPLMTVTL	83 82 48 51 65 63 83 99 93	7.47E5
F1:2456 2457 2458	AQKRVTGL	97 97 98 89 96 100 100 100	2.4E6
F1:2459 2460 2461	VC(+57.02)AQVSKM(+15.99)	87 93 99 96 97 44 62 98	2.01E5
F1:2462 2463 2464	TKVVHY	97 99 100 100 100 100	1.0
F1:2466 2467 2468	LTPKKL	98 98 90 95 95 95	2.73E7
F1:2469 2470 2471	QPTTAGQYTL	45 37 44 52 50 48 43 66 94 95	1.17E6
F1:2472 2473 2474	QEATNSSNHY	30 63 39 63 67 63 69 79 86 99	9.06E4
F1:2475 2476 2477	ARGEVPL	75 31 21 54 39 34 46	5.64E5
F1:2478 2479 2480	FGLGFAN(+.98)FFAM	44 14 33 75 93 90 54 29 73 83 85	1.39E5
F1:2482 2483 2484	AQKRVTGL	97 98 100 89 99 100 100 99	2.4E6
F1:2485 2486 2487	LSSQTPQTL	78 75 81 54 57 51 87 100 100	7.47E5
F1:2488 2489 2490	ENLDALTM	85 65 100 97 95 97 90 82	3.59E6
F1:2491 2492 2493	C(+57.02)SMANVSQPRKTPSM	68 77 62 63 62 87 26 23 31 14 30 30 63 77 78	5.67E4
F1:2494 2495 2496	VC(+57.02)AQVGSAF	92 88 95 90 82 51 70 99 99	2.01E5
F1:2498 2499 2500	LTPKKL	98 97 92 96 94 95	2.73E7
F1:2501 2502 2503	TPQQTQYTL	27 21 52 49 69 45 50 93 94	1.17E6
F1:2504 2505 2506	EAGRVPL	76 60 50 32 60 50 55	5.64E5
F1:2510 2511 2512	TKVVHY	99 100 100 100 100 100	1.0
F1:2514 2515 2516	AQKRVTGL	98 99 95 88 99 100 100 99	2.4E6
F1:2517 2518 2519	KVTRTESVGAF	99 99 95 82 93 97 56 87 86 99 100	7.38E4
F1:2520 2521 2522	SLN(+.98)PETVTL	71 74 67 41 76 49 74 96 78	7.47E5
F1:2523 2524 2525	FNAVVVAM(+15.99)	59 61 83 59 56 45 88 96	7.02E4
F1:2526 2527 2528	KMGAAPRL	100 98 94 100 100 98 79 75	1.7E5
F1:2530 2531 2532	LTPKKL	97 97 89 94 94 95	2.73E7
F1:2533 2534 2535	RSAQ(+.98)DC(+57.02)MRNM(+15.99)	90 99 99 100 100 100 98 96 51 72	2.95E5
F1:2536 2537 2538	RSAEDC(+57.02)MRNM(+15.99)	40 56 82 95 97 98 99 97 86 94	9.58E4
F1:2539 2540 2541	EAGVRPL	86 78 60 62 51 54 66	5.64E5
F1:2542 2543 2544	QPTQSAAYTL	22 28 39 44 43 46 22 40 93 95	1.17E6
F1:2546 2547 2548	GASAQ(+.98)DC(+57.02)MRGNF	59 80 100 100 100 100 100 100 96 76 79 79	1.54E6
F1:2549 2550 2551	AQKRVTGL	98 99 97 88 95 100 100 100	2.4E6
F1:2552 2553 2554	LVAKVAASAAGM	89 84 93 38 25 59 61 63 91 97 60 80	4.17E5
F1:2555 2556 2557	LVC(+57.02)VLLVSW	99 98 79 66 56 79 72 83 88	2.45E5
F1:2558 2559 2560	SSLPAAGKL	61 63 95 86 97 92 84 84 60	1.7E5
F1:2562 2563 2564	KSAEDC(+57.02)MRGNM(+15.99)	83 56 66 92 90 96 98 79 48 40 39	8.31E5
F1:2565 2566 2567	LTPKKL	97 97 89 94 94 95	1.0
F1:2568 2569 2570	EAGRVPL	83 88 61 35 68 30 77	5.64E5
F1:2571 2572 2573	KSSANGEGLL	55 52 34 19 37 35 76 50 77 98	1.78E4
F1:2574 2575 2576	KKGHHEAELKPL	99 99 99 100 100 100 100 100 100 100 99 94	1.62E5
F1:2578 2579 2580	KSAEN(+.98)C(+57.02)MREN(+.98)M	100 100 99 100 98 97 95 81 67 45 79	1.27E6
F1:2581 2582 2583	EYTHC(+57.02)MC(+57.02)KGW	89 66 99 99 99 98 84 73 24 34	8.45E5
F1:2584 2585 2586	AQKRVTGL	97 97 98 88 95 100 100 100	2.4E6
F1:2587 2588 2589	KMGVNKDNHTTL	90 97 99 100 100 100 100 51 70 51 55 90	3.26E5
F1:2590 2591 2592	NESNNPM(+15.99)TPGY	23 78 39 18 18 45 66 65 44 20 26	1.6E5
F1:2594 2595 2596	RTEKDAFGNANKW	39 57 99 96 96 99 99 97 98 99 99 91 78	2.15E6
F1:2597 2598 2599	RTEKDAFGNANSNL	77 94 100 100 100 99 99 67 80 93 83 93 78 83	1.51E6
F1:2600 2601 2602	GVTEKDAFGNANKW	16 49 63 97 92 92 92 96 87 96 98 98 37 20	5.26E5
F1:2603 2604 2605	EAAKPLL	81 74 95 75 59 45 56	5.64E5
F1:2606 2607 2608	KWNANGFAEAPQW	50 54 89 99 96 90 96 93 62 46 48 39 26	2.12E5
F1:2610 2611 2612	AAKDVKFGNDNL	96 99 100 99 99 100 99 75 73 94 96 98	4.64E5
F1:2613 2614 2615	AAKDVKFGNDNL	97 99 95 100 100 100 100 89 97 98 93 99	2.53E5
F1:2616 2617 2618	KEKKARVEDALHAAW	88 96 92 94 77 70 79 88 51 45 76 72 77 54 41	2.49E5
F1:2619 2620 2621	KEKDLAKAVTALHAAW	99 100 99 95 97 97 60 22 38 60 97 100 100 98 61 49	2.47E5
F1:2622 2623 2624	KEKKPGKEKNTHAGSL	97 100 100 97 60 45 59 71 38 37 93 98 93 34 75 51	1.06E5
F1:2626 2627 2628	RTEKDAFGNANKW	29 32 90 85 94 94 97 94 95 96 89 79 63	2.15E6
F1:2629 2630 2631	LVQLVQAPL	99 86 100 100 100 99 83 67 65	9.45E4
F1:2632 2633 2634	VVQVTRSAQL	89 91 100 100 96 74 79 88 98 99	1.03E5
F1:2635 2636 2637	ENTLRVQKL	96 66 57 61 38 51 77 96 98	2.94E4
F1:2638 2639 2640	VAPRLMLM(+15.99)YL	25 24 10 10 57 26 39 21 21 73	5.15E4
F1:2642 2643 2644	LGRRDSL	88 59 72 77 96 95 99	3.81E5
F1:2645 2646 2647	WLDTNAFGNVSSNL	10 24 66 82 86 97 99 95 86 57 65 84 50 54	2.99E6
F1:2648 2649 2650	RPGDDSSHN(+.98)L	74 80 71 57 91 97 98 97 96 100	1.07E5
F1:2651 2652 2653	KVLVGVAHY	99 100 100 98 75 84 80 88 74	8.57E4
F1:2654 2655 2656	LWSQDRSFNAKW	12 9 8 45 51 18 15 12 13 14 41 37	3.75E4
F1:2658 2659 2660	VHPKQVTKL	98 98 88 85 98 95 97 97 89	1.79E5
F1:2661 2662 2663	C(+57.02)ASGFAN(+.98)QVRL	67 67 68 90 95 93 82 71 40 33 97	9.59E5
F1:2664 2665 2666	NSM(+15.99)SM(+15.99)VVPSM	50 34 33 37 61 87 93 72 93 89	1.4E5
F1:2667 2668 2669	KPLKKAFAF	74 45 56 59 28 34 73 98 95	7.53E4
F1:2670 2671 2672	GVLHAEHM	44 48 81 82 82 94 91 90	8.08E4
F1:2674 2675 2676	GVSAEDC(+57.02)MRNGM(+15.99)	70 95 98 97 100 100 100 99 99 78 26 59	4.09E5
F1:2677 2678 2679	ENAEDC(+57.02)MRGNF	74 39 93 99 97 97 99 86 60 41 41	6.06E4
F1:2680 2681 2682	QAPKSKNF	63 76 56 73 88 100 100 100	2.36E5
F1:2683 2684 2685	FTDTRM(+15.99)C(+57.02)DEAVDYVPFFKSEF	11 5 5 12 5 21 25 82 84 23 14 6 5 7 30 19 7 19 18 19 5	3.09E5
F1:2686 2687 2688	VASEKDAFGHY	37 40 22 52 25 69 79 70 49 57 66	1.02E5
F1:2690 2691 2692	LGVPGDDSSHPTL	55 12 40 46 38 75 99 100 100 95 61 85 90	3.94E5
F1:2693 2694 2695	MRNHDSSDKFY	38 24 18 49 33 29 46 52 20 18 52	2.8E5
F1:2696 2697 2698	KVQDDTKTL	85 94 92 96 97 98 99 99 99	3.45E5
F1:2699 2700 2701	QNRFLFYDGQQL	79 97 74 93 88 20 18 52 66 72 84 90	3.4E5
F1:2702 2703 2704	LPSDDLVPLM(+15.99)RAW	31 11 28 71 67 30 11 5 70 79 79 51 30	2.8E5
F1:2706 2707 2708	RAVVKGL	94 52 75 79 92 72 61	5.36E5
F1:2709 2710 2711	SGKDPSKVDRSAAY	83 83 97 95 94 83 98 99 98 86 80 82 96 95	7.44E5
F1:2712 2713 2714	KAPGFGDRRKAM	99 99 78 84 98 93 96 85 90 93 96 97	2.09E6
F1:2715 2716 2717	QSAEDMMANEEW	92 94 72 92 82 17 15 33 15 90 49 18	8.22E4
F1:2718 2719 2720	EAC(+57.02)ETAM(+15.99)PRQTM	52 35 16 59 31 32 18 5 11 37 62 73	8.24E4
F1:2722 2723 2724	KANGFTANKAAQL	99 99 85 68 71 54 50 82 55 90 76 74 67	6.67E5
F1:2725 2726 2727	WWTHLKTY	25 24 25 45 60 21 37 30	4.09E5
F1:2728 2729 2730	NKKC(+57.02)YPDL	23 25 63 38 20 14 39 35	2.2E5
F1:2731 2732 2733	SPAEHVLDAGPL	29 17 48 69 28 28 31 30 54 26 23 38	1.94E5
F1:2734 2735 2736	SGKDPSKVDWKAY	83 71 91 100 97 96 98 99 99 85 65 95 94	2.31E5
F1:2738 2739 2740	KAPGFGDRRKAM	99 99 88 86 95 90 92 83 89 93 96 98	2.09E6
F1:2741 2742 2743	VYFNVVHRM(+15.99)NF	97 97 78 67 69 80 33 24 78 79 88	2.69E5
F1:2744 2745 2746	SGKDPSKVDWKAY	69 50 74 97 87 93 97 96 94 54 70 97 97	7.44E5
F1:2747 2748 2749	KPKVTSTAF	52 66 85 86 86 79 79 99 98	1.52E5
F1:2750 2751 2752	FRGKNSGRVC(+57.02)NF	31 8 5 23 12 26 5 15 49 55 57 56	9.58E4
F1:2754 2755 2756	APAFQDAFGNW	37 50 69 68 79 85 98 94 90 99 99	1.0
F1:2757 2758 2759	GAEKKARVEDALPVL	14 29 85 79 51 45 73 80 93 76 80 81 15 37 38	2.47E5
F1:2760 2761 2762	AVKKAMLTRHF	89 89 98 86 68 70 34 39 70 85 90	2.97E5
F1:2763 2764 2765	KEKKARVEDAKMY	68 96 94 69 59 59 72 91 75 73 18 18 34	1.84E5
F1:2766 2767 2768	QC(+57.02)VDHL	89 99 97 98 93 97	1.27E6
F1:2770 2771 2772	VHPKQVTKF	97 98 82 97 100 99 99 100 100	3.43E7
F1:2773 2774 2775	VFSKKVTGAF	82 52 52 74 86 90 95 86 100 100	2.26E7
F1:2776 2777 2778	VPDEKLKTQW	68 35 39 69 13 26 44 52 66 60	1.68E5
F1:2779 2780 2781	HATKLDGAAHEASVVAGC(+57.02)L	63 66 41 15 19 34 19 45 39 14 31 30 41 21 21 30 31 23 22	1.87E5
F1:2782 2783 2784	QPQRAM(+15.99)	29 40 39 19 46 72	1.84E5
F1:2786 2787 2788	KSSESLQQGM	50 54 84 93 39 51 75 97 67 90	5.11E6
F1:2789 2790 2791	LC(+57.02)AM(+15.99)GNL	99 99 100 87 67 52 98	1.38E6
F1:2792 2793 2794	TVVATGAGVPL	74 76 85 86 45 33 63 35 73 86 77	2.01E6
F1:2795 2796 2797	QPKVTKF	78 63 85 86 91 93 95	1.38E6
F1:2798 2799 2800	C(+57.02)AGLTSY	74 70 86 72 66 77 86	1.27E6
F1:2802 2803 2804	VFSKQVTKF	97 82 80 87 99 100 99 100 100	3.43E7
F1:2805 2806 2807	VHPQKVTKF	95 96 94 96 98 97 99 100 100	2.26E7
F1:2808 2809 2810	ANTPDRQQL	82 85 99 88 90 72 33 52 81	1.11E6
F1:2811 2812 2813	VNLFFGY	93 97 100 89 82 69 65	6.74E5
F1:2814 2815 2816	QRVDLSHTKSVASKHF	12 9 11 12 60 70 66 61 59 52 35 34 32 30 26 34	4.82E5
F1:2818 2819 2820	AGSAEDC(+57.02)MRTPTM(+15.99)	79 82 100 100 100 100 100 100 79 91 39 49 39	2.12E7
F1:2821 2822 2823	SGDRDC(+57.02)MRTVDM	52 30 26 17 75 90 96 71 90 40 45 44	1.37E7
F1:2824 2825 2826	TVVDNARPL	44 40 65 15 21 44 34 54 81	2.01E6
F1:2827 2828 2829	QPKVTKF	87 55 92 92 92 96 99	1.38E6
F1:2830 2831 2832	QPEGHNGSVGL	16 27 54 6 13 31 7 14 40 18 31	5.11E6
F1:2834 2835 2836	VFSKQVTKF	96 82 80 86 99 99 97 99 100	3.43E7
F1:2840 2841 2842	SSGVDSDWEEW	30 21 14 31 35 13 15 32 46 49 43	1.21E6
F1:2843 2844 2845	QQC(+57.02)MAAC(+57.02)KGW	14 27 11 11 12 45 39 50 19 28	5.28E5
F1:2850 2851 2852	KSAEDC(+57.02)MRTPTM(+15.99)	97 100 100 100 100 100 100 80 91 38 48 38	2.12E7
F1:2853 2854 2855	QSAEDC(+57.02)MRTLTM	54 68 57 81 67 89 94 76 95 63 18 41	1.37E7
F1:2856 2857 2858	KSSC(+57.02)SLPQNM	66 46 88 90 91 94 79 86 63 77	4.21E5
F1:2859 2860 2861	VEPKNREL	56 80 12 15 6 5 57 79	2.01E6
F1:2862 2863 2864	AGSAEAHQC(+57.02)DC(+57.02)QM	78 60 61 33 49 27 55 38 54 97 44 21 17	2.44E5
F1:2866 2867 2868	VFSKQVTKF	96 82 81 88 98 99 97 99 100	3.43E7
F1:2869 2870 2871	QSAMDAEMN(+.98)LGW	15 40 14 22 48 40 22 10 18 25 10 14	2.09E6
F1:2872 2873 2874	KAAVESAC(+57.02)PRTW	100 100 100 100 100 100 100 98 86 75 90 82	3.01E5
F1:2875 2876 2877	AKAVESAEQRTW	39 69 74 93 99 95 90 55 44 71 90 93	2.76E5
F1:2878 2879 2880	HEVTTAENC(+57.02)M(+15.99)M(+15.99)HAGTAF	45 73 40 48 45 35 61 23 18 25 35 44 43 32 35 39 72	1.05E6
F1:2882 2883 2884	LNN(+.98)LSHTKSVSAKHM(+15.99)	88 90 97 94 92 95 99 100 99 95 97 98 99 83 89	2.6E5
F1:2885 2886 2887	KSAEDC(+57.02)MRTVN(+.98)M	97 100 99 100 100 100 100 76 85 49 46 40	2.12E7
F1:2888 2889 2890	MKAAVESANPAM	89 91 93 95 94 100 99 98 73 39 37 65	1.77E5
F1:2891 2892 2893	MKAAVESANWL	97 99 100 100 100 100 99 99 94 55 80	1.83E5
F1:2894 2895 2896	MDLLHNQM(+15.99)	50 55 62 57 63 43 60 91	1.91E5
F1:2898 2899 2900	AAKDVKFGNDKVNL	87 96 98 98 97 98 94 77 73 85 74 68 54 54	5.32E5
F1:2901 2902 2903	AAKDVKFGNDKVNL	90 98 99 99 98 99 99 95 92 92 92 34 60 84	7.82E5
F1:2904 2905 2906	NDFMGWQQYSNTTVTM(+15.99)	18 18 25 21 11 20 8 6 6 7 12 33 37 41 54 35	1.05E6
F1:2907 2908 2909	FGGGSYPLLGPKAAAL	89 60 44 48 78 65 10 17 18 18 40 37 21 48 24 24	1.13E5
F1:2914 2915 2916	M(+15.99)LC(+57.02)AGRAM(+15.99)	98 100 100 100 88 85 95 97	1.25E6
F1:2917 2918 2919	GSGGGSYGSGGGGNHGSY	56 80 84 84 95 98 99 97 98 82 77 80 77 60 82 82 97 95	2.36E5
F1:2923 2924 2925	KEEKDAFGDANKW	35 37 99 97 98 99 100 98 99 98 99 83 67	1.0
F1:2926 2927 2928	AAVGAAFDPNAKKL	72 80 80 73 99 95 40 37 11 24 57 65 54 39	5.48E5
F1:2930 2931 2932	KARQLAGASHAAW	92 78 51 51 100 100 82 74 70 100 100 99 94	6.33E5
F1:2933 2934 2935	QNRM(+15.99)LRRL	99 87 90 89 91 85 82 79	3.71E5
F1:2936 2937 2938	RAKVEDALHAGSL	55 23 23 69 89 92 82 90 90 84 43 38 66	1.24E5
F1:2939 2940 2941	DWPFLRRL	84 88 88 92 95 81 62 76	1.79E5
F1:2942 2943 2944	RFHSEGQDTPL	40 38 14 18 41 5 11 48 19 7 55	1.07E5
F1:2946 2947 2948	AAKDVKF	100 100 99 99 100 100 100	2.5E6
F1:2949 2950 2951	RSAEDC(+57.02)MPPNFM(+15.99)	74 93 95 100 99 91 85 67 81 85 35 29	1.07E6
F1:2952 2953 2954	SSGDPDC(+57.02)MRTDVM	49 54 52 63 38 94 96 98 85 97 82 59 55	1.02E6
F1:2955 2956 2957	AKDVKF	98 98 100 100 100 100	3.46E5
F1:2958 2959 2960	M(+15.99)LC(+57.02)AGRAM(+15.99)	98 100 100 100 85 82 85 96	1.25E6
F1:2962 2963 2964	QSHGQQSQPEF	34 38 35 7 28 19 50 29 51 66 24	2.92E6
F1:2965 2966 2967	MEEADQFDRPWAF	41 67 46 52 54 21 23 63 10 5 17 95 98	7.83E5
F1:2968 2969 2970	VHPKKVTRM(+15.99)	97 98 91 100 100 99 95 95 97	4.21E5
F1:2971 2972 2973	SMAEQHSPEAW	45 65 51 96 86 86 78 5 50 48 27	7.5E5
F1:2974 2975 2976	SMAEKHSEYM	41 43 37 95 90 89 88 63 18 50	1.76E6
F1:2978 2979 2980	LRNDLSHTKSTHF	61 69 85 61 96 99 100 100 100 98 92 80 79	9.44E5
F1:2981 2982 2983	AAKDVKF	97 98 99 95 97 99 100	2.5E6
F1:2984 2985 2986	GSGGGSYGSNNGGGRGSY	51 90 86 89 91 99 100 99 99 95 95 95 81 76 69 67 94 95	1.88E5
F1:2987 2988 2989	AKDVKF	91 92 95 78 87 97	3.46E5
F1:2990 2991 2992	TMMTRM(+15.99)C(+57.02)DLRQNM(+15.99)	5 5 5 59 43 57 51 44 7 5 8 21 17	1.69E5
F1:2994 2995 2996	EC(+57.02)EKAWFRM(+15.99)	68 40 59 23 9 5 15 26 40	2.92E6
F1:2997 2998 2999	TDTRPL	93 79 100 100 95 86	4.63E5
F1:3000 3001 3002	DTC(+57.02)RQDVQF	39 34 21 15 35 25 38 39 44	8.92E5
F1:3003 3004 3005	DKKGPAALQKNY	90 94 92 41 40 92 99 100 99 98 98 99	1.72E5
F1:3006 3007 3008	EC(+57.02)EKHSGESPL	65 49 95 82 79 83 35 35 18 8 45	7.5E5
F1:3010 3011 3012	LNN(+.98)LSHTKMNNL	93 95 100 99 99 99 100 100 76 76 92 91	2.19E6
F1:3013 3014 3015	LNDLSHTKSTGNL	77 87 99 100 100 100 100 100 99 75 59 79 81	1.18E6
F1:3016 3017 3018	LQAADLSHTKSVMPW	54 54 72 65 74 79 87 57 91 95 94 91 69 13 24	3.62E6
F1:3019 3020 3021	QSANTPN(+.98)RQQL	89 93 100 100 99 87 97 67 48 50 82	1.99E5
F1:3022 3023 3024	KGTPDQLGPM	70 49 97 69 56 67 75 44 57 91	1.67E5
F1:3026 3027 3028	HHASVSKTHSLPGVNL	33 33 59 69 79 80 73 45 45 72 93 19 11 21 22 56	8.09E5
F1:3029 3030 3031	LKAADSKTHLSVMPW	44 74 74 86 88 82 78 43 25 61 57 23 55 10 17	4.3E5
F1:3032 3033 3034	LGGAHGEEDLQF	93 88 93 100 100 86 90 81 74 81 98 99	2.26E5
F1:3038 3039 3040	TGC(+57.02)VAKC(+57.02)N(+.98)QRLPTANM	44 28 37 89 91 85 83 76 35 24 69 50 46 43 28 20	2.51E5
F1:3042 3043 3044	QAADLAAKY	68 79 90 92 98 99 100 100 100	9.22E6
F1:3045 3046 3047	LNDLSSEALTSHL	94 96 100 99 96 99 99 89 48 66 70 96 92	2.19E6
F1:3048 3049 3050	SC(+57.02)HSLKPVAW	38 41 88 79 81 35 15 32 34 25	1.42E5
F1:3051 3052 3053	KLMHFTVLFVDY	44 20 11 11 45 52 29 32 35 48 17 15	6.88E4
F1:3054 3055 3056	LNDLSHTKMMPL	86 86 92 98 97 89 85 92 83 82 48 77	1.18E6
F1:3058 3059 3060	TLESTC(+57.02)SGDSGGPL	85 46 67 88 92 91 87 94 97 99 96 95 97 88	1.0
F1:3061 3062 3063	QN(+.98)WTKRSPSL	88 94 74 80 81 46 55 56 59 59	6.16E5
F1:3064 3065 3066	DDATRLVMPSL	85 73 66 73 35 52 72 46 60 56 67	1.72E5
F1:3067 3068 3069	KVLVQW	98 98 100 98 65 95	8.69E4
F1:3070 3071 3072	SPDVVEW	50 26 76 78 74 92 83	3.29E5
F1:3074 3075 3076	EC(+57.02)EQHSVYY	78 55 95 83 86 90 66 51 73	8.37E6
F1:3077 3078 3079	QAADLAAKY	48 54 90 92 96 98 99 100 100	9.22E6
F1:3080 3081 3082	VYGGC(+57.02)KAKSNNF	96 97 69 33 72 79 80 83 77 66 91 93	8.42E5
F1:3083 3084 3085	VYGGC(+57.02)KAKSNNF	99 99 93 88 95 86 88 96 92 90 96 99	7.18E5
F1:3090 3091 3092	TGGKSTC(+57.02)SGDSGGPL	88 60 39 62 96 96 90 84 90 95 99 96 97 98 92	8.98E7
F1:3093 3094 3095	LNDLSHTKASSNL	95 96 100 99 98 98 99 96 55 52 65 90 89	2.19E6
F1:3096 3097 3098	LNDLSHTKSQAW	79 82 79 95 86 87 92 83 61 40 44 34	1.18E6
F1:3099 3100 3101	NVMVFTSGAMGGETGGPL	52 39 34 33 37 55 35 18 27 40 15 25 54 30 20 45 61 69	4.4E6
F1:3102 3103 3104	TGNYGM(+15.99)SC(+57.02)GMDPL	91 85 88 25 12 37 68 34 28 34 95 94 99	3.74E5
F1:3106 3107 3108	EWQSHQN(+.98)GPM	79 52 76 74 54 48 49 17 23 22	1.22E7
F1:3109 3110 3111	AM(+15.99)AEQHSDYF	44 60 61 96 87 93 92 29 21 37	8.37E6
F1:3112 3113 3114	LKTLDKL	100 100 100 100 68 68 97	5E6
F1:3118 3119 3120	KAAVESAC(+57.02)PRSL	100 100 100 100 100 100 100 97 63 46 68 55	2.25E5
F1:3122 3123 3124	TGGKSTC(+57.02)SGDSGGPL	92 75 44 66 93 96 86 63 90 96 99 97 98 99 83	8.98E7
F1:3125 3126 3127	KGGTSTC(+57.02)AQFALC(+57.02)GGPL	38 17 14 9 9 27 25 8 7 10 13 33 23 14 35 56 21	4.4E6
F1:3128 3129 3130	LNN(+.98)LSHTQSVSTLL	86 84 99 99 98 98 98 97 98 99 99 91 89 97	3.56E6
F1:3131 3132 3133	QVDLSHTQSVSTLL	61 87 98 99 99 99 96 96 99 100 99 78 86 90	3.13E6
F1:3134 3135 3136	KTLTAAL	100 98 98 39 40 79 88	4.73E5
F1:3138 3139 3140	LKTLDKL	100 100 100 100 69 69 96	5E6
F1:3141 3142 3143	EC(+57.02)EQHSQPSL	85 66 95 60 67 88 82 45 56 40	1.22E7
F1:3144 3145 3146	M(+15.99)AAEQHSMFM(+15.99)	43 46 55 95 84 88 71 45 18 49	8.37E6
F1:3147 3148 3149	QSHQNASSMPW	40 41 39 38 15 17 46 17 27 57 66	1.24E6
F1:3150 3151 3152	RGSVVGGSGF	24 49 61 66 63 56 40 87 66 89	4.66E5
F1:3154 3155 3156	MPGGSN(+.98)GSC(+57.02)TSLVL	62 73 92 92 97 95 90 85 89 76 82 26 48 97	8.98E7
F1:3157 3158 3159	C(+57.02)QC(+57.02)AVPAL	51 59 72 62 70 93 80 57	8.62E5
F1:3160 3161 3162	MSPC(+57.02)EKHSQPSM	39 37 26 69 96 89 85 86 28 88 72 61	3.38E5
F1:3163 3164 3165	MSDQHSQEAADSL	28 30 33 35 50 72 62 66 17 27 50 49 56	5.89E5
F1:3166 3167 3168	QNTPYL	51 78 82 76 95 100	3.07E5
F1:3170 3171 3172	EC(+57.02)EQHSQPSL	85 68 87 83 89 88 84 48 59 77	1.22E7
F1:3173 3174 3175	EC(+57.02)EQHSQPSL	71 46 94 80 90 93 27 74 63 56	8.37E6
F1:3176 3177 3178	QSHQGGASM(+15.99)APW	37 38 34 35 8 16 18 44 52 26 57 67	1.24E6
F1:3179 3180 3181	VHPEKVTKF	91 96 91 98 98 96 97 99 99	2.86E5
F1:3182 3183 3184	LKTLVGSL	99 100 100 100 97 49 78 96	5E6
F1:3186 3187 3188	TELSTC(+57.02)SGDSGGPL	76 74 61 90 91 46 45 88 95 99 96 95 99 97	8.98E7
F1:3189 3190 3191	QALSVPDVSLY	90 99 100 100 100 97 82 90 95 96 82	2.06E5
F1:3192 3193 3194	DDAM(+15.99)AVPAL	71 65 24 25 66 71 75 90 55	8.62E5
F1:3195 3196 3197	LSDSAERSLTL	44 54 79 66 45 56 28 66 83 63 40	9.07E4
F1:3198 3199 3200	VVNTAAPGLVKGL	93 88 68 72 50 37 16 59 79 85 79 77 62	1.11E5
F1:3202 3203 3204	MKTETARM	60 34 34 100 90 86 86 96	4.26E5
F1:3205 3206 3207	TGGQSTRGDSGGPL	65 52 40 62 94 95 86 85 94 99 96 97 95 96	1.35E6
F1:3208 3209 3210	EC(+57.02)EKHSQPW	92 85 98 84 77 92 90 100 100	2.56E7
F1:3211 3212 3213	SMAEQHSQPW	44 52 52 98 88 94 93 45 20 77	1.93E7
F1:3214 3215 3216	LWMAVMVFTL	43 35 38 45 31 30 48 69 63 71	4.83E5
F1:3218 3219 3220	M(+15.99)LC(+57.02)AGC(+57.02)TL	99 100 100 99 93 73 90 91	6E6
F1:3221 3222 3223	AQVHPKQVTKF	99 99 100 95 85 94 92 96 99 99 100	3.02E6
F1:3224 3225 3226	TLESTC(+57.02)SGDSGGPL	40 46 66 84 91 45 44 90 96 97 93 95 96 88	1.0
F1:3227 3228 3229	DNKYY	95 95 98 100 100	5.05E6
F1:3230 3231 3232	AQVHPQKVTKF	96 96 99 100 95 96 98 99 100 100 99	1.69E6
F1:3234 3235 3236	EC(+57.02)EKHSQPW	91 78 99 82 88 95 94 98 99	2.56E7
F1:3237 3238 3239	SMAEQHSQPW	39 46 43 95 86 93 94 43 87 94	1.93E7
F1:3240 3241 3242	GFSKTHSLYLGF	21 41 74 77 90 89 89 92 69 76 23 31	8.14E5
F1:3243 3244 3245	RLLRY	99 100 99 99 100	8.41E5
F1:3246 3247 3248	AVKAMKDLQGL	90 95 100 100 68 56 40 57 63 43 57	7.77E5
F1:3250 3251 3252	DNKYY	91 90 79 93 100	5.05E6
F1:3253 3254 3255	M(+15.99)LC(+57.02)AGC(+57.02)TL	98 99 100 99 90 92 95 95	6E6
F1:3256 3257 3258	AQVHPQKVTKF	97 97 100 87 60 59 88 93 98 98 100	3.02E6
F1:3259 3260 3261	QAVHPQKVTKF	69 76 95 94 30 37 81 89 97 97 99	1.69E6
F1:3262 3263 3264	AEAEQHSQPW	37 55 27 95 86 94 97 88 95 98	1.02E6
F1:3266 3267 3268	EC(+57.02)EKHSQPW	92 79 97 75 70 89 90 98 99	2.56E7
F1:3269 3270 3271	C(+57.02)EEKHSQPW	40 75 96 94 93 93 38 20 81	1.93E7
F1:3272 3273 3274	LRGN(+.98)PDSSHDLM(+15.99)	56 33 9 18 35 86 86 59 94 98 99 95	3.27E6
F1:3275 3276 3277	LPRGDDSSHDLM(+15.99)	57 12 18 55 93 87 92 98 97 97 96 94	3.01E6
F1:3278 3279 3280	TGGKSTSC(+57.02)GDSGGPL	82 65 56 77 95 98 68 66 95 98 99 97 97 95 88	1.0
F1:3282 3283 3284	M(+15.99)LC(+57.02)AGRAM(+15.99)	98 100 100 99 86 84 86 92	6E6
F1:3285 3286 3287	EAGSSLSGGALQW	66 44 26 52 41 56 44 52 24 55 66 65 61	3.27E6
F1:3288 3289 3290	AEAEQHSQPW	22 49 21 94 83 93 92 44 92 99	1.02E6
F1:3291 3292 3293	YVDVN(+.98)NSLAF	63 65 76 98 97 83 97 99 90 82	1.2E6
F1:3294 3295 3296	EAAGYDLNEVL	76 45 15 7 13 33 29 17 56 22 29	2.77E5
F1:3298 3299 3300	EC(+57.02)EKHSQPW	91 77 91 73 67 87 90 100 100	2.56E7
F1:3301 3302 3303	SAMEQHSQPW	35 33 33 95 85 93 93 43 16 78	1.93E7
F1:3304 3305 3306	MPGQLGSC(+57.02)TSPPM	50 50 76 23 32 32 95 95 90 93 78 82 81	8.99E5
F1:3307 3308 3309	VVNLARGLVNL	97 96 93 68 66 71 44 65 89 74 61	4.08E5
F1:3310 3311 3312	DVC(+57.02)AQVKSM(+15.99)	86 78 95 99 95 95 70 62 82	1.73E5
F1:3314 3315 3316	EGASSGC(+57.02)PALKW	78 34 44 60 40 15 50 48 66 63 65 60	3.27E6
F1:3317 3318 3319	VHPQWVASQKL	91 85 90 82 76 88 65 65 71 78 96	1.73E5
F1:3320 3321 3322	M(+15.99)LC(+57.02)AGC(+57.02)TL	99 100 100 99 85 75 79 82	6E6
F1:3323 3324 3325	RDDLAAKY	72 87 97 98 98 98 99 100	9.26E5
F1:3326 3327 3328	VVNTFVVWPVL	86 68 24 22 14 9 9 5 5 56 74	1.88E5
F1:3330 3331 3332	EC(+57.02)EKHSQPW	91 75 97 75 74 90 90 97 99	2.56E7
F1:3333 3334 3335	EGDVQHSQDW	93 44 66 79 63 59 68 74 55 90	1.93E7
F1:3336 3337 3338	C(+57.02)RSGM(+15.99)TLQSGGPL	15 12 44 33 45 21 67 57 90 65 62 38 38	2.29E6
F1:3339 3340 3341	VAAGAVAGAMKADVKL	92 98 100 84 95 86 97 88 78 55 59 56 43 70 41 96	4.02E5
F1:3342 3343 3344	VAAGAVAGATFPTLLL	94 98 100 82 93 93 95 70 77 44 61 79 83 86 52 87	4.27E5
F1:3346 3347 3348	SKMDQTL	94 93 96 95 90 100 100	2.93E6
F1:3349 3350 3351	KSDLSDQRQW	51 48 44 59 44 38 18 21 59 65	3.27E6
F1:3352 3353 3354	SLAQRRGF	60 57 37 29 14 39 56 88	1.0
F1:3355 3356 3357	VKAFVNYKTVTY	85 90 98 61 35 24 56 60 79 80 85 85	4.06E5
F1:3362 3363 3364	EGDAGSHQTLW	85 46 69 63 44 76 62 61 85 90 92	2.56E7
F1:3365 3366 3367	KSMVPGW	97 95 99 95 84 74 82	1.17E5
F1:3368 3369 3370	AFVGFADKAAHAM	17 18 18 72 92 90 88 85 31 33 38 79 75	6.17E4
F1:3374 3375 3376	VVGVQPL	100 99 84 72 85 99 99	1.66E5
F1:3378 3379 3380	SKMDQTL	92 92 98 97 95 100 100	2.93E6
F1:3381 3382 3383	RDDLAAKY	66 82 98 98 98 99 100 100	9.26E5
F1:3384 3385 3386	TGTSGDGTAKSPPDSKANM	85 86 98 97 55 61 37 60 54 45 46 20 30 46 44 18 17 18 13	1.79E5
F1:3387 3388 3389	VSEC(+57.02)EQHSQEW	51 49 54 68 96 79 73 61 20 48 45	2.29E5
F1:3390 3391 3392	DMSQHSQSPALSM	13 14 26 59 35 35 52 27 8 19 54 37 27	2.92E5
F1:3394 3395 3396	LNDLSHTKSW	84 72 95 97 91 73 83 96 98 95	1.0
F1:3397 3398 3399	AAVKAMALTGAQL	97 98 99 100 100 92 49 45 75 48 91 75 88	9.25E5
F1:3400 3401 3402	AGGVAVKL	98 97 100 100 99 99 99 94	3.54E5
F1:3403 3404 3405	VGAAFTMAEANPL	73 63 93 78 28 27 68 43 67 65 66 46 43	1.94E5
F1:3406 3407 3408	AAVKAMQTLQAL	94 92 81 94 99 44 31 33 62 62 44 54	3.47E5
F1:3410 3411 3412	AVKAPGFGDRRKAM	95 98 100 100 99 98 97 50 73 76 74 66 71 82	1.7E6
F1:3413 3414 3415	AVKADGSLTRRKAM	87 93 100 99 70 31 51 69 25 66 70 82 88 95	1.86E6
F1:3416 3417 3418	YNAKAGL	99 98 100 99 97 94 96	4.67E5
F1:3419 3420 3421	QRLEGPKFY	61 37 26 44 37 76 75 90 85	2.53E5
F1:3422 3423 3424	KLFNVN(+.98)PF	68 63 56 57 61 54 76 88	2.27E5
F1:3426 3427 3428	ALRVSKAL	69 51 39 51 93 98 98 81	1.63E6
F1:3429 3430 3431	AVKAC(+57.02)NQARRKAM	38 39 77 98 32 34 14 13 51 72 75 88 94	3.47E5
F1:3432 3433 3434	SSNKLRDSSHDLREL	30 31 88 93 96 80 100 100 100 100 99 89 56 72 49	5.07E5
F1:3435 3436 3437	FLRPGDDSSHDLERL	89 94 92 72 59 92 100 99 100 99 99 70 75 38 87	5.06E5
F1:3438 3439 3440	TTKKGPL	85 88 82 45 22 27 62	9.06E4
F1:3442 3443 3444	DAEPNKW	71 67 77 19 51 55 77	1.66E6
F1:3445 3446 3447	WDC(+57.02)AVNSL	55 45 71 60 37 63 41 41	5.84E5
F1:3448 3449 3450	AVQAGMTLALC(+57.02)AKGL	65 66 95 99 21 19 19 24 18 66 59 59 60 39 60	1.86E6
F1:3451 3452 3453	AVPYTELMELKPL	65 69 43 52 67 96 80 40 81 82 93 49 74	1.7E6
F1:3454 3455 3456	C(+57.02)SDN(+.98)KARKLPDL	33 35 92 85 74 19 14 51 76 60 71 50	3.44E5
F1:3458 3459 3460	M(+15.99)ADKGPKAANW	65 68 96 89 62 59 65 89 93 81 79	4.9E5
F1:3461 3462 3463	LGSRRQVC(+57.02)L	90 71 74 56 63 75 98 99 98	3.5E5
F1:3467 3468 3469	VALTQNAVC(+57.02)L	96 96 79 34 60 61 90 99 100 100	1.35E5
F1:3470 3471 3472	EC(+57.02)EGAHSQPTL	89 73 98 48 66 67 85 82 95 86 95	4.77E5
F1:3474 3475 3476	TGPNSLAQL	96 95 100 99 99 99 79 59 82	5.76E5
F1:3477 3478 3479	DAMLAGHF	50 60 68 79 66 50 73 85	7.75E5
F1:3483 3484 3485	FVPLQQVQC(+57.02)LW	89 88 75 81 63 57 82 83 88 68 44	2.48E5
F1:3486 3487 3488	HSQHPGDFGADAQGAVNF	85 79 89 97 54 79 99 100 93 98 99 99 99 97 98 51 41 55	3.94E5
F1:3490 3491 3492	KM(+15.99)DRGY	95 96 91 91 97 99	3.1E5
F1:3493 3494 3495	TLDHSSLGGSSSF	86 95 97 100 100 97 51 26 34 74 76 73 65	2.95E5
F1:3496 3497 3498	ARVGGSTASC(+57.02)TPEW	34 22 30 22 28 56 44 45 46 84 46 31 52 21	3.92E5
F1:3499 3500 3501	EEATGSLKSEKNAGAHGM	48 48 18 19 21 71 93 90 33 62 83 87 93 93 88 61 38 50	3.43E5
F1:3502 3503 3504	LVGGTWMHENMC(+57.02)GGVL	82 75 67 46 14 14 15 29 29 11 21 46 34 35 59 44	3.16E5
F1:3506 3507 3508	LRNSSDYEN(+.98)L	94 62 90 100 100 99 24 71 88 97	5.44E6
F1:3509 3510 3511	LRPGDDSSHDL	87 63 44 82 99 100 100 100 93 83 76	1.99E6
F1:3512 3513 3514	EYVLPGGSDGSC(+57.02)TSPN(+.98)L	43 21 81 28 15 68 73 86 41 22 79 81 79 85 14 19 32	1.7E6
F1:3518 3519 3520	MPGGSN(+.98)GFTTSPPM	56 65 92 92 97 91 71 30 30 82 83 68 85 81	1.44E6
F1:3522 3523 3524	ARLLRY	94 90 93 97 93 99	1.59E6
F1:3525 3526 3527	GM(+15.99)KTHSLLYGF	16 33 73 95 96 95 97 33 38 22 30	1.05E6
F1:3531 3532 3533	AAVKPAGFGDRRKAM	92 95 93 99 8 31 82 82 52 83 82 82 91 94 96	2.38E6
F1:3538 3539 3540	VPDRLY	62 52 94 84 98 98	2.67E6
F1:3541 3542 3543	VPC(+57.02)AEGNL	54 43 76 65 56 16 31 50	3.55E5
F1:3544 3545 3546	SMYPTGVL	56 41 77 75 69 50 82 78	2.51E5
F1:3547 3548 3549	TTLPQAYAVL	52 50 26 10 31 31 23 52 65 66	2.8E5
F1:3550 3551 3552	MN(+.98)PSTHTGDSGGPL	51 62 60 92 90 69 65 78 90 97 90 93 91 74	4.75E5
F1:3557 3558 3559	KFTLHHVMTVMAKPWQVL	84 65 61 52 37 15 41 48 34 34 14 86 40 28 38 71 93 98	1.28E6
F1:3563 3564 3565	SAAM(+15.99)LC(+57.02)KPASEDLKKHGNKGL	17 17 8 18 7 18 10 5 54 57 87 44 43 63 70 37 14 10 11 16 48	6.69E5
F1:3566 3567 3568	QLKALTPLWRYW	13 20 61 49 49 10 5 12 35 10 15 26	2.38E6
F1:3570 3571 3572	KASEDLKKHGTVVL	93 57 45 98 92 91 95 93 50 34 63 72 95 93	5.62E6
F1:3573 3574 3575	LRVASKL	97 75 98 98 99 100 98	4.52E6
F1:3576 3577 3578	SLSKM(+15.99)DQTL	78 87 97 86 69 70 93 98 99	1.25E6
F1:3579 3580 3581	KASEDLKKHGTVVL	72 75 70 97 91 90 93 90 73 63 87 95 98 88	2.18E6
F1:3582 3583 3584	KEHVMKKLQATVL	94 80 54 78 76 100 99 99 69 85 85 99 99	1.53E6
F1:3586 3587 3588	WSAQKRVTGL	96 100 100 100 100 94 96 96 93 95	4.37E6
F1:3589 3590 3591	ADAVKVTLGPDLL	88 97 100 100 94 96 100 99 94 76 33 70 56	8.75E5
F1:3592 3593 3594	KKPPFDC(+57.02)YLLL	50 26 6 7 11 29 33 18 26 39 31	9.13E5
F1:3595 3596 3597	SAAGKRVTGL	94 97 92 76 89 34 81 91 82 80	3.88E5
F1:3598 3599 3600	TGSNGELTDLTNKKVQM	95 95 99 98 84 96 75 41 39 67 26 34 82 69 72 26 39	1.9E6
F1:3602 3603 3604	KASEDLKKHGTVVL	92 65 67 96 90 89 93 95 73 41 61 71 97 90	5.62E6
F1:3605 3606 3607	WSAKKRVASL	97 100 99 100 98 85 66 77 75 99	1.84E6
F1:3608 3609 3610	MVVTGHKKLQATVL	72 76 59 51 34 87 91 95 96 48 73 61 33 72	1.53E6
F1:3611 3612 3613	MLC(+57.02)AFHF	98 100 100 100 85 89 90	5.95E5
F1:3614 3615 3616	TGSNWLLFLM(+15.99)AEKFY	48 29 17 18 28 25 50 14 32 18 29 69 37 27 20	5.99E5
F1:3618 3619 3620	DPSNDVPVY	61 49 90 91 96 96 28 55 72	1.02E6
F1:3621 3622 3623	NGSN(+.98)VLEAL	23 32 45 33 32 59 45 32 57	1.58E5
F1:3624 3625 3626	TFGMMHSVL	49 51 10 20 25 15 15 59 43	2.49E5
F1:3627 3628 3629	LLKNRF	100 100 99 81 61 99	1.52E5
F1:3634 3635 3636	KLEAATWNTY	90 74 97 100 100 99 94 100 100 100	5.52E6
F1:3637 3638 3639	RPGDDSSHDLM	44 49 16 35 88 85 86 95 99 97 86	1.26E6
F1:3640 3641 3642	VLTAAHGL	88 91 90 71 59 73 59 63	1.18E5
F1:3643 3644 3645	RPGDDSSHDLM	68 44 85 97 96 95 96 91 92 93 95	4.91E5
F1:3650 3651 3652	ADLRGQNEDQNVGKL	75 86 98 82 89 89 86 100 100 99 99 100 94 77 46	2.85E6
F1:3653 3654 3655	GANRFLPRGDDSSHDLF	14 26 24 69 92 88 5 15 50 85 88 95 96 94 92 96 87	5.12E6
F1:3656 3657 3658	ELRFLRPGDNSSHDNM(+15.99)	60 34 67 94 92 23 8 23 76 77 88 86 68 76 92 97	3.04E6
F1:3659 3660 3661	WLRGKNEDQNVGQL	31 41 22 33 71 28 85 88 85 96 96 79 79 72	9.99E5
F1:3662 3663 3664	LKN(+.98)TLGNL	94 91 82 82 95 55 59 65	3.38E5
F1:3669 3670 3671	N(+.98)MPLQKVQVM	76 77 92 96 92 90 93 97 85 82	7.44E5
F1:3675 3676 3677	HHAPVC(+57.02)LLRDEC(+57.02)HFL	35 38 55 6 9 9 33 33 16 56 32 15 30 22 28	6.13E5
F1:3682 3683 3684	TLESTC(+57.02)SGDSGGPLQM	60 48 67 86 87 92 90 70 79 88 76 90 69 83 66 84	1.49E6
F1:3685 3686 3687	QSVSAQKRVTGL	98 99 99 97 97 93 90 67 88 78 81 91	3.36E5
F1:3688 3689 3690	QSVSAKQRVTGL	74 95 91 92 90 82 72 40 55 79 67 98	1.97E5
F1:3691 3692 3693	TFGKNKC(+57.02)RM(+15.99)	88 92 92 99 97 96 91 94 98	1.66E5
F1:3694 3695 3696	TFGQNKC(+57.02)RF	96 98 99 92 99 99 98 95 97	1.33E5
F1:3698 3699 3700	KLQC(+57.02)VDHL	86 97 97 97 98 99 82 83	2.84E5
F1:3701 3702 3703	TM(+15.99)QVQQPLDL	50 30 79 77 49 62 48 79 57 57	7.44E5
F1:3704 3705 3706	ANKPRHLY	95 95 98 96 97 100 100 99	2.27E5
F1:3707 3708 3709	ANALEEATSDYPRQM(+15.99)	26 28 27 79 93 94 95 87 85 73 44 18 37 21 15	1.25E5
F1:3710 3711 3712	LC(+57.02)TVMFNVTATC(+57.02)LL	79 85 98 82 60 29 60 33 14 22 49 51 62 71	1.18E5
F1:3714 3715 3716	LNDLSHTKW	93 95 100 100 99 99 98 100 99	2.23E6
F1:3720 3721 3722	LKPGDGKLVLNGNL	98 96 96 91 97 78 98 99 97 99 95 67 86 94	6.2E5
F1:3730 3731 3732	TGSDGELRRKVDSGDNM	91 91 98 97 54 94 84 70 21 50 62 67 60 41 62 46 41	3.68E5
F1:3733 3734 3735	TGSDGELVGLDC(+57.02)KPEFL	79 81 99 99 75 99 97 43 22 85 61 84 31 33 92 22 26	7.05E5
F1:3736 3737 3738	VAAVKAMKN(+.98)VQAL	95 99 100 100 100 99 80 65 54 82 90 95 95	6.38E5
F1:3742 3743 3744	LC(+57.02)AGRAM	99 100 100 79 71 72 79	4.9E5
F1:3746 3747 3748	LNDLSHTQSAW	52 54 86 87 49 23 57 62 90 84 77	5.62E4
F1:3755 3756 3757	LDRGQNEDQNVGKL	44 59 56 71 88 87 100 99 93 90 91 78 89 39	1.22E5
F1:3758 3759 3760	MPGGSDGSNPTMGPPM	46 60 86 87 95 93 85 91 11 8 19 38 10 46 65 65	2.66E5
F1:3762 3763 3764	VC(+57.02)AKVHPQKVTKM(+15.99)	90 96 100 99 99 97 34 92 98 98 98 80 96	3.73E5
F1:3765 3766 3767	VC(+57.02)AQVHQPKVTKF	95 99 100 100 99 99 85 72 94 97 97 95 99	3.8E5
F1:3768 3769 3770	YVNLEKAW	96 96 97 99 98 74 86 89	3.01E5
F1:3774 3775 3776	TGSDRPWRRSDDEFL	66 60 95 80 8 7 55 8 7 29 59 59 77 45 38	1.56E6
F1:3778 3779 3780	GRHSLF	85 69 79 92 99 100	4.77E5
F1:3781 3782 3783	LGPKGPAATYDVL	82 45 38 23 22 37 54 45 15 51 74 95 97	4.7E6
F1:3784 3785 3786	MVGGLQNPKKVM	88 93 40 28 31 21 21 14 38 34 35 54	2.59E6
F1:3787 3788 3789	KRKLFWSDDWKL	39 20 14 17 19 6 17 19 34 16 25 28	7.49E5
F1:3790 3791 3792	KKFVVLPSVARC(+57.02)SM	34 32 21 30 8 11 24 15 15 41 34 48 54 50	5.65E5
F1:3794 3795 3796	TGTQGQLRNL	87 76 100 100 99 99 98 92 88 84	2.37E7
F1:3797 3798 3799	SDETVGKL	85 88 100 100 100 99 100 100	1.07E6
F1:3803 3804 3805	LAVVADWLHM(+15.99)	44 14 38 31 32 34 25 23 18 21	8.53E5
F1:3806 3807 3808	VAAVKAPGM(+15.99)GDRRKAM	92 97 100 99 91 92 55 81 96 85 93 80 78 70 73 77	1.21E6
F1:3810 3811 3812	GRHSLF	82 65 98 99 100 100	2.74E7
F1:3813 3814 3815	TDAVKVM	96 92 100 100 100 100 100	8.36E5
F1:3816 3817 3818	LVTAHVATYDVL	82 57 25 48 21 45 46 18 30 56 86 90	4.7E6
F1:3819 3820 3821	WPVAM(+15.99)NTGHM(+15.99)	46 26 35 37 13 15 30 26 48 45	6.78E5
F1:3822 3823 3824	SNRRKFYLAF	52 39 15 14 10 9 12 37 25 28	2.59E6
F1:3826 3827 3828	TGTQGQLRNL	84 76 99 99 85 92 99 91 85 83	2.37E7
F1:3829 3830 3831	GGKRFLPRGDDSSHDL	18 20 31 88 96 90 21 34 31 85 98 95 96 97 92 85	3.78E6
F1:3832 3833 3834	HTGGHGN(+.98)PFKDAAGGAM	78 59 37 48 89 10 22 52 69 45 49 89 57 21 52 86 86	4.84E6
F1:3835 3836 3837	MDHSSKKKNVLSHDM	96 100 100 98 93 49 22 22 16 17 71 85 93 78 72	3.98E6
F1:3838 3839 3840	HFHDC(+57.02)F	77 94 90 82 98 100	8.37E5
F1:3842 3843 3844	GRHSLF	65 61 94 97 99 100	2.74E7
F1:3845 3846 3847	LDQNSDRLC(+57.02)LPPTDL	40 32 22 23 25 97 23 38 22 12 20 21 28 54 62	1.06E6
F1:3848 3849 3850	EPTGGSN(+.98)GSC(+57.02)TSLVL	67 30 70 87 89 95 89 76 93 92 91 88 78 59 40	1.01E6
F1:3854 3855 3856	LVNWEC(+57.02)EQHTPL	97 79 29 61 98 71 95 79 82 82 63 96	4.83E5
F1:3858 3859 3860	KLAKVF	100 100 99 100 100 100	5.92E6
F1:3861 3862 3863	AAKDVKFGNDARVKM	87 97 99 99 99 99 97 88 72 89 77 72 76 74 87	8.32E5
F1:3864 3865 3866	QLAEPDSSHDLYLRL	48 86 54 45 48 91 98 94 89 92 89 63 75 57 96	3.78E6
F1:3867 3868 3869	TGTPAAAAW	62 43 74 83 93 69 50 67 97	3.97E6
F1:3870 3871 3872	AAKDVKFKENVNRM	78 82 80 79 85 69 46 15 27 23 30 32 13 54	4.63E5
F1:3874 3875 3876	GRHSLF	81 65 96 97 99 100	2.74E7
F1:3877 3878 3879	DSVC(+57.02)AGRW	60 37 38 76 66 59 81 82	1.07E6
F1:3880 3881 3882	TGSDGELRLDTYWPNL	82 79 99 99 38 86 39 59 62 50 19 19 33 21 19 31	1.56E6
F1:3883 3884 3885	GVGLVKVAAVKAPTQFRELL	21 61 70 89 96 97 99 92 80 85 99 99 45 27 15 15 48 71 39 69	4.03E5
F1:3886 3887 3888	KLPSKVAAVKAPRESMLFASL	21 21 10 41 73 88 83 61 70 88 95 46 31 82 56 15 20 20 27 27 48	3.22E5
F1:3890 3891 3892	TGTPAAAAW	60 38 70 80 92 68 50 66 97	3.97E6
F1:3893 3894 3895	KLAKVF	100 100 99 100 100 100	5.92E6
F1:3896 3897 3898	C(+57.02)HALAAKY	28 35 50 92 92 99 100 100	3.93E5
F1:3899 3900 3901	VGGWEC(+57.02)EKHSQPAM(+15.99)	79 63 72 82 79 54 95 88 82 82 70 82 74 63	3.51E5
F1:3902 3903 3904	MLC(+57.02)AGRSM	100 100 100 100 95 94 97 94	2.42E6
F1:3906 3907 3908	GMSTGAPLSKQGM	12 26 82 85 31 35 55 77 63 41 40 34 45	4.96E5
F1:3909 3910 3911	GRHSLF	78 70 96 98 100 100	2.74E7
F1:3912 3913 3914	DPHSGTC(+57.02)PNASALAAL	35 35 31 39 48 68 78 68 74 82 88 85 72 35 37 40	7.53E5
F1:3915 3916 3917	EGM(+15.99)QM(+15.99)GSQPSL	52 15 41 39 40 23 75 88 93 90 77	3.46E5
F1:3918 3919 3920	FADQSHVGTC(+57.02)EYAF	12 13 38 38 35 34 23 5 8 14 69 45 27 18	3.36E5
F1:3922 3923 3924	DREKLQERVAKL	63 71 99 93 93 94 96 90 100 100 100 92	4.64E6
F1:3925 3926 3927	LKMGVLQERVAQL	98 95 79 37 89 100 86 92 79 89 98 99 98	3.64E6
F1:3928 3929 3930	MLC(+57.02)AGRSM	82 88 97 92 73 76 78 79	2.42E6
F1:3931 3932 3933	DREKLQERAVKL	88 84 100 71 99 91 99 86 56 57 98 92	1.09E6
F1:3934 3935 3936	ANSDETVGKL	82 88 100 99 99 97 99 99 99 90	1.58E6
F1:3938 3939 3940	NGDARVKML	68 88 100 99 95 99 100 100 100	8.12E5
F1:3941 3942 3943	MRAAHKL	50 56 76 84 78 95 96	5.47E5
F1:3947 3948 3949	QANGSHC(+57.02)PNLVAKW	14 33 34 24 43 18 49 30 38 66 57 57 26 19	7.53E5
F1:3950 3951 3952	KSSADLVL	60 61 48 21 48 49 54 95	4.44E4
F1:3954 3955 3956	VGRLKVAGL	86 38 51 72 96 98 99 80 68	3.17E6
F1:3957 3958 3959	AFSKSC(+57.02)SLPQGM	77 79 93 95 95 94 96 97 95 96 66 86	3.4E6
F1:3960 3961 3962	VAALVPLL	78 72 90 50 32 21 59 45	5.76E5
F1:3963 3964 3965	LVGGWENRHM(+15.99)	97 97 74 85 90 98 13 15 61 70	5.84E5
F1:3966 3967 3968	DQHVKAC(+57.02)VDNSLAF	35 34 92 98 97 94 92 92 44 52 51 65 51 77	1.54E6
F1:3970 3971 3972	HVLSNN(+.98)VC(+57.02)AQVNTF	85 95 99 98 96 98 99 99 99 94 95 46 49 59	1.33E6
F1:3973 3974 3975	RFLYFDDSSHDLF	69 73 85 22 22 82 98 98 99 96 96 98 95	7.79E5
F1:3979 3980 3981	KGC(+57.02)SEFVGGAL	67 50 45 44 65 31 62 46 46 68 41	5.1E6
F1:3986 3987 3988	DAALGKGF	88 89 94 96 85 56 51 86	5.09E6
F1:3998 3999 4000	SANSDETVGKL	55 69 89 85 89 98 95 96 95 98 93	1.33E5
F1:4002 4003 4004	SKTPAGTLAGM(+15.99)Y	51 43 44 26 69 23 48 60 63 13 49 88	2.88E6
F1:4005 4006 4007	AQVDQTLAVY	66 56 79 79 72 97 98 99 100 100	2.3E6
F1:4011 4012 4013	FAKKPHVQAC(+57.02)VN(+.98)NSLAF	71 78 83 70 61 99 99 98 98 99 99 88 83 97 100 88 79	1.04E6
F1:4014 4015 4016	KLEGEW	99 100 98 86 97 93	1.95E4
F1:4018 4019 4020	QGSSTSVL	89 43 76 73 75 60 66 78	5.09E6
F1:4021 4022 4023	LHKRNVQDDTKTL	85 77 71 55 69 99 99 99 100 100 100 99 84	9.3E6
F1:4024 4025 4026	RPPAAGRAM	10 11 12 55 75 45 49 48 38	5.75E5
F1:4027 4028 4029	MC(+57.02)VQQTLAVY	50 45 35 39 68 70 61 62 72 97	5.82E5
F1:4030 4031 4032	KTMSKVKDDTKTKY	19 31 26 31 34 34 27 28 23 34 43 40 14 15	2.77E6
F1:4037 4038 4039	QSAVALTGATMY	44 60 65 31 75 81 77 50 93 85 84 90	2.88E6
F1:4040 4041 4042	M(+15.99)LC(+57.02)AGRAM	96 99 100 99 93 95 89 82	1.84E6
F1:4043 4044 4045	KKHATNM(+15.99)VY	69 43 15 49 46 50 59 99 98	2.3E6
F1:4046 4047 4048	NHFVKKVQDMRGTL	56 21 12 17 70 63 54 43 44 27 18 9 48 70	1.96E6
F1:4050 4051 4052	LHKRNVQDDTKTL	79 63 48 38 62 99 96 98 100 99 97 96 81	9.3E6
F1:4053 4054 4055	KYRKVKDDTKTAGY	25 34 26 39 46 35 35 33 32 52 48 17 6 10	2.77E6
F1:4056 4057 4058	TVRELGY	98 98 97 100 99 99 100	2.31E5
F1:4062 4063 4064	HHASVSKTHSLYVVYRL	19 15 39 45 73 74 79 67 57 32 44 12 12 48 9 7 20	3.13E5
F1:4069 4070 4071	LC(+57.02)AGRAM	99 99 100 93 95 79 93	2.91E5
F1:4072 4073 4074	M(+15.99)LC(+57.02)AGRAM	97 100 100 100 85 89 86 88	1.84E6
F1:4075 4076 4077	TGTQGELRNL	95 89 100 99 98 100 100 95 81 71	8.07E5
F1:4078 4079 4080	EQRDEAYAQHAAWW	59 21 12 39 77 33 7 9 57 50 35 12 5 25	6.51E5
F1:4082 4083 4084	KHLKTEAEFKASEDLKKHGTVVL	39 54 82 40 56 95 82 92 72 67 21 8 83 71 52 52 69 11 7 52 43 45 68	1.21E6
F1:4085 4086 4087	KHLKMDKLTVAMQFAWALHQVL	93 95 97 86 35 33 31 72 55 40 35 35 23 46 37 23 25 65 57 75 96 99	6.79E5
F1:4094 4095 4096	DADQSHQPVW	27 28 65 85 82 77 67 33 71 96	6.01E5
F1:4101 4102 4103	KLADTKELNQVQNVGQL	99 99 82 81 14 14 59 44 12 13 12 88 69 50 21 31 62	7.72E5
F1:4104 4105 4106	KALSVPC(+57.02)SN(+.98)SPSLTL	33 39 48 41 71 70 72 62 83 86 50 74 67 48 78	2.18E5
F1:4117 4118 4119	GPKGRNVVLDKSF	70 85 94 93 91 92 93 96 89 94 99 100 99	2.86E6
F1:4120 4121 4122	KPLNALAVNDKSF	69 48 54 37 17 62 51 41 40 99 88 85 90	9.1E5
F1:4123 4124 4125	TGTQGQLRDL	66 50 37 93 73 82 95 85 63 90	8.07E5
F1:4126 4127 4128	KDLSVHKLDKSF	41 45 63 51 14 25 26 98 86 56 43 54	1.0
F1:4130 4131 4132	FAESHLKAF	77 84 93 73 68 83 88 97 100	7.41E6
F1:4133 4134 4135	SAHPETLEKF	41 48 83 66 82 66 75 98 97 97	1.48E6
F1:4136 4137 4138	GRRDSLKAM(+15.99)	39 51 50 60 68 67 52 96 96	3.91E5
F1:4139 4140 4141	THGEPTLFAW	48 21 22 41 12 75 89 24 26 33	9.82E5
F1:4142 4143 4144	RPGC(+57.02)LAKGM	19 20 14 56 32 22 20 26 45	4.22E5
F1:4146 4147 4148	DNAVLTKPL	88 79 97 96 95 68 59 40 49	1.87E8
F1:4149 4150 4151	NFHSATTF	67 49 31 59 59 63 100 99	1.0
F1:4152 4153 4154	KLALKVAAVKAPGFGKWLQAM	57 32 27 45 95 99 98 83 84 97 99 44 45 69 41 12 5 25 24 25 33	9.68E5
F1:4155 4156 4157	KVPTKVAAVKAHMVAAEHLNL	90 81 10 13 55 86 96 95 95 97 90 12 12 46 52 44 43 21 45 45 89	2.33E6
F1:4158 4159 4160	RGLVNLAAVKAPGFHAARHEL	28 21 19 37 21 28 74 67 82 96 93 56 40 67 48 62 65 39 13 28 55	1.09E6
F1:4162 4163 4164	TYQGTDVVM(+15.99)	35 35 76 74 88 77 67 100 100	7.13E7
F1:4165 4166 4167	M(+15.99)LC(+57.02)AGNEL	98 98 98 99 87 82 88 38	6.12E6
F1:4168 4169 4170	KSSC(+57.02)SLPQTSGQL	72 81 95 97 96 98 86 89 92 96 89 71 86	6.51E5
F1:4171 4172 4173	LEWSHKEC(+57.02)ERWAW	57 66 9 25 38 80 91 35 44 45 25 50 54	2.12E6
F1:4174 4175 4176	TGQVGGQAM(+15.99)	88 66 95 99 79 82 93 98 97	3.35E5
F1:4178 4179 4180	DNAVLTKPL	88 93 97 96 95 68 59 40 46	1.87E8
F1:4181 4182 4183	LQN(+.98)PHNRL	83 74 72 57 55 37 41 99	8.03E5
F1:4184 4185 4186	HPEDFYPF	99 99 100 99 74 52 94 99	4.48E5
F1:4190 4191 4192	EGC(+57.02)ADGGQAAM(+15.99)	74 9 12 12 44 28 28 38 24 21 77	2.62E5
F1:4194 4195 4196	FSEDTGQVF	54 41 73 70 89 77 86 100 100	7.13E7
F1:4197 4198 4199	M(+15.99)LC(+57.02)AGNEL	99 98 98 99 88 83 89 51	6.12E6
F1:4200 4201 4202	QSLADLLKDEVDKNVGQL	11 38 100 97 96 96 73 67 41 61 37 74 92 65 40 51 46 44	4.76E5
F1:4203 4204 4205	TGQVHC(+57.02)Y	67 50 90 94 95 85 87	3.35E5
F1:4206 4207 4208	KSLTNGNMFPC(+57.02)VPKTKY	41 38 40 17 14 18 12 12 12 35 30 45 39 25 22 22 21	4.68E4
F1:4213 4214 4215	LRGPDDSSHDLM	33 18 11 18 51 89 89 94 98 97 94 82	4.65E7
F1:4216 4217 4218	YVN(+.98)HSSDYLLM	21 21 52 76 97 95 89 50 76 96 95	3.39E7
F1:4219 4220 4221	QPTLTKDGVSVNL	91 99 100 100 98 96 97 88 94 99 97 86 91	1.1E6
F1:4222 4223 4224	GAPTLTKDRSVNL	73 90 92 98 100 100 99 99 91 90 90 86 89	9.85E5
F1:4226 4227 4228	NPAQGHC(+57.02)VF	32 24 68 79 63 69 70 96 94	7.13E7
F1:4229 4230 4231	LRDSSHN(+.98)HNL	55 41 72 40 16 38 68 26 31 79	7E6
F1:4232 4233 4234	M(+15.99)LC(+57.02)AGPQM	98 100 100 99 73 41 66 86	6.12E6
F1:4235 4236 4237	HSSDDKASSF	80 85 62 71 82 52 56 94 84 77	7.4E5
F1:4238 4239 4240	VVVKLALC(+57.02)TY	75 33 75 85 87 79 85 95 99 99	6.13E5
F1:4242 4243 4244	LRGPDDSSHDLM	32 18 11 18 50 86 85 92 97 97 93 81	4.65E7
F1:4245 4246 4247	DNAVLTKPL	88 79 97 96 90 54 50 29 52	1.87E8
F1:4248 4249 4250	YVLYDSSHPMM	49 50 79 65 95 97 93 82 80 92 99	3.39E7
F1:4251 4252 4253	C(+57.02)LEPPYTGLPEC(+57.02)L	85 95 100 100 99 99 100 89 80 68 92 49 81	1.29E6
F1:4254 4255 4256	QLGADDNHGM(+15.99)	25 35 11 18 17 29 19 61 40 44	4.29E5
F1:4261 4262 4263	DHLSSRNPHM	20 18 52 61 52 25 16 18 23 40	7E6
F1:4264 4265 4266	MVKHLKAEMKASEDLKEKKVHL	81 94 31 66 85 34 91 97 90 83 62 66 95 86 63 59 76 11 14 12 10 54	4.92E6
F1:4267 4268 4269	KHLKTEAEMKHHKLKDMKKTM	44 50 91 70 66 77 57 82 72 59 44 43 61 82 63 57 60 73 44 27 21	3.17E6
F1:4270 4271 4272	C(+57.02)LQ(+.98)PPYTGPC(+57.02)KNL	76 87 99 97 94 84 79 46 24 48 45 76 80	3.55E6
F1:4274 4275 4276	LRGPDDSSHDLM	33 18 11 17 73 89 89 93 97 96 97 90	4.65E7
F1:4277 4278 4279	YVLYDSSHPMM	49 51 79 67 87 90 98 96 79 90 98	3.39E7
F1:4283 4284 4285	KHLKTKPKDMFRLKAQAELYF	48 59 67 59 39 18 5 7 37 21 15 15 19 37 52 8 5 20 13 44 45	1.08E6
F1:4286 4287 4288	KHLKHRYDPALKSYTEHEVKL	86 94 96 82 28 5 9 24 6 8 24 7 7 15 16 63 13 31 31 35 80	1.04E6
F1:4293 4294 4295	M(+15.99)LC(+57.02)AGRAM	99 99 100 99 93 96 90 84	2.4E6
F1:4296 4297 4298	QRAVLKVGC(+57.02)FYHPVLGSL	39 23 34 31 38 48 51 30 15 11 26 23 10 37 48 37 37 43	7.09E5
F1:4299 4300 4301	MVKHLKAEMKASEDGHALLDKQL	62 88 29 31 22 15 59 72 50 50 30 31 76 39 60 21 20 41 41 31 20 49 78	4.92E6
F1:4302 4303 4304	QTYGM(+15.99)HAASVL	15 14 14 5 13 23 22 37 61 32 41	7E6
F1:4306 4307 4308	DNAVLTKPL	85 91 96 96 96 74 57 46 70	1.0
F1:4312 4313 4314	VLSNN(+.98)VC(+57.02)AQVAQY	86 96 99 97 99 98 98 100 97 99 54 56 45	2.93E6
F1:4315 4316 4317	LTVKGGGLSGQAGELVLHVTL	85 89 91 94 69 70 79 90 100 99 98 97 75 81 71 37 24 18 18 61 55	7.86E5
F1:4318 4319 4320	VLSNDVC(+57.02)AKVFSKQSL	86 92 95 71 85 93 72 72 56 69 52 54 77 74 84 96	7.83E5
F1:4322 4323 4324	LWNDVC(+57.02)AKFSNL	49 23 54 77 94 89 96 89 73 49 50 55	6.49E5
F1:4325 4326 4327	M(+15.99)LC(+57.02)AGRAM	97 99 100 99 95 96 90 85	2.4E6
F1:4331 4332 4333	MVTATTVAC(+57.02)AAAHALKTATVM	61 72 92 74 66 49 33 17 16 38 37 19 15 26 34 27 59 67 68 71 69	3.08E7
F1:4338 4339 4340	MVTTKAMDGAAKTAKTYTVM	41 48 37 9 7 7 8 26 14 68 57 8 14 57 23 11 12 34 40 38	1.5E7
F1:4341 4342 4343	LM(+15.99)DRLY	98 98 99 94 100 100	2.09E6
F1:4344 4345 4346	LFDNKY	100 99 100 96 99 100	1.13E6
F1:4347 4348 4349	MSPSMSGPHDSHM	72 88 54 43 31 60 40 25 59 69 66 88 79	8.18E5
F1:4350 4351 4352	ELRFLRPGDDSSHDLM	51 27 56 79 89 40 15 51 86 81 77 78 78 82 86 86	3.92E7
F1:4354 4355 4356	QNRM(+15.99)LLDPVDSSRPLM	38 39 51 93 91 70 69 5 11 57 76 67 21 7 69 93	5.05E6
F1:4357 4358 4359	MVTATGMWGAKKVTVHATVM	59 67 66 54 37 16 14 14 7 29 15 13 22 21 24 24 43 54 61 63	3.08E7
F1:4360 4361 4362	MMDHSSDRLFKLFNF	40 50 48 16 41 57 92 23 40 14 22 51 25 25 19	7.66E6
F1:4363 4364 4365	FNDHSSDLWVKHAAML	41 41 69 75 63 48 35 15 11 11 22 55 76 72 43 45	9.58E5
F1:4366 4367 4368	ELRFLC(+57.02)N(+.98)LM(+15.99)RAW	54 30 35 56 41 13 12 32 49 49 27 14	1.75E6
F1:4370 4371 4372	QNRFLRATPDSSHDLM	27 43 59 84 85 28 33 20 6 61 56 63 84 82 89 82	3.92E7
F1:4373 4374 4375	HRMGM(+15.99)YDYTNAPTPFY	31 23 10 5 32 30 23 8 7 17 17 16 54 32 35 33	2.02E6
F1:4376 4377 4378	RQGNEDQNVGLKVARL	49 27 27 88 96 88 98 98 99 96 100 99 98 90 43 38	2.59E6
F1:4379 4380 4381	LVPTEDRNVYWLSF	57 26 10 15 38 19 13 22 12 22 24 80 69 61	1.36E6
F1:4382 4383 4384	GVGQNEDKNVGLQVKVL	18 37 31 66 86 99 97 99 95 90 66 61 69 90 77 24 29	1.37E6
F1:4386 4387 4388	ELRFLLDPVDSSHDNM	56 29 60 93 87 63 65 5 11 56 78 74 56 52 48 78	5.05E6
F1:4389 4390 4391	MMDHSSDRLRLWPML	38 49 48 17 43 56 97 14 26 55 52 40 31 49 45	7.66E6
F1:4392 4393 4394	LVGGWEC(+57.02)EKHSC(+57.02)PW	93 90 48 57 60 97 76 95 86 82 88 68 14 52	1.3E7
F1:4395 4396 4397	KPRM(+15.99)LEPTVNSSHDLM	76 45 70 91 88 94 48 50 35 33 54 76 92 93 93 89	9.58E5
F1:4398 4399 4400	DHSSDLRKQMFVY	45 52 83 76 51 14 9 15 15 49 50 28 34	1.75E6
F1:4402 4403 4404	KNRM(+15.99)LRATPDSSHDLM	31 38 62 86 86 25 28 21 5 43 41 54 84 82 94 89	3.92E7
F1:4405 4406 4407	MSDKSHKEC(+57.02)ELYAF	50 52 66 88 51 52 80 88 70 93 43 35 43 33	6.75E6
F1:4408 4409 4410	QTPSATVASAAFVY	24 45 40 56 77 59 48 48 51 87 59 59 92 90	3.41E6
F1:4411 4412 4413	MVQAEMKASEDLKKHGTVVL	66 90 68 82 96 91 88 86 86 97 90 90 87 78 39 24 51 52 59 95	7.37E6
F1:4418 4419 4420	DPNWEC(+57.02)EKHSC(+57.02)LGL	55 15 49 61 96 68 93 85 82 85 61 54 15 35	1.3E7
F1:4421 4422 4423	AGTQAYKKKEDLHAPLAEML	21 12 50 23 25 32 27 16 50 79 68 55 16 22 18 49 61 82 54 60	2.27E6
F1:4424 4425 4426	KTEAEC(+57.02)EKTKQKPPEAQVL	62 90 97 39 71 35 49 54 60 60 67 89 24 45 78 50 55 89 85	2.49E6
F1:4427 4428 4429	RMNPDKTLAVY	62 60 18 7 72 55 57 86 75 78 88	7.05E5
F1:4430 4431 4432	AKVAEENTLAVY	65 18 26 11 28 26 10 66 80 85 88 93	1.04E6
F1:4434 4435 4436	MVTATSGKFAVVDRC(+57.02)FTVM	61 69 67 51 37 22 26 19 19 39 28 28 52 20 26 28 60 69 68	4.58E6
F1:4437 4438 4439	LVGRSEC(+57.02)EQHSQPSM	70 59 29 14 43 92 70 87 68 48 63 79 69 46 33	6.75E6
F1:4440 4441 4442	C(+57.02)GLVTATTTGGDAVRLWEEVKAM	16 8 49 78 75 37 31 18 14 5 5 9 33 7 5 12 8 24 23 25 9 9 8	8.57E5
F1:4446 4447 4448	M(+15.99)LC(+57.02)AGNEL	99 99 98 99 77 83 88 77	1.21E6
F1:4450 4451 4452	LGRHSLF	97 83 90 98 98 100 99	1.79E7
F1:4453 4454 4455	TGTQGQLRL	97 96 100 100 96 98 100 83 94	1.35E7
F1:4456 4457 4458	QSDTRLGASL	92 97 92 79 61 96 86 98 99 94	1.41E6
F1:4459 4460 4461	VPLQKVQDDTKTL	100 99 100 98 97 99 99 99 99 99 88 97 97	1.18E7
F1:4462 4463 4464	MTKTDDKVKKKY	89 95 99 98 92 91 97 98 99 99 92 85	1.14E7
F1:4466 4467 4468	LRQQLEEATSDYSAELKNQHF	41 33 54 22 94 100 100 99 98 72 56 13 7 34 61 39 80 57 62 35 44	8.9E6
F1:4469 4470 4471	RLHFHDC(+57.02)F	56 82 95 91 94 93 97 99	7.44E6
F1:4472 4473 4474	RLHFHDC(+57.02)F	82 95 99 100 99 99 98 100	3.45E6
F1:4475 4476 4477	VDLRHKEFQTL	37 32 19 50 79 71 85 46 57 90 91	7.4E5
F1:4478 4479 4480	RLQQLEEATSDYDREKEQRL	46 91 94 94 99 100 100 90 85 70 71 65 77 66 96 92 82 60 21 45	3.86E6
F1:4482 4483 4484	TGTQGQLRL	97 97 100 100 92 88 100 97 94	1.35E7
F1:4485 4486 4487	LGRHSLF	97 82 93 99 99 100 100	1.79E7
F1:4488 4489 4490	VPLQQMTQPTKTL	99 99 100 96 93 95 86 83 62 93 95 99 87	1.18E7
F1:4491 4492 4493	VPLQKVQDDTKTL	85 76 79 68 89 91 81 94 94 85 86 95 88	1.14E7
F1:4494 4495 4496	MVTATTTGDGAVLLYVHDATVM	50 60 67 60 44 55 38 19 33 11 43 12 15 14 18 18 18 19 44 51 56 57	3.15E6
F1:4498 4499 4500	RLHFHDC(+57.02)F	49 78 96 88 91 91 98 99	7.44E6
F1:4501 4502 4503	LDN(+.98)SGSLQSSAELVPNANSARGM(+15.99)	73 90 99 100 98 99 95 90 95 91 57 28 15 54 85 88 98 95 78 69 32 43 55	2.37E6
F1:4504 4505 4506	LC(+57.02)AGRW	99 99 100 82 91 100	3.24E6
F1:4507 4508 4509	RLHFHDC(+57.02)F	56 82 94 93 93 93 97 98	3.45E6
F1:4510 4511 4512	LVGGWEC(+57.02)AW	99 99 96 91 94 100 95 95 95	1.14E6
F1:4514 4515 4516	TGTQGQLRL	98 97 100 100 92 88 100 97 95	1.35E7
F1:4517 4518 4519	LGRHSLF	96 77 90 98 98 100 99	1.79E7
F1:4520 4521 4522	M(+15.99)SLEAPEPKL	72 76 100 100 87 74 96 26 34 84	1.27E6
F1:4523 4524 4525	LRPGDDSSHDLMKRNF	76 57 34 10 23 99 100 97 82 82 98 90 77 23 32 63	1.96E6
F1:4526 4527 4528	KWSMVGLYDLMWDLM	30 17 7 6 22 9 9 8 35 66 23 10 34 51 28	1.0
F1:4530 4531 4532	METVKQHAAKVPHQKVTQF	33 71 59 59 61 34 37 61 99 79 76 12 38 52 60 59 63 67 76	5.73E6
F1:4533 4534 4535	HVLSNDVC(+57.02)AQVHKPKVTKF	99 99 100 94 71 95 98 98 95 92 98 99 81 68 80 80 96 96 99	2.98E6
F1:4536 4537 4538	LC(+57.02)AGRW	99 99 100 92 96 100	3.24E6
F1:4542 4543 4544	TALGGLLKKKGHHEAELKPL	91 95 93 55 80 81 74 91 98 95 79 89 95 98 93 100 99 81 76 71	1.29E6
F1:4546 4547 4548	LGRHSLF	96 79 87 98 99 100 100	1.79E7
F1:4549 4550 4551	VNLQ(+.98)EQKGL	88 93 100 99 100 97 94 92 85	4.32E6
F1:4552 4553 4554	TPVSAQAGRVTGL	69 63 90 100 100 93 74 77 79 92 87 88 87	7.18E5
F1:4555 4556 4557	TGTQGQLRL	95 94 100 99 91 86 100 96 93	1.35E7
F1:4565 4566 4567	LVGGWEC(+57.02)EKHSC(+57.02)PW	93 89 70 62 63 96 73 96 90 88 92 80 21 54	5.25E6
F1:4568 4569 4570	TAPKKLEEATSDRKEFMGEKYLAY	10 11 5 10 20 63 99 98 76 62 23 15 5 5 34 12 5 5 65 5 5 6 8 8	7.22E5
F1:4578 4579 4580	NVLVHPQAM(+15.99)	88 98 100 100 99 98 96 91 79	2.07E6
F1:4581 4582 4583	LVGQN(+.98)EC(+57.02)EKHSQPAM(+15.99)	78 67 32 22 26 94 44 69 76 72 71 77 76 52 40	2.18E6
F1:4584 4585 4586	VNLEEQKGL	61 63 95 94 84 80 82 75 92	4.32E6
F1:4587 4588 4589	AAVKAPGF	99 98 99 100 100 99 100 100	3.31E5
F1:4590 4591 4592	MLC(+57.02)AGRAM	97 95 99 97 79 86 86 88	1.15E6
F1:4594 4595 4596	LVGGWEC(+57.02)EQHSTRW	82 75 50 26 35 85 65 93 78 70 74 22 16 12	5.25E6
F1:4603 4604 4605	HLVRFRPAVRTHMVM(+15.99)WTVVL	38 49 6 5 6 5 8 6 5 5 5 5 52 20 12 8 21 30 90 95	6.52E5
F1:4606 4607 4608	LHQTEAAPLC(+57.02)AYDLKEKHKVL	13 11 31 62 76 48 11 5 21 5 5 5 21 25 28 33 15 8 9 89 94	3.62E5
F1:4613 4614 4615	AGGVAVLKVKATEVEMKEKQNL	69 66 66 96 99 99 82 68 74 19 17 39 97 92 99 93 80 91 83 52 56 68	2.21E6
F1:4616 4617 4618	AGGVAVLKVGAATEVEMKEKKNL	74 81 90 97 99 99 97 98 89 70 80 81 49 96 93 99 91 82 97 92 86 67 46	2.41E6
F1:4622 4623 4624	KDRFLPEAENSSHDLM	54 66 51 90 78 7 37 31 44 33 27 31 69 93 97 95	9.81E5
F1:4626 4627 4628	AQPSTAEELKTDY	56 46 84 98 99 99 99 99 89 86 67 93 97	5.15E6
F1:4629 4630 4631	KKN(+.98)DPL	71 71 78 91 100 100	2.77E6
F1:4632 4633 4634	FYNAKAGL	93 95 98 99 97 97 95 96	1.11E6
F1:4635 4636 4637	LSANSN(+.98)ETVGKL	92 96 93 89 90 87 99 99 99 96 96 91	2.81E5
F1:4642 4643 4644	NAKAGLC(+57.02)QTF	90 97 99 98 90 98 98 100 100 100	4.27E7
F1:4645 4646 4647	M(+15.99)LTWHM(+15.99)	94 76 33 34 57 87	8.88E4
F1:4648 4649 4650	NAKAGLC(+57.02)PNF	94 91 99 99 97 99 99 70 78 89	1.08E6
F1:4651 4652 4653	FGKC(+57.02)ADHF	88 40 33 63 67 61 46 38	5.96E5
F1:4654 4655 4656	TGTQGQLRLDC(+57.02)RVVPAM(+15.99)	80 73 99 95 74 82 85 57 79 80 55 17 50 70 40 24 34	4.95E5
F1:4661 4662 4663	LKTLEDLDVSHTKQL	97 98 100 100 83 61 68 61 61 57 82 79 82 94 87	2.51E6
F1:4664 4665 4666	KKDDPL	91 89 79 85 100 100	2.77E6
F1:4667 4668 4669	QLTLELKTLDLPQDL	18 59 94 98 96 94 74 68 75 97 97 21 50 21 63	1.28E6
F1:4670 4671 4672	AAKDVKFKSALYHVW	80 91 97 91 92 98 87 43 20 31 91 60 46 48 75	4.04E5
F1:4674 4675 4676	NAKAGLC(+57.02)QTF	92 96 99 99 90 98 98 100 100 100	4.27E7
F1:4677 4678 4679	FLAPEPQL	82 92 98 97 99 23 74 99	2.22E6
F1:4680 4681 4682	QN(+.98)FKSADVVY	34 59 83 82 90 90 69 81 99 99	1.24E6
F1:4683 4684 4685	ALGTELDDLTRTHGKL	21 31 25 34 65 57 95 90 82 10 14 21 22 33 26 18	5.39E5
F1:4686 4687 4688	NAKAGLC(+57.02)VGAM	93 97 99 97 90 84 78 62 75 72 56	1.08E6
F1:4693 4694 4695	LVGGSDEC(+57.02)EKHSQPW	80 74 39 34 30 33 75 61 95 89 90 91 77 76 81	1.84E6
F1:4696 4697 4698	GRGRVLDKSF	38 32 34 51 92 97 97 98 100 99	5.97E5
F1:4699 4700 4701	LVGQM(+15.99)EC(+57.02)EKHSQPW	90 72 30 21 62 86 29 65 79 66 75 55 61 78	8.22E5
F1:4702 4703 4704	LGFQAHQEC(+57.02)EVQPW	50 26 46 34 16 17 55 61 34 88 52 65 74 79	7.68E5
F1:4706 4707 4708	NAKAGLC(+57.02)QTF	90 96 98 98 87 94 92 98 99 100	4.27E7
F1:4709 4710 4711	VALSGGHTF	97 99 100 100 96 91 98 100 100	8.9E5
F1:4715 4716 4717	HKSEEATSDYDKVW	41 44 46 97 93 82 76 76 78 82 83 75 27 21	3.76E5
F1:4718 4719 4720	FLRPGDDSSHDL	94 98 98 45 43 93 95 99 99 89 87 84	3.51E5
F1:4722 4723 4724	AGGVAVLKVQATEVEMAKAM	52 51 55 84 100 100 100 89 86 95 94 74 97 84 95 38 51 23 21 18	8.03E5
F1:4728 4729 4730	MVTATTTGDGAAKTHVTVM	52 65 71 89 82 70 60 40 49 26 82 84 44 41 50 51 62 69 67	7.23E5
F1:4731 4732 4733	GC(+57.02)VNTKM(+15.99)GSSGGPLVY	12 24 46 62 81 18 19 48 84 80 70 79 65 84 94 90	5.19E5
F1:4734 4735 4736	SSN(+.98)LVPSVKW	54 60 88 98 100 99 59 55 40 33	4.11E5
F1:4738 4739 4740	SLSKMDQTL	91 96 99 96 95 95 92 100 99	1.94E7
F1:4741 4742 4743	MDPLKKVQDDTKTL	54 59 65 77 93 93 94 96 96 99 97 95 94 77	5.92E7
F1:4744 4745 4746	MTKTDDKVKQLPPM	81 88 90 97 85 71 66 65 77 86 91 85 83 79	4E7
F1:4747 4748 4749	DNAVRHKL	70 78 96 93 35 29 44 76	4.68E5
F1:4750 4751 4752	WGNVLANEDKNVGLNL	43 38 44 38 54 54 75 98 98 99 99 98 93 95 70 91	1.24E6
F1:4754 4755 4756	MTKPPFTKLHW	56 60 46 12 12 31 12 14 61 33 28	9.38E6
F1:4757 4758 4759	LKTLVWATLSHQL	91 92 98 82 59 62 46 49 54 60 52 78 90	5.21E5
F1:4760 4761 4762	AKKTDDKVKEKMF	45 56 62 81 75 78 65 60 46 65 30 34 31	8.9E5
F1:4763 4764 4765	DDSKKFHC(+57.02)VSRVC(+57.02)Y	45 40 39 40 12 19 16 11 22 17 12 45 78 87	1.17E6
F1:4770 4771 4772	MDPLKKVQDDTKTL	66 69 67 81 96 93 93 97 98 98 92 82 93 75	5.92E7
F1:4773 4774 4775	MTKTDDKVKQLPPM	77 85 87 96 80 62 26 25 69 80 48 31 77 73	4E7
F1:4776 4777 4778	KVSHSYWEL	81 85 90 95 86 15 6 79 91	1.88E6
F1:4779 4780 4781	SYFTYKTL	72 48 13 9 9 41 93 96	1.94E7
F1:4782 4783 4784	QVSHSFPHPL	90 93 99 98 99 98 91 98 95 99	1.81E6
F1:4786 4787 4788	LKTLVTRLNVESHTQSVSTLL	89 89 98 86 62 82 57 65 82 72 87 72 84 94 89 86 86 90 73 35 80	1.22E7
F1:4789 4790 4791	KLTLYQTHSLKLFFSVSLTL	83 90 98 99 98 96 99 99 98 99 56 67 37 29 78 91 93 55 55 81	2E7
F1:4792 4793 4794	MTWRHLVRRM	71 66 26 21 50 73 59 32 33 63	9.38E6
F1:4795 4796 4797	LKTLVTRLNEVSHTQSVSTLL	51 63 89 93 94 80 56 59 59 25 7 51 78 85 73 83 92 86 60 32 48	6.1E6
F1:4798 4799 4800	LTMSVSKTHSLEFSVSVVF	26 20 69 95 88 92 99 98 97 95 89 79 41 34 45 44 18 18 45	1.89E6
F1:4802 4803 4804	M(+15.99)VPLQKVQDDTKTL	84 82 67 73 95 94 93 98 99 99 96 91 94 80	5.92E7
F1:4805 4806 4807	MTKTDDLNKKLPPM	82 89 90 97 85 61 49 39 76 88 82 71 82 79	4E7
F1:4808 4809 4810	YNGVTSYAFSHLTF	11 7 9 18 22 23 15 5 6 25 11 15 45 70	3.1E6
F1:4811 4812 4813	VLSNDVC(+57.02)AQVHPKKVTKM(+15.99)	79 86 69 51 72 90 93 96 93 89 52 18 79 61 55 59 59 56	4.82E6
F1:4814 4815 4816	TLSANSN(+.98)ETVGKL	96 98 99 98 95 95 93 99 98 99 97 98 94	1.37E6
F1:4818 4819 4820	LKTLYQTHSLLKFPHVSTLL	55 56 95 94 89 79 88 97 96 97 25 15 16 19 28 79 82 21 27 60	2E7
F1:4821 4822 4823	LQTLVTRVKDVTHTC(+57.02)AKKL	88 68 98 96 68 76 50 49 82 82 67 73 89 85 45 70 60 89 69	4.48E6
F1:4824 4825 4826	VLSNDVC(+57.02)AKVYLPVAKFF	72 79 76 39 59 91 61 46 15 25 50 32 16 48 50 23 23 90	4.06E6
F1:4827 4828 4829	LKTLVTRLNDLSHTC(+57.02)AQKL	85 89 96 90 77 84 70 66 75 79 97 97 94 86 39 63 50 86 78	3.14E6
F1:4834 4835 4836	MLC(+57.02)QENL	99 100 100 71 82 72 83	2.35E6
F1:4837 4838 4839	RM(+15.99)LRPTADSSHDLM	39 49 61 14 5 37 63 94 96 96 93 71 62 93	7.51E6
F1:4840 4841 4842	AGGVAVLKVKATEVEMTKHF	89 93 97 100 100 100 99 99 98 97 90 85 100 98 99 92 65 65 72 63	1.89E6
F1:4843 4844 4845	LKTLVTLKAYNELAYSW	33 28 74 73 18 8 20 22 35 8 15 66 44 24 34 46 33	5.01E5
F1:4850 4851 4852	M(+15.99)LC(+57.02)AGRW	98 100 100 100 96 94 99	1.37E7
F1:4853 4854 4855	AYYKLEEATSDYDVNEALKWRL	23 19 16 51 88 100 100 100 99 79 72 39 32 27 17 86 68 91 49 28 38 52	1.0
F1:4856 4857 4858	MMDHSSDRLRGPLM	48 59 57 21 50 62 83 9 18 41 30 39 74 76	1.35E6
F1:4859 4860 4861	AVVKQLEENEMM(+15.99)MREKLQERGL	28 9 8 33 26 55 91 73 5 14 6 5 5 16 68 59 43 25 59 27 10 32	3.68E5
F1:4862 4863 4864	LGVVHADPDDLGKNHEL	63 65 99 100 100 100 100 51 89 99 98 94 90 56 89 99 97	1.42E6
F1:4866 4867 4868	DMVARVVADSSHDLM	32 40 19 25 13 11 24 33 87 89 91 84 85 93 88	7.51E6
F1:4869 4870 4871	AVVVHWRSLMC(+57.02)AWTL	85 89 98 94 88 51 45 41 46 37 57 72 62 49 74	8.84E5
F1:4875 4876 4877	VC(+57.02)VKVLGTVGL	79 88 99 99 100 92 49 73 97 63 60	2.12E5
F1:4878 4879 4880	TSVAKVLGALW	90 95 96 92 96 100 85 50 82 67 51	2.32E5
F1:4882 4883 4884	M(+15.99)LC(+57.02)AGRW	99 100 100 100 94 94 99	1.37E7
F1:4885 4886 4887	ADLRGKNEDKNVGLKVPGW	82 89 96 66 67 80 98 100 100 96 88 90 79 94 95 93 25 20 62	2.1E7
F1:4888 4889 4890	WGPDGKNEDKNVGLKVARL	81 34 46 38 44 73 62 99 98 99 96 97 94 98 96 82 67 20 55	1.6E7
F1:4894 4895 4896	GKVEADLAGHGQEVL	43 70 70 98 92 90 96 92 48 61 54 78 97 91 96	2E6
F1:4898 4899 4900	LKTLVTRLNDLPDQL	86 93 99 100 97 89 71 74 88 88 93 44 23 82 89	3.61E7
F1:4901 4902 4903	QLTELN(+.98)NLRTVAPRL	66 90 79 95 99 95 88 89 63 59 94 95 45 45 50	1.17E7
F1:4904 4905 4906	KLTLVTRLNDLPQPM	56 78 92 96 70 65 74 62 70 78 76 21 46 5 21	9.11E6
F1:4907 4908 4909	WVVSLTLKFGGAGY	27 20 19 97 99 59 61 39 19 17 43 62 23 34	1.84E6
F1:4910 4911 4912	LVGGWEC(+57.02)EQHSSARL	79 68 25 15 35 94 85 96 83 86 91 65 59 19 44	1.08E7
F1:4914 4915 4916	ADLRGQNEDKNVGLQVARL	83 90 97 67 57 69 98 100 100 91 80 86 76 91 94 95 77 38 38	2.1E7
F1:4917 4918 4919	WTTHLESNKDAGGLQVVQL	50 24 34 33 52 73 45 96 97 95 73 46 88 94 92 85 34 33 38	1.6E7
F1:4920 4921 4922	MLC(+57.02)AGRAM	97 95 100 97 73 90 83 76	1.37E7
F1:4923 4924 4925	VGGWEC(+57.02)EKHSVYY	79 65 82 78 79 52 93 86 82 80 68 67 67	8.86E5
F1:4926 4927 4928	QGRMMLC(+57.02)HM(+15.99)NC(+57.02)NSLVHM	24 16 19 27 29 43 29 10 8 9 8 35 37 40 27 27 19	3.77E6
F1:4930 4931 4932	LKTLVTRLNDLDPQL	94 96 100 100 86 65 66 71 92 93 95 26 17 88 93	3.61E7
F1:4933 4934 4935	LKTLELKTLGSTKC(+57.02)F	46 55 88 88 88 77 65 44 46 6 54 40 57 39 59	9.11E6
F1:4936 4937 4938	KKKSLDNLRTTSKGY	55 85 80 98 99 89 74 74 26 50 48 69 57 25 75	1.17E7
F1:4939 4940 4941	LAVKNLEEATSDMM(+15.99)SVARL	75 62 9 22 25 45 68 99 97 94 67 71 63 62 71 56 18 30 68	1.48E6
F1:4942 4943 4944	NAKAGLC(+57.02)ETF	87 94 98 95 81 83 67 100 99 100	8.39E5
F1:4946 4947 4948	KLFPPAELTDANL	54 62 23 32 57 68 89 90 77 91 95 50 82	2.36E6
F1:4949 4950 4951	LVGSLLAELTDANL	29 30 10 76 54 46 97 100 99 98 94 88 66 84	2.13E6
F1:4958 4959 4960	LKTLELNSLTHTKL	90 94 99 93 90 74 34 44 56 79 82 92 91 85	2.2E6
F1:4962 4963 4964	HGNSAMM(+15.99)C(+57.02)QRM(+15.99)LTGN(+.98)PL	26 5 9 23 31 32 25 8 7 9 16 57 55 18 20 13 26	3.08E6
F1:4965 4966 4967	LKTLVTRLDVESHTKSVSDVL	92 94 97 93 44 82 72 82 79 41 68 82 89 93 93 90 87 87 28 24 54	4.08E6
F1:4968 4969 4970	LVGGWEC(+57.02)EKHSTYY	92 88 44 46 75 96 71 95 90 93 95 85 72 77	1.08E7
F1:4971 4972 4973	VAAVKAPGF	95 97 100 99 98 99 97 98 99	5.42E5
F1:4974 4975 4976	KLTLYQTPLPLSHRC(+57.02)VSLTL	72 81 99 99 98 95 91 28 24 28 89 71 82 59 74 94 95 60 51 73	1.6E6
F1:4981 4982 4983	AKALLTEGQL	82 90 100 100 100 99 99 76 75 89	3.41E5
F1:4987 4988 4989	LVGGWEC(+57.02)EKHSQPAM	82 79 59 55 65 98 66 84 85 79 78 85 74 57 46	2.8E6
F1:4990 4991 4992	AGGVAVLPAEYPLMTTREKKTKYWWRLW	23 20 18 41 85 76 26 5 12 30 8 5 5 17 12 8 20 70 28 26 22 5 7 5 5 5 5 5	2.81E5
F1:4994 4995 4996	RGLVKVAAVKAPGF	60 40 50 85 96 100 100 100 100 100 100 96 92 98	6.48E6
F1:4997 4998 4999	LVGGWEC(+57.02)EKHSTYY	91 88 52 52 76 96 73 94 87 91 95 90 82 86	1.08E7
F1:5000 5001 5002	SSGGTLC(+57.02)GNL	26 33 25 35 23 65 49 17 33 62	3.99E5
F1:5003 5004 5005	RRLKVAAVKAPGF	68 34 52 86 97 98 99 99 100 100 98 94 97	1.79E6
F1:5010 5011 5012	AVPNVAAALLVPL	80 62 84 88 92 77 74 90 66 59 51 24 50	4.23E5
F1:5013 5014 5015	LGM(+15.99)QSHKC(+57.02)ALGPPDAM	48 23 46 48 44 45 62 14 14 39 27 40 39 54 44 32	2.8E6
F1:5016 5017 5018	GVGLVKVAAVKAPGF	22 67 82 96 96 93 91 95 96 96 98 79 68 70 96	3.95E5
F1:5019 5020 5021	DPLLQKVQDDTKTL	51 21 66 83 92 91 86 73 93 95 97 99 98 67	2.36E6
F1:5022 5023 5024	KPNQWPYHGW	39 23 26 9 8 17 29 20 29 39	3.44E5
F1:5029 5030 5031	RGLVKVAAVKAPGF	65 39 44 78 93 100 100 100 100 99 100 86 79 95	6.48E6
F1:5032 5033 5034	DEC(+57.02)AGRSL	75 89 100 100 92 61 94 99	5.12E5
F1:5035 5036 5037	RTEKDAFGNANSAGRFPVLSAL	14 14 45 51 57 82 94 84 57 45 31 38 35 5 10 48 21 62 59 37 26 51	2.02E6
F1:5038 5039 5040	KLTLHPVYVALNPAVQY	30 39 32 30 10 7 11 63 79 73 63 30 22 57 54 37 33	7.98E5
F1:5042 5043 5044	KLADGTLGVNRDKNVGLQVARL	89 100 96 95 21 37 70 62 79 63 46 90 90 77 92 87 96 85 86 80 34 39	5.32E6
F1:5045 5046 5047	NAQAGMAAKPF	89 93 95 96 88 69 70 77 99 97 99	2.92E6
F1:5048 5049 5050	VVLDKSF	100 100 100 99 98 98 99	1.28E6
F1:5051 5052 5053	KLWLKNVNEDQNVGLKLYY	49 51 16 48 26 24 29 71 98 95 86 89 82 17 41 79 61 29 31	1.72E6
F1:5054 5055 5056	KLADLRANNEDQNVGLQVARL	98 99 93 91 44 23 17 17 40 68 82 83 85 95 96 99 94 84 55 20 40	1.48E6
F1:5058 5059 5060	ADAVKVTL	90 93 100 100 98 99 100 99	7.5E5
F1:5061 5062 5063	FYTSSKC(+57.02)EKHWYY	16 17 17 82 27 20 18 56 74 41 21 26 29	1.55E6
F1:5064 5065 5066	EKWAWFGPTKMGRMVDLLRM(+15.99)	40 15 5 9 9 44 27 7 25 23 14 5 7 11 10 52 27 29 50 57	1.15E6
F1:5067 5068 5069	SPMPVRC(+57.02)AWKVNFF	33 25 44 15 25 19 35 41 49 20 19 26 27 51	1.12E6
F1:5070 5071 5072	QN(+.98)LARSKTGF	61 49 51 44 40 50 62 60 71 92	1.02E7
F1:5074 5075 5076	SKLADALGVNKSKLWGGLKFEY	90 94 100 99 95 65 85 55 66 83 83 21 18 56 43 23 70 80 67 76 85 46	3.76E6
F1:5077 5078 5079	SGPDLLAVFPDKRLGM	28 17 5 18 26 27 65 45 35 14 56 38 24 33 11 56	1.1E6
F1:5080 5081 5082	SKLADLQVNQDVNWGGLKVARL	66 80 99 95 93 83 45 81 92 92 90 35 15 46 29 79 74 85 83 65 28 32	1.35E6
F1:5083 5084 5085	KSLADRLAPMEDKNVGLKVPGW	21 23 15 10 5 5 12 11 8 12 82 77 33 29 31 24 51 44 38 5 5 12	1.01E6
F1:5086 5087 5088	TVSMLAGHGKETPAVL	22 25 16 37 51 56 39 48 17 29 81 34 48 57 51 35	8.04E5
F1:5090 5091 5092	TGHPETLEKFDKF	94 89 100 96 100 100 100 100 100 100 100 100 100	2.41E7
F1:5093 5094 5095	TPPPETLEKFDKF	96 88 88 97 100 100 100 100 100 99 99 99 98	1.53E7
F1:5096 5097 5098	TGHPETLEKFDKF	93 82 92 95 99 99 98 99 95 96 96 96 98	7.11E6
F1:5099 5100 5101	VGENNLAC(+57.02)QPNTPW	51 32 28 18 14 21 35 14 24 35 28 55 81 79	1.57E6
F1:5102 5103 5104	AEPQTSLGQQEEPW	12 31 8 11 28 27 13 8 25 65 39 41 17 22	1.34E6
F1:5106 5107 5108	LMDRLY	99 99 99 98 98 99	1.65E7
F1:5109 5110 5111	LKTLVTGVQVDLDPLQSW	80 82 95 89 55 21 5 23 22 32 50 83 38 13 50 41 51 65	9.5E6
F1:5112 5113 5114	LQTLEDLTVTHTKKL	88 90 100 99 82 38 46 48 46 49 72 67 66 89 93	2.66E6
F1:5115 5116 5117	LKTLVNRDDVLSHTKSW	43 75 76 79 74 35 31 59 34 30 52 80 66 76 91 79 69	2.72E6
F1:5118 5119 5120	GFSKTHSLDNLRTTPPKL	11 24 69 81 84 95 98 99 90 63 75 54 65 73 21 20 25 28	1.94E6
F1:5122 5123 5124	TGHPETLEKFDKM(+15.99)	82 71 99 93 98 95 96 99 94 96 98 100 100	2.41E7
F1:5125 5126 5127	TPPPETLEKFDKF	95 89 88 92 100 99 98 99 96 97 99 97 98	1.53E7
F1:5128 5129 5130	SAHLFKELTEVQM(+15.99)	33 40 80 96 93 92 97 84 77 88 70 90 95	7.11E6
F1:5131 5132 5133	LKETLLKTLVFQC(+57.02)F	44 34 55 34 79 56 40 50 62 69 66 79 54 22	7.89E5
F1:5134 5135 5136	ALTVSLN(+.98)FLLVLAMAY	14 20 29 37 43 89 74 7 11 9 14 51 33 29 27 52	7.74E5
F1:5138 5139 5140	LMDRLY	99 99 99 98 99 100	1.65E7
F1:5141 5142 5143	YVNLEEQKGL	89 89 98 99 100 100 97 97 92 93	3.28E6
F1:5144 5145 5146	VGTLSANSN(+.98)ETVGKL	82 69 96 100 99 99 98 98 98 100 100 100 98 99 99	5.5E6
F1:5147 5148 5149	QVSHSMLHPLY	90 86 95 96 93 31 18 60 93 98 96	6.05E6
F1:5150 5151 5152	QVSHSFPHPLY	78 86 99 99 99 99 97 99 98 99 95	4.5E6
F1:5154 5155 5156	DYSNPVLY	77 48 94 62 55 68 87 99	8.87E6
F1:5160 5161 5162	KAVAC(+57.02)M(+15.99)ETLAVY	55 43 54 44 24 22 76 79 94 96 97 97	3.78E6
F1:5166 5167 5168	ELRFLPGRDDSSHDLVPL	41 20 49 63 60 5 5 8 57 90 93 98 91 81 79 29 12 41	1.32E7
F1:5170 5171 5172	KRRKPMSAEDSSHHMRL	88 15 12 35 12 18 54 29 52 94 92 90 83 28 26 21 70	6.37E6
F1:5182 5183 5184	AGGVAVLKVGAATEVEMKAW	86 89 90 99 100 100 100 100 100 93 97 100 99 100 100 100 100 98 41 21	5.39E6
F1:5189 5190 5191	KMN(+.98)QTLAVY	79 79 95 94 97 99 99 100 100	4.2E6
F1:5192 5193 5194	KNRFLM(+15.99)YDDVLVDLPVL	21 15 46 57 48 12 12 50 73 11 9 9 48 45 5 12 45	1.32E7
F1:5198 5199 5200	KGVAVLKVKATEVEMTHF	66 68 89 100 100 99 96 95 85 91 93 100 93 99 82 32 33 24	8E6
F1:5202 5203 5204	VVNTTLDKVKVAAVKAPGFVRMTDVL	93 91 61 20 6 8 22 50 62 27 73 90 67 62 73 79 16 30 61 45 14 20 28 35 12 43	2.04E6
F1:5205 5206 5207	KLTSFY	99 99 99 99 100 100	5.17E5
F1:5208 5209 5210	KGVAVLKVKATEVEMTHF	78 77 94 100 100 99 97 98 95 89 96 100 98 100 97 79 31 43	5.39E6
F1:5211 5212 5213	LQDDSSSATEEPALTLGGAHGERNSQF	16 18 55 81 85 89 79 72 90 99 96 77 96 89 74 73 34 35 65 50 32 81 38 41 40 49 49	1.02E7
F1:5218 5219 5220	MVPLKQVKDDTQTL	63 66 67 96 98 97 95 95 97 95 79 63 90 88	2.6E7
F1:5221 5222 5223	YNAKAGLC(+57.02)KTM(+15.99)	91 94 99 99 99 95 99 97 98 99 100	1.46E7
F1:5224 5225 5226	MVPLQKVKN(+.98)NTLVM	78 82 72 83 69 86 90 54 30 77 85 90 85 82	1.59E7
F1:5227 5228 5229	NVLAASHKEC(+57.02)GTSQPW	30 43 50 88 73 34 21 46 74 22 18 73 60 63 54 52	7.53E6
F1:5230 5231 5232	QLDDSSSATEEPALTLGQHWRDVDF	41 81 75 95 96 97 95 95 93 98 99 49 57 95 97 98 70 71 96 87 48 54 18 24 66	8.52E6
F1:5234 5235 5236	KLDN(+.98)SSSATEEPALTLGNTDYFKEW	15 26 45 72 70 70 30 43 86 99 100 89 90 86 76 79 32 16 15 10 9 9 9 26 11	1.02E7
F1:5237 5238 5239	KTLFRLMVASGY	51 50 55 15 11 20 17 18 62 68 41 65	4.72E6
F1:5240 5241 5242	LPQKVQDDTKTL	95 82 86 96 94 85 90 94 95 89 84 82	1.25E6
F1:5243 5244 5245	VASKLADAVNQDTPYAHNLKVNLL	52 57 37 32 75 72 70 69 57 34 32 21 13 5 6 11 11 21 57 19 43 29 18 13	1.39E6
F1:5246 5247 5248	LFDELYY	99 99 97 87 79 99 100	2.53E6
F1:5250 5251 5252	SKMDQTLAVY	54 56 88 89 91 98 99 100 100 100	1.17E7
F1:5253 5254 5255	SPPERLALY	49 88 97 100 97 100 97 99 97	1.2E7
F1:5256 5257 5258	GAKALQQVKDDTKTL	18 33 60 31 35 45 65 30 15 76 92 96 89 91 56	2.6E7
F1:5259 5260 5261	MVMTNPPLRNKTTL	37 51 63 59 35 24 9 17 9 45 34 25 27 48	1.59E7
F1:5262 5263 5264	RPDHPEWPPYTGDGTLLL	23 32 74 27 8 29 12 85 69 90 80 35 72 20 34 29 28 33	7.92E7
F1:5266 5267 5268	LKTLVTRLNDLQPVMRW	59 55 55 73 63 62 35 30 34 40 35 43 9 28 11 9 34	1.35E6
F1:5269 5270 5271	RPDFC(+57.02)MLEPETNTVKNL	23 13 62 48 51 7 29 49 62 100 62 12 10 12 52 41 37	5.28E7
F1:5272 5273 5274	LPWSHKC(+57.02)EETSQPW	41 16 10 37 40 65 11 31 57 71 70 73 86 89	7.53E6
F1:5275 5276 5277	VDSNVHLNSSDL	56 50 12 10 21 26 24 22 39 44 46 50	6.31E5
F1:5282 5283 5284	KSMDQTLAVY	86 72 92 87 86 98 99 100 100 100	1.17E7
F1:5285 5286 5287	SPPERLALY	51 90 98 100 98 100 97 99 99	1.2E7
F1:5288 5289 5290	LVRM(+15.99)C(+57.02)LEPPYTGDEASPL	27 28 18 60 71 67 50 78 69 92 86 39 72 68 17 18 14 26	7.92E7
F1:5291 5292 5293	LAN(+.98)LDLLNEDKNVGLKVNLL	95 93 99 88 19 46 45 67 94 49 46 51 71 51 74 65 68 14 12 50	2.58E6
F1:5294 5295 5296	SSHDDLRWC(+57.02)HPLLSF	31 54 38 39 29 14 7 9 9 10 12 26 72 63 63	2.6E6
F1:5298 5299 5300	LVGGWEC(+57.02)EQHSVYY	93 89 62 34 48 97 76 92 77 78 74 56 52 55	1.51E7
F1:5301 5302 5303	LKTLVTRLNDLSHTQW	86 90 98 99 98 96 83 74 59 85 88 85 92 97 97 91	1.38E7
F1:5304 5305 5306	VWLLVWQPAM(+15.99)	62 18 26 85 76 62 41 49 88 72	5E6
F1:5307 5308 5309	GPVDM(+15.99)C(+57.02)LWHYTWQKNL	15 10 27 77 54 71 79 5 9 43 52 5 12 55 62 89	5.28E7
F1:5314 5315 5316	RPDHAVMELPETGDGEVVL	26 44 89 39 21 15 16 57 46 82 95 70 59 72 21 62 22 23 45	7.92E7
F1:5317 5318 5319	MLDAC(+57.02)SLKWVQLLAHY	72 84 71 60 67 84 26 18 18 35 34 45 44 62 33 25	5.31E6
F1:5320 5321 5322	NVVLDKSF	93 96 100 97 86 93 99 99	3.03E6
F1:5330 5331 5332	LLNPASLMNLL	96 71 50 38 54 50 54 43 75 98 98	1.77E7
F1:5333 5334 5335	LVKC(+57.02)GPTYLPLLC(+57.02)M(+15.99)DHM	38 34 46 19 5 5 52 24 15 5 38 17 17 26 63 29 52	5.28E7
F1:5336 5337 5338	RGHSPYHPEDTGKVM(+15.99)	32 24 41 79 22 51 31 15 95 88 78 59 96 99 91	1.51E7
F1:5339 5340 5341	RLAELLGSPMLQNLL	30 41 32 49 59 31 7 30 25 32 56 34 30 59 57	2.79E6
F1:5342 5343 5344	NVHSLDEPHM(+15.99)TGQVF	19 22 44 50 77 77 91 69 95 84 77 56 85 85 88	8.33E6
F1:5346 5347 5348	LRPGDDSSHDLVPL	90 73 23 52 88 100 100 100 100 97 97 70 54 88	2.52E7
F1:5349 5350 5351	MLC(+57.02)AGRW	100 100 100 100 93 97 100	3.13E6
F1:5352 5353 5354	GRHSPVQGLEDTGKVM(+15.99)	20 43 44 95 60 72 57 7 15 91 88 82 61 94 97 97	5.35E7
F1:5355 5356 5357	LRPGDDSSHNGPRL	98 96 98 95 100 100 99 97 95 55 38 95 90 94	1.07E7
F1:5358 5359 5360	MRVLSMLAF	19 8 11 63 44 23 21 25 18	2.35E6
F1:5362 5363 5364	VNHSLFHPEDTGKVM(+15.99)	26 29 51 59 69 90 94 43 77 68 63 49 92 92 93	3.18E7
F1:5365 5366 5367	RPDHVAMELPETGDGTPEL	33 48 90 38 17 17 21 70 79 92 100 73 45 49 22 32 22 56 29	7.92E7
F1:5368 5369 5370	LVQC(+57.02)GPTYLPLLC(+57.02)FDHM	21 22 43 26 6 10 61 56 15 5 43 20 21 22 59 27 43	5.28E7
F1:5371 5372 5373	AFRPTALAGSDNC(+57.02)VF	39 19 12 10 12 15 15 27 7 40 57 31 43 23 15	8.85E6
F1:5374 5375 5376	HDPPVDHSSAPTGVPL	12 14 7 6 9 34 54 46 33 21 12 16 13 27 14 23	6.57E6
F1:5378 5379 5380	RGHSPVANLEDTGQVF	27 21 44 88 44 49 11 10 12 76 56 63 39 84 95 96	5.35E7
F1:5381 5382 5383	TYQGTDVVM(+15.99)F	39 40 82 78 87 84 69 72 76 97	7.87E6
F1:5384 5385 5386	LRPGDDSSHDLPVL	81 55 15 15 90 98 96 98 95 92 82 23 27 69	2.52E7
F1:5387 5388 5389	ERLQTHAMYQW	25 7 14 10 33 78 28 10 14 14 23	1.03E7
F1:5390 5391 5392	EPVWWHHVKC(+57.02)AL	32 10 12 12 14 34 15 31 44 24 21 26	7.6E6
F1:5394 5395 5396	TYKGTFHPEC(+57.02)NLLF	37 39 65 48 70 96 94 61 88 77 63 49 51 91	3.18E7
F1:5397 5398 5399	RPDFC(+57.02)LWHYTGDWTPL	46 49 94 52 66 79 10 21 80 82 61 67 20 19 14 33	7.92E7
F1:5400 5401 5402	RPDM(+15.99)C(+57.02)LEPPYTNEAELL	21 10 54 45 46 92 94 34 5 45 67 8 21 10 60 25 74	5.28E7
F1:5403 5404 5405	RGHSGHWGWDTGKVF	28 20 54 79 9 12 5 12 12 56 56 45 98 99 96	8.48E6
F1:5406 5407 5408	QVGTAQLHVQGTC(+57.02)Y	21 27 33 52 35 33 45 45 31 62 52 74 78 68	4.28E6
F1:5410 5411 5412	LRKQLEEATSDRKYMTAEELKHEL	33 5 12 15 81 97 96 85 60 29 31 5 5 6 20 26 57 90 87 67 11 5 13 35	4.63E7
F1:5413 5414 5415	LEWPLEEATSDMM(+15.99)VWKLQERVAKL	54 52 7 5 72 98 100 97 75 39 41 37 31 23 29 60 77 15 86 48 50 67 81 82	4.35E7
F1:5416 5417 5418	GRHSPYYAEDTGKVF	19 40 43 85 34 63 20 20 87 68 73 51 96 94 46	5.35E7
F1:5419 5420 5421	LRQQLEENEMMM(+15.99)REKLKERAARL	62 30 33 28 48 92 97 21 45 23 50 43 55 41 12 17 10 82 55 33 31 46 48	8.01E6
F1:5422 5423 5424	LSEPAELTDKGL	88 85 99 98 99 100 100 99 98 86 51 93	4.41E6
F1:5426 5427 5428	LRKGPSEEATSDKGHTKKAEELKSEY	32 7 35 11 5 13 90 89 31 34 43 35 10 5 8 5 8 8 32 90 95 85 18 17 28 8	4.21E6
F1:5429 5430 5431	RPDFC(+57.02)MELPETGDGEVVL	37 40 91 37 55 13 54 43 79 94 76 55 69 19 56 18 18 32	7.92E7
F1:5432 5433 5434	RPDHAVMEPLETGNNSPSL	48 30 51 31 30 32 35 67 27 55 95 51 25 23 18 18 45 52 62	5.28E7
F1:5435 5436 5437	MFEESLRTPM	85 63 79 99 76 83 68 62 40 73	8.84E5
F1:5438 5439 5440	VHPAGWN(+.98)PTAASPL	86 86 66 54 33 78 28 21 84 96 95 60 46 40	7.74E5
F1:5442 5443 5444	LRKKLEEATSDPRLLPREEWC(+57.02)EY	41 5 20 22 90 100 100 94 74 33 16 5 5 6 10 5 5 74 84 7 7 21 5	4.63E7
F1:5445 5446 5447	MKLPQVAEATSDMFATLKLGFLKTFM	35 37 11 5 9 15 19 98 96 95 56 54 13 12 21 16 26 55 68 25 38 41 13 12 14 28	4.35E7
F1:5448 5449 5450	VKRKVGTLSANSDEAWKL	37 33 41 63 74 66 73 83 99 98 89 96 94 98 52 30 88 85	3.49E6
F1:5451 5452 5453	RRAQVGTLSANSDETVGKL	10 10 45 48 86 62 81 95 88 85 61 20 35 95 61 62 45 66 40	1.13E6
F1:5458 5459 5460	LTAAQQSVTL	86 84 98 99 96 96 96 98 100 100	1.26E7
F1:5461 5462 5463	LVGGWEC(+57.02)EKHSQPW	96 92 73 37 68 98 84 98 90 81 72 60 92 97	3.45E7
F1:5464 5465 5466	LVGGWEC(+57.02)EKHSQPW	96 91 67 68 78 98 95 98 95 95 95 98 97 98	1.59E7
F1:5467 5468 5469	LTLFVSC(+57.02)TL	95 93 98 84 67 67 69 99 99	7.63E5
F1:5470 5471 5472	C(+57.02)AQAC(+57.02)DAGQRLL	69 71 79 90 90 60 52 22 48 43 97 93	3.93E6
F1:5474 5475 5476	KHEEEVYM(+15.99)HPW	49 18 37 32 29 21 10 10 44 60 49	3.52E6
F1:5477 5478 5479	YNAKAGLC(+57.02)QPF	95 95 99 99 98 92 98 98 97 96 95	1.04E6
F1:5480 5481 5482	YN(+.98)AKAGLC(+57.02)QTF	88 84 96 97 95 71 89 90 96 98 99	1.0
F1:5483 5484 5485	YGGLAPEDPNPL	19 12 25 88 69 57 96 52 18 27 27 39	5.23E5
F1:5490 5491 5492	LVGGWEC(+57.02)EKHSQPW	95 92 70 43 63 98 85 96 91 92 96 82 95 96	3.45E7
F1:5493 5494 5495	LVGGWEC(+57.02)EKHSQPW	97 90 63 67 78 99 95 98 94 94 97 98 99 99	1.59E7
F1:5496 5497 5498	LTAAQQSVTL	79 77 96 99 95 95 95 99 99 99	1.26E7
F1:5499 5500 5501	AC(+57.02)KAC(+57.02)DAGGRALL	43 45 85 85 85 57 45 22 12 28 67 97 89	3.93E6
F1:5502 5503 5504	RLSEPAELTDAVKVM(+15.99)	41 65 83 73 51 95 100 98 98 99 98 99 95 97 99	6.6E6
F1:5506 5507 5508	KVEEPAELTDAVQVF	43 48 70 94 48 46 84 97 94 97 99 99 98 99 99	4.58E6
F1:5509 5510 5511	AGGVAVLKVGAATEVEMKEKKARVEDAHL	46 49 66 87 98 97 78 40 52 14 29 40 31 82 68 76 14 8 85 74 55 51 67 72 86 66 16 14 30	1.16E7
F1:5512 5513 5514	AGGVAVLKVKATEVEMKEKKARVEDAHL	41 25 35 74 97 97 93 71 66 23 27 28 91 74 94 66 59 92 65 68 78 40 33 65 54 65 29 41	4.3E6
F1:5522 5523 5524	AGGVAVLKVGAATEVEMKEKRWKGHAHF	45 40 35 80 95 95 63 49 26 14 14 69 51 89 56 71 28 34 59 34 7 10 27 5 11 30 22 15	2.49E6
F1:5525 5526 5527	MTVPLKQVKDDTRW	77 78 97 74 96 94 91 79 97 94 94 95 57 87	6.41E5
F1:5528 5529 5530	ETPLKKVKDAVC(+57.02)LDGAL	51 54 68 83 76 73 54 49 37 31 31 38 48 30 18 66 76	6.35E5
F1:5538 5539 5540	ELRFLAPADDASSHN(+.98)LM(+15.99)LL	41 21 56 86 84 25 5 24 48 45 43 52 83 81 68 54 49 54 46	1.34E7
F1:5541 5542 5543	LLRYF	100 100 99 99 100	3.28E6
F1:5544 5545 5546	MLM(+15.99)LDLVVDTLLHSLHTY	62 91 96 96 38 21 15 20 73 7 11 27 51 41 51 14 14 10	6.34E6
F1:5550 5551 5552	NVLVHDYF	82 96 100 100 100 79 82 97	2.86E6
F1:5563 5564 5565	LKTLVTRLNDLSHTKSWGL	37 41 60 55 65 79 57 54 52 57 76 79 78 65 46 40 19 10 27	1.36E6
F1:5573 5574 5575	LGRHSLFHPEDTGQVF	45 28 38 91 89 78 66 25 11 40 41 39 21 39 94 96	3.75E7
F1:5576 5577 5578	VAQLRQQLEEATQLLESQKYEMGL	46 55 55 88 35 26 25 92 99 95 50 39 19 30 23 74 11 12 12 12 31 12 9 39	1.47E6
F1:5579 5580 5581	VAQLNKLGLEEATSDYDC(+57.02)HAC(+57.02)LKGL	74 84 86 96 28 28 34 15 99 100 100 96 89 50 41 39 38 24 16 16 15 51 67 24 37	1.48E6
F1:5582 5583 5584	TPGDSAALYMALNSY	56 40 31 20 21 45 96 100 52 37 52 66 44 48 80	2.98E6
F1:5589 5590 5591	VARHSLFHPEDTGKVM(+15.99)	44 46 46 88 86 94 96 95 66 90 82 67 54 93 93 94	1.3E7
F1:5592 5593 5594	LGRHSLFHPEDTGQVM(+15.99)	39 16 43 79 84 67 56 10 5 86 76 78 72 78 97 99	9.16E6
F1:5595 5596 5597	SWKEPSEPRLM(+15.99)SL	19 20 18 43 15 61 51 18 52 77 61 24 25	1.0
F1:5598 5599 5600	VQNTGKVHFFDVHF	68 33 13 33 19 40 38 78 52 46 35 45 25 20	3.85E6
F1:5602 5603 5604	LGRHSLFHPEDTGQVF	37 18 22 82 94 86 73 26 11 92 79 63 40 79 96 97	3.75E7
F1:5618 5619 5620	TKPHSLMPHSEKN(+.98)SVF	15 17 21 39 41 75 55 46 82 27 60 23 40 41 61 79	1.3E7
F1:5624 5625 5626	VVAGHSKMDARHTGKVM(+15.99)	16 18 12 10 28 26 18 21 6 6 5 6 37 24 55 95 89	9.16E6
F1:5627 5628 5629	ESGPC(+57.02)ALPERALLY	81 61 70 97 100 100 100 96 100 99 82 88 98 93	1.0
F1:5637 5638 5639	QQEPPYTGGDETPL	56 68 95 100 99 100 100 94 73 90 98 63 43 85	8.55E6
F1:5640 5641 5642	M(+15.99)LALM(+15.99)C(+57.02)NLYF	38 51 49 59 21 21 41 73 79 80	1.9E6
F1:5643 5644 5645	SFPHPLY	97 87 98 99 96 97 99	7.79E6
F1:5646 5647 5648	QRPVAPPTQM(+15.99)C(+57.02)GM	30 14 12 20 38 30 34 13 14 38 39 25 30	1.0
F1:5650 5651 5652	ESGPC(+57.02)ALPERLPSY	84 66 67 97 97 100 100 96 100 98 89 62 71 93	1.8E8
F1:5653 5654 5655	RPLAASLL	56 73 95 90 93 97 100 97	3.13E6
F1:5659 5660 5661	SARGFPVLDRM	45 55 38 68 52 87 98 95 94 85 94	3.39E6
F1:5662 5663 5664	SARGFPVLDRM	81 76 82 99 100 99 99 100 100 97 98	3.39E6
F1:5666 5667 5668	AYPHPLY	86 88 95 97 79 98 98	7.79E6
F1:5669 5670 5671	QQEPPYTGATEPTL	61 61 85 100 98 99 99 91 62 50 96 62 63 77	8.55E6
F1:5672 5673 5674	TVGAGRPPC(+57.02)ALPERLAEM(+15.99)	43 44 21 45 8 11 12 34 60 67 70 37 73 43 63 43 70 34	1.58E6
F1:5675 5676 5677	QC(+57.02)VDLHVLSDDVC(+57.02)AKVC(+57.02)AM	45 50 55 63 68 74 93 99 99 98 97 97 98 99 95 93 27 28 35	1.81E6
F1:5678 5679 5680	TSLPSQNVL	78 79 92 92 75 63 98 99 98	1.55E7
F1:5682 5683 5684	SWPC(+57.02)ALPERPSLY	50 54 63 92 99 100 94 99 96 49 60 95 91	1.8E8
F1:5688 5689 5690	AGRAVLKVGAATEVEMKEKPRWNVETHQSL	27 27 39 92 89 61 62 41 7 16 39 35 62 38 57 38 10 30 23 5 5 7 7 20 44 8 27 11 10 11	4.31E6
F1:5691 5692 5693	LPSHSM(+15.99)PHPL	99 97 98 98 100 99 94 98 97 99	3.43E6
F1:5698 5699 5700	QNSMVPAVL	51 59 59 57 61 94 94 96 94	1.55E7
F1:5701 5702 5703	TRAWNAQQPC(+57.02)ALPELRFSL	29 14 31 26 9 19 10 12 21 46 55 65 26 55 50 25 16 15 21	4.99E6
F1:5704 5705 5706	AGGVAVLKVKAETVEGNRVVC(+57.02)THRRYRVPL	37 39 57 84 96 95 78 37 70 21 19 10 5 11 45 5 5 5 10 5 5 5 6 7 5 5 7 10 8 10	3.09E6
F1:5710 5711 5712	MVLSTC(+57.02)SGDSGGPLVPN(+.98)TVM	59 61 48 39 68 82 86 52 75 89 80 77 78 90 90 43 49 49 56 57	2.19E6
F1:5714 5715 5716	SWPC(+57.02)ALPERPSLY	52 55 63 92 99 100 95 99 96 75 91 96 93	1.8E8
F1:5717 5718 5719	NKVSPWC(+57.02)ALLLHANM(+15.99)F	14 22 33 45 29 12 38 49 67 31 39 60 70 68 30 22	3.07E7
F1:5720 5721 5722	LPSHSM(+15.99)PHPL	98 93 95 95 99 99 90 97 95 98	3.43E6
F1:5730 5731 5732	TSLPSQNVL	68 68 90 91 67 66 88 96 97	1.55E7
F1:5733 5734 5735	KC(+57.02)VDLHVLSDDVC(+57.02)AYTLVHLYRM(+15.99)	65 93 90 94 99 98 100 100 98 92 85 76 52 21 34 34 85 85 73 76 40 35 49	3.44E6
F1:5736 5737 5738	NGANSARGFPVLDTW	46 35 90 72 82 45 33 56 59 89 93 93 93 89 79	3.95E6
F1:5739 5740 5741	MVTDGYREWPRPRFMPHTVM	40 45 32 11 5 18 18 35 10 5 6 5 22 16 30 10 15 39 50 51	5.14E5
F1:5746 5747 5748	ESGPC(+57.02)ALPERPSLY	80 59 57 95 96 99 100 95 100 98 46 71 93 91	1.8E8
F1:5749 5750 5751	KEEPEEF	52 80 98 93 100 100 100	3.84E6
F1:5758 5759 5760	TRGNWPC(+57.02)ALYN(+.98)SHARL	43 24 8 29 39 49 63 70 71 21 21 21 26 57 23 50	3.07E7
F1:5762 5763 5764	LKTLVTRLNDLSTHKSVSM	85 83 90 84 57 56 34 44 35 70 80 78 50 43 49 70 54 80 82	6.57E5
F1:5765 5766 5767	NGANSARGFPVLDRM	51 39 92 77 76 41 35 52 60 82 96 96 97 86 93	3.95E6
F1:5771 5772 5773	GSLEFTEM(+15.99)	89 97 100 100 82 75 100 100	3.8E5
F1:5774 5775 5776	GSLLC(+57.02)ALPNHALM(+15.99)Y	31 44 59 72 82 94 97 25 26 38 41 68 73 86	2.77E6
F1:5778 5779 5780	SWPC(+57.02)ALPERPSLY	38 41 62 93 99 100 89 97 79 45 56 93 91	1.8E8
F1:5784 5785 5786	EKEPEEF	95 82 99 95 100 100 100	3.84E6
F1:5787 5788 5789	KLKYAPKANPLM(+15.99)SPTDSLVHLWYTQF	50 41 21 7 16 5 6 6 21 12 8 6 14 5 18 63 95 99 99 73 88 8 7 14 48 44	4.81E5
F1:5790 5791 5792	QAPSYGYLSPY	92 79 85 88 76 77 89 96 100 99 98	1.3E6
F1:5794 5795 5796	MVRKDAFGNANWKGM(+15.99)PVLDRM	21 13 18 60 81 95 98 93 96 93 70 25 29 49 83 49 55 40 31 52 69	1.39E7
F1:5797 5798 5799	GNANSARGFPVLDRM	34 59 96 82 60 24 17 60 80 63 92 95 95 75 82	3.95E6
F1:5800 5801 5802	GSEPC(+57.02)ALPEPMALLY	55 70 67 27 67 81 95 31 66 24 48 34 45 86 90	1.23E6
F1:5803 5804 5805	TGVEKN(+.98)AFGNANSARGPFVLDRM	14 6 10 71 50 72 62 73 66 63 62 25 19 57 13 7 6 22 86 85 45 27 37	1.41E6
F1:5806 5807 5808	MVLSTC(+57.02)SGDSGGPLVC(+57.02)PRM	72 75 70 84 85 90 91 71 87 96 90 90 92 97 98 90 70 67 73	3.89E6
F1:5813 5814 5815	MKGVTRQVGTLSANN(+.98)LWVGKM	71 83 89 95 90 56 68 69 31 50 80 90 82 78 61 66 55 63 51 76 76	1.67E6
F1:5816 5817 5818	SWKEALPERHC(+57.02)Y	29 28 18 44 89 97 26 62 82 35 43 92	1.0
F1:5819 5820 5821	MRVKDQFNWVDVGFPVLDRM	37 31 44 91 93 39 24 17 16 14 26 27 33 60 52 65 85 73 41 45	2.66E6
F1:5822 5823 5824	FMSLMPRSNY	60 48 95 85 26 34 34 67 68 84	1.3E6
F1:5826 5827 5828	RTEKDAFGNANWKGDEVLDRM	11 15 61 54 85 93 97 93 96 93 25 10 10 39 52 72 55 57 55 45 72	1.39E7
F1:5829 5830 5831	MVGDC(+57.02)VLPGGSDGSC(+57.02)LLRM	54 61 43 80 93 92 33 18 70 73 87 67 61 82 69 32 33 40 55	3.89E6
F1:5832 5833 5834	GELRGQNEDQNVGLKVAL	12 54 26 51 39 67 73 92 86 79 96 97 84 92 71 76 95 56	3.54E6
F1:5835 5836 5837	RPDFC(+57.02)LEPPYTGQAW	26 31 57 63 78 87 87 71 82 89 99 93 56 28 14	4.16E6
F1:5838 5839 5840	M(+15.99)LRPGDNRRDLM(+15.99)APTL	95 98 97 41 23 81 48 19 18 89 96 94 86 54 50 61	1.07E6
F1:5848 5849 5850	KVGGLDKAVTAAVEEL	48 52 20 34 45 45 75 37 44 41 59 66 77 93 96 97	6.82E5
F1:5851 5852 5853	TAHVALTQSSC(+57.02)VPL	21 20 22 91 94 90 83 69 44 29 30 29 22 46	1.12E6
F1:5854 5855 5856	FLEVAN(+.98)GVAKEVLPL	37 61 79 49 38 11 5 17 18 18 37 18 59 70 48	5.74E5
F1:5858 5859 5860	LWQTM(+15.99)LEPPYC(+57.02)HVF	32 15 22 76 82 86 85 84 52 88 72 32 40 75	6.87E6
F1:5861 5862 5863	GRVAKLRQQLEEATSDYDVWLKQVW	10 15 33 63 26 32 35 46 7 21 90 98 76 75 69 80 41 35 11 5 26 11 15 14 8	3.27E6
F1:5864 5865 5866	SQVAC(+57.02)EEPVVVVAGEKGELKQTKYWW	5 5 12 7 5 10 22 5 5 38 82 83 71 23 39 8 5 35 24 6 6 6 5 5 5 11	1.69E6
F1:5867 5868 5869	RPDFC(+57.02)LEPPYTGQAW	28 33 61 65 79 85 83 61 80 90 99 93 66 45 35	4.16E6
F1:5870 5871 5872	MVAGGGAVREPRAAL	51 63 71 57 77 80 95 93 67 91 26 26 66 95 77	1.81E6
F1:5874 5875 5876	C(+57.02)QVDLHVLSNDAGM	33 35 70 94 95 91 94 98 92 92 94 81 35 69	2.52E6
F1:5877 5878 5879	TVKVADTLEHAVQSL	79 87 98 99 98 99 100 100 100 51 63 62 60 32 46	1.83E5
F1:5880 5881 5882	FTKVWTLEC(+57.02)LKSF	27 52 86 90 79 90 88 65 31 60 49 23 18	6.22E5
F1:5883 5884 5885	VAQLAGRQLEEATSDYDREKLVWKGL	66 75 76 81 16 5 6 25 99 100 100 99 92 70 61 25 25 9 31 32 66 22 14 55 16 31	4.97E5
F1:5886 5887 5888	LLALTN(+.98)PSHPSLF	55 56 52 96 93 92 43 22 24 83 86 74 59	8.02E5
F1:5890 5891 5892	YAC(+57.02)VDGSVLSNDVPVY	55 70 73 67 55 10 20 89 98 95 95 97 97 26 37 57	2.75E7
F1:5893 5894 5895	MKHEKLEEATMAEHRFAEQLKFLVM	39 40 15 45 40 92 100 98 74 44 5 5 18 5 5 8 19 50 38 60 34 19 21 18 37	2.81E6
F1:5896 5897 5898	LAC(+57.02)VDGHDPSLGDVRM(+15.99)	45 46 25 25 60 68 66 18 5 45 61 49 82 75 70 92	2.82E6
F1:5899 5900 5901	MKPALLLEEATTLFKPMC(+57.02)QVWLGSPW	22 20 5 10 21 33 41 94 97 57 48 5 5 5 6 5 9 18 14 12 18 18 6 15 17 18	2.09E6
F1:5902 5903 5904	HKTPTSGSSTDHPL	67 67 55 45 56 56 10 37 43 69 72 62 94 99	3.16E6
F1:5906 5907 5908	VLFHVFAF	73 51 74 79 96 97 96 89	3.41E6
F1:5909 5910 5911	DM(+15.99)C(+57.02)LEPPYTGWLVTL	73 43 96 98 100 85 66 71 68 34 40 50 46 33 51	2.55E6
F1:5912 5913 5914	MLDAC(+57.02)SVTRPC(+57.02)ASAPAL	33 60 55 89 93 92 43 34 30 33 83 86 82 45 23 61 77	3.26E6
F1:5918 5919 5920	WHKKAWHKGLRLHSEKHLKESL	5 16 32 54 50 7 5 7 12 29 5 6 5 8 65 15 14 18 17 46 25 45	1.63E6
F1:5922 5923 5924	FYNAKAGLC(+57.02)KTM(+15.99)	98 99 99 100 100 99 97 99 98 98 99 99	1.13E7
F1:5925 5926 5927	AMVGGGAVRNAVKNVAL	67 48 86 72 90 92 98 98 88 46 49 74 59 57 55 79 90	9.52E6
F1:5928 5929 5930	YAC(+57.02)VDPSLM(+15.99)LDVPVY	48 69 70 69 74 69 95 94 31 41 80 89 21 30 49	2.75E7
F1:5931 5932 5933	QVPPM(+15.99)PALGTTC(+57.02)Y	54 41 33 44 57 60 69 98 93 98 98 97 97	1.92E6
F1:5934 5935 5936	LQQC(+57.02)VDLHVEALTTWW	21 18 25 46 74 66 62 57 62 77 63 78 57 18 8 11	3.58E6
F1:5938 5939 5940	NVLVHPQW	78 98 100 100 100 100 100 100	2.32E6
F1:5941 5942 5943	C(+57.02)GTGKLVGNAGL	23 14 38 66 96 96 44 45 92 71 23 61	3.5E5
F1:5944 5945 5946	GC(+57.02)C(+57.02)VRC(+57.02)LHVLFRFKM(+15.99)	8 18 44 35 8 12 86 45 46 86 18 15 20 19 21	8.18E5
F1:5947 5948 5949	KELQWLY	69 49 12 13 27 82 83	3.41E6
F1:5950 5951 5952	MLMREKLYFATGHDVVW	87 96 75 15 40 18 55 29 48 49 41 24 28 30 33 34 31	1.25E6
F1:5954 5955 5956	MM(+15.99)AKLSPQKL	89 98 99 96 98 96 89 82 82 93	2.83E7
F1:5957 5958 5959	MFAKLSVVHM	95 100 99 85 76 50 25 31 30 46	6.03E6
F1:5960 5961 5962	FAKLSN(+.98)GFF	84 92 92 93 85 54 33 66 81	5.25E6
F1:5963 5964 5965	NPPMALPERPSLY	51 37 19 27 95 98 48 86 76 32 40 86 82	1.24E6
F1:5966 5967 5968	AMVGGGPEEGVVKQRL	57 76 86 70 68 75 97 99 98 56 87 95 68 39 30 73	9.52E6
F1:5970 5971 5972	MLMLATLFLLEPHDNVSGL	85 97 85 86 35 35 84 71 33 11 22 29 69 50 37 38 18 12 54	5.77E7
F1:5973 5974 5975	MLMLDTLPDKKSHDLMLL	52 75 91 90 37 14 19 10 75 11 11 29 55 59 67 62 68 75	3.41E7
F1:5976 5977 5978	LMFLN(+.98)HSSDYLML	85 67 82 96 93 90 90 89 90 55 50 74 90	6.57E6
F1:5979 5980 5981	LMLAYKPPKAGC(+57.02)ENYDL	74 72 80 39 10 10 8 7 9 8 8 15 35 14 14 16 45	9.65E6
F1:5982 5983 5984	NVLVHPQW	54 96 100 99 95 26 72 95	2.32E6
F1:5986 5987 5988	MM(+15.99)AKLSPKQL	90 99 99 98 97 90 86 82 78 98	2.83E7
F1:5989 5990 5991	HSLFHEPDTGKVM(+15.99)	87 86 79 90 94 52 18 82 75 52 71 93 96	3.73E6
F1:5992 5993 5994	MFAKLSPQQL	98 100 98 91 78 62 37 41 39 97	6.03E6
F1:5995 5996 5997	MVMRDSQDTGKVF	65 56 51 37 54 34 35 34 37 30 89 85 85	1.56E6
F1:5998 5999 6000	FAKGFAPFF	88 93 90 79 85 83 68 79 83	5.25E6
F1:6002 6003 6004	MLMLATLM(+15.99)LLEPHDGRAW	86 97 86 88 23 23 82 72 38 14 27 30 75 85 52 63 43 41	5.77E7
F1:6005 6006 6007	MLMLDTPLDFVLALFMLM	59 85 95 95 35 14 9 18 55 12 12 28 21 30 45 49 63 49	3.41E7
F1:6008 6009 6010	EEAN(+.98)SALPERPSLY	83 73 48 17 18 95 99 86 98 88 24 34 86 83	4.4E6
F1:6011 6012 6013	LMLHDWLRKQYAMMF	52 43 54 26 22 9 12 5 8 11 15 16 16 14 26	9.65E6
F1:6014 6015 6016	MELPM(+15.99)HKGDVWLL	31 66 41 9 29 12 26 20 40 18 48 62 35	6.57E6
F1:6018 6019 6020	KSEAMGSVTLAVY	60 55 65 46 49 33 51 51 56 98 97 98 99	5.02E7
F1:6021 6022 6023	MM(+15.99)AKLSPKQL	60 69 72 46 54 44 70 57 45 91	2.83E7
F1:6027 6028 6029	MKGVTPFDSASLGTVSGTFHWPPGKM	18 18 21 70 55 5 5 10 9 63 74 52 7 14 41 51 5 8 7 14 7 5 14 14 30 22	2.99E6
F1:6034 6035 6036	GGKRFLPRGDDSSHDLMLL	11 13 38 71 90 87 5 10 18 63 71 67 82 88 84 70 69 69 77	5.77E7
F1:6040 6041 6042	MLMLAAKRDQQSHPLMPF	63 90 95 96 18 9 15 13 73 8 8 37 52 32 50 52 11 11	3.41E7
F1:6046 6047 6048	LMWRGLRM(+15.99)AFSAHFML	66 49 28 10 7 17 9 10 18 26 18 34 24 55 62 68	9.65E6
F1:6050 6051 6052	AQVTFN(+.98)QTLAVY	28 28 48 23 25 68 74 93 98 98 98 99	5.02E7
F1:6053 6054 6055	EELHVKAC(+57.02)VDNSLVHLVHRWM(+15.99)	31 30 31 88 92 88 96 98 98 86 18 20 97 100 100 99 18 15 11 15 28	6.9E6
F1:6056 6057 6058	AAPLEEATYMWVWVDGAKNRLVL	5 10 8 91 99 95 38 22 5 5 6 5 5 5 15 6 11 23 14 9 7 7 14	2.25E6
F1:6059 6060 6061	KENHVKAC(+57.02)VDNSLVHLDVAVPML	12 17 6 20 20 18 23 55 78 89 46 38 45 50 71 27 7 6 7 14 5 8 14	2.77E6
F1:6062 6063 6064	TVLQVSHSFNYDTAKL	26 29 71 31 32 67 72 25 24 7 39 49 41 16 26 62	4.09E6
F1:6072 6073 6074	MLMLATLM(+15.99)LPWDAVLHGW	87 97 81 79 39 37 50 26 29 14 14 33 43 34 70 39 21 35	5.77E7
F1:6075 6076 6077	KWHSPEDHLLLSTDHL	37 18 41 39 5 27 23 17 31 11 13 34 28 15 13 55	3.64E6
F1:6078 6079 6080	TLPQLKDSF	97 96 88 90 98 93 96 99 98	3.33E6
F1:6082 6083 6084	MLSAVVLAFFVLM	85 90 91 85 49 45 38 25 26 39 41 82 69	3.91E6
F1:6085 6086 6087	KPVLASMLDSGPLL	40 33 40 57 69 69 48 59 52 66 39 68 97 96	2.9E6
F1:6088 6089 6090	RVKVGTLSANSN(+.98)ETVNAL	31 41 90 97 93 97 98 98 95 90 70 81 94 95 95 66 74 88	2E6
F1:6091 6092 6093	DHKASSYYTAKRKHM	23 18 12 28 75 59 18 13 14 8 20 24 20 7 15	4.09E6
F1:6094 6095 6096	KWHSWNRKKSHSEL	37 17 44 40 5 10 11 12 19 57 39 30 61 62	3.19E6
F1:6098 6099 6100	MPLSAQKHGKKAPM	70 63 97 92 90 77 38 37 13 63 66 69 73 72	1.71E7
F1:6101 6102 6103	RVVLNQLC(+57.02)NAWDKSKKAALEVL	18 33 60 54 40 38 19 20 33 33 18 52 24 11 13 60 95 94 60 57 8 14	1.74E6
F1:6104 6105 6106	SSGKLAAEEGVVLLDGVGEEAALMPL	7 8 20 59 94 93 89 96 92 59 81 20 31 94 95 12 33 18 78 72 45 39 38 7 5 5	2.18E6
F1:6110 6111 6112	TLPKLDKSM(+15.99)	76 78 59 75 75 72 69 95 98	3.33E6
F1:6114 6115 6116	MKGVTEDSNASLSAVQANMHVFREL	28 38 33 79 70 45 21 39 38 69 75 55 7 8 18 24 21 10 9 14 7 14 9 69 55	5.49E7
F1:6117 6118 6119	RRNVLADAVKVTLGKYF	24 15 59 89 100 100 99 99 99 96 96 98 98 69 59 39 28	5.55E6
F1:6120 6121 6122	VAEKGQDSNASLTRKVRQSDSC(+57.02)GKL	12 13 39 21 9 41 17 17 45 34 35 56 41 10 14 9 7 33 12 16 68 66 50 74 79	3.66E6
F1:6123 6124 6125	ASEQEDLLKKPEKTL	26 26 46 15 48 50 18 18 61 34 12 70 66 80 94	1.4E6
F1:6126 6127 6128	WMQAESKALAKVGTLSANWYYMW	29 37 10 11 51 10 11 76 92 86 70 82 57 74 90 84 76 62 52 40 39 45 44	3.01E6
F1:6130 6131 6132	MPLSAKGHKKQAPM	66 59 97 91 88 72 10 19 20 34 34 68 70 71	1.71E7
F1:6133 6134 6135	MPLSAQKVHTKAEAPM	46 39 82 91 81 66 32 14 13 22 21 45 73 62 55 52	3.03E6
F1:6136 6137 6138	KC(+57.02)VDLHVLSNDVFADVHLTFAF	22 37 89 98 94 93 99 100 79 62 45 30 44 59 73 92 81 74 50 23 61 55	1.46E7
F1:6139 6140 6141	MPLSAQYTKTKAAPM	39 32 77 82 69 28 20 32 32 12 23 59 65 49 48	1.39E6
F1:6142 6143 6144	KPAKGEEM(+15.99)FETYLTAAYKVNAEFFEEGKMF	6 5 5 10 6 63 79 55 52 54 5 5 8 5 5 5 5 7 12 12 14 35 39 51 80 16 5 12 5 11	9.98E5
F1:6146 6147 6148	MKGVTMLSNASMLHLSANSDETVGKL	26 35 31 77 65 10 15 48 50 74 73 15 8 5 17 33 31 17 15 16 44 23 20 7 5 43	5.49E7
F1:6149 6150 6151	HVEHSHVYYEVC(+57.02)AVKHPKQSL	56 35 41 18 69 55 43 28 15 35 57 25 37 32 37 82 39 51 54 41 55	9.02E6
F1:6152 6153 6154	NFAVKAHTNPYQVM(+15.99)SL	41 27 24 32 54 20 10 11 35 5 19 40 29 33 71 80	2.64E6
F1:6155 6156 6157	KGGSELGNNVLTEGM(+15.99)NSL	22 8 5 5 35 25 9 20 18 19 21 24 54 5 10 34 41 44	1.66E6
F1:6158 6159 6160	MPTLNGM(+15.99)RN(+.98)FAEVSNL	22 18 65 52 28 17 69 24 31 28 46 89 65 45 46 62	1.34E6
F1:6162 6163 6164	QC(+57.02)VDSYVLSNYAVTLVYSTFAF	34 28 71 84 39 37 96 91 56 35 8 8 17 31 52 71 61 48 26 21 57 48	1.46E7
F1:6165 6166 6167	FYNAKAGLC(+57.02)QPF	98 96 96 98 99 97 92 98 99 97 94 94	6.96E5
F1:6168 6169 6170	FYDAKAGLC(+57.02)KTM(+15.99)	89 93 96 96 96 86 51 78 94 95 98 99	1.05E6
F1:6171 6172 6173	EVTYHQLPTTEVNSL	32 14 61 34 13 13 15 7 15 25 39 18 49 45 69	5.7E5
F1:6174 6175 6176	N(+.98)PMKLF	89 71 96 96 99 98	5.09E4
F1:6178 6179 6180	KALWTSQM(+15.99)ASLTGVQALSVLPSDETVGKL	24 9 13 9 5 5 5 5 32 75 82 86 67 59 44 33 44 56 60 74 51 89 93 97 84 82 41 43 34	1.27E6
F1:6181 6182 6183	QALSVDDNSQVSLAKVGTLSANSDETVGKL	20 43 51 35 61 5 15 15 18 6 5 22 31 44 41 82 72 92 95 67 57 22 22 52 84 63 66 25 43 40	3.86E6
F1:6187 6188 6189	FLRPGDDSSHDLVPL	63 79 79 24 19 81 99 99 99 92 76 91 56 41 90	1.19E6
F1:6190 6191 6192	M(+15.99)LRPGDDSSHLLPTL	92 97 97 79 61 97 99 91 91 90 67 55 30 46 76	1.04E6
F1:6194 6195 6196	LPSHSM(+15.99)PHPLY	95 76 89 91 99 98 90 93 96 99 99	1.14E7
F1:6197 6198 6199	KEKKPVNAEVAARTAHLWKNTLQKASL	10 30 34 38 5 5 5 15 48 18 17 16 20 35 37 14 21 9 24 12 5 5 16 21 21 20 44	3.13E6
F1:6200 6201 6202	MAVGGGAVVGEEVKTFVRVNRDVVMTVVL	27 40 73 34 29 26 71 68 33 12 28 29 8 5 5 5 5 5 10 5 5 5 6 19 6 6 18 21 55	2.44E6
F1:6206 6207 6208	KLC(+57.02)VDQLHVLSTTSLVRELMDMSL	33 63 14 5 5 15 12 9 56 82 18 5 21 22 92 86 26 62 22 16 19 23 13 24	2.12E6
F1:6210 6211 6212	RRAQLRQQLEEATSDY	39 38 71 73 79 44 31 26 25 66 77 90 97 98 98 92	1.13E6
F1:6213 6214 6215	RPASTAEELLDRLQSN(+.98)Y	19 19 62 70 74 81 93 93 70 48 39 82 94 85 84 94 96	6.17E5
F1:6216 6217 6218	AKAAHPLYKAETAY	27 46 78 85 93 73 80 49 50 57 81 62 91 88	3.87E5
F1:6219 6220 6221	EVLHPLYTSLQAY	48 23 56 62 20 88 90 22 20 39 41 95 94	1.0
F1:6222 6223 6224	RSRFLRPGDDSSHDLMLL	23 30 55 79 85 45 6 21 90 80 75 86 87 85 80 79 73 70	9.05E5
F1:6226 6227 6228	LPSLKDQTGM(+15.99)	73 57 94 99 92 93 95 99 98 100	4.51E6
F1:6229 6230 6231	TYQGTN(+.98)LLTMF	30 31 74 68 82 72 38 38 68 71 96	2.19E6
F1:6232 6233 6234	FSLEAPESKHVL	21 21 88 95 35 26 91 65 15 16 17 37	4.94E5
F1:6235 6236 6237	MVEWLVAYWYFHVLEAKF	39 50 67 30 17 11 23 20 17 8 9 14 15 45 66 14 15 13	6.51E5
F1:6242 6243 6244	VHQAC(+57.02)VC(+57.02)RLVHMC(+57.02)LHVVLGQL	41 16 52 55 54 69 7 5 81 82 18 7 24 50 41 68 81 57 20 30 34	8.86E6
F1:6245 6246 6247	DRVDLHVLSDDVC(+57.02)AQVHVVLAVEAM(+15.99)	31 27 98 98 97 92 98 100 99 98 98 96 88 74 43 66 75 14 12 32 23 30 44 20 67	6.57E6
F1:6248 6249 6250	LQSDQELF	70 67 95 95 92 100 99 99	2.01E6
F1:6254 6255 6256	FLRPGDDSSHDLMLRL	99 100 99 88 76 99 100 99 99 99 100 100 97 96 87 96	4.48E6
F1:6258 6259 6260	VAQLRQQLEEATSDC(+57.02)FQQELKKRVAKL	56 68 71 93 22 5 6 95 100 97 72 48 18 13 8 5 5 5 69 22 8 19 34 28 28 24 48	1.15E7
F1:6261 6262 6263	VAQLRQQLEEATSDDYVWQLKERLQGL	52 65 76 73 17 43 48 94 100 100 98 97 74 63 22 20 14 14 38 77 51 74 35 66 27 40 73	8.9E6
F1:6264 6265 6266	VAQLLWLLEEATRMWEYEEHPKFKGL	29 39 61 66 7 5 10 27 89 91 67 62 6 5 7 21 8 50 31 7 5 8 18 28 9 33	4.59E6
F1:6267 6268 6269	NNPTKEAPLGTTC(+57.02)Y	28 30 34 48 83 98 65 60 97 94 98 98 98 97	4.91E7
F1:6274 6275 6276	QDTASLHVLSNDVC(+57.02)AKVNTM(+15.99)	39 26 41 38 56 66 70 88 95 76 69 93 98 98 98 98 94 18 17 26	2.9E7
F1:6277 6278 6279	RTAAGAGPSNPL	51 38 84 86 63 75 66 94 98 97 86 76	9.98E5
F1:6280 6281 6282	METVKYVVTDDVC(+57.02)AQVVVYSDVRF	37 76 71 63 55 27 17 10 18 21 67 68 68 88 48 43 16 17 41 40 51 57 52 85	5.46E7
F1:6283 6284 6285	DLPTKETAMGTTC(+57.02)Y	88 82 73 80 93 98 60 61 61 82 95 97 96 97	1.97E6
F1:6286 6287 6288	YPHVQAGVLSNDVC(+57.02)AKVQSM(+15.99)	65 52 86 81 76 77 62 98 99 95 81 90 95 90 89 79 80 34 33 43	6.61E6
F1:6290 6291 6292	DLPTQEPALGTTC(+57.02)Y	65 41 24 34 84 99 31 44 97 94 97 95 97 94	4.91E7
F1:6293 6294 6295	QC(+57.02)VDLHVLSNDVC(+57.02)AYTLVHLYRF	74 94 96 97 99 98 100 100 98 88 93 92 85 26 38 38 89 88 78 81 55 52 57	3.96E7
F1:6296 6297 6298	KDHVAKC(+57.02)VDNSHMVC(+57.02)AKKWF	17 19 61 14 12 12 23 32 52 35 44 5 9 44 86 76 17 9 9 11	5.95E6
F1:6299 6300 6301	KDHVQAC(+57.02)VDNSLVHLPNC(+57.02)LQL	41 83 97 95 92 98 98 99 98 94 98 99 98 98 98 18 18 19 45 21 30	3.26E6
F1:6302 6303 6304	QC(+57.02)VDLHVNEWVPVPNSLVNQVTQF	15 5 21 51 73 72 81 25 16 5 39 10 5 5 14 48 45 37 21 27 23 26 21 66	1.57E7
F1:6306 6307 6308	METVQKM(+15.99)WQAC(+57.02)MAVEVVYSLKKF	18 44 31 59 30 9 5 5 19 34 13 13 60 21 55 12 12 35 33 8 11 56 55	5.46E7
F1:6309 6310 6311	NEHVQAC(+57.02)VDNSLVHLNQEL	21 41 75 85 65 75 85 88 45 29 35 66 35 21 51 16 16 45 21	2.9E7
F1:6312 6313 6314	RLSEPAELTDAVKVM	39 62 79 55 50 94 100 97 96 98 98 99 98 99 99	6.56E7
F1:6315 6316 6317	NAALSAQSPGQASLPL	26 50 41 69 66 68 54 45 35 57 72 70 84 95 80 80	4.13E6
F1:6318 6319 6320	M(+15.99)LVVHPQQVTKF	50 40 34 90 92 21 28 79 90 93 92 94	3.22E6
F1:6322 6323 6324	KVEEPAELTDAVKVM	41 43 68 69 46 61 99 97 95 95 98 99 94 95 96	7.96E7
F1:6325 6326 6327	LVHHTQFQTTM(+15.99)TFM(+15.99)	18 15 15 55 41 31 19 35 33 44 20 67 75 66	1.08E7
F1:6328 6329 6330	KC(+57.02)VDLHVLSNDVC(+57.02)TFSLVHLYRM(+15.99)	56 87 79 86 97 95 100 100 95 79 82 54 48 14 23 30 56 84 73 75 30 27 88	3.96E7
F1:6331 6332 6333	KC(+57.02)VDLHVLAC(+57.02)AYKC(+57.02)RLVNQVTQF	10 7 27 31 38 45 88 56 15 8 7 5 5 6 5 25 18 14 15 15 30 10 28	1.57E7
F1:6334 6335 6336	VKVAN(+.98)TLEAPAWPL	48 75 92 96 91 91 98 98 86 85 48 25 44 66	7.69E6
F1:6338 6339 6340	RLSEPAELTDAVKVM	44 57 73 56 46 96 100 99 99 99 98 99 97 98 99	6.56E7
F1:6341 6342 6343	METVKKSM(+15.99)VKAAMC(+57.02)QLLAYSDVRF	22 55 55 65 55 15 7 8 19 20 32 7 6 5 18 6 7 9 12 14 37 56 45 69	5.46E7
F1:6344 6345 6346	VLADAVKVTL	95 97 100 100 100 100 100 100 99 93	9.54E5
F1:6347 6348 6349	METVKKSFRWNDVC(+57.02)AALHEVVAPTKF	18 41 21 26 52 37 26 24 5 5 43 27 60 59 60 11 8 22 56 31 43 34 9 43 60 69	1.73E7
F1:6350 6351 6352	QLQVC(+57.02)DLHVLSNDVC(+57.02)KAVHQPKVTKF	63 90 65 24 24 49 96 99 100 100 97 68 49 55 31 19 18 82 91 27 18 32 33 52 75 86	8.92E6
F1:6354 6355 6356	TFKVAN(+.98)TLEPAKPEL	37 48 84 96 95 90 90 91 91 32 55 60 24 61 59	7.96E7
F1:6357 6358 6359	VKVADTLEAPEPKL	60 81 79 92 55 54 86 77 50 51 70 23 31 40	7.69E6
F1:6363 6364 6365	QTSLQWLHVLSNDVC(+57.02)AKVHHLSDTKF	5 10 6 11 5 5 21 16 22 31 23 37 62 69 63 43 57 37 28 5 11 5 10 24 27 38	2.19E6
F1:6366 6367 6368	RLSEPAELGPDVKVM	44 60 85 63 88 95 100 79 27 34 65 99 99 99 99	3.04E6
F1:6370 6371 6372	RLSEPAELTDAVKVM	41 54 72 52 49 95 100 99 98 98 95 97 95 96 98	6.56E7
F1:6373 6374 6375	EETTKQYAKVDNDVC(+57.02)AWFKKKVTKF	37 37 7 10 19 8 5 15 9 11 22 40 14 39 20 45 5 7 9 27 31 33 48 44 60	1.73E7
F1:6376 6377 6378	KLQQMDLHVLSNDVC(+57.02)AKVHEWHTKF	41 88 48 33 41 60 99 99 100 100 98 86 69 56 31 44 70 84 89 41 19 18 70 76 82	8.92E6
F1:6379 6380 6381	AVC(+57.02)GGVLVHPQW	79 80 91 95 92 97 98 97 98 76 77 91	2.41E6
F1:6386 6387 6388	EHKVAPTLHVAVQVM	50 28 48 60 46 41 90 88 31 33 98 99 83 89 93	7.96E7
F1:6389 6390 6391	LKTLYRMKLHAFMSMVPLQVNMTKTLKL	34 34 89 35 10 10 15 15 23 5 9 11 10 10 22 21 34 37 9 16 15 12 9 9 31 59 61 80	1.88E6
F1:6392 6393 6394	VQVASELEPARPTL	59 63 72 92 34 63 74 68 26 50 50 23 30 62	7.69E6
F1:6398 6399 6400	MKGKAGKVRRVFEASSSSSLM	31 29 8 16 27 14 23 7 5 5 18 21 30 22 15 14 14 14 48 55 34	5.92E5
F1:6402 6403 6404	EGQPVHVL	85 52 62 57 73 89 100 100	1.46E7
F1:6408 6409 6410	ESAVVPAELTDAVKVM	92 32 41 49 56 48 92 99 96 97 98 97 98 95 98 99	6.56E7
F1:6414 6415 6416	MPTLNGMRN(+.98)ALPM	72 66 95 93 87 79 85 68 74 73 80 68 69	2.64E6
F1:6418 6419 6420	VRVLNKDFRLLDGVGEEAALQLVWL	14 22 41 44 38 40 5 5 5 18 21 14 5 11 5 46 56 72 88 61 45 6 5 5 37	4.16E6
F1:6421 6422 6423	GRVAQLRQKLEEATSDMFMKKRHKWPKM	6 16 38 63 46 40 27 41 18 43 86 91 79 66 38 44 31 41 29 12 11 8 12 12 12 8 13 28	1.08E7
F1:6424 6425 6426	GRVAQGLVKTGLVEDGSDPAAEELQKLYLLFL	7 17 40 41 22 5 5 7 32 14 5 14 30 60 5 5 52 48 5 5 92 99 98 75 25 14 5 5 5 5 5 39	1.02E7
F1:6427 6428 6429	VTAVWKKRFFGFNPL	39 37 44 67 15 32 12 8 21 12 10 23 78 41 48	1.74E6
F1:6434 6435 6436	HVPQWVL	60 61 43 51 82 97 100	1.46E7
F1:6437 6438 6439	GSLEPEEFLNVL	62 81 93 99 91 98 98 94 96 56 65 59	1.86E7
F1:6443 6444 6445	SSGKLAAEEGRDLRMHARRAREWAALEVM	10 12 15 39 89 89 86 94 86 45 49 65 9 5 5 5 6 5 10 14 5 14 5 16 5 8 37 15 10	3.01E6
F1:6446 6447 6448	TKALELF	95 95 95 85 96 99 99	3.33E6
F1:6453 6454 6455	LKYRVYDVLEEATSDMM(+15.99)REKAAVGLKAVDL	46 31 8 5 8 7 8 10 38 72 86 72 77 33 33 27 38 5 25 56 5 5 14 10 48 41 46 37 30 66	1.08E7
F1:6466 6467 6468	GSLEPEEFLVNL	73 88 90 99 90 99 97 94 96 54 56 61	1.86E7
F1:6469 6470 6471	TKALELF	93 89 94 71 92 99 99	3.33E6
F1:6472 6473 6474	GC(+57.02)ANLFKEAEGRVVM(+15.99)LNTW	7 15 62 89 98 97 95 98 93 100 92 78 57 40 48 61 43 18 12	1.01E6
F1:6475 6476 6477	QPGEVHVL	34 51 48 83 63 84 99 100	1.46E7
F1:6478 6479 6480	VEGGSDGMPKPMWYMMAEAVPDL	22 63 33 67 84 77 51 55 8 8 15 7 7 8 35 63 22 46 21 13 9 44 45	9.92E6
F1:6482 6483 6484	NVLVHPQWVFKAF	68 79 79 92 81 66 93 90 97 52 46 60 41	1.28E7
F1:6485 6486 6487	GGVLVHPKWVLGHW	78 62 70 91 99 99 90 62 61 90 97 62 56 49	7.52E6
F1:6488 6489 6490	HM(+15.99)GTLEPALGSFQY	48 30 16 91 96 99 26 37 95 88 68 56 40 88	1.71E6
F1:6491 6492 6493	METVQQSTM(+15.99)DDVC(+57.02)AKVAKYKVTKM(+15.99)	21 49 29 39 43 18 10 22 22 43 32 56 19 71 54 33 8 8 29 32 26 27 44 54	3.77E6
F1:6494 6495 6496	QFGTYPPELC(+57.02)GHRM(+15.99)	21 34 85 92 57 55 78 84 63 84 26 29 22 21	1.96E7
F1:6501 6502 6503	VQ(+.98)GGSDGKDLLMC(+57.02)VPYGLYGHML	20 31 24 25 45 28 9 8 14 62 21 7 6 17 24 11 5 52 17 8 10 13 48	9.92E6
F1:6507 6508 6509	HPPHLTVTDELL	33 27 26 32 15 10 10 46 61 80 88 73	1.09E6
F1:6510 6511 6512	DTTTLLDGVGEEAALLN(+.98)L	43 44 80 85 98 99 99 93 82 67 99 100 99 100 99 41 35 56	1.94E6
F1:6514 6515 6516	TATLPEEFLTPQKL	33 30 21 73 63 100 100 98 98 83 70 70 69 52	2.08E7
F1:6517 6518 6519	SMYDYLLGPSLL	46 51 32 84 62 51 39 8 10 85 90 61	8.99E6
F1:6520 6521 6522	SMLLAHPHTDAHF	41 45 13 46 35 37 57 55 56 55 35 35 46	1.19E7
F1:6523 6524 6525	SSGKLAAEEGVGDLVMHRALVLF	7 9 15 56 93 88 69 62 63 41 23 9 43 13 6 5 5 5 21 37 6 10 5	5.98E6
F1:6526 6527 6528	EPLFDYLHC(+57.02)GLL	62 7 12 20 66 68 66 20 30 48 88 92	4.3E6
F1:6530 6531 6532	LRDGPDSHSDLMLL	65 31 18 8 12 79 72 17 18 77 87 89 93 92	6.67E7
F1:6533 6534 6535	MLMLDHSHDLMLL	95 99 97 71 61 62 90 88 90 78 83 91 92	5.86E7
F1:6536 6537 6538	QGPSWRVPL	93 98 88 98 98 92 98 99 91	1.82E7
F1:6539 6540 6541	LRDELDC(+57.02)YQLL	59 32 37 56 40 30 18 10 20 68 63	1.51E7
F1:6542 6543 6544	GSLELLEFLTPQQL	59 82 87 94 51 51 93 92 95 95 87 93 95 98	1.42E7
F1:6546 6547 6548	GSLELLEFLTPQQL	44 61 84 98 78 68 99 62 73 72 71 66 73 81	2.08E7
F1:6552 6553 6554	QM(+15.99)GTYPPELNQTGAW	16 22 41 61 24 20 72 75 43 14 22 89 69 51 46	1.96E7
F1:6555 6556 6557	AEMLYAAHPLTLM(+15.99)	15 37 37 50 39 40 38 38 45 79 59 65 38	1.19E7
F1:6558 6559 6560	LRDHC(+57.02)EHNML	51 45 82 79 44 68 13 24 56 52	8.87E6
F1:6562 6563 6564	LRDGPDSHSDLMLL	72 27 14 7 10 74 68 15 15 57 85 79 84 89	6.67E7
F1:6565 6566 6567	QGPSWRVPL	90 93 86 98 98 91 98 99 90	1.82E7
F1:6568 6569 6570	MLMLDHSHDLMLL	94 99 96 68 68 63 92 93 96 72 79 95 96	5.86E7
F1:6574 6575 6576	LRDHSSDLSSSSF	41 30 69 13 13 13 57 57 30 56 55 29 33	1.51E7
F1:6578 6579 6580	GSLELLEFLTPQQL	52 72 89 99 79 69 99 63 74 73 68 92 63 80	2.08E7
F1:6581 6582 6583	RPDM(+15.99)C(+57.02)LEPPYTGAW	24 24 79 86 84 74 86 91 86 92 98 96 90 92	1.96E7
F1:6584 6585 6586	KNSPHTYSDYL	39 38 39 48 38 40 45 39 46 38 67	8.87E6
F1:6587 6588 6589	GSLELLEFLTPQQL	44 66 83 93 62 62 92 90 97 99 82 85 81 87	1.42E7
F1:6594 6595 6596	MLMLDHSHDLMLL	92 98 97 79 59 40 96 91 95 81 84 89 98	5.86E7
F1:6597 6598 6599	NNFLN(+.98)HMAHLMLL	24 51 29 75 73 82 22 12 24 89 83 93 92	6.67E7
F1:6603 6604 6605	LLMAPTDN(+.98)HSPQL	59 48 32 22 6 9 24 16 17 37 9 14 35	1.51E7
F1:6606 6607 6608	QGAANNRVPL	94 98 97 95 90 91 92 97 100 93	1.82E7
F1:6610 6611 6612	RN(+.98)PM(+15.99)C(+57.02)LEPPYTGAW	21 29 21 85 81 72 85 88 45 71 97 95 88 90	1.96E7
F1:6613 6614 6615	MVNKALLSTLTM	77 70 78 70 27 34 91 94 98 92 63 76	2.64E6
F1:6616 6617 6618	LLAGKLQN(+.98)GLL	99 99 97 90 93 88 70 90 89 99 90	8.88E5
F1:6619 6620 6621	RPN(+.98)FC(+57.02)LEPPY	62 65 78 79 76 89 97 97 81 94	3.61E6
F1:6622 6623 6624	ADKKLKVAELVPLAPKKHKWSSSF	27 32 34 41 49 7 20 74 94 88 87 83 54 5 6 9 8 13 13 13 22 15 10 7	1.73E6
F1:6626 6627 6628	MLMLDHSHDLMLL	92 97 97 62 52 35 96 89 89 77 85 96 98	5.86E7
F1:6629 6630 6631	LRMLWQSDYMLL	71 40 68 40 19 18 80 82 86 88 88 92	6.67E7
F1:6632 6633 6634	TAAHKQLEEATSC(+57.02)MKYTAEELRHLVL	7 8 5 5 6 8 51 93 90 65 22 49 5 5 5 5 65 75 93 97 90 14 5 5 5 37	2.33E6
F1:6635 6636 6637	MKAVPLKEELVMFMDSTAEELKLFVM	54 51 40 33 10 18 12 66 54 35 15 34 44 43 46 60 88 92 99 98 88 62 43 18 21 40	2.39E6
F1:6638 6639 6640	NVLVHHC(+57.02)NVLTAASPL	70 86 98 98 93 69 61 80 97 100 100 100 99 77 46 70	4.2E6
F1:6642 6643 6644	NVLVHPQEGVLN(+.98)GAPSL	55 67 90 98 98 84 75 63 19 91 98 80 65 92 72 56 38	1.59E6
F1:6645 6646 6647	NSESGSLEPEEF	31 33 72 49 74 66 75 98 50 97 99 96	1.13E6
F1:6648 6649 6650	LRGVNVLADAVKVTLPWVL	33 33 35 73 57 65 99 98 97 95 96 89 93 90 89 10 14 21 31	1.45E6
F1:6651 6652 6653	LLRLSLLAELTDAVQVM(+15.99)	84 82 77 88 90 76 62 96 99 99 99 98 95 96 77 81 75	1.89E6
F1:6654 6655 6656	MLMLRNRDTHSLNTGL	57 79 98 98 31 33 27 82 22 70 55 65 49 46 28 95	6.61E6
F1:6658 6659 6660	GVFLKYSSDDGVDLMLL	21 51 69 63 14 15 70 79 79 69 10 16 75 83 86 95 96	1.71E6
F1:6661 6662 6663	GC(+57.02)C(+57.02)VN(+.98)N(+.98)SLVHLC(+57.02)PPL	11 25 59 88 41 41 87 89 73 62 69 16 12 28 39	2.31E6
F1:6664 6665 6666	MAVGGGAVVGEEVDRKAFLVVMTVVL	33 55 70 43 40 35 72 82 56 18 41 44 12 5 5 8 20 9 14 27 27 9 8 22 55 57	8.72E6
F1:6667 6668 6669	RDC(+57.02)ALVMPRMKAAVEAKWW	5 7 44 66 48 50 31 12 39 60 50 57 88 97 100 59 10 10 14	4.66E6
F1:6670 6671 6672	RFLNTPGEN(+.98)THDLLML	31 41 48 56 37 10 18 78 72 41 41 51 52 40 33 49	5.24E5
F1:6674 6675 6676	MVAGGGAVVGEEVWC(+57.02)AAFRLRVKAL	30 43 52 54 57 77 89 91 28 32 96 95 34 9 8 16 15 15 10 21 10 15 15 78 74	5.73E6
F1:6677 6678 6679	LMMLDVPDDKFYSKGL	55 46 88 88 37 12 8 30 40 10 17 18 38 43 23 63	6.61E6
F1:6680 6681 6682	GNANSSSEAAAKTWDLVPGVESAHYL	60 86 97 80 65 32 31 74 60 94 88 43 10 10 34 57 83 80 76 90 100 99 92 35 34 39	7.14E6
F1:6683 6684 6685	MAVNGAVGFLKPMLTNWRGESRVL	33 44 49 18 26 57 67 5 10 21 14 10 14 12 15 27 28 31 21 57 14 10 45 46	5.68E5
F1:6686 6687 6688	GNANLSNGGAAKMRDLTQRLESNAW	30 52 73 41 43 52 14 5 18 61 70 75 78 39 50 49 8 8 18 43 70 41 39 29 13	3.78E6
F1:6690 6691 6692	GC(+57.02)VRGKLAAEEGVGDLLAAPLDRWEAALRWDSL	5 5 28 32 38 49 75 73 75 89 66 20 41 8 23 27 18 5 5 5 11 9 6 9 24 8 5 15 5 5 5 5 5	3.44E6
F1:6699 6700 6701	MAVNGAKTGNEETRVWLGTRMLVL	26 35 45 29 22 38 7 7 5 21 49 27 22 5 12 29 18 6 11 8 11 15 38 45	8.72E6
F1:6702 6703 6704	VMTRSNTPGPATPM(+15.99)TY	25 24 22 16 25 24 30 11 12 10 39 51 12 41 43 52	5.67E5
F1:6706 6707 6708	KWHSWEYLYDFSLL	49 39 90 92 46 55 25 74 90 92 90 93 97 98	9.2E6
F1:6709 6710 6711	GMKGLLGC(+57.02)ALRNAPAGNAM	13 18 52 83 96 90 74 90 90 83 18 24 59 12 16 25 45 21 15	9.77E5
F1:6712 6713 6714	GNAPYSEVAAKRMDLVPRESNLAW	31 46 84 21 27 34 89 79 80 39 22 6 8 20 39 65 59 70 97 93 27 22 24 22	7.14E6
F1:6722 6723 6724	VQSHSFPLAYYDFAEL	21 22 61 74 90 89 31 27 21 69 80 81 52 45 80 67	2.63E6
F1:6731 6732 6733	LAN(+.98)KKLNAELVPLYERALVAKQQPL	86 90 96 88 82 94 93 97 100 99 96 93 74 12 32 33 40 48 31 63 37 35 33 46 63	2.54E6
F1:6734 6735 6736	M(+15.99)LVLNHSSDDVLM(+15.99)LL	55 71 63 82 79 84 89 85 89 86 78 94 93 99 99	1.16E6
F1:6738 6739 6740	KWHSWLKYYDM(+15.99)KW	43 35 92 91 59 73 15 17 67 69 62 49 28	9.2E6
F1:6741 6742 6743	KAVVMN(+.98)LPTQEPALGTTC(+57.02)Y	48 37 52 60 83 90 97 90 91 86 99 52 77 97 83 92 93 95 94	1.92E6
F1:6744 6745 6746	AQC(+57.02)THKREKTPRGTTC(+57.02)Y	40 12 33 30 10 10 21 95 55 29 21 66 51 71 84 92 94	9.83E5
F1:6754 6755 6756	C(+57.02)YTLGQLVGHAM(+15.99)	57 51 94 95 85 93 99 92 82 90 54 59	6E6
F1:6757 6758 6759	QMGVNAKVTSQLVC(+57.02)VEAF	22 39 23 38 32 34 31 28 23 22 18 43 54 57 48 75 48 44	1.57E6
F1:6763 6764 6765	ARSHSFYAPLYN(+.98)FEAL	13 10 34 44 54 52 35 31 10 20 67 66 40 43 21 52	2.63E6
F1:6770 6771 6772	WGTGKLAAEEGVGDMLKAPAATVGRMLMNKPPGL	5 5 5 5 20 43 77 84 92 85 41 62 25 54 25 30 17 19 10 5 6 10 11 5 5 5 5 5 5 5 5 5 5 5	5.93E5
F1:6773 6774 6775	LHVMDLADGHVVAMEKL	92 92 96 99 99 97 90 95 97 99 100 100 100 89 96 98 99	5.21E5
F1:6779 6780 6781	MLSLSQLAQDPRHM(+15.99)LM	74 83 54 46 18 18 54 39 40 19 37 39 31 32 76 62	9.2E6
F1:6782 6783 6784	TLAETLLVGN(+.98)PGTL	50 56 20 43 60 93 77 29 9 35 44 33 80 72	2.6E5
F1:6786 6787 6788	TRLDLHVLSNDVC(+57.02)AQVHHSESL	24 7 12 68 89 81 32 40 52 39 39 51 56 68 56 61 78 51 14 34 46 57	2.63E7
F1:6789 6790 6791	KMAAEWVGDLLTTAKLPRW	21 21 65 87 95 71 69 52 90 88 90 89 87 50 46 80 21 22 25	2.04E6
F1:6792 6793 6794	KMAAEEGRVLLDGVGEEAAQL	10 11 77 84 94 91 25 31 43 56 48 52 44 84 50 89 85 60 56 61 68	2.8E6
F1:6795 6796 6797	TPQVHPLSVWTL	45 24 27 46 39 31 50 13 50 49 61 61	8.28E5
F1:6802 6803 6804	FFSAELRC(+57.02)FYAKQHRLQLQASMY	24 15 50 84 78 60 23 8 23 9 18 39 30 11 14 31 23 29 14 33 33 48 59	2.16E7
F1:6805 6806 6807	GC(+57.02)VRGKLAAEPAC(+57.02)VGEEAALQGRKGL	5 5 25 44 54 56 79 38 11 21 5 5 5 9 6 49 65 41 44 49 26 11 6 9 6 14	8.52E6
F1:6808 6809 6810	QVLLVGNLSM(+15.99)YNKPC(+57.02)PGF	9 10 85 93 85 20 9 31 8 20 22 60 26 10 32 32 11 15	2.52E6
F1:6811 6812 6813	HC(+57.02)HSFPHPLYMMKLL	29 38 35 75 40 21 34 27 70 81 16 14 32 70 89	5.35E6
F1:6814 6815 6816	C(+57.02)HHSHNKVLYDLAVL	31 28 29 83 32 18 14 14 46 54 81 16 11 10 78	5.33E6
F1:6818 6819 6820	MPRTTPLF	68 59 86 75 61 54 100 100	1.87E7
F1:6821 6822 6823	M(+15.99)SHNLHVLSNDVC(+57.02)AQVHPQKSL	23 14 13 33 90 88 60 78 71 54 55 61 71 44 43 45 87 54 63 56 46 55	2.63E7
F1:6824 6825 6826	HVSTLGQLSTC(+57.02)Y	38 45 93 96 93 76 90 97 65 37 37 27	6E6
F1:6827 6828 6829	LSHPSFM(+15.99)SLEDFPKLF	24 23 8 8 41 37 8 7 22 18 51 67 54 41 45 22	2.95E6
F1:6830 6831 6832	AKAVEVERTTVQTKDHM	23 44 31 10 16 6 55 7 7 7 7 25 14 12 34 39 61	2.89E6
F1:6837 6838 6839	TYLGSM(+15.99)PHPLYDTRML	9 9 30 6 56 33 24 34 23 67 40 43 41 10 18 39	5.35E6
F1:6840 6841 6842	YASLSFHPHDFPKM(+15.99)L	17 17 12 15 57 33 15 20 38 37 46 24 18 15 74	5.33E6
F1:6846 6847 6848	DRVNNC(+57.02)VLSNHVVDNSNVLLDVEF	5 5 27 10 5 10 23 48 25 14 5 5 41 48 49 70 70 48 27 31 35 31 12 6	1.76E6
F1:6850 6851 6852	GC(+57.02)C(+57.02)VDNSLVHLN(+.98)PAAL	11 24 67 91 92 87 93 82 32 26 48 37 15 21 21 32	1.79E7
F1:6853 6854 6855	DLRTPTLF	69 66 93 90 71 83 100 100	1.87E7
F1:6856 6857 6858	RDVDLHVLSNDVC(+57.02)AKVHQPQVTQF	6 26 90 90 90 72 81 98 99 95 99 99 86 73 79 70 84 21 13 25 32 30 29 28	8.68E7
F1:6866 6867 6868	QQNDLHVLSNDVC(+57.02)AQVHPQKVTKF	5 18 11 57 89 95 95 90 66 34 37 76 57 18 24 48 87 29 34 55 69 81 61 83	6.47E7
F1:6875 6876 6877	KGFKALGDAADLRM(+15.99)	63 26 62 94 97 98 91 97 97 97 96 92 77 67	6.78E5
F1:6878 6879 6880	QM(+15.99)ANALATKEM(+15.99)RL	30 37 31 59 82 90 25 21 9 38 71 13 50	4.53E5
F1:6882 6883 6884	RDVDLHVLSNDVC(+57.02)AKVHQPQVTQF	7 27 92 93 93 76 79 96 99 95 99 98 85 55 66 38 46 21 13 24 25 30 29 37	8.68E7
F1:6885 6886 6887	GC(+57.02)C(+57.02)VDNSLVHFNRY	11 25 69 92 93 89 92 91 38 50 21 21 18 18	1.79E7
F1:6888 6889 6890	AVC(+57.02)GGVLVHPKWVMSKF	55 56 79 85 83 97 98 96 81 12 61 37 54 18 14 17 20	3.01E6
F1:6891 6892 6893	SLFHPEDTGQVF	63 57 68 92 40 80 88 88 86 94 98 98	2.71E7
F1:6894 6895 6896	LPSHSFSFPLYN(+.98)M	95 65 81 86 96 90 25 31 54 83 91 86 96	7.55E5
F1:6898 6899 6900	AERKNTFHVKAC(+57.02)VDNSLVNQVTQM(+15.99)	16 37 5 5 6 5 5 18 14 10 10 13 41 13 5 60 90 72 24 24 25 48 54 56	6.47E7
F1:6901 6902 6903	QPTLTKNREERENQLEDKF	82 99 99 100 99 91 45 23 21 18 30 88 60 88 92 96 91 98 97	3.83E6
F1:6904 6905 6906	KPTLTKDRSVQPMLELEDKF	92 99 99 100 98 89 86 85 98 74 18 12 31 72 96 95 98 85 81 86	2.3E6
F1:6914 6915 6916	SLFHPEDTGQVF	65 73 48 62 38 78 79 87 73 88 97 98	2.71E7
F1:6917 6918 6919	DRVDLHVLSNDVC(+57.02)AKVM(+15.99)SQQVTKF	20 15 90 90 90 79 87 99 99 95 99 99 96 57 67 33 8 8 34 37 37 45 44 45	8.68E7
F1:6920 6921 6922	HRAGMNEM(+15.99)KDELEKC(+57.02)RPKMPKMC(+57.02)LF	7 5 85 66 92 70 41 19 33 56 82 46 55 38 5 5 5 12 13 5 6 12 5 11 46	4.01E6
F1:6926 6927 6928	LLRLSLLAELTDAVYF	91 89 81 90 88 61 59 95 99 98 98 97 92 87 38 40	7.02E5
F1:6930 6931 6932	LSWKVMN(+.98)LPTQEPALGTTC(+57.02)Y	33 27 25 66 72 92 96 98 85 59 54 98 56 67 95 74 86 73 81 82	2.35E6
F1:6936 6937 6938	AQC(+57.02)TTGLKLPTQEAPLGTTC(+57.02)Y	12 12 33 35 12 5 30 29 81 49 51 60 91 23 18 93 67 92 95 93 94	1.6E6
F1:6939 6940 6941	GC(+57.02)GMNEFKDELKEGNNFKKLKFVC(+57.02)L	5 10 72 92 72 88 45 63 59 92 74 26 44 5 10 14 15 18 6 9 18 17 17 7 15	3.43E6
F1:6942 6943 6944	AGLKESAC(+57.02)LLSSTWLFF	35 43 69 65 95 67 68 89 72 54 20 32 52 46 63 26 18	1.56E6
F1:6949 6950 6951	QPTLTQDRVELEKEVWEKM(+15.99)ENNSW	41 52 59 72 69 62 69 18 28 81 71 86 18 39 27 18 39 70 59 79 71 55 29 25	1.72E6
F1:6952 6953 6954	KNELEDKFENMGAQMNL	18 38 99 85 56 84 50 52 75 82 88 56 76 89 68 35 37	1.33E6
F1:6955 6956 6957	DRVN(+.98)LHVLSNDVC(+57.02)AKYLRELTMW	10 6 29 31 45 21 43 71 61 44 80 93 61 41 45 24 27 9 29 10 7 6 5	1.22E6
F1:6962 6963 6964	M(+15.99)LNKAFVQTHLESPF	33 45 55 83 72 76 94 85 92 92 97 99 98 85 84	5.1E7
F1:6965 6966 6967	LFAKVAN(+.98)ALHRTL	83 81 91 98 99 99 90 90 89 52 45 87 95	5.8E6
F1:6968 6969 6970	MTVKVADALVPVVL	75 81 95 96 98 98 98 98 98 86 50 77 51 98	4.95E6
F1:6971 6972 6973	HVSTLGQLMM(+15.99)AY	29 35 89 93 67 34 85 90 23 25 25 40	6.46E6
F1:6974 6975 6976	KPVTHHKC(+57.02)TL	80 37 27 26 15 14 26 43 61 83	2.4E6
F1:6978 6979 6980	LRLSEPAELTDAVKVM	54 50 65 85 60 49 97 100 98 98 99 98 99 97 98 99	2.65E6
F1:6981 6982 6983	YVVWKPSM	56 60 93 76 40 32 94 99	8.98E5
F1:6994 6995 6996	YVSELHTKVM(+15.99)AKNEL	48 50 95 99 98 93 93 84 92 61 74 87 73 76 54	5.1E7
F1:6997 6998 6999	AQAATASLAPEQTPLDFVAGVATEPALGTTC(+57.02)Y	5 5 5 5 31 5 5 56 26 20 82 33 34 27 55 45 24 13 5 7 17 19 6 38 5 5 28 5 5 6 9 35	2.12E7
F1:7000 7001 7002	LSEPAELTN(+.98)AVKVM	91 88 96 75 82 99 98 97 93 96 98 99 99 99	4.58E6
F1:7003 7004 7005	MTVKVADALVPVVL	75 81 95 96 98 98 97 98 98 86 50 78 52 88	4.95E6
F1:7006 7007 7008	LFAKVAHTVRVTL	73 69 74 95 99 98 38 24 51 56 67 94 80	5.8E6
F1:7010 7011 7012	SPC(+57.02)SVLQGLTSSM	44 31 34 37 91 99 93 85 95 99 96 66 55	6.46E6
F1:7013 7014 7015	C(+57.02)KVDLHVLSNDDDMDSLVHLKPQL	12 11 30 97 96 96 99 98 95 78 87 66 46 45 72 79 91 92 85 85 9 6 15 15	4.27E6
F1:7016 7017 7018	FFSAELVGDLSEPKQTTRQPLAPSLSMY	11 5 22 65 85 70 10 5 46 14 9 23 6 24 18 5 5 5 5 9 38 10 5 15 22 18 26 26	4.74E6
F1:7029 7030 7031	VYSELHTKVM(+15.99)AKNEL	44 48 94 99 97 91 89 80 90 70 77 85 68 68 39	5.1E7
F1:7032 7033 7034	YVSPLASNAGALLRRALDPPF	21 15 69 88 97 46 41 46 24 11 54 30 9 8 23 40 55 19 21 17 46	3.81E6
F1:7035 7036 7037	RDVDLHVLSDDVC(+57.02)AKVHQPQVTQF	5 20 98 97 96 94 98 100 99 98 98 98 90 71 65 51 68 54 10 51 52 54 50 54	1.0
F1:7038 7039 7040	TPENAHMASGYF	83 51 79 69 67 40 59 66 92 74 89 92	1E6
F1:7042 7043 7044	HVSTLGQLRNC(+57.02)VNQAC(+57.02)ALFDTHW	7 7 24 61 8 5 60 86 46 61 74 74 22 5 6 10 10 25 7 8 23 10 6	4.86E6
F1:7045 7046 7047	MVVPVLADAVKVTLGPKGRNVVL	49 80 44 18 78 95 90 90 89 91 95 87 86 89 46 41 84 49 49 45 48 73 44	2.67E6
F1:7048 7049 7050	QTHGVDLHVLSNDVC(+57.02)AKLMC(+57.02)HFTKF	8 21 10 5 93 94 83 82 97 100 98 68 79 93 80 50 57 51 37 38 11 10 32 37 35	5.58E5
F1:7051 7052 7053	DRVDLHVLSDDVC(+57.02)AQVHQPQVTKF	10 8 24 54 86 90 95 69 27 50 67 57 37 34 45 57 82 16 11 38 75 73 45 71	2.34E6
F1:7054 7055 7056	ASVC(+57.02)GSLEPEEFLTPKKL	37 44 7 6 62 39 32 68 56 66 70 65 76 62 40 50 27 75	1.44E6
F1:7058 7059 7060	GWHVKAC(+57.02)VDNSLSTAC(+57.02)AYY	6 14 90 97 97 96 95 95 93 85 91 35 33 32 34 41 40 26 19	1.89E7
F1:7061 7062 7063	DRVDLHVLSNN(+.98)VC(+57.02)AKVC(+57.02)AM	37 18 70 89 99 99 99 100 98 94 97 93 90 90 89 88 34 35 27	2.54E7
F1:7067 7068 7069	GYPERVHLFVLEGVGDLAAW	5 12 14 60 17 14 13 21 6 5 21 46 37 40 23 41 50 43 14 10	3.81E6
F1:7070 7071 7072	DNTQRAPMPALGTTC(+57.02)Y	20 19 50 55 39 18 31 44 74 95 97 75 91 90 79 80	1.47E6
F1:7074 7075 7076	QALSSKEPSLDRLEASLY	27 27 63 65 70 82 27 7 48 59 77 73 90 92 79 61 73 69	6E6
F1:7077 7078 7079	GLKKHMRDLSAEASLY	40 43 9 63 28 30 69 87 78 70 87 96 80 82 79 85	9.36E6
[truncated: 23,083 more rows]
