# Supplementary material for: Complete De Novo Assembly of Monoclonal Antibody Sequences
Source: Sci Rep. 2016 Aug 26;6:31730. doi: 10.1038/srep31730 (PMC4999880; doi:10.1038/srep31730)
Supplement: Assembly results [file srep31730-s2.zip › ALPS_Data/Data_6protein/peptides_spider.csv.k7.csv]

0.1584	0.3194	0.3167	0.2785	0.2771	0.2666	0.2408	0.2270	0.2189	0.1395	0.0711	0.0634	0.0717	0.0822	0.0962	0.1417	0.2175	0.2777	0.2916	0.3201	0.3294	0.3059	0.2956	0.3204	0.3293	0.3173	0.3102	0.2876	0.2701	0.1970	0.1298	0.1366	0.1368	0.1327	0.1272	0.1314	0.1320	0.1151	0.0940	0.0940	0.1011	0.1702	0.2330	0.2893	0.2417	0.1683	0.1517	0.1525	0.1527	0.1527
0.0782	0.1145	0.1168	0.1146	0.1359	0.1553	0.1660	0.1580	0.1403	0.1335	0.1285	0.1351	0.1383	0.1732	0.1688	0.2795	0.4081	0.4019	0.4115	0.4194	0.5732	0.7158	0.7158	0.7158	0.7158	0.7158	0.7158	0.6738	0.4559	0.4588	0.4588	0.4582	0.2624	0.0534	0.0215
0.2353	0.4726	0.4878	0.4878	0.4878	0.4878	0.4878	0.4878	0.3517	0.2349	0.2978	0.3095	0.3109	0.2661	0.3031	0.3716	0.3715	0.3749	0.3729	0.4103	0.2330	0.0479	0.0464	0.0436	0.0330	0.0251	0.0225	0.0204	0.0533	0.0847	0.0833	0.0950	0.1022	0.1020	0.0839	0.0786	0.0760	0.0632	0.0618	0.0653	0.0559	0.0421	0.0383	0.0188
0.0032	0.0069	0.0063	0.0052	0.0051	0.0052	0.0062	0.0052	0.0052	0.0101	0.0056	0.0031	0.0042	0.0049	0.0085	0.0123	0.0352	0.0573	0.0582	0.0533	0.0531	0.0251	0.0251	0.0251	0.0251	0.0251	0.0251	0.0286	0.0314	0.0060	0.0060	0.0198	0.0322	0.0364	0.0431	0.0734	0.0573	0.0380	0.0396	0.0383	0.0252	0.0241	0.0319	0.0337	0.0332	0.0244	0.0468	0.1031	0.1271	0.1064
0.0833	0.1631	0.1713	0.1845	0.2041	0.2124	0.2073	0.1919	0.1943	0.1164	0.0414	0.0257	0.0215	0.0189	0.0141	0.0162	0.0230	0.0553	0.1258	0.1273	0.0778	0.0271	0.0316	0.0257	0.0300	0.0208	0.0404	0.0539	0.0613	0.0628	0.0448	0.1035	0.1258	0.0474	0.0330	0.0196	0.0043	0.0051	0.0064	0.0131	0.0182	0.0208	0.1002	0.1917	0.2044	0.2369	0.4330	0.4330	0.4330	0.4330
0.0512	0.1210	0.1494	0.1918	0.2787	0.3074	0.2980	0.3087	0.3087	0.3087	0.3087	0.3087	0.3087	0.2728	0.2014	0.1936	0.1820	0.1881	0.1888	0.2131	0.2194	0.1909	0.1221	0.0759	0.0756	0.0769	0.0729	0.0962	0.2243	0.1948	0.1929	0.1036	0.0157	0.0173	0.0152	0.0105	0.0100	0.0406	0.0722	0.0716	0.0688	0.0689	0.0702	0.0714	0.0706	0.0735	0.0771	0.0791	0.0829	0.0800
0.0002	0.0006	0.0007	0.0008	0.0016	0.0017	0.0019	0.0059	0.0059	0.0066	0.0069	0.0105	0.0111	0.0129	0.0126	0.0060	0.0040	0.0040	0.0027	0.0027	0.0110	0.0216	0.0238	0.0248	0.0437	0.0604	0.0568	0.0561	0.0541	0.0542	0.0397	0.0246	0.0171	0.0101	0.0110	0.0107	0.0495	0.1203	0.1627	0.1809	0.1904	0.1967	0.2108	0.2279	0.2453	0.2464	0.2404	0.2197	0.2472	0.2695
0.0100	0.0180	0.0176	0.0166	0.0162	0.0225	0.0289	0.1143	0.2261	0.2249	0.2033	0.1629	0.1060	0.0498	0.0361	0.0227	0.0274	0.0330	0.0525	0.0914	0.1535	0.1992	0.2049	0.2263	0.2497	0.2588	0.2575	0.2642	0.2642	0.2642	0.2642	0.2642	0.2642	0.2594	0.2438	0.2345	0.2211	0.1234	0.0126	0.0109	0.0197	0.0310	0.0343	0.0407	0.0611	0.0557	0.0335	0.0272	0.0272	0.0262
0.0244	0.0483	0.0560	0.0624	0.0804	0.0847	0.0896	0.0911	0.0944	0.1030	0.1108	0.1227	0.1180	0.1357	0.1601	0.1680	0.1720	0.1845	0.1720	0.1353	0.1337	0.1341	0.1354	0.1297	0.0787	0.0403	0.0447	0.0365	0.0345	0.0223	0.0237	0.0285	0.0872	0.1765	0.2006	0.2060	0.2289	0.2380	0.2515	0.2515	0.2515	0.2515	0.2515	0.2515	0.2043	0.1846	0.1883	0.1060	0.0421	0.0468
0.0266	0.0448	0.0622	0.0874	0.0906	0.1967	0.1994	0.1994	0.1994	0.1994	0.1994	0.1994	0.1053
0.0002	0.0004	0.0005	0.0005	0.0006	0.0007	0.0007	0.0007	0.0008	0.0028	0.0030	0.0049	0.0138	0.0267	0.0278	0.0272	0.0251	0.0262	0.0272	0.0272	0.0291	0.0823	0.1383	0.1549	0.1663	0.1749	0.1749	0.1749	0.1749	0.1749	0.1749	0.1664	0.1552	0.1312	0.1508	0.1000	0.0387	0.0204	0.0137	0.0340	0.0305	0.0501	0.0975	0.1294	0.1006	0.0382
0.0366	0.0691	0.0618	0.0607	0.0854	0.0854	0.0854	0.0854	0.0854	0.0854	0.0571	0.0749	0.0538
0.0062	0.0217	0.0544	0.0653	0.0525	0.0543	0.0537	0.0583	0.0648	0.0557	0.0512	0.0577	0.0653	0.0816	0.0816	0.0816	0.0816	0.0816	0.0816	0.0696	0.0429	0.0230	0.0031	0.0016
0.0063	0.0126	0.0115	0.0115	0.0530	0.0579	0.0178	0.0178	0.0189	0.0189	0.0189	0.0278	0.0367	0.0381	0.0376	0.0522	0.0677	0.0693	0.0711	0.0721	0.0693	0.0660	0.0668	0.0389	0.0115	0.0115	0.0181	0.0237	0.0238	0.0257	0.0283	0.0283	0.0260	0.0235	0.0236	0.0252	0.0265	0.0260	0.0317	0.0383	0.0385	0.0369	0.0346	0.0383	0.0430	0.0445	0.0456	0.0468	0.0473	0.0541
0.0002	0.0004	0.0004	0.0005	0.0004	0.0006	0.0021	0.0019	0.0020	0.0021	0.0031	0.0010	0.0024	0.0051	0.0052	0.0028	0.0027	0.0327	0.0549	0.0489	0.0594	0.0690	0.0728	0.0738	0.0738	0.0738	0.0738	0.0738	0.0738	0.0606	0.0288	0.0374	0.0489	0.0431	0.0364	0.0633	0.0540	0.0044	0.0014	0.0005	0.0002
0.0072	0.0282	0.0675	0.0675	0.0675	0.0675	0.0675	0.0675	0.0131	0.0064	0.0022
0.0000	0.0001	0.0001	0.0001	0.0001	0.0001	0.0001	0.0001	0.0001	0.0002	0.0002	0.0002	0.0003	0.0004	0.0005	0.0005	0.0004	0.0011	0.0021	0.0021	0.0077	0.0134	0.0123	0.0237	0.0351	0.0235	0.0115	0.0120	0.0105	0.0135	0.0167	0.0252	0.0352	0.0377	0.0274	0.0130	0.0124	0.0269	0.0439	0.0586	0.0629	0.0629	0.0629	0.0629	0.0629	0.0629	0.0628	0.0415	0.0195	0.0098
0.0002	0.0006	0.0013	0.0021	0.0021	0.0021	0.0021	0.0021	0.0021	0.0021	0.0021	0.0330	0.0628	0.0628	0.0628	0.0628	0.0628	0.0628	0.0628	0.0628	0.0628	0.0618	0.0618	0.0309
0.0262	0.0503	0.0503	0.0618	0.0618	0.0618	0.0628	0.0628	0.0628	0.0628	0.0628	0.0628	0.0552	0.0020	0.0019	0.0005
0.0082	0.0114	0.0163	0.0147	0.0031	0.0037	0.0021	0.0021	0.0021	0.0021	0.0163	0.0145	0.0145	0.0145	0.0169	0.0185	0.0225	0.0171	0.0311	0.0590	0.0590	0.0590	0.0590	0.0590	0.0590	0.0590	0.0160	0.0052
0.0001	0.0002	0.0003	0.0002	0.0002	0.0001	0.0002	0.0003	0.0003	0.0003	0.0003	0.0011	0.0007	0.0004	0.0005	0.0005	0.0005	0.0017	0.0037	0.0295	0.0581	0.0581	0.0581	0.0581	0.0581	0.0581	0.0501	0.0369	0.0306	0.0286	0.0125
0.0001	0.0002	0.0002	0.0003	0.0001	0.0002	0.0002	0.0002	0.0087	0.0157	0.0084	0.0299	0.0576	0.0580	0.0580	0.0580	0.0580	0.0580	0.0580	0.0576	0.0301	0.0015	0.0019	0.0031	0.0029	0.0025	0.0016	0.0007	0.0002	0.0002	0.0001
0.0115	0.0231	0.0229	0.0232	0.0189	0.0189	0.0189	0.0240	0.0514	0.0552	0.0572	0.0572	0.0572	0.0572	0.0572	0.0572	0.0285
0.0088	0.0177	0.0114	0.0062	0.0061	0.0072	0.0072	0.0079	0.0130	0.0176	0.0221	0.0275	0.0552	0.0552	0.0552	0.0552	0.0552	0.0552	0.0412	0.0060	0.0052	0.0052	0.0047	0.0105	0.0248	0.0246	0.0168	0.0094	0.0094	0.0094	0.0084	0.0086	0.0087	0.0118	0.0119	0.0122	0.0130	0.0153	0.0132	0.0135	0.0180	0.0220	0.0221	0.0238	0.0249	0.0198	0.0147	0.0147	0.0154	0.0147
0.0099	0.0188	0.0157	0.0135	0.0134	0.0145	0.0166	0.0172	0.0171	0.0172	0.0160	0.0118	0.0098	0.0076	0.0077	0.0078	0.0097	0.0179	0.0200	0.0224	0.0232	0.0335	0.0439	0.0508	0.0543	0.0543	0.0543	0.0543	0.0543	0.0543	0.0513	0.0445	0.0318	0.0204	0.0171	0.0168	0.0204	0.0110
0.0021	0.0042	0.0049	0.0051	0.0051	0.0051	0.0051	0.0049	0.0050	0.0050	0.0049	0.0048	0.0048	0.0048	0.0049	0.0047	0.0045	0.0046	0.0046	0.0033	0.0021	0.0021	0.0021	0.0021	0.0021	0.0037	0.0058	0.0048	0.0038	0.0037	0.0037	0.0036	0.0036	0.0057	0.0078	0.0077	0.0063	0.0063	0.0063	0.0063	0.0089	0.0115	0.0084	0.0026	0.0010	0.0042	0.0073	0.0073	0.0114	0.0162
0.0283	0.0537	0.0537	0.0537	0.0537	0.0537	0.0537	0.0445	0.0364	0.0266	0.0157	0.0157	0.0164	0.0208	0.0243	0.0289	0.0309	0.0294	0.0292	0.0294	0.0289	0.0289	0.0288	0.0304	0.0308	0.0303	0.0154
0.0238	0.0479	0.0479	0.0479	0.0479	0.0479	0.0479	0.0469	0.0441	0.0434	0.0437	0.0229	0.0021	0.0021	0.0021	0.0021	0.0021	0.0037	0.0052	0.0052	0.0052	0.0052	0.0052	0.0052	0.0052	0.0052	0.0052	0.0052	0.0052	0.0052	0.0052	0.0052	0.0052	0.0052	0.0026
0.0208	0.0421	0.0473	0.0477	0.0477	0.0477	0.0477	0.0477	0.0477	0.0460	0.0460	0.0456	0.0344	0.0293	0.0293	0.0230	0.0225	0.0189	0.0219	0.0282	0.0276	0.0280	0.0342	0.0426	0.0436	0.0405	0.0468	0.0299	0.0115	0.0115	0.0115	0.0115	0.0115	0.0131	0.0178	0.0182	0.0178	0.0089
0.0226	0.0429	0.0461	0.0461	0.0461	0.0461	0.0461	0.0461	0.0372	0.0272	0.0262	0.0251	0.0126
0.0072	0.0136	0.0147	0.0147	0.0147	0.0147	0.0157	0.0322	0.0450	0.0450	0.0450	0.0450	0.0450	0.0450	0.0314	0.0283	0.0283	0.0283	0.0271	0.0189	0.0168	0.0091	0.0020	0.0020	0.0030	0.0031	0.0030	0.0032	0.0027	0.0021	0.0021	0.0009
0.0003	0.0005	0.0005	0.0004	0.0004	0.0004	0.0005	0.0087	0.0159	0.0155	0.0169	0.0297	0.0396	0.0403	0.0406	0.0445	0.0445	0.0445	0.0445	0.0445	0.0445	0.0361	0.0228	0.0153	0.0081	0.0073	0.0073	0.0141	0.0226	0.0214	0.0262	0.0266	0.0275	0.0155	0.0070	0.0074	0.0052	0.0052	0.0052	0.0100	0.0142	0.0111	0.0200	0.0184	0.0173	0.0207	0.0265	0.0286	0.0291	0.0200
0.0218	0.0441	0.0441	0.0441	0.0441	0.0441	0.0441	0.0348	0.0348	0.0227
0.0068	0.0136	0.0138	0.0138	0.0138	0.0137	0.0136	0.0274	0.0386	0.0401	0.0402	0.0385	0.0397	0.0407	0.0414	0.0387	0.0323	0.0262	0.0262	0.0199	0.0136	0.0136	0.0178	0.0218	0.0198	0.0114	0.0052	0.0067	0.0062	0.0026	0.0010	0.0010	0.0010	0.0010	0.0010	0.0016	0.0021	0.0021	0.0021	0.0021	0.0021	0.0031	0.0042	0.0041	0.0031	0.0042	0.0058	0.0057	0.0036	0.0031
0.0041	0.0070	0.0066	0.0093	0.0153	0.0184	0.0215	0.0432	0.0432	0.0432	0.0432	0.0432	0.0432	0.0183	0.0121	0.0117	0.0156	0.0134	0.0040	0.0024	0.0021	0.0027	0.0012
0.0076	0.0188	0.0430	0.0430	0.0430	0.0430	0.0430	0.0430	0.0103	0.0076	0.0035
0.0156	0.0428	0.0428	0.0428	0.0428	0.0428	0.0428	0.0260	0.0004	0.0006	0.0004	0.0004	0.0004	0.0003
0.0058	0.0142	0.0173	0.0340	0.0428	0.0428	0.0428	0.0428	0.0428	0.0428	0.0402	0.0314	0.0314	0.0182	0.0021	0.0021	0.0021	0.0021	0.0021	0.0021	0.0021	0.0010
0.0119	0.0207	0.0413	0.0413	0.0413	0.0413	0.0413	0.0413	0.0240
0.0001	0.0002	0.0003	0.0004	0.0011	0.0016	0.0323	0.0400	0.0400	0.0400	0.0400	0.0400	0.0400	0.0219	0.0115
[truncated: 394 more columns]
