# Supplementary material for: Complete De Novo Assembly of Monoclonal Antibody Sequences
Source: Sci Rep. 2016 Aug 26;6:31730. doi: 10.1038/srep31730 (PMC4999880; doi:10.1038/srep31730)
Supplement: Assembly results [file srep31730-s2.zip › ALPS_Data/Data_6protein/peptides_spider.csv.k7.fasta]

>seq0
AAKDVKFGNDARVKMLRGVNVLADAVKVTLGPKGRNVVLDKSFGAPTLTKDGVSVARELELEDKFENMGAQMVKEVASKANDAAGDGTTTATVLAQALLTEGLKAVAAGMNPMDLKRGLDKAVTAAVEELKALSVPCSDSKALAQVGTLSANSDETVGKLLAEAMDKVGKEGVLTVEDGTGLQDELDVVEGMQFDRGYLSPYFLNKPETGAVELESPFLLLADKKLSNLREMLPVLEAVAKAGKPLLLLAEDVEGEALATLVVNTMRGLVKVAAVKAPGFGDRRKAMLQDLATLTGGTVLSEELGMELEKATLEDLGQAKRVVLNKDTTTLLDGVGEEAALQGRVAQLRQQLEEATSDYDREKLQERVAKLAGGVAVLKVGAATEVEMKEKKARVEDALHATRAAVEEGVVAGGGVALLRVASKLADLKGQNEDQNVGLKVALR
>seq1
VPLQKVQDDTKTLLKTLVTRLNDLSHTQAVSSKQR
>seq2
LVGGWECEKHSQPWQVLVASRGRAVCGGVLVHPQWVLTAAHCLR
>seq3
GLSDGEWQQVLNVWGKVEADLAGHGQDVLLRLFTGHPETLEKFDKFKHLKTEAEMKASEDLKKHGVTVLTALGGLLKKKGHHEAELKPLAQSHATKHKLPLKYLEFLSDALLHVLHSK
>seq4
RPDFCLEPPYTGPCKAKMLRYFYNAKAGLCQTFVYGGCRAKRNNFKSAEDCMRTCGGALGPRENL
>seq5
RTEKDAFGNANSARGFPVLDRMKAAVESACPRTVSCADLLTLAAQQSVTLAGGPSWRVPLGRRDSLQAFLDLANANLPAPFFTLPQLKANFK
>seq6
LSWKVMNLPTQEPALGTTCYASGWGSLEPEEFLTPKKLQCVDLHVLSNDVCAQVHPQKVTKFMLCAGRWTGGKK
>seq7
TLVTRLDDLSHTQSVSAKQRVTGLDFLPGLHPLLSLSKMDQTLAVYQQVLTSLPSQNVLQLANDLENLRDLLHLLAFSKSCSLPQTSGLQKPESLDGVLEASLYSTEVVALSRLQGSLQDLLQQLDVSPEC
>seq8
HSPYHPEDTGQVFQVSHSFPHPLYNMSLLKNRFLRPGDDSSHDLMLLRLSEPAELTDAVKVMDLPTWAPQLGTTCYSK
>seq9
SKLADLRGQNEDQ
>seq10
EHNAWMSNDTFFNAFVEAMNRMGNLTPLTGTQGQLRLNCRVVNSNS
>seq11
VASKLAELRGQNE
>seq12
SSDLVALSGGHTFGKNQCRFLMDR
>seq13
VALRAMEAPLRQLVLNCGEEPSVVANTVKGGDGNYGYNAATEEYGNMLDMGLLDPTKVTRSALQYAASVAGLMLTTECMVTDLPKNDAADLGAAGGMGGMGGMTMK
>seq14
KVLLADYFYNAKQLCQPFVYGGCKAKSNNFRSAEDCMTCNR
>seq15
FQAAVESAQQR
>seq16
YNRWWYWWCAVYYLSALVDFDLRTPTLFDNKYYVNLEEQKGLLQSDQELF
>seq17
GVAAVEEGLVPGGGVALVRVASKL
>seq18
LAELRGDNEDQNVAAR
>seq19
GSGGGSSGGRGSGGGSYGSGGGGGGGRF
>seq20
LPQKVKCSRNRLKTLVTLRNDLSHTKSVSAK
>seq21
ARVEAMAFATRAAVQEGVVAGNVALLRVGTK
>seq22
LSQAVHAAHAELNEAGR
>seq23
DTLVNELRSDPRLAASLLRLHFHDCFVDGCDASLLLDDSGSLQSEKNAGPNANSAR
>seq24
HSKHPGDFGADAQGAMTKALELFRNDLAAKYKELGFQG
>seq25
SLQEAVMEELLKPLLPAEWLTSATKFFLNPTGRFVLGGPMGDCGLTGRKLLVDTYGGMARHGGGAFSGKDPSKVDRSAAY
>seq26
QLTKYSGEGDLALVKFSPNEQNKHLGE
>seq27
VVKPATMSNNAETQVNQNLTVTGYPGDKPVATMWE
>seq28
AVVVHADPDDLGKGGHELSLSTGNAGGRVACGLLGLQG
>seq29
LTGTQGELRLNCR
>seq30
MDKVGKDGVLTVEEGSGLQDELNVVEGMKMDR
>seq31
LCAGDRSTGGKSTCSGDSGGPLVCDGVLQGLTSWGSQPCALPERPSLYTKVVHYRKSM
>seq32
ATLQNLGQAK
>seq33
RKSSAARVFLKPGNGKLVLNQRSLEQYFGRETARMVVRQPLELVDMVEKLDLYLTVKGGGLSGQAGALRHGLTRALMEYDESLRSELRKAGFVTRDARQVER
>seq34
DLKKHGTVVLTALAEGEVPSLLL
>seq35
KMAAVESALHY
>seq36
QLEEGVVANRRAPE
>seq37
AKGVAVLNSSEGVKGTLFFTQE
>seq38
ARLLRYFYN
>seq39
YGKHAPELTDAVQVL
