# Supplementary material for: Complete De Novo Assembly of Monoclonal Antibody Sequences
Source: Sci Rep. 2016 Aug 26;6:31730. doi: 10.1038/srep31730 (PMC4999880; doi:10.1038/srep31730)
Supplement: Assembly results [file srep31730-s2.zip › ALPS_Data/Data_Human_Heavy/peptides_0.csv]

Scan	Peptide	local confidence (%)	Area
F1:10000	DLGFLTSLPS	44 67 49 52 96 96 93 89 30 56	4.14E+05
F1:10001	DMVKVFFKWM(+15.99)	23 18 26 18 14 14 13 13 16 33	4.84E+04
F1:10003	DQTLLDGNVSGVFSPC(+57.02)SMH	18 12 15 17 18 23 15 22 25 20 18 37 43 73 21 19 26 82 90	1.31E+06
F1:10004	DQENVSRHGN(+.98)DFLHFQ(+.98)H	12 8 14 9 9 10 10 7 8 9 16 11 11 5 10 12 19	1.07E+06
F1:10005	DKSLKSTEPV	19 14 17 16 12 13 13 18 8 25	1.20E+05
F1:10006	DGN(+.98)PLRMKVLGLTAKVGDLKSGKKGN(+.98)MGC(+57.02)D	5 5 5 5 5 5 5 5 5 5 5 5 5 5 5 5 5 5 5 5 5 5 5 5 5 5 5 5 5 10	3.36E+05
F1:10009	DMSPEASM(+15.99)VLLKN(+.98)ASADMH	12 5 10 7 15 12 24 32 34 24 11 8 8 8 8 8 19 61 44	1.26E+06
F1:10010	DGVSLAPFEKGTKTFEASHQNGSSLVTVAPS	16 15 26 32 30 15 7 8 14 12 35 26 79 74 15 19 10 10 18 40 10 10 16 18 26 39 69 65 11 7 21	2.65E+06
F1:10011	DPC(+57.02)ATAKPRPS	17 8 13 14 14 12 11 9 9 8 23	6.54E+05
F1:10013	DQGRSWFLR	21 20 20 15 14 17 23 30 59	1.72E+05
F1:10015	DAVLSPFWSRSHALYTQGTLSSSPVTVPA	11 10 10 9 7 27 8 15 19 16 15 6 14 32 39 37 21 11 11 11 10 12 20 27 90 88 76 13 28	8.27E+06
F1:10016	DVKHQNKAMM(+15.99)DC(+57.02)LHMAH	14 10 11 5 11 11 11 12 6 12 20 11 11 5 5 13 65	1.00E+02
F1:10018	DAVTVVSSHESPVAQLC(+57.02)NVNHKYLVGPP	22 21 28 71 82 43 38 23 11 38 26 20 22 21 24 74 60 51 56 69 62 83 34 48 87 38 34 57	5.03E+06
F1:10020	DKDGDC(+57.02)EC(+57.02)PLKVM(+15.99)RM(+15.99)LVVGDHARRASPA	5 5 7 5 6 5 8 6 5 5 5 5 5 5 5 5 5 5 5 6 5 5 5 5 5 5 5 10	2.86E+05
F1:10022	DPQLGTQKRVNC(+57.02)LYTQTGLSSSPVTVPA	11 10 20 46 39 32 21 23 21 21 21 27 45 56 59 34 37 35 44 54 70 68 63 93 83 65 9 22	3.79E+07
F1:10025	DLNVAPPLPN	25 21 21 21 23 18 15 21 15 38	4.14E+05
F1:10026	DGVSPHVTTQC(+57.02)GTGQHLPAC(+57.02)HKESVTVAP	18 18 32 40 22 9 14 15 19 16 14 14 70 73 20 9 21 12 17 24 50 71 23 16 52 86 78 22 31	1.00E+02
F1:10027	DVEVQTSVQGNVFSC(+57.02)M(+15.99)VAGH	18 22 34 16 14 12 11 12 15 14 19 30 34 80 77 15 13 15 14 18	3.71E+05
F1:10033	DPAVM(+15.99)SLQLQ(+.98)GVFM(+15.99)AQSMGH	17 13 19 13 11 11 12 11 13 11 13 31 73 12 9 9 11 41 15 18	2.97E+05
F1:10034	DPLC(+57.02)HLM(+15.99)LTTPKADQEQLRKKWSGPVP	5 5 5 5 5 8 5 5 5 5 5 5 5 5 5 6 5 5 5 5 5 5 5 5 5 5 7	3.36E+05
F1:10041	DRPVM(+15.99)MVVSDAALPPRMSTSSVSTVTVPA	8 6 5 7 8 5 8 6 6 10 8 7 8 6 7 10 7 9 6 5 5 5 5 6 11 46 38 6 16	5.03E+06
F1:10042	DPAC(+57.02)FEFGVPLLSC(+57.02)SVGMH	37 41 54 39 29 37 25 68 80 40 60 73 94 88 40 38 85 89 94	1.49E+07
F1:10045	DYRNHDVLAGP	22 11 11 14 11 31 19 20 19 21 40	8.81E+05
F1:10047	DPQLGTQVGRGKC(+57.02)LYTQTGTVSSPVTVPA	11 10 21 43 27 24 21 26 15 11 9 12 16 21 26 34 31 35 21 14 17 43 54 50 81 69 48 6 16	3.79E+07
F1:10048	DVGSLTGQTKGGTQTYLEHVTTSSTVVPGPS	25 30 39 65 81 71 37 34 43 39 52 83 82 82 95 96 94 70 7 18 33 44 37 35 65 95 98 72 38 20 43	1.24E+07
F1:10050	DTVPAVTC(+57.02)VVV	27 34 79 21 24 26 29 37 49 67 79	1.00E+02
F1:10051	DPLSFKKSDY	18 9 15 14 12 12 12 10 16 25	6.54E+05
F1:10053	DPM(+15.99)TATSGVFNNAQLSSVGMH	29 21 22 20 21 29 44 35 30 28 69 21 21 43 21 24 90 91 89 84 88	3.71E+05
F1:10054	DQGNMN(+.98)N(+.98)Q(+.98)VLLPPLV	25 21 21 22 11 18 18 18 20 28 44 82 21 21 37	3.11E+05
F1:10056	DKSNLTTAQR	20 19 23 25 50 37 32 24 18 30	7.45E+05
F1:10057	DAHVAKLSSP	18 11 7 13 12 12 15 14 15 26	1.80E+05
F1:10060	DGTPLAPLATSPPGVFGC(+57.02)VNENHLSVTVTPG	7 5 5 5 6 7 7 10 7 7 8 7 13 14 11 6 5 8 10 7 9 5 5 5 5 10 45 41 6 5 9	1.63E+06
F1:10061	DPMSWC(+57.02)QTNPHPYTSSMH	17 16 12 13 11 11 11 10 9 7 5 7 10 10 11 16 45 43	5.20E+05
F1:10062	DAAPVYTLPSPR	31 23 34 37 92 94 96 97 94 32 18 40	3.70E+06
F1:10063	DNGTNKGKC(+57.02)SM(+15.99)VRVQ(+.98)M(+15.99)AGH	11 8 8 8 9 11 10 12 12 11 11 11 7 7 8 10 18 33 33	5.67E+05
F1:10064	DANTLQSHSVSSHHAC(+57.02)EV	11 7 9 9 10 9 9 5 10 10 11 10 5 5 9 10 20 26	7.65E+04
F1:10067	DPAFLWQQGGGVFSC(+57.02)SVMH	49 74 82 62 56 52 40 49 72 70 70 82 97 98 97 96 96 96 97	1.49E+07
F1:10068	DPAFLWQAGGGGVFSC(+57.02)SVMH	71 92 95 86 80 79 75 86 99 100 100 100 100 100 100 99 96 97 98 99	1.32E+07
F1:10069	DMC(+57.02)SVGHLTPP	24 14 29 34 51 48 31 37 23 17 34	2.08E+06
F1:10070	DQTANEFVTLK	45 45 54 55 92 96 98 98 98 99 98	9.03E+05
F1:10071	DAM(+15.99)GTTGSSRDV	25 18 21 20 24 22 21 40 46 33 40 50	2.21E+06
F1:10072	DALWGMPSKDVF	24 22 29 29 28 14 19 27 21 35 52 96	3.90E+05
F1:10074	DLPTRTC(+57.02)VVV	21 37 40 44 51 78 78 86 98 99	6.92E+07
F1:10075	DKSRWQQGNVFSC(+57.02)SVMH	59 88 68 49 54 54 61 76 79 95 98 99 98 98 99 98 98	1.27E+06
F1:10076	DKSRWQQGNVFSC(+57.02)SVMH	69 96 85 69 74 67 82 100 100 100 100 99 99 99 99 99 98	8.98E+07
F1:10077	DYVAPKGRH	20 13 15 17 13 16 14 20 79	3.51E+05
F1:10079	DAPKPKC(+57.02)TWP	18 12 10 14 12 16 13 10 10 18	6.54E+05
F1:10084	DPYDSSDWGMGFGRDGFMH	17 13 15 20 13 12 18 16 54 18 21 15 9 11 52 11 14 40 40	1.00E+02
F1:10085	DVAN(+.98)YRSHRVFSC(+57.02)SVMH	60 18 22 26 23 21 23 12 23 73 50 41 56 75 89 95 93	7.28E+06
F1:10088	DPAFLWAGQGGGVFSC(+57.02)SVMH	43 62 73 52 51 52 52 51 59 68 65 62 69 95 97 97 97 97 97 97	1.49E+07
F1:10089	DHVQHLDEQLL	18 8 17 16 10 22 20 18 14 32 57	1.70E+06
F1:10090	DRWNPVASNL	21 13 16 15 11 13 12 12 12 32	9.53E+05
F1:10093	DPALFWAGAGNVGFSC(+57.02)SVMH	50 62 74 69 63 72 77 69 65 51 79 79 96 98 98 97 96 97 98 97	1.32E+07
F1:10094	DMC(+57.02)SVGAPTLY	19 8 18 27 49 34 37 33 21 18 33	2.08E+06
F1:10095	DWNGFM(+15.99)QVC(+57.02)VFSC(+57.02)SVMH	44 45 52 46 48 44 45 85 54 76 95 98 99 98 98 98 98	1.00E+02
F1:10096	DM(+15.99)AC(+57.02)VGAMRSV	24 19 22 25 33 28 30 14 9 9 26	2.21E+06
F1:10098	DLPTRTC(+57.02)VVV	25 34 34 43 54 82 86 93 99 99	6.92E+07
F1:10099	DKSRWQQGNVFSC(+57.02)SVMH	69 98 92 77 74 61 69 87 89 99 100 100 99 99 99 99 98	7.88E+07
F1:10100	DKSRWQQGNVFSC(+57.02)SVMH	73 98 93 81 79 67 82 100 100 100 100 100 100 99 99 100 99	8.98E+07
F1:10102	DGLQQPSPETK	20 15 18 13 14 11 12 9 19 22 44	6.36E+06
F1:10103	DHALLNHGSH	19 6 15 18 16 15 8 11 17 51	2.57E+06
F1:10108	DWNTKRQGNVFSC(+57.02)SVMH	86 88 57 46 45 48 63 93 85 92 100 100 98 98 99 100 100	7.28E+06
F1:10109	DGTAPNPPDLPRSP	17 10 15 16 13 15 10 11 28 77 72 15 12 23	6.68E+05
F1:10113	DHNRRLLM(+15.99)T	19 6 15 14 13 21 26 21 39	9.53E+05
F1:10114	DAPWYPAEYC(+57.02)M(+15.99)M(+15.99)N(+.98)GHC(+57.02)H	13 10 5 6 6 6 12 27 19 16 11 8 7 7 5 15 27	1.00E+02
F1:10118	DGPVVHAPLNVGWPSFNLC(+57.02)NPTAAMVTVAP	7 5 5 5 6 5 6 5 8 6 6 5 6 5 5 5 5 5 5 5 5 6 5 5 5 7 56 54 9 13	1.85E+06
F1:10120	DKSRWQQGNVFSC(+57.02)SVMH	65 95 89 73 71 59 60 75 83 98 100 100 99 99 99 99 98	7.88E+07
F1:10121	DKSRWQQGNVFSC(+57.02)SVMH	74 98 95 86 84 71 86 100 100 100 100 100 100 100 100 100 99	8.98E+07
F1:10122	DLPTRTC(+57.02)VVV	24 32 33 40 49 78 83 92 99 99	6.92E+07
F1:10123	DQ(+.98)AAKFRSC(+57.02)V	23 28 25 18 15 16 15 12 11 26	2.00E+05
F1:10124	DGM(+15.99)SSQPLYLS	19 10 15 18 20 16 14 21 13 14 27	1.00E+02
F1:10126	DKVSKSLFM(+15.99)E	18 11 13 14 15 21 22 13 12 39	6.36E+06
F1:10128	DLVPPDSSHPPKTFGMY	18 24 27 23 17 21 15 18 12 22 24 61 19 19 57 10 31	1.00E+02
F1:10132	DLPQYTLPRSP	22 18 14 24 88 85 91 74 18 15 26	3.05E+05
F1:10136	DARRYWDAC(+57.02)	19 12 13 13 13 13 19 11 26	1.00E+02
F1:10137	DM(+15.99)HVLLLHSNC(+57.02)C(+57.02)TGFKKKKVPGPPSPGTP	5 5 5 5 5 7 10 5 5 5 5 5 5 5 51 18 15 13 11 5 5 5 5 5 6 6 5 5 8	4.84E+05
F1:10142	DKQWRSQGNVFSC(+57.02)SVMH	48 68 52 45 44 50 61 76 81 97 99 99 99 99 99 98 97	1.27E+06
F1:10147	DKRSWQQGNVFSC(+57.02)SVMH	55 87 61 49 56 55 62 74 87 100 100 99 98 97 98 99 98	1.00E+02
F1:10148	DKNPKTC(+57.02)VVV	27 25 25 18 28 57 69 82 98 99	1.00E+02
F1:10149	DNSFRVYVSSAYVSLHTY	20 14 16 16 22 48 50 38 31 32 82 85 65 16 15 7 21 85	4.54E+05
F1:10150	DKRYRYVSGTYVHDWY	26 28 25 24 28 40 29 21 18 76 41 70 10 33 88 92	3.35E+05
F1:10152	DKFC(+57.02)SHVLNFVSC(+57.02)	25 25 32 30 22 10 18 21 24 23 32 94 98	2.16E+05
F1:10155	DVVHGVC(+57.02)TQGK	20 14 19 10 14 14 14 15 13 11 29	6.54E+05
F1:10156	DNGESFASPM(+15.99)YSPAAEYMH	15 10 9 17 11 11 11 14 11 13 15 16 12 18 17 19 14 60 79	1.00E+02
F1:10157	DKQLVDL	34 38 39 48 46 40 46	7.24E+04
F1:10162	DPQLYTLHAKT	25 13 20 30 88 88 69 27 29 27 46	3.05E+05
F1:10164	DSGKC(+57.02)RGSGRKKC(+57.02)KSPG	15 10 10 11 11 10 10 12 10 10 13 17 18 20 71 21 35	1.94E+05
F1:10165	DKGSRTVYFM(+15.99)EMC(+57.02)GM(+15.99)P	13 8 8 10 9 10 11 11 10 9 12 5 10 8 9 16	2.38E+05
F1:10168	DKQWRSGAGNVFSC(+57.02)SVMH	40 41 35 31 29 39 45 48 41 62 89 98 98 96 92 95 96 96	1.27E+06
F1:10169	DSKRWQGNQVFSC(+57.02)SLMH	18 14 15 16 26 25 15 15 14 22 81 44 14 10 15 51 46	1.25E+06
F1:10172	DWARSKGGAGNVFSC(+57.02)SVMH	43 41 46 44 44 44 45 49 60 68 98 100 99 98 97 95 98 98 97	1.00E+02
F1:10173	DKVFTQHTVV	32 41 90 91 83 24 10 33 88 95	1.00E+02
F1:10174	DNYGEKVVSSGSPSSGAARYN(+.98)RPG	7 5 5 5 8 5 5 7 7 6 5 5 5 6 5 5 5 5 5 5 5 5 5 9	1.66E+05
F1:10177	DRTPLTC(+57.02)VVV	25 21 26 21 40 59 49 59 92 96	1.00E+02
F1:10178	DMLRVMTTGHFTKGYM	15 6 14 11 14 8 14 14 12 7 11 11 14 49 16 18	1.00E+02
F1:10179	DYVQ(+.98)LVWKLGDAVQYFY	15 10 12 11 14 19 21 14 12 10 18 13 44 12 10 20 89	4.54E+05
F1:10181	DNLAHRWC(+57.02)TN(+.98)NM(+15.99)TTMDH	14 10 13 12 7 10 11 11 10 10 10 8 8 8 5 19 73	1.00E+02
F1:10183	DQSAASSSFVSGVNNGVSVMH	25 22 25 21 19 21 32 54 60 89 31 22 44 24 16 13 21 79 90 93 95	1.19E+06
F1:10184	DRLTTNHQ(+.98)YN(+.98)KRGLVSANDGVSTVTVAP	9 6 9 8 7 7 5 7 7 7 7 6 5 7 8 46 6 5 9 6 7 7 7 11 60 56 10 15	3.71E+05
F1:10187	DM(+15.99)LVALTWKAA	24 17 22 26 86 65 41 30 31 51 71	3.30E+05
F1:10188	DGC(+57.02)C(+57.02)GMSHKKKKFKPG	12 7 9 10 8 5 11 7 30 33 11 8 10 12 10 21	1.94E+05
F1:10189	DM(+15.99)C(+57.02)APKEYVV	19 12 16 17 16 20 28 17 20 38	1.66E+05
F1:10190	DPAATHNVDVQQASC(+57.02)	19 10 15 17 17 9 14 9 13 10 11 12 18 88 96	2.16E+05
F1:10192	DQWKANNRSVFSC(+57.02)SVMH	26 21 24 23 22 22 25 23 32 61 60 45 48 88 92 93 95	1.27E+06
F1:10195	DSQAASSSFVNGQSRVTAMH	18 12 15 16 17 19 32 52 60 79 24 15 56 12 13 22 19 25 79 88	1.25E+06
F1:10197	DSGRSYAAPATM	18 12 11 12 14 12 14 17 12 15 15 19	1.24E+05
F1:10198	DWSKVKSPSVPG	22 29 22 17 17 18 20 45 17 14 11 25	3.05E+05
F1:10200	DLPTGVTSSVVV	22 23 20 25 22 30 46 63 78 92 99 99	3.88E+06
F1:10201	DSNKPKMGQNVFSSVC(+57.02)MH	18 12 15 15 14 18 11 14 15 20 29 41 71 17 12 16 71 87	1.00E+02
F1:10203	DTPLRTC(+57.02)VVV	26 27 18 21 19 34 45 55 79 87	1.00E+02
F1:10204	DHVQ(+.98)DHTAVYKKLM(+15.99)W	12 5 10 9 14 5 10 10 10 9 8 9 12 11 24	1.00E+02
F1:10205	DPMYRGGFLYLFTAC(+57.02)TMGH	13 8 6 10 8 7 9 17 19 14 18 39 9 7 7 9 22 10 12	1.07E+05
F1:10212	DLM(+15.99)VALTWKAA	21 17 17 19 23 26 23 18 18 29 50	3.30E+05
F1:10213	DQSYQPNHPAA	20 16 18 16 16 12 17 8 8 10 24	1.66E+05
F1:10214	DPGVHRLRFRKNC(+57.02)DKNN(+.98)TFFQTVAP	8 5 5 6 5 6 8 6 6 5 5 5 5 11 6 5 6 6 6 6 8 50 49 21 30	6.57E+05
F1:10215	DPMSVC(+57.02)SYKNNHFSNPPRS	20 21 13 17 16 19 18 16 16 46 11 5 10 11 15 61 11 10 25	1.29E+05
F1:10216	DGKKFLAATNDAA	18 10 15 18 25 45 48 34 22 17 33 37 57	1.00E+02
F1:10217	DYYYMGVMKVKKLVPAALSDVC(+57.02)TVPASP	5 5 5 5 5 6 9 5 7 6 5 6 5 5 5 5 5 5 5 5 5 5 5 5 5 5 5 7	3.83E+05
F1:1022	DGC(+57.02)DM(+15.99)DDDN(+.98)EC(+57.02)SSD	16 13 14 16 10 15 14 14 9 13 8 8 8 28	1.00E+02
F1:10220	DAPNNSGVNGHGKVSC(+57.02)	22 16 15 18 19 22 20 61 23 22 13 18 21 35 96 98	5.42E+05
F1:10221	DPPKTLTKC(+57.02)WFMNGMMH	15 7 8 10 10 12 15 20 18 20 61 6 10 9 10 75 83	2.07E+05
F1:10222	DQ(+.98)LAVENSAWVVFC(+57.02)SSVMH	20 14 18 15 18 35 22 21 16 14 15 23 24 25 31 86 89 91 90	3.51E+06
F1:10224	DMKGPANGNN(+.98)KSTGRFMMH	10 5 8 7 7 10 9 7 8 8 8 10 8 8 10 9 7 39 50	1.46E+05
F1:10225	DLN(+.98)YSSGYAKPGNLTRGP	11 8 8 9 10 11 9 10 10 9 7 7 7 7 7 7 7 16	1.35E+05
F1:10227	DKFVGSSHVVV	26 27 31 31 24 23 28 34 89 99 99	3.88E+06
F1:10228	DMSEWAFVN(+.98)PAALAFKMH	22 9 19 25 17 21 39 44 24 18 66 68 82 21 18 25 78 87	1.00E+02
F1:10230	DQLVDDKTQGNVFSC(+57.02)SVMH	35 35 49 41 43 37 27 35 55 66 78 99 99 98 95 89 92 96 97	2.76E+06
F1:10232	DTRPLTC(+57.02)VVV	23 23 18 13 21 30 44 54 71 81	1.00E+02
F1:10233	DVPAPVTTKTPPNNHC(+57.02)M(+15.99)H	13 8 8 10 8 10 12 11 9 9 7 7 10 8 5 9 13 66	9.49E+04
F1:10237	DKPAC(+57.02)C(+57.02)PYFTAPSSVQNTGH	13 9 10 15 19 16 11 11 10 10 10 9 9 8 8 8 8 11 69 79	1.07E+05
F1:10239	DGVSLRMVVWFAMKC(+57.02)RGDHVSTVTVPA	18 18 29 43 50 28 16 32 29 16 12 14 10 22 34 14 12 79 52 14 12 19 86 85 68 10 27	4.59E+06
F1:10242	DLFAADDWGVNNELYGLMH	19 18 16 15 18 27 21 14 13 15 15 14 20 14 12 10 19 73 89	1.27E+05
F1:10245	DKKFGLAATGGDAA	17 12 17 24 32 57 60 61 54 51 63 66 50 66	1.70E+06
F1:10248	DKNSRWQQGNVFSC(+57.02)SVMH	41 49 54 56 51 54 55 67 82 84 96 100 99 99 98 98 98 97	3.51E+06
F1:10249	DQAKTGNAAGWVFSSAPMH	21 18 21 17 17 16 21 22 21 16 23 37 48 85 27 19 24 88 93	6.20E+05
F1:10252	DVGAAAGFDAPKVFSSAPMH	56 18 18 22 28 28 19 21 29 16 15 50 97 94 86 20 15 19 77 60	1.01E+06
F1:10253	DTVPRPSGFVV	21 24 30 16 18 20 29 21 31 67 82	1.00E+02
F1:10254	DGNFSKGPANRAFAGV	11 6 9 10 10 10 8 6 8 8 6 7 8 8 6 18	8.27E+04
F1:10256	DKNRSWQQGNVFSC(+57.02)SVMH	54 60 65 57 60 63 66 76 97 96 99 99 99 98 98 98 99 98	2.76E+06
F1:10258	DPRSVKC(+57.02)M(+15.99)M(+15.99)MDVVVVMH	17 10 13 15 15 15 15 14 12 7 19 10 11 15 26 78 89	1.00E+02
F1:10259	DNHVQFNRA	19 13 8 15 13 13 14 12 30	5.69E+04
F1:10261	DAAPEPGSVTN(+.98)GSTPALHA	17 16 18 14 22 12 14 16 12 10 10 9 10 10 8 38 57 7 27	1.21E+06
F1:10262	DKANPGNFVVV	31 37 76 49 21 19 23 26 32 40 61	1.00E+02
F1:10265	DLRLLAR	70 34 28 32 41 50 93	1.46E+05
F1:10266	DGLKVKKSGSNGP	15 8 14 13 13 18 27 39 37 33 20 14 25	1.24E+06
F1:10270	DPSYVALRTSAAA	22 14 21 21 28 85 89 25 19 17 26 54 73	1.70E+06
F1:10273	DN(+.98)LLAENVQESVFSC(+57.02)SVMH	21 14 19 19 18 23 14 15 18 24 20 38 43 83 85 33 37 82 89	3.51E+06
F1:10274	DPLSRGFN(+.98)EAMHGMHKPVVLQN(+.98)VKGSPAS	5 5 5 5 5 5 5 5 6 5 5 5 5 5 5 5 5 5 5 6 5 5 5 5 5 5 5 5 9	1.41E+06
F1:10276	DAQNLSFYLFFSPASMH	22 17 19 18 21 27 33 27 28 37 90 75 15 15 21 75 89	1.01E+06
F1:10277	DSGFGM(+15.99)M(+15.99)M(+15.99)KLKKKASVHWVLPPC(+57.02)RPP	6 5 5 5 5 7 7 9 7 6 5 5 5 5 5 5 5 5 5 5 5 5 5 5 5 14	4.28E+05
F1:10278	DNNAPQPGMH	23 18 20 18 13 17 14 20 75 86	8.01E+04
F1:10281	DGVLAHDC(+57.02)RLHWSQAM(+15.99)MH	15 8 11 15 15 7 18 12 10 12 5 13 14 10 9 14 60 78	1.00E+02
F1:10282	DN(+.98)RQPAAMKSVSHPGN(+.98)N(+.98)MH	15 10 11 14 12 18 20 8 12 15 30 18 5 7 8 10 15 67 79	1.79E+05
F1:10284	DKGDVTQGGKNNM(+15.99)M(+15.99)LSVMH	20 15 14 21 14 14 13 13 21 28 19 14 12 17 77 26 28 77 88	2.55E+05
F1:10286	DAPAAPGYGHC(+57.02)PAPELAV	12 8 8 11 10 9 9 10 7 5 13 14 20 13 28 32 14 22	1.21E+06
F1:10288	DMPVRHMKFGDDPPWTH	14 6 9 11 10 6 7 12 11 10 18 13 7 7 10 14 66	1.00E+02
F1:10290	DWKTWPVQVQ(+.98)THVSAK	12 7 8 8 7 6 8 8 9 9 8 5 8 8 8 19	2.77E+04
F1:10295	DKWESATY	30 28 23 28 21 26 35 94	1.99E+05
F1:10298	DRYKKVPFDPG	26 19 25 24 21 20 18 23 27 15 32	1.00E+02
F1:10299	DAGSLGGVAKTF	27 46 39 23 21 16 17 21 27 35 41 88	1.36E+06
F1:10300	DELVGVDRRKATLAAFR	37 44 33 28 28 38 41 25 30 95 97 94 96 98 97 96 97	1.00E+02
F1:10301	DNQRVLVNTKATLAAFR	18 14 15 14 22 39 41 39 40 46 54 44 79 22 21 26 80	1.00E+02
F1:10303	DDMWETGKV	19 19 8 14 21 14 11 11 27	8.01E+04
F1:10304	DTLM(+15.99)LSRTPEVT	50 94 98 100 100 99 84 81 46 52 49 68	6.70E+06
F1:10305	DKN(+.98)PKSWKTEGQNWGP	13 8 10 7 10 10 10 9 9 14 6 8 8 9 9 18	4.07E+04
F1:10307	DLLVALGFYDC(+57.02)C(+57.02)YVRDD	12 9 10 10 10 12 9 11 11 15 11 10 8 7 7 16 34	1.79E+05
F1:10310	DTGFQMGATSTPASTLHA	15 10 10 12 12 7 11 11 10 14 22 18 20 15 15 57 8 28	1.21E+06
F1:10311	DKPGRARRH	21 15 14 15 15 17 15 18 67	1.40E+06
F1:10312	DLVM(+15.99)LHWKAVL	17 12 12 12 14 5 11 11 10 10 26	7.06E+05
F1:10313	DLWM(+15.99)LSC(+57.02)	31 24 24 22 32 91 97	1.00E+02
F1:10316	DVAVKKKSGSNPG	15 10 11 11 13 22 30 22 16 19 14 10 24	1.24E+06
F1:10317	DKLKKKMVDS	18 11 15 13 12 12 7 10 15 24	1.22E+06
F1:10319	DATTDKWY	31 21 26 24 33 29 84 96	1.99E+05
F1:10320	DKKKKTATDATVLQVDR	32 9 10 15 17 15 12 12 21 12 11 8 9 8 8 15 56	6.20E+05
F1:10321	DLNDSNDPMFDTSELLKA	12 10 10 13 8 8 12 6 5 7 11 6 6 11 10 8 6 15	2.21E+05
F1:10323	DNQRVLVNTKATLAAFR	49 59 65 75 97 100 100 100 100 100 100 100 100 100 100 100 100	3.48E+07
F1:10324	DANTVNLKTF	51 67 63 79 99 98 99 100 100 100	1.36E+06
F1:10325	DYTVWWNYHKLAFAR	26 19 22 21 23 26 30 32 69 65 90 88 32 32 86	8.38E+05
F1:10326	DAKLKLPTVQKAKTF	41 85 88 70 40 38 27 28 22 21 21 41 95 95 97	6.95E+05
F1:10328	DNQRVLVNTKATLAAFR	85 80 91 70 89 99 100 100 100 100 100 100 100 100 99 99 99	4.15E+07
F1:10329	DTLM(+15.99)LSRTPEVT	62 97 99 100 100 100 99 100 79 79 81 89	6.70E+06
F1:10332	DTFLKKTAPRK	17 11 12 14 15 18 20 18 10 11 27	2.44E+05
F1:10334	DKNMQSSNSSTVFSAM(+15.99)AM(+15.99)H	22 18 20 11 21 20 19 21 26 22 25 84 89 84 18 14 21 88 56	6.98E+05
F1:10335	DMAKPLPSLPSAP	19 14 17 12 9 12 8 10 11 7 8 8 16	1.00E+02
F1:10338	DN(+.98)NEHKAKKKK	17 11 12 20 8 19 16 12 10 10 24	7.06E+05
F1:10340	DPAAN(+.98)YLGMYAPTGSLHA	14 7 10 10 10 11 12 10 6 15 21 17 18 11 14 65 10 34	7.59E+05
F1:10342	DVKVGHLPVLD	18 12 18 20 13 7 17 14 14 14 37	1.22E+06
F1:10345	DNQRVLVNTKATLAAFR	75 67 74 84 97 100 100 100 100 100 100 100 100 100 100 100 100	3.48E+07
F1:10346	DRYKGERHRVVAFKR	48 11 14 14 11 20 12 8 14 14 11 11 13 17 79	6.20E+05
F1:10347	DKPAHTDLVAGRKALLP	14 10 11 14 6 11 20 21 18 13 10 10 13 44 16 14 21	1.58E+05
F1:10348	DSFAPKLYPAA	18 15 15 15 14 17 23 28 14 18 37	9.48E+04
F1:10351	DNQRVLVNTKATLAAFR	57 67 71 75 91 100 100 100 100 100 100 100 100 100 99 99 100	4.15E+07
F1:10352	DM(+15.99)SLVKKSLPLLLSK	15 14 15 14 11 10 10 10 10 7 9 9 9 8 19	6.95E+05
F1:10356	DTLM(+15.99)LSREPTSL	44 78 90 99 98 95 45 39 17 25 28 52	6.70E+06
F1:10357	DC(+57.02)RRKKKKSV	18 12 13 17 27 25 14 10 10 24	2.44E+05
F1:10360	DGYSLKRDGDNATLAAFR	31 18 24 25 28 25 23 34 20 33 32 93 95 97 99 99 99 98	2.63E+06
F1:10361	DRQVSGDM(+15.99)GVKDGM(+15.99)VAQ(+.98)MH	15 10 12 12 13 11 20 14 11 12 15 26 11 11 9 8 12 63 81	2.34E+05
F1:10362	DGKHVDHEHGSRRC(+57.02)DMTG	11 6 8 5 8 12 5 12 5 7 10 11 10 8 12 5 7 14	1.79E+05
F1:10364	DAAYGAVTSC(+57.02)TPASTGLAH	15 14 15 12 11 15 18 18 14 11 12 14 15 11 10 17 61 15 15	7.59E+05
F1:10365	DARVVKYKN	21 14 15 17 18 20 17 13 30	1.00E+02
F1:10367	DVTC(+57.02)RKC(+57.02)LVVFNDHK	23 22 26 22 18 21 27 72 49 51 14 15 61 8 33	3.22E+06
F1:10368	DKQKHPQEL	21 15 18 16 7 11 14 20 34	1.00E+02
F1:10370	DNRQVLVNTKATLAAFR	56 60 59 67 90 97 98 100 100 100 100 99 100 100 100 100 100	3.48E+07
F1:10371	DNYLKVRRK	19 12 14 16 13 13 12 10 26	1.00E+02
F1:10374	DQPPSKAPTAAP	18 18 18 11 11 10 12 12 16 18 15 25	9.48E+04
F1:10376	DNQRVLVNTKATLAAFR	74 33 41 50 73 91 94 99 100 100 99 98 99 97 74 74 97	1.00E+02
F1:10379	DNPSC(+57.02)VN(+.98)PRVWDRLEQ(+.98)H	14 10 9 11 11 10 10 8 9 10 10 12 8 9 13 12 66	1.86E+05
F1:10381	DPVFMAKLSYHA	20 14 23 24 15 21 21 25 16 14 7 29	1.00E+02
F1:10385	DFN(+.98)DGMHSVYSVRVVAC(+57.02)H	14 11 11 15 9 6 7 14 12 12 10 8 8 11 8 8 12 70	1.79E+05
F1:10386	DARAHKHKAPSM(+15.99)C(+57.02)GN(+.98)EMH	11 8 8 9 5 10 5 10 9 9 13 10 8 6 7 16 20 32	2.34E+05
F1:10387	DAVM(+15.99)RVNRGRWGVNNWVFQAM(+15.99)GRVAP	7 5 5 5 5 5 5 5 5 5 5 5 5 5 5 5 5 5 5 5 5 5 5 43 8 12	2.37E+06
F1:10390	DSPVNFVVLTTSVDSDPV	22 33 34 33 23 27 65 92 93 91 79 43 46 48 59 59 11 29	3.22E+06
F1:10391	DLVM(+15.99)MYWRGPTSGLHA	15 11 12 12 7 12 12 10 10 15 20 19 22 71 10 34	7.59E+05
F1:10393	DNQRVLVNTKATLAAFR	54 50 52 59 87 95 95 99 100 100 100 99 100 100 100 100 100	1.00E+02
F1:10394	DSSAKGNMKHGNNC(+57.02)NNPV	16 21 14 10 11 12 15 10 11 5 8 7 7 8 9 10 10 28	3.31E+05
F1:10395	DQ(+.98)VATFNQVSKQWSSTC(+57.02)H	19 23 25 14 11 11 11 9 8 9 11 41 12 10 10 9 14 70	1.94E+05
F1:10399	DGM(+15.99)DDKVKLYYKVPV	14 7 9 14 15 12 14 16 14 11 9 9 10 10 28	8.70E+04
F1:10400	DLPVKTYYQHSAH	14 12 9 11 12 13 10 10 10 5 22 14 14	3.29E+05
F1:10401	DNWSN(+.98)DATQHPGGKNKSKKSVRNVGPVP	6 5 5 5 5 7 5 5 6 5 5 5 5 5 5 5 5 5 6 7 6 5 7 45 5 5 5 8	3.24E+05
F1:10402	DALRPTLPA	32 45 79 31 26 48 66 49 69	9.42E+05
F1:10404	DRGSRC(+57.02)SFRRGGN(+.98)SSVMH	11 7 7 9 8 10 10 10 9 9 8 6 7 7 8 11 18 31	1.33E+06
F1:10406	DPLGMVLVNTKATLAAFR	34 26 39 29 25 60 80 85 68 81 99 99 99 99 97 71 70 97	1.00E+02
F1:10409	DPTNQADPSGSF	33 59 65 35 27 33 63 50 52 56 96 98	4.27E+06
F1:10411	DPVYTGSFSFVFSC(+57.02)SVMH	18 12 18 17 17 17 21 20 15 15 23 48 78 61 12 15 23 34	1.40E+06
F1:10412	DPETPPPSQ(+.98)LTNDHLKLN(+.98)NNKTLAFNGNW	9 15 27 8 5 5 5 5 5 5 5 5 52 5 5 5 6 6 5 5 5 5 5 5 5 5 5 5 12	1.66E+06
F1:10414	DLSESSVTTLVASTTGVHS	29 33 34 44 34 41 51 66 77 97 96 40 30 89 93 56 72 13 43	3.22E+06
F1:10415	DVGSLSPPGTAPSTMTYLFANHKTTGTVAP	13 10 11 18 37 30 20 15 13 11 10 9 12 12 6 10 10 12 15 15 60 66 86 28 18 44 78 69 14 21	2.37E+06
F1:10418	DPGFFLM(+15.99)GMMSWKHGVMH	18 14 12 12 12 13 11 10 7 9 12 10 11 6 10 16 63 83	1.86E+05
F1:10421	DVKFVKM(+15.99)M(+15.99)VDVTQ	18 12 14 15 17 15 12 12 12 16 11 12 28	1.00E+02
F1:10422	DVVLMSPN(+.98)GSPVMAHMH	20 29 38 30 10 10 7 9 9 11 9 10 5 10 9 72 71	7.71E+04
F1:10425	DNQRVLNVTKATLAAFR	38 28 31 35 62 71 44 37 39 52 97 98 99 99 99 99 98	1.00E+02
F1:10428	DKGKPQLPA	26 21 18 21 18 27 43 30 55	9.42E+05
F1:10429	DNPAAQ(+.98)M(+15.99)C(+57.02)QTGFVKVSLVVSFALLATYA	5 5 5 5 5 5 5 5 5 5 5 5 5 5 5 5 5 5 5 5 5 5 5 6 5 5 5 8	3.24E+05
F1:10430	DM(+15.99)M(+15.99)DM(+15.99)MMDDC(+57.02)	19 15 18 26 18 10 8 17 16 25	1.84E+05
F1:10431	DRPGHC(+57.02)LPNSPPVL	21 15 14 14 10 29 29 12 14 19 76 18 16 37	3.29E+05
F1:10433	DKGPQSLVNTKATLAFAR	28 28 25 21 24 27 46 62 57 67 97 97 93 92 34 28 33 89	1.00E+02
F1:10434	DQWRTGDKNVFSC(+57.02)SVMH	39 34 38 33 40 37 43 30 40 74 96 96 96 97 97 97 98	1.33E+06
F1:10436	DTEEGDDDDNF	21 14 24 24 15 33 38 27 20 18 89	1.03E+05
F1:10438	DPSHATTESGSF	45 62 48 21 48 74 95 96 90 92 97 98	4.27E+06
F1:10439	DPN(+.98)GSDM(+15.99)DMGSF	30 40 41 33 27 26 15 22 8 13 71 92	1.67E+06
F1:10440	DKDKSVQEGNVFSC(+57.02)SVMH	48 57 50 29 30 30 35 65 46 66 99 99 96 96 94 95 96 97	1.40E+06
F1:10442	DNAFPRVTN(+.98)YVDPKADHSAKTKSPHVHNM	11 7 9 9 7 8 10 13 13 11 51 83 12 11 8 12 5 11 40 69 57 48 14 10 7 9 5 7 10	1.66E+06
F1:10443	DPNC(+57.02)GSSC(+57.02)C(+57.02)SF	25 15 21 21 18 21 25 40 57 94 96	1.00E+02
F1:10445	DAAPAPGVEEC(+57.02)PAPELLGGPS	18 13 20 26 24 15 13 17 35 40 33 43 49 18 30 45 96 97 92 37 54	2.24E+06
F1:10447	DPVSPSQRPPAVAAMGDPV	10 5 9 10 9 10 9 7 7 7 10 10 8 8 5 7 15 8 21	3.22E+06
F1:10448	DMPPVVN(+.98)DGNNTLPTAH	14 8 11 10 12 14 11 14 7 9 10 9 10 7 10 10 12	2.00E+06
F1:10451	DDC(+57.02)GC(+57.02)HC(+57.02)M(+15.99)C(+57.02)E	20 18 11 8 10 8 18 14 12 40	4.50E+04
F1:10452	DRRLHAQYKATLAAFR	38 39 37 37 22 48 34 29 37 94 91 96 96 93 94 96	1.00E+02
F1:10454	DNGFSPPSPAKTTSNM(+15.99)YMH	15 10 10 13 15 11 9 13 12 12 12 12 9 8 8 8 11 52 78	1.57E+05
F1:10457	DALTRPLAP	35 49 88 50 17 19 51 51 61	9.42E+05
F1:10460	DATNC(+57.02)QLYPVGKSC(+57.02)SVMH	21 14 16 17 20 18 21 23 21 29 24 32 82 81 29 31 79 88	1.33E+06
F1:10461	DNRQVLVNTKATLAFAR	26 22 24 28 39 49 43 39 35 44 92 89 92 75 33 33 89	1.00E+02
F1:10463	DPTNQADPSGSF	31 43 33 21 19 19 32 21 34 50 95 96	4.27E+06
F1:10464	DHMNC(+57.02)M(+15.99)M(+15.99)NGF	19 8 10 16 16 23 28 21 22 90	2.68E+06
F1:10466	DVKGDAFN(+.98)GANEPA	28 29 18 11 18 13 13 17 15 14 14 25 15 39	1.32E+05
F1:10469	DM(+15.99)MGYM(+15.99)DSGGHG	17 11 7 11 12 11 17 11 8 10 6 23	1.67E+06
F1:10470	DN(+.98)REFGFVVPGKGMNMMH	12 8 9 15 9 10 24 21 15 12 14 14 8 5 8 7 54 39	1.40E+06
F1:10471	DYMTRYLGMFFAVKLYFMGLYLEFMK	8 6 5 7 8 11 13 8 5 14 12 10 7 7 8 8 12 25 45 52 50 9 10 6 5 14	1.66E+06
F1:10472	DAAPPAPEQQ(+.98)MQPELL	15 14 26 24 22 18 10 18 10 10 5 7 7 20 30 52	1.50E+07
F1:10473	DSMMTAMHDPMPATM(+15.99)	16 12 8 8 16 15 9 8 19 10 5 7 14 71 65	1.00E+02
F1:10474	DMMTPAHTAKAKKKALVAKAKTAHPDDDD	5 5 5 5 5 5 5 6 6 5 5 6 6 5 5 5 5 5 5 5 5 5 5 5 5 7 7 5 10	7.11E+05
F1:10475	DVLKTFQTLFLSM(+15.99)PPEAHTVHTVGH	8 11 15 8 5 5 5 5 6 5 5 5 5 5 5 6 5 5 5 5 5 5 5 5 5	1.92E+05
F1:10477	DKVSLEPPAC(+57.02)PPHAMSGGPS	25 28 30 33 85 41 25 38 41 32 39 87 24 27 11 25 86 91 46 65	2.24E+06
F1:10478	DASFGQHGPVSPAAMLAH	15 14 17 15 10 11 6 16 21 17 11 8 9 9 5 52 14 16	2.00E+06
F1:10479	DMAVPLLLVSEATLAAFR	26 8 16 18 22 48 40 28 21 27 90 62 79 96 98 99 98 96	1.00E+02
F1:10481	DLRKTPQ(+.98)GLSKKPA	15 11 11 12 13 12 21 11 12 10 13 23 21 43	2.96E+05
F1:10482	DEAKKKKHLAPTRHQTLMQTM(+15.99)C(+57.02)GPPV	6 8 8 12 14 12 9 5 6 5 5 5 5 5 5 5 5 5 5 5 5 5 5 5 5 9	2.37E+06
F1:10484	DVVSMMC(+57.02)HSNGRV	17 14 15 13 8 8 14 8 17 12 8 9 23	7.83E+05
F1:10488	DPYSPTNDPET	18 12 17 15 11 12 12 21 12 26 32	4.27E+06
F1:10491	DSPGDALRGVYSSGTM(+15.99)	13 9 8 9 16 10 11 8 8 11 11 12 16 20 48 61	5.25E+05
F1:10492	DGGLSHRGLVHG	18 14 15 17 15 8 14 16 23 16 8 28	2.85E+06
F1:10495	DKAAC(+57.02)C(+57.02)GYLAH	21 16 17 15 15 15 13 19 71 21 22	4.65E+05
F1:10498	DKTHTC(+57.02)PPC(+57.02)PAPELL	24 44 43 26 54 76 95 96 96 94 92 73 89 98 99	1.50E+07
F1:10499	DDPGEEM(+15.99)N(+.98)NDH	18 18 13 15 27 21 13 13 11 16 14	1.67E+06
F1:10500	DM(+15.99)SSPHPLLVQVEQ(+.98)PW	12 8 10 9 7 5 7 10 10 9 7 7 12 7 6 18	5.67E+04
F1:10503	DKDGGC(+57.02)SKGPVVFSC(+57.02)VSMH	20 17 27 15 18 27 29 21 14 12 18 20 20 71 51 22 26 76 88	4.85E+05
F1:10504	DKKM(+15.99)NSFPHVFSC(+57.02)SVMH	21 29 15 10 11 15 17 11 7 46 28 18 18 15 19 38 41	6.87E+05
F1:10505	DKTNTDN(+.98)N(+.98)KFLFDLNEWADGVPLATLVKP	5 5 5 5 5 5 5 6 5 6 7 5 6 5 5 5 5 5 6 5 5 5 5 5 5 5 5 5 6	1.66E+06
F1:10506	DSYHMLKTGAWYLHA	18 17 21 9 9 15 12 10 8 10 10 12 61 9 33	1.20E+05
F1:10507	DKRYYERFTTC(+57.02)	27 18 19 21 21 28 18 19 24 89 79	4.22E+04
F1:10509	DAAHQYNPPC(+57.02)PAPELL	15 13 16 7 14 13 15 26 46 52 45 46 21 34 48 67	2.00E+06
F1:10510	DAAHQGYPC(+57.02)PPAPQ(+.98)LL	18 14 17 8 15 15 25 39 44 43 48 51 24 26 44 66	2.10E+06
F1:10511	DNYKTTPPVL	35 68 86 76 76 92 99 59 45 69	1.00E+02
F1:10512	DNQRVLVQ(+.98)SKATLAAFR	52 44 48 54 82 92 86 96 94 97 99 99 99 99 100 100 99	1.00E+02
F1:10514	DNSAKM(+15.99)NKDM(+15.99)EPAPPLV	14 9 10 12 15 12 10 11 15 11 17 7 12 14 9 10 20	1.90E+05
F1:10515	DNNSKGATNTEKETATKVP	11 7 8 8 10 11 10 9 8 8 12 8 11 8 8 10 10 12 20	6.42E+04
F1:10518	DANM(+15.99)C(+57.02)HC(+57.02)VKHPA	28 39 21 15 15 9 20 17 14 8 14 34	5.34E+04
F1:10519	DKNRLFKRTPPPA	15 10 12 11 13 12 12 12 15 11 14 15 34	2.96E+05
F1:10520	DQNRVLVDTKATLAAFR	40 29 33 37 61 75 80 99 99 99 99 98 97 95 69 73 97	9.57E+05
F1:10521	DGVVVVGPKHS	23 13 21 22 22 18 15 14 16 8 34	4.21E+04
F1:10522	DC(+57.02)YNQ(+.98)TAKKLALTSVKM	17 19 21 15 11 10 11 14 14 22 69 17 11 10 9 9 12	3.50E+04
F1:10524	DKTHTC(+57.02)PPC(+57.02)PAPELL	27 59 59 37 56 78 97 95 89 84 87 88 96 99 99	1.50E+07
F1:10525	DNYGKTTPPVL	35 50 51 33 45 79 98 100 99 85 89	2.85E+06
F1:10526	DAQSN(+.98)TMMKKGNAHA	15 12 14 12 11 10 8 15 23 15 9 10 12 6 25	6.61E+05
F1:10527	DDNSYM(+15.99)YKLT	18 18 14 13 12 13 14 12 14 28	4.65E+05
F1:10528	DTKAFPVTTTSPG	23 15 18 20 25 28 31 25 24 28 80 25 43	1.44E+05
F1:10529	DNAAKHPTM(+15.99)NS	21 21 23 18 15 7 13 20 20 15 31	1.00E+02
F1:10531	DNASHWRHPVSWSGYMH	17 11 12 12 6 12 12 7 10 13 12 10 10 9 18 69 85	6.87E+05
F1:10534	DAAPSVHAAEDNSGPELL	13 11 16 12 11 9 5 10 10 14 13 8 8 10 11 28 40 62	2.00E+06
F1:10536	DNYKTTPPVL	49 90 100 96 97 100 100 100 97 98	6.29E+07
F1:10537	DAAHQYGPPC(+57.02)APPELL	14 10 11 5 11 12 17 35 30 35 49 43 21 32 46 70	2.10E+06
F1:10538	DNAGRVLDVTKATLAFAR	25 20 24 24 35 46 40 35 23 34 90 90 70 94 92 39 40 90	1.00E+02
F1:10539	DYKSVTSFQL	26 24 32 70 38 34 29 17 15 37	1.00E+02
F1:10540	DHQ(+.98)PSRGTETE	17 6 14 13 18 12 11 13 16 10 33	1.00E+05
F1:10542	DPRARPGNGN(+.98)YNC(+57.02)	18 10 12 14 13 12 11 10 8 10 11 11 26	7.83E+05
F1:10543	DMFSELVLVLVM(+15.99)AC(+57.02)ASSMNTL	9 5 7 6 10 8 8 8 8 15 12 12 12 10 7 5 5 5 6 6 16	2.19E+05
F1:10547	DKTHTC(+57.02)PPC(+57.02)PAPELL	30 70 66 33 44 66 95 95 93 92 89 60 80 95 98	1.50E+07
F1:10549	DNQPAAQNDASA	18 16 17 13 16 9 8 10 21 15 11 25	1.00E+02
F1:10550	DRQVNLVNTKATPHKVP	19 13 18 19 24 38 35 24 18 71 82 89 28 14 24 23 33	1.00E+02
F1:10551	DSGGSKEFVGLTSLSP	27 40 28 18 20 20 29 17 17 23 48 49 84 78 23 34	1.09E+06
F1:10553	DKQC(+57.02)MSN(+.98)WPV	31 29 30 25 12 20 20 21 28 57	4.65E+05
F1:10554	DNSKQLPSQ	19 12 14 14 13 15 10 11 27	1.41E+05
F1:10555	DNKSTYAPPVL	33 32 31 27 26 33 59 98 91 54 72	2.85E+06
F1:10556	DNPAAQQGTGEN	21 26 21 18 14 12 12 15 15 23 18 25	1.00E+02
F1:10557	DDDENLKLNPHTHG	14 14 15 18 11 12 10 11 11 10 6 9 5 17	6.61E+05
F1:10560	DNYKTTPPVL	45 90 99 95 95 99 100 99 95 98	6.29E+07
F1:10562	DTGPPAALVC(+57.02)LTTPAP	24 20 18 18 21 33 52 93 89 65 87 40 37 23 31 50	4.39E+05
F1:10563	DVLQHTNPRKTVPNTNKGSST	10 7 8 7 5 7 7 5 6 6 6 7 5 5 5 5 5 5 5 5 12	2.41E+05
F1:10564	DSGKC(+57.02)N(+.98)FFH	27 19 20 23 22 26 43 46 85	7.56E+04
F1:10567	DQVFGLTSLPS	35 40 48 38 30 46 91 91 84 25 51	1.02E+06
F1:10568	DSSQHYAHAPQ(+.98)PTGH	30 39 25 18 23 68 25 10 18 15 57 11 14 16 76	2.78E+05
F1:10570	DKPGGQC(+57.02)PPC(+57.02)PAPQ(+.98)LL	18 21 15 12 12 21 49 70 74 68 45 44 20 25 52 71	1.50E+07
F1:10573	DNHTEKGDGTQ	20 18 9 9 12 10 19 27 10 10 25	1.00E+02
F1:10574	DRNARN(+.98)APKTF	30 25 31 26 21 24 27 31 92 96 97	1.11E+06
F1:10575	DVRSESNSTWTGC(+57.02)KTAMH	14 6 6 6 12 11 12 13 11 11 11 8 10 10 11 18 74 86	4.85E+05
F1:10576	DPPKFVVSKSTSPMPQQYVGL	9 5 6 8 8 9 10 10 10 13 11 10 8 5 5 5 6 6 6 5 18	2.05E+05
F1:10577	DLRLLN(+.98)VSQKAELRNF	15 13 12 15 15 18 19 13 11 14 57 21 13 10 10 23	1.00E+02
F1:10579	DSKNSMTTVLTSPVT	35 54 35 24 25 18 31 40 96 98 98 98 88 34 52	1.09E+06
F1:10580	DNQFKFVVHA	23 18 19 20 21 24 28 23 10 35	2.85E+06
F1:10582	DSFHAALYN(+.98)Y	22 18 18 9 16 18 23 18 20 46	1.00E+02
F1:10584	DRMKKRFEQ(+.98)ALPFFHWRLG	17 20 12 18 15 15 25 38 25 15 15 49 46 11 5 10 9 11 18	4.88E+05
F1:10586	DNYKTTPPVL	48 86 99 95 97 100 100 100 99 99	6.29E+07
F1:10590	DQGFVLTTVPS	23 24 23 32 52 67 54 41 74 22 46	1.02E+06
F1:10592	DKPNKTVTC(+57.02)VVV	29 39 25 25 25 26 37 43 38 44 61 75	2.14E+06
F1:10593	DMC(+57.02)GDM(+15.99)DM(+15.99)KPKVKVLMH	16 6 12 10 19 14 19 12 11 11 18 14 11 12 21 72 83	6.87E+05
F1:10595	DGPPQGAAPGGM(+15.99)GRMLAH	14 7 9 10 11 11 16 13 8 10 11 9 7 8 7 65 18 18	1.00E+02
F1:10596	DVEVAAKKKAQAN(+.98)VAFAR	15 10 18 11 11 12 12 11 10 10 12 50 14 16 69 15 12 24	1.00E+02
F1:10598	DGVNVGNAALLTF	24 14 20 20 20 14 15 15 16 22 37 90 95	1.11E+06
F1:10599	DLTFAKLESNGAQ(+.98)	18 15 14 14 16 18 18 25 10 7 7 11 27	8.36E+04
F1:10601	DFLNHHKKV	20 15 17 14 7 9 31 37 57	3.77E+04
F1:10603	DC(+57.02)GSRKNSKKMNR	16 11 9 10 10 14 14 14 14 10 5 6 15	1.09E+06
F1:10608	DQRSHGRQPS	25 21 20 21 11 20 18 15 12 33	1.00E+02
F1:10610	DNYKTTPPVL	39 57 69 61 74 96 100 97 77 86	1.00E+02
F1:10612	DLLHHAM(+15.99)ASSGQT	25 30 35 16 10 16 15 17 21 17 12 14 31	9.47E+04
F1:10617	DLRGELVTC(+57.02)VVV	24 28 21 18 34 32 44 71 79 92 99 99	2.14E+06
F1:10618	DWGGYYYKTEELKSMH	18 13 14 12 14 15 15 13 12 19 17 12 11 19 76 90	5.40E+05
F1:10622	DLRHRAVGVYAKSAFAR	15 12 11 6 10 12 13 12 14 14 11 10 12 66 14 11 23	1.00E+02
F1:10625	DSRPGKSPAKTF	23 16 16 14 15 19 21 18 19 21 25 45	1.11E+06
F1:10627	DSPNLAGRKTKARVFRT	14 9 9 12 17 15 10 11 12 18 25 67 10 9 8 7 20	1.00E+02
F1:10632	DNMPKHPVPL	29 28 18 21 31 56 98 52 23 51	1.00E+02
F1:10633	DQVHVVPSVPS	29 37 54 23 29 30 26 39 81 31 54	1.02E+06
F1:10634	DGKKTSLHNQNPYT	15 9 14 15 18 20 21 8 13 11 13 11 13 26	2.96E+05
F1:10638	DKVNNLVTC(+57.02)VVV	23 23 26 25 27 40 51 56 56 75 93 95	2.14E+06
F1:10639	DQ(+.98)PMDC(+57.02)N(+.98)Y	24 17 15 10 25 21 33 95	1.00E+02
F1:10640	DHTALPSDPVLP	18 6 14 14 17 11 16 30 66 21 18 28	7.58E+05
F1:10642	DKLVPPVRSSARFAFRA	14 11 16 12 9 10 14 15 12 10 9 7 8 8 8 7 18	1.00E+02
F1:10643	DLFYVGPLNNM(+15.99)TQHA	15 15 14 12 12 10 9 12 11 12 9 9 9 5 21	1.00E+02
F1:10644	DQSGLHVPAWFSTPHA	14 11 14 11 18 8 12 8 10 9 8 8 8 7 6 25	4.40E+05
F1:10645	DPAKGKLPA	27 19 28 27 22 35 52 40 65	1.00E+02
F1:10646	DALRPTLPA	30 26 38 34 32 49 51 30 54	1.00E+02
F1:10648	DAAKFN(+.98)TRKAPA	21 15 21 21 16 12 11 11 14 15 11 31	1.11E+06
F1:10649	DFRPPLAKSGVALTTTSR	14 10 10 9 10 17 15 15 14 13 19 70 21 15 14 9 8 18	1.00E+02
F1:10650	DALPSNSC(+57.02)SGLTKKKLSMSC(+57.02)SHLAP	8 5 8 6 7 5 5 5 5 6 10 9 8 10 15 37 5 5 5 5 8 5 8 7 11	1.31E+05
F1:10651	DHLVVHDVWM(+15.99)L	26 9 27 32 75 14 30 21 17 16 39	9.55E+05
F1:10652	DKTPQ(+.98)NGDTPRSEVPHA	11 11 13 7 7 7 6 12 8 6 6 5 9 5 5 5 16	1.88E+05
F1:10654	DNQ(+.98)KHVPLPV	27 21 21 19 10 37 60 39 18 40	1.00E+02
F1:10655	DQPLNPKLLLVPRGELC(+57.02)M(+15.99)	11 7 6 9 8 7 9 9 8 8 7 5 6 5 10 7 6 15	3.20E+05
F1:10658	DHMTMMNDVLHKLAAGP	11 5 5 10 6 5 10 15 10 10 5 8 9 8 10 12 24	4.33E+04
F1:10659	DRQKTYLTY	19 11 15 15 16 16 23 30 52	2.68E+04
F1:10662	DNYNKTTPPVL	29 32 41 29 31 56 85 96 38 29 55	7.58E+05
F1:10668	DKPKAGLPA	29 26 20 22 25 40 96 72 84	3.16E+07
F1:10669	DLYLLLSSMDGDSLHA	15 11 11 13 14 14 12 11 6 15 8 16 13 63 9 31	4.40E+05
F1:10671	DPEN(+.98)APTPEQ(+.98)QHS	21 14 23 13 15 18 23 10 18 10 11 5 25	3.72E+04
F1:10674	DPLRATLPA	38 35 50 43 63 89 98 72 82	1.87E+06
F1:10677	DSRVGSDVVLTMT	23 24 24 25 21 21 39 68 83 79 66 33 59	9.55E+05
F1:10678	DNQ(+.98)PGPLPLPV	21 18 19 14 13 11 27 33 21 10 29	1.00E+02
F1:10679	DMKGPMVVFLW	23 11 19 15 15 14 33 27 20 28 54	1.00E+02
F1:10682	DANVM(+15.99)DNHPTH	21 21 32 49 31 21 13 9 21 43 89	3.17E+05
F1:10683	DELAKKGSEF	18 21 18 16 16 20 20 12 23 63	9.38E+04
F1:10685	DGGLLAYM(+15.99)PLVP	29 24 28 32 29 25 29 34 77 88 35 45	7.58E+05
F1:10690	DKPKAGLPA	29 27 21 23 24 38 93 65 79	3.16E+07
F1:10692	DQRPHHPM(+15.99)	21 15 17 14 10 10 15 41	3.95E+05
F1:10695	DNPSSGSPAVAMPM(+15.99)	15 10 9 11 11 11 14 11 15 13 12 7 8 25	1.00E+02
F1:10696	DPGKSPGNVQQHALTPC(+57.02)VSNTTVAP	11 6 7 8 8 6 7 8 8 8 9 5 7 8 8 5 6 7 7 6 8 60 57 11 18	9.91E+05
F1:10698	DGQSETKTTLC(+57.02)NEPPVL	29 33 38 54 75 50 40 41 31 24 19 18 52 98 95 68 79	4.29E+06
F1:10699	DALRPTLPA	35 43 77 25 23 48 67 51 71	1.87E+06
F1:10700	DTLM(+15.99)PTSC(+57.02)VSMH	39 76 86 80 62 90 81 61 35 41 79 87	1.59E+06
F1:10701	DALFRNVVMEW	26 18 25 22 21 22 31 44 40 92 93	9.55E+05
F1:10703	DSSKNQVVLTTM	41 85 85 66 43 43 86 99 100 100 85 72	1.80E+07
F1:10704	DLTTEYPLVP	21 17 21 23 31 21 17 18 13 23	1.00E+02
F1:10705	DAGGVFM(+15.99)SAQMH	35 31 37 48 70 89 68 25 21 27 79 91	3.17E+05
F1:10710	DLLPSLGQTE	16 13 17 12 13 15 11 11 10 34	8.59E+04
F1:10712	DMLKKKFM(+15.99)M(+15.99)	19 7 16 15 18 17 14 11 27	5.00E+04
F1:10715	DAPKGKLPA	28 26 24 31 32 61 96 67 79	3.16E+07
F1:10716	DGLSANGPMTA	32 40 52 32 25 24 24 23 15 30 50	3.95E+05
F1:10719	DSPGASMAHLN(+.98)FE	25 39 20 12 15 16 10 21 17 37 34 18 41	1.00E+02
F1:10720	DRPNVVMPHLPAAMWNGSQSTVPA	10 6 6 8 6 5 5 5 5 5 6 8 8 5 6 6 5 6 6 9 68 70 12 27	9.91E+05
F1:10723	DGQSETKTTDHYTPPVL	26 37 39 60 80 70 57 43 30 26 9 21 41 95 48 39 61	4.29E+06
F1:10724	DAAGNVFSC(+57.02)SVMH	72 97 98 97 98 98 100 99 99 99 99 99 98	1.59E+06
F1:10726	DSSKNQVVLTTM	48 92 89 74 55 51 88 99 100 99 82 70	1.80E+07
F1:10727	DWQRC(+57.02)GPM(+15.99)AVLRPT	28 25 24 27 50 39 33 49 82 82 91 24 15 39	1.09E+06
F1:10733	DLAGN(+.98)N(+.98)DNN(+.98)C(+57.02)NSH	28 54 33 14 14 14 18 12 12 10 10 15 46	1.35E+05
F1:10734	DPPKLLLALPC(+57.02)HN(+.98)M(+15.99)NSGTNRAAPSA	7 5 6 10 18 14 9 5 5 5 5 5 5 5 5 5 5 5 5 5 5 6 5 5 11	2.06E+05
F1:10735	DWWDDQNLFH	25 18 20 27 25 17 18 18 21 68	1.20E+06
F1:10736	DGEDLVVDDPC(+57.02)LKSSM(+15.99)M(+15.99)	12 6 14 14 12 11 11 18 15 7 9 9 7 7 7 7 17	2.86E+05
F1:10737	DPVLHVSQDPC(+57.02)LHR	14 7 10 12 6 11 10 9 14 8 10 11 5 19	1.00E+02
F1:10739	DPVRLRNDTN	20 12 15 13 14 11 12 17 11 26	5.84E+04
F1:10741	DAPGKKLPA	25 25 23 21 28 48 67 46 67	1.00E+02
F1:10742	DGLGQGWEAT	22 12 20 15 18 14 16 23 17 34	3.95E+05
F1:10745	DKHKQLDFRFLWGVK	18 13 7 12 12 15 27 23 61 14 11 11 12 18 34	1.00E+02
F1:10746	DVVVHKRAKGKKMHFH	14 12 14 12 6 12 12 12 11 8 9 10 7 7 14 20	1.00E+02
F1:10748	DLARPMM(+15.99)D	33 65 50 18 12 8 13 40	7.81E+04
F1:10749	DEFRAKC(+57.02)VWK	18 18 14 12 12 12 12 10 11 27	2.01E+05
F1:10751	DSSKNAGVVLTTM	25 28 29 23 21 24 34 82 92 85 65 44 40	1.80E+07
F1:10752	DNASETKTTGSSGNNPPVL	17 14 21 46 76 57 41 30 24 13 13 12 8 11 19 78 21 18 40	4.29E+06
F1:10753	DRAGWC(+57.02)PGM(+15.99)AVPTRL	50 63 65 57 78 92 99 100 99 99 99 94 83 35 65	1.09E+06
F1:10754	DGQSYTVAN(+.98)VTPDTSNG	17 19 15 11 11 12 14 14 10 9 10 6 11 8 10 15 31	1.00E+02
F1:10755	DAPN(+.98)Q(+.98)HDSPTPVN(+.98)	16 10 9 12 12 7 18 12 12 15 15 13 26	1.00E+02
F1:10758	DTSSFRAFN(+.98)PGNNGKLY	12 8 10 11 10 9 10 10 9 8 9 9 8 7 9 10 21	2.41E+05
F1:10762	DGAGPENNYKTTPPVL	31 41 63 55 34 48 39 83 95 78 87 100 99 92 60 76	3.94E+07
F1:10763	DGQGPYGKTTGNQ(+.98)PPVL	24 24 21 13 14 24 21 27 43 51 25 19 35 90 35 31 56	2.00E+06
F1:10764	DHPM(+15.99)DC(+57.02)EHSWSNRKK	14 5 8 10 15 11 19 7 9 8 8 9 8 9 22	1.00E+02
F1:10765	DRGRLPSH	21 13 14 14 18 14 18 21	1.49E+05
F1:10767	DPAGKKLAP	23 19 28 21 26 41 55 43 50	1.00E+02
F1:10774	DGSPPPATQMFN(+.98)N	17 10 17 15 17 12 12 12 12 6 12 11 24	1.00E+02
F1:10776	DSFGGVPVVLTMT	15 10 11 11 15 21 21 35 34 32 29 14 38	1.00E+02
F1:10777	DNGTEC(+57.02)FC(+57.02)GKVPVPPVL	14 9 9 13 32 19 16 16 10 10 10 9 33 80 15 11 28	4.29E+06
F1:10779	DPHFASSYSSGFVVM(+15.99)	15 8 5 11 14 20 26 33 33 27 11 10 11 13 28	8.12E+05
F1:10780	DSGLLEMGPMADLTRP	16 16 18 21 16 18 7 11 11 7 10 22 71 12 9 18	1.09E+06
F1:10781	DM(+15.99)FRPGPTPSKAVSSC(+57.02)MH	16 10 12 11 10 11 12 13 9 11 11 11 13 12 14 23 76 86	1.45E+05
F1:10783	DGHVDM(+15.99)PPLHVRLNG	17 16 9 11 15 10 9 9 12 5 10 9 12 12 23	2.93E+05
F1:10788	DGQPENNYKTTPPVL	54 85 82 97 98 88 94 100 98 98 100 100 99 90 95	3.94E+07
F1:10789	DGQPGYKGTTGNEPPVL	29 40 33 21 23 28 24 21 35 39 25 23 60 95 90 52 70	2.00E+06
F1:10791	DAPKGKLPA	25 22 21 26 20 29 40 25 49	1.00E+02
F1:10793	DTTFLKAAA	32 55 30 18 18 20 21 20 38	1.49E+05
F1:10795	DGSTGRRTVTC(+57.02)VVV	14 9 14 12 10 11 11 16 33 48 49 62 88 92	1.32E+06
F1:10796	DGQFYPPVAESGTMGNG	17 20 15 10 9 7 7 11 11 14 8 6 8 5 8 14 29	6.04E+05
F1:10797	DNFEAHEYMM(+15.99)	18 11 13 21 12 6 19 10 6 24	1.12E+05
F1:10798	DNC(+57.02)MC(+57.02)C(+57.02)GM(+15.99)PHFVHV	15 10 11 6 11 11 10 12 9 5 11 15 7 31	7.33E+04
F1:10800	DHLVVNVGHFW	21 10 28 31 30 18 14 11 6 16 43	1.00E+02
F1:10801	DYKRLHATC(+57.02)VVV	17 17 21 17 21 12 27 32 29 41 74 85	4.91E+05
F1:10802	DVLPRPAQKYAKTKQSS	14 10 15 11 13 14 18 12 10 14 69 19 10 9 10 13 28	1.00E+02
F1:10804	DVVVVTNADHNVG	14 9 11 12 15 21 15 10 16 5 10 10 18	2.01E+05
F1:10806	DTYGLQSGM(+15.99)QSVKGC(+57.02)	22 26 23 14 18 18 17 11 14 15 12 13 20 77 91	8.12E+05
F1:10808	DLEHGPLTTNYTESGSF	16 12 20 7 13 18 32 39 37 32 39 27 30 18 20 82 90	3.22E+06
F1:10809	DVSLNMNSSGFPVKVPPTPEGNGDRQ(+.98)SSKKNG	5 5 5 5 5 5 5 5 5 5 5 5 7 7 5 5 5 5 5 8 5 5 5 5 5 5 5 5 5 6 6 10	1.95E+05
F1:10810	DTTLTNQVNAKTM	17 11 14 21 22 18 15 17 13 10 13 21 27	2.58E+05
F1:10811	DC(+57.02)C(+57.02)NFSWDGP	23 15 18 17 15 15 15 21 14 28	4.18E+04
F1:10813	DGQPGYKTTPPVLENG	34 56 68 96 91 93 91 94 98 98 96 92 63 50 27 39	3.94E+07
F1:10814	DATVHMKVPS	27 25 30 34 22 17 24 24 25 51	9.71E+05
F1:10816	DTLMAKQLMLTP	45 86 96 89 31 22 26 38 21 29 21 34	3.26E+05
F1:10819	DNAKKPNHFAFNVGN	15 14 21 23 17 10 16 12 13 10 8 8 9 8 22	2.93E+05
F1:10820	DNTVNLPAPAP	37 57 84 93 55 57 92 67 31 29 45	5.80E+05
F1:10821	DPAKGKLPA	26 18 27 27 21 33 46 28 51	1.00E+02
F1:10823	DGRLKTLDSC(+57.02)MC(+57.02)ASP	18 18 13 12 10 10 12 15 11 15 6 12 13 17 27	1.81E+05
F1:10825	DYKSSHLVTSRVD	27 37 50 88 29 11 29 39 40 27 15 14 41	1.32E+06
F1:10826	DGQRRVNEC(+57.02)HMPGGN	20 25 18 11 10 10 11 18 10 5 5 7 9 13 30	6.04E+05
F1:10827	DEHLLPVTNVW	21 29 9 18 17 10 13 14 12 16 49	1.00E+02
F1:10831	DVLPASGPAPQLDDVNTGP	11 9 10 7 9 10 9 10 11 7 8 10 14 13 7 6 7 6 14	1.24E+05
F1:10832	DTPKQSM(+15.99)TASFM(+15.99)V	17 10 8 11 14 15 13 13 14 12 13 15 32	1.88E+05
F1:10833	DMGAAGM(+15.99)DNM(+15.99)HSGYAKSF	18 7 12 15 15 12 14 21 12 12 7 14 16 69 26 29 75 88	2.29E+05
F1:10834	DSFEC(+57.02)RELSPW	16 10 12 19 12 10 18 13 10 8 23	1.00E+02
F1:10836	DTM(+15.99)VVSLTTNYTESGSF	22 18 20 21 23 26 50 87 88 78 89 90 94 99 99 98 97	3.22E+06
F1:10839	DNTVNLKTF	41 61 80 77 50 56 96 98 98	1.00E+02
F1:10841	DGQPENNYKTTPPVL	49 79 71 78 85 82 86 98 93 97 100 100 98 81 89	3.94E+07
F1:10842	DTAVHPSMKV	21 22 27 29 18 23 25 10 15 31	9.71E+05
F1:10843	DTLMLDVLGWKA	38 63 77 86 86 40 26 30 18 19 18 38	3.26E+05
F1:10845	DNTVNLGKTF	41 75 95 98 86 71 44 43 89 95	5.80E+05
F1:10846	DVMLNKTHSP	18 11 7 15 12 12 12 7 15 25	7.30E+04
F1:10847	DGWRRVENERMPK	16 9 12 11 11 11 17 11 17 9 5 8 31	2.93E+05
F1:10849	DRN(+.98)GPVLVAHNFYT	15 9 11 9 10 14 26 33 15 5 10 15 12 25	3.89E+05
F1:10850	DAKLKGPAP	31 33 32 28 22 19 18 20 34	1.00E+02
F1:10851	DNSTEC(+57.02)NC(+57.02)TPPVGKF	14 9 10 10 18 13 12 10 10 8 8 11 9 12 26	1.33E+06
F1:10853	DHAAQLQPM(+15.99)KSSGTSM	15 5 15 19 14 14 12 10 13 12 10 9 7 10 14 68	1.65E+04
F1:10855	DAFKWLQRAVPM	18 11 13 14 14 14 12 11 10 11 10 16	1.00E+02
F1:10856	DKGPNVAAVVV	28 35 35 20 20 18 20 34 77 96 97	1.99E+05
F1:10858	DGC(+57.02)M(+15.99)KQPKKSK	22 12 19 21 19 16 15 25 23 20 32	1.00E+02
F1:10860	DHTATTYKC(+57.02)YGLFGSF	14 5 11 11 11 11 17 14 16 19 13 13 11 14 71 61	3.22E+06
F1:10862	DNTVNLKTF	65 96 100 100 100 100 100 100 100	2.66E+07
F1:10863	DTKREKQ(+.98)Q	26 29 20 13 22 14 12 28	1.00E+02
F1:10864	DKYNNKAAMGM(+15.99)ESS	19 14 15 15 15 14 14 18 11 13 15 27 29 50	1.02E+05
F1:10867	DGQPGYKNASETPPVL	31 43 40 30 37 60 54 24 19 22 35 86 97 89 48 67	3.94E+07
F1:10869	DTGVMVHKPS	28 22 22 29 23 87 30 35 28 54	1.04E+07
F1:10874	DAPGKKPLA	21 18 16 15 16 14 11 17 38	1.00E+02
F1:10875	DSKM(+15.99)GRNVQSSHLVVLSVYL	10 10 11 8 6 6 7 7 8 10 9 5 8 7 7 8 6 5 6 15	2.24E+05
F1:10876	DTGYLKM(+15.99)GSQS	20 18 15 15 17 12 12 10 12 12 26	1.63E+06
F1:10877	DPSNLYFAARRPN	16 8 12 11 12 11 11 11 12 9 8 7 23	6.95E+04
F1:10880	DKPALDDVASP	23 23 15 16 18 24 30 61 25 22 33	1.42E+06
F1:10881	DTTHC(+57.02)HDC(+57.02)N	27 29 35 16 26 15 29 15 34	1.00E+02
F1:10882	DNYGNM(+15.99)KTF	33 35 34 21 21 27 87 94 97	1.00E+02
F1:10885	DQ(+.98)TN(+.98)QGLAKVVLKYT	15 14 15 14 11 10 14 10 10 10 10 12 11 12 26	8.52E+04
F1:10887	DNTVNLKTF	65 96 100 100 100 100 100 100 100	2.66E+07
F1:10889	DQ(+.98)ALAALQGVVSPGKAP	28 45 27 21 27 80 27 22 59 72 25 23 65 14 12 12 21	2.79E+05
F1:10891	DRTKGFYPS	83 73 85 77 67 86 99 92 94	1.04E+07
F1:10892	DGQAKKPVNGTTTANGN	15 15 18 16 16 21 20 15 8 6 8 7 7 6 7 7 20	1.00E+02
F1:10893	DPAGLTTLRRYNATWRDPFYHGKYLHGR	8 7 11 11 27 22 12 9 6 6 8 6 6 7 7 6 7 5 6 11 26 15 28 7 6 5 5 12	5.47E+06
F1:10896	DFRVKNGTWAPGPGRYMH	18 27 15 11 10 10 7 9 10 14 11 8 7 7 8 19 67 85	6.17E+05
F1:10897	DQLVVAFDAELMLAPSPGLQRGRSNN(+.98)Q(+.98)AGYKA	5 5 5 7 5 5 5 5 5 5 5 5 5 5 5 5 5 5 5 5 5 5 5 5 5 5 5 5 5 5 5 7	3.56E+05
F1:10898	DPKVVNPK	21 10 15 16 18 15 10 29	1.00E+02
F1:10900	DTWSFKFGASG	27 48 43 21 17 21 38 40 33 27 43	1.63E+06
F1:10901	DQQTLAPAC(+57.02)C(+57.02)LVNVNNMH	15 11 13 12 14 13 10 12 11 10 12 10 12 12 10 13 57 80	1.98E+05
F1:10904	DRNVRPVKLTVGVPMHV	12 6 7 7 7 8 10 10 10 9 8 5 6 5 5 5 17	1.00E+02
F1:10906	DLHFNRAAPS	27 56 50 89 23 17 30 72 68 79	1.42E+06
F1:10907	DPNC(+57.02)NN(+.98)GLSADYPLVVPPLNPVQLAGN(+.98)RQVK	5 5 5 5 5 5 5 8 5 5 5 5 5 5 5 5 5 5 5 5 5 5 5 5 7 26 5 5 5 5 8	6.35E+05
F1:10910	DQLVVFAPSSSLGTQTYLYAQM(+15.99)PHVSVPPGV	38 39 59 70 66 65 79 98 99 100 99 99 99 98 98 99 99 99 54 37 32 34 40 39 55 87 89 59 52 51 75	2.23E+07
F1:10911	DNTVNLKTF	54 82 97 100 98 99 100 100 100	1.00E+02
F1:10912	DTLTLATMC(+57.02)AM(+15.99)AN(+.98)YTGLNQ(+.98)RQ	9 7 16 19 18 15 40 6 8 7 6 6 6 5 7 8 10 8 7 5 14	3.61E+05
F1:10913	DAKHNLVVSEHHWTM(+15.99)NFDGPLAGVVPPG	6 5 5 5 7 11 7 5 5 10 5 5 6 5 5 5 5 6 5 5 5 5 8 60 11 5 5 9	2.01E+05
F1:10915	DRTKGFYPS	40 57 72 68 65 88 99 85 89	1.04E+07
F1:10916	DEKQ(+.98)KTDLAVVTFK	18 29 14 11 11 12 16 12 12 18 18 12 10 24	2.79E+05
F1:10918	DLQVVFAPSSVTGTQTYLAHSDSTTVVSTVGPP	26 28 35 57 82 89 90 93 91 89 43 37 43 65 80 89 82 82 30 15 48 25 18 26 39 73 70 46 49 85 46 46 68	5.47E+06
F1:10919	DMGKSPGTN(+.98)Q(+.98)GKEGLC(+57.02)NGKHHH	10 7 11 12 9 5 5 6 6 6 5 5 9 5 6 6 6 5 5 5 5 6	1.28E+05
F1:10922	DKTTYPPVL	31 27 34 35 45 57 32 22 45	1.00E+02
F1:10923	DPLVM(+15.99)C(+57.02)VKSYR	25 14 26 25 24 20 19 19 16 15 31	2.72E+04
F1:10925	DTGANLWNPTN	21 24 18 14 12 14 12 13 12 17 31	1.63E+06
F1:10928	DGPALTTVGLEKYQASSGLGN(+.98)SFAPSVTVVSGPP	8 5 5 7 11 8 7 6 5 5 8 5 5 5 5 7 10 9 12 6 6 5 5 7 7 16 44 55 52 55 41 7 5 14	2.87E+06
F1:10929	DLDVPC(+57.02)DQTARLRGNG	13 10 15 10 8 10 16 10 10 10 7 9 10 57 23 37	5.69E+05
F1:10931	DASVYLLYPS	30 21 26 32 38 48 60 54 35 57	1.42E+06
F1:10933	DTLQQVVGFPNPC(+57.02)GFVVVDSHE	17 19 19 12 13 19 18 10 10 8 11 11 23 18 21 74 77 17 25 74 18 61	1.79E+05
F1:10934	DQVRMKKW	21 14 15 13 8 15 14 31	2.66E+05
F1:10936	DQLVVFAPSSSLGVDSATQTYNPGPVTVSSPAL	28 31 52 68 65 52 52 89 92 92 96 94 73 31 31 21 22 39 43 39 38 39 39 51 63 89 85 78 74 73 21 22 46	2.23E+07
F1:10937	DNTVNLKTF	45 74 93 98 55 66 98 99 99	1.00E+02
F1:10939	DEVLKMMVHSKKHGL	21 43 19 15 14 12 14 15 6 15 18 16 6 10 31	2.03E+05
F1:10940	DLLKLLLLLKHMSWC(+57.02)MSAM(+15.99)DMKGC(+57.02)	7 5 6 5 7 7 6 5 5 5 5 5 5 5 5 5 5 5 5 6 5 10 8 18	1.61E+05
F1:10942	DGTVMVKHPS	30 23 33 39 39 90 50 25 35 60	1.04E+07
F1:10943	DLFSLKC(+57.02)	30 24 23 21 25 32 92	3.25E+04
F1:10944	DVTYDQ(+.98)SPQFVLLEKRHAPPA	18 26 18 11 15 12 12 10 12 11 10 15 38 14 8 7 5 12 65 23 43	2.13E+06
F1:10946	DSVFTQM(+15.99)GSKGSNTN(+.98)G	13 9 10 10 11 12 11 8 10 10 5 6 10 69 18 24	8.22E+05
F1:10948	DYKTTPPVL	50 92 92 93 97 100 100 98 99	6.54E+06
F1:10949	DKTGLQN(+.98)M(+15.99)TNEPLVP	20 14 16 13 18 15 15 14 14 15 32 70 31 20 30	1.00E+02
F1:10950	DGKHTAN(+.98)N(+.98)AAS	14 5 5 5 10 12 14 19 18 12 26	1.00E+02
F1:10954	DPLVHYQYAC(+57.02)DPVPL	16 8 15 13 6 12 12 11 11 11 20 63 23 13 35	5.69E+05
F1:10961	DGAPLSVPPAFVDMSSVGVHPAETGLFAVVSPPG	7 7 14 14 22 16 10 6 5 5 5 5 9 5 11 10 7 5 5 5 5 5 7 5 5 10 10 15 82 89 81 10 5 12	2.23E+07
F1:10962	DNTVNLKTF	43 59 78 73 43 44 90 95 97	1.00E+02
F1:10963	DFYAKTTYRW	21 14 15 16 20 27 18 12 15 83	4.52E+04
F1:10965	DSANPRRASP	18 12 14 14 10 11 12 14 12 22	1.00E+02
F1:10966	DMERTSFFNVFSKM(+15.99)AMH	18 10 21 10 13 21 23 20 18 49 31 52 10 10 15 33 48	4.54E+05
F1:10969	DAPHFQRNMNSGTGN(+.98)	21 15 14 10 23 19 13 13 9 17 22 79 85 24 41	8.22E+05
F1:10972	DYKTTPPVL	51 93 95 96 99 100 100 98 99	6.54E+06
F1:10975	DSSNPAFKMAHPVGAQQ(+.98)HEFS	11 13 9 7 5 8 8 9 5 10 5 6 7 6 8 6 5 5 10 6 14	5.03E+04
F1:10978	DVPPKEKKVSLMVPA	18 25 17 10 10 16 10 10 10 11 10 5 9 8 23	2.97E+05
F1:1098	DGGPC(+57.02)C(+57.02)SC(+57.02)C(+57.02)C(+57.02)C(+57.02)SGD	17 14 12 10 14 18 14 10 10 9 12 12 10 34	1.00E+02
F1:10980	DGSNFPVVVLTM	19 10 15 16 16 11 21 52 56 59 88 62	3.20E+05
F1:10981	DAWWAHARVKYNC(+57.02)SAQ(+.98)LE	11 8 10 12 12 6 11 9 8 9 11 8 7 8 8 7 8 30	5.06E+05
F1:10985	DNTVNLKTF	27 24 28 29 25 31 38 48 92	1.00E+02
F1:10990	DLVPYKSTAP	17 13 15 12 14 12 12 12 15 25	2.66E+05
F1:10993	DKVYVVM(+15.99)M(+15.99)M(+15.99)VLL	22 27 43 21 26 81 43 34 29 30 39 60	4.07E+05
F1:10995	DVETLYLLYPAN(+.98)ADLATAM(+15.99)SKAP	10 14 12 6 7 8 10 10 8 5 6 5 5 10 8 6 5 5 5 5 5 7 13	8.56E+05
F1:10997	DKKRDLRKKC(+57.02)	17 11 12 11 17 13 10 11 15 37	3.94E+04
F1:10999	DYKTTPPVL	38 61 73 82 91 98 68 54 75	6.54E+06
F1:11000	DDKSKVDVM(+15.99)TTSLYPKRNVHQ(+.98)WLGFVSPGP	7 10 8 6 5 5 8 5 5 5 5 5 5 5 5 5 5 5 5 5 5 5 5 5 9 69 48 10 8 17	8.98E+05
F1:11001	DSNKSQVVLTM	28 39 35 28 28 31 50 71 70 69 63	5.50E+06
F1:11002	DLKPVM(+15.99)PKL	19 17 17 11 13 14 12 13 32	5.49E+04
F1:11005	DVTTGQN(+.98)VVLTM	26 18 20 20 17 18 22 43 66 75 95 79	3.20E+05
F1:11006	DGAPTSSGTMKSEPPVL	18 20 28 22 29 21 13 10 11 8 12 11 27 68 15 14 31	9.38E+05
F1:11007	DWDSSKM(+15.99)LFM	22 15 27 22 26 22 17 15 18 73	1.00E+02
F1:11010	DPHN(+.98)VPVVYPW	16 5 5 11 65 21 28 28 17 15 49	4.60E+05
F1:11013	DNVVKYSVGA	21 21 24 19 18 21 20 15 13 32	1.00E+02
F1:11014	DTYVVM(+15.99)LRC(+57.02)M(+15.99)NVRMEKE	12 7 9 9 10 11 14 16 16 16 12 8 6 5 10 7 31	2.67E+05
F1:11017	DMDGYYKKKRKG	15 5 17 10 11 11 11 11 9 8 9 18	4.07E+05
F1:11018	DSAGVHKPLMAM(+15.99)FSP	15 13 14 11 12 6 11 8 12 7 10 9 10 10 18	1.89E+05
F1:11019	DVEHHKTLPQ	17 11 20 6 7 18 18 14 8 25	4.57E+04
F1:11020	DFGRHNDTGNM(+15.99)YAVN	17 13 12 13 8 15 18 11 10 35 10 10 9 9 22	1.11E+05
F1:11023	DWYNYAGVVNHHGD	16 11 13 14 16 16 10 11 11 12 12 14 15 43	4.79E+05
F1:11026	DSSKNQVVLTM	60 94 91 81 62 66 95 99 100 100 100	5.50E+06
F1:11027	DQVLSSDC(+57.02)LRSKWPRRKNSLSDNGYN(+.98)PKP	5 5 5 5 5 5 5 5 5 5 5 5 5 5 5 5 5 5 5 5 5 5 5 5 5 5 5 5 5	8.98E+05
F1:11028	DVQPVPPGN(+.98)ETMKKN(+.98)GHRGVPAP	11 15 8 5 6 7 8 7 8 16 7 5 6 8 7 6 5 8 6 6 5 8 15	4.00E+06
F1:11029	DAHLLGVVL	20 13 7 16 15 13 20 25 50	8.05E+04
F1:11030	DPLVNQGFMK	26 14 29 27 21 19 17 17 10 35	4.05E+05
F1:11032	DVLPTSDYGDGEPPVL	18 14 20 16 19 14 18 11 10 18 10 30 72 17 15 33	9.38E+05
F1:11033	DMM(+15.99)FVKHLHFKHVAMC(+57.02)C(+57.02)	14 8 12 10 10 10 5 11 5 9 10 5 9 9 5 10 22	1.00E+02
F1:11034	DVPLQHGSDGC(+57.02)MPAPPVL	14 9 8 11 10 5 10 13 18 10 12 5 7 14 69 13 11 27	6.29E+05
F1:11036	DAFETPVVLTMT	20 15 18 26 21 27 50 57 54 46 27 56	4.60E+05
F1:11037	DGSPPPLTARGVLSSHQ(+.98)VVEPDPA	7 5 7 6 8 6 7 6 6 5 5 5 6 7 6 5 6 7 7 11 5 9 6 18	8.74E+05
F1:11043	DFLVVFPSPMVM(+15.99)KLPAPSVFVLED	7 5 6 6 7 8 6 7 5 5 5 5 5 5 5 5 5 5 5 5 5 5 7 15	7.81E+05
F1:11044	DNGRNQR	25 21 17 14 15 16 30	4.11E+04
F1:11047	DPATKVVPA	31 21 31 29 27 34 46 38 63	3.60E+05
F1:11049	DSSKNQVVLTM	44 67 70 61 45 46 88 98 98 99 99	5.50E+06
F1:11050	DVC(+57.02)TM(+15.99)QPTLGYLLANPAPKPNPA	11 15 9 6 6 6 5 6 7 5 5 6 8 7 5 5 5 6 5 5 5 5 15	8.56E+05
F1:11051	DGYNM(+15.99)ESQPHFGNMATQ	12 7 10 10 9 14 10 11 9 5 10 7 9 6 9 8 19	1.46E+05
F1:11052	DHHLDRKL	21 7 8 16 21 12 12 31	1.00E+02
F1:11055	DVQ(+.98)TAM(+15.99)QDKFVKNPPKSPN(+.98)PAP	22 54 16 8 9 11 9 14 12 14 13 14 15 12 11 9 8 10 59 67 17 22	4.00E+06
F1:11056	DDVLGSHPPVL	26 35 22 21 15 21 38 95 41 30 52	4.05E+05
F1:11060	DGQSDWLFNSWEPVPL	23 23 28 31 28 16 19 15 13 12 11 26 75 27 16 45	6.29E+05
F1:11061	DVVLHPM(+15.99)PAPMT	21 17 19 21 10 14 16 14 15 12 8 31	4.60E+05
F1:11062	DLKFETATVSVVDD	18 13 13 13 21 14 13 14 14 11 11 12 21 41	1.00E+02
F1:11064	DVPSVDFVHGLHAPAPRKGMEPA	11 14 12 15 13 11 6 6 5 5 7 5 7 6 8 6 6 5 5 5 12 6 16	8.74E+05
F1:11065	DKPKHAAPKPKP	18 12 12 17 9 19 31 65 30 17 20 30	1.47E+06
F1:11066	DLVSKFNSLLLFK	26 40 26 17 14 14 13 16 25 20 20 22 77	5.53E+05
F1:11069	DKGPVTLPA	28 22 28 41 69 73 73 48 67	3.60E+05
F1:11073	DFTVQAPVLTM	28 23 30 76 25 21 22 55 72 96 95	1.00E+02
F1:11076	DMKVHATSVSP	26 33 65 54 15 15 14 15 20 28 40	4.55E+05
F1:11079	DRYM(+15.99)SSQQC(+57.02)	35 30 38 35 31 30 29 38 96	4.56E+04
F1:11081	DVGTTSQPM(+15.99)TLFKLSPYFGGPAP	15 37 18 11 8 7 7 7 8 9 18 19 18 18 12 7 7 7 8 12 49 16 22	4.00E+06
F1:11083	DQC(+57.02)C(+57.02)LVLKL	19 13 15 14 15 13 15 11 29	4.05E+05
F1:11086	DFNRTATVTATDKV	14 9 11 12 21 14 10 11 11 8 8 13 9 21	1.00E+02
F1:11089	DVLKHAARPLRHPA	21 28 21 14 7 15 12 10 10 15 15 11 15 32	7.25E+04
F1:11091	DVVTTKTLKMFLK	62 83 67 54 59 84 95 97 96 91 94 96 98	5.53E+05
F1:11093	DFFKPLKPPPK	18 12 15 15 17 23 20 17 19 20 43	1.47E+06
F1:11096	DPVLLLPM	32 18 25 29 44 57 33 41	3.60E+05
F1:11099	DAC(+57.02)EATN(+.98)GFRPSRWLVVHKAP	9 5 6 10 7 7 7 5 7 6 5 6 5 6 9 7 6 5 9 10 16	2.13E+06
F1:11101	DADVSVPLATPS	15 10 16 11 13 14 14 23 29 30 16 34	4.55E+05
F1:11108	DLGNPALVVQNNTSPG	26 21 18 21 15 24 68 95 94 83 22 21 30 86 40 57	1.49E+06
F1:11109	DKAVFGRMDPC(+57.02)C(+57.02)HG	15 13 16 13 9 7 7 5 15 8 11 10 5 18	1.00E+02
F1:11110	DSYELKVFSP	18 12 13 22 16 14 15 15 18 30	3.93E+05
F1:11112	DKWGPNSVTC(+57.02)VLL	15 11 13 12 15 18 16 22 30 25 26 33 56	3.98E+05
F1:11114	DLN(+.98)DVKDRKTM	19 20 14 18 12 11 17 10 11 16 21	9.73E+04
F1:11118	DAEELALKLMSSSLRPPFMNNATVRVPVK	5 5 5 5 5 5 5 5 8 5 8 7 6 5 5 5 5 5 5 5 5 5 5 5 5 5 5 5 8	1.28E+05
F1:11123	DGN(+.98)MFLRRSNL	21 13 21 15 22 20 18 21 17 15 40	1.00E+02
F1:11124	DTLMLSQLTLNN	46 88 90 87 86 23 21 26 21 22 20 39	1.00E+02
F1:11125	DLVPEMC(+57.02)GSFLHRL	13 11 13 12 28 12 14 8 10 10 13 5 10 29	9.38E+05
F1:11128	DAPHPNSGERN(+.98)PM(+15.99)VLRLVHSAP	8 6 5 5 5 6 6 5 10 5 5 5 6 5 6 5 6 5 5 7 8 14	1.00E+02
F1:11129	DKKLLPPMEHM(+15.99)AN(+.98)YVKC(+57.02)PAPA	9 5 7 8 8 5 5 5 11 5 6 6 7 6 5 5 5 5 9 10 25	4.00E+06
F1:11130	DN(+.98)QLLPPGSP	18 11 13 15 14 10 14 15 19 30	9.04E+05
F1:11132	DDTRTAGVVLTM(+15.99)TSL	26 31 27 27 37 38 41 73 89 92 98 95 89 39 59	1.49E+06
F1:11133	DSAAN(+.98)EVGSTFGM(+15.99)FTV	18 25 15 10 10 17 14 14 18 22 27 12 10 9 8 19	1.00E+02
F1:11136	DSAKRGFGYPS	32 24 28 28 28 27 41 49 89 43 63	3.93E+05
F1:11138	DNTDVLKFT	30 25 28 33 21 31 85 43 59	6.14E+04
F1:11144	DSSKNQVVLTM(+15.99)TSL	51 86 88 79 69 67 91 100 100 100 100 99 86 90	2.16E+07
F1:11146	DNTTASSNYDLKTF	28 32 45 33 28 32 28 21 26 91 89 35 35 89	1.99E+05
F1:11148	DTLMLSRTPEVT	69 99 100 100 100 100 99 99 79 85 88 92	3.95E+06
F1:11149	DGGAPTLLHRQ(+.98)AHENG	24 37 51 59 48 41 43 48 41 15 13 16 9 25 15 26	9.52E+06
F1:11155	DSPLLFYSP	24 16 15 27 44 59 62 52 60	9.04E+05
F1:11156	DSGYN(+.98)EHLQC(+57.02)SSM(+15.99)T	15 10 9 11 11 18 5 13 13 14 16 10 9 21	5.92E+05
F1:11158	DTSMHVFGHTSTP	24 39 28 10 8 14 12 11 8 14 16 12 21	1.00E+02
F1:11164	DPQLGQHVTVPA	32 22 32 34 22 22 12 32 87 86 29 54	8.16E+05
F1:11166	DSSKNQVVLTM(+15.99)TSL	57 95 94 85 66 57 84 100 100 100 100 100 88 90	2.16E+07
F1:11167	DSSPQNLAHC(+57.02)YTSL	28 56 38 19 22 24 26 24 15 31 34 37 26 43	1.00E+02
F1:11170	DGGAPEPVEPQ(+.98)GNPPVL	29 41 46 52 83 79 14 18 31 21 19 12 32 97 90 46 65	9.52E+06
F1:11171	DTLMLSRTPEVT	55 95 98 100 100 98 82 83 57 62 55 72	3.95E+06
F1:11172	DQC(+57.02)C(+57.02)WKPPKP	20 14 15 16 18 22 21 23 31 43	1.00E+02
F1:11175	DKKHAQPPKPKP	19 12 15 8 15 14 16 73 34 20 23 33	2.09E+07
F1:11183	DGTYLKSGM(+15.99)TNDGTN(+.98)G	21 20 29 29 38 41 35 20 25 71 74 32 22 81 29 38	2.58E+06
F1:11185	DGC(+57.02)M(+15.99)YGYSFAH	31 18 28 33 40 39 92 92 90 96 94	8.98E+05
F1:11186	DGQC(+57.02)N(+.98)SC(+57.02)KSSKSVVGN	16 14 14 10 10 10 12 14 12 10 7 8 9 10 12 28	1.90E+05
F1:11188	DTPKGYVAYNPN(+.98)KV	14 10 9 12 12 15 10 8 7 6 5 8 10 23	7.94E+04
F1:11190	DMM(+15.99)SM(+15.99)DNFM(+15.99)RFNN	16 6 12 12 14 21 11 11 12 10 10 10 24	4.74E+05
F1:11192	DYGVPQVVLTM(+15.99)TSL	33 50 52 52 44 48 78 100 100 100 99 98 67 78	2.16E+07
F1:11193	DRSAKKSHDQVQANTLTTGHVEM(+15.99)VTVVSPPG	8 6 7 7 7 9 11 5 11 5 5 7 7 7 7 7 7 9 6 5 5 10 7 34 8 15 85 83 14 7 15	2.90E+06
F1:11194	DSVPDQ(+.98)HVAAEYNF	25 32 21 12 21 14 6 12 14 12 18 10 14 76	1.00E+02
F1:11195	DAVAPLNHGTVPA	28 21 27 35 38 35 25 19 91 92 90 32 56	8.16E+05
F1:11196	DKAWKWVTC(+57.02)VVV	26 35 66 66 21 22 39 46 48 63 72 80	4.30E+06
F1:11198	DGQPQ(+.98)DNYKTTPPVL	50 76 65 89 88 87 79 92 74 85 99 100 95 66 79	9.52E+06
F1:11199	DVTFVGLC(+57.02)KLFLKNEMDETPA	34 79 93 30 18 14 20 24 31 37 70 83 85 78 82 9 19 23 44 12 31	5.74E+06
F1:11200	DTLMLSQLLQ(+.98)AE	43 73 76 87 90 28 27 43 29 20 19 51	1.00E+02
F1:11202	DVDC(+57.02)NN(+.98)KLKLHLVM(+15.99)WRQ(+.98)GAP	10 6 11 7 8 8 8 10 9 9 5 9 7 6 6 5 6 5 7 12	2.13E+06
F1:11204	DPGKFLFPPKPK	51 39 44 52 65 96 98 98 95 97 96 98	2.09E+07
F1:11205	DGKKPAHAPPKGKP	18 10 14 15 13 18 10 38 82 29 33 43 34 41	2.38E+06
F1:11206	DKHKPAAPPKPK	21 13 8 15 13 21 39 85 30 25 18 41	1.47E+06
F1:11208	DLQVVADPGLGHQ	15 13 17 30 21 12 18 14 13 14 10 6 25	1.58E+05
F1:11209	DKGPPAAPAKPPPK	14 9 10 11 13 15 17 20 27 18 12 15 15 35	4.76E+06
F1:11212	DTGDGGGRPVGTNN(+.98)GTN(+.98)G	24 34 35 43 26 27 20 15 11 15 18 74 71 18 17 74 22 32	2.58E+06
F1:11213	DGC(+57.02)M(+15.99)GYYSFAH	37 23 35 40 38 43 90 95 95 96 95	8.98E+05
F1:11215	DVTLKSGSPAKVLPEQ(+.98)M(+15.99)MVDPAP	16 24 28 17 11 11 11 18 15 15 12 10 11 8 26 8 8 7 74 78 48 14 21	1.26E+06
F1:11216	DMRFHM(+15.99)ASC(+57.02)NEDGD	15 7 14 15 6 12 11 12 11 9 14 15 9 33	4.74E+05
F1:11217	DSAYLC(+57.02)LTYPDAS	16 13 16 15 16 13 12 11 11 8 14 9 21	2.71E+05
F1:11219	DNKSSQVVLTM(+15.99)TSL	24 17 20 28 48 41 49 61 67 65 93 91 48 66	1.00E+02
F1:11222	DC(+57.02)KHVPPAYEMTP	17 15 18 9 18 13 11 12 11 15 5 10 18	1.00E+02
F1:11224	DFEKKPC(+57.02)FVKRVKHV	14 9 17 10 11 9 12 11 10 10 8 8 8 5 20	1.00E+02
F1:11225	DDN(+.98)VPLWKLKKA	15 15 11 11 9 12 10 10 10 9 9 21	2.64E+05
F1:11227	DKQAQLMVTC(+57.02)VVV	29 45 25 17 20 40 40 75 84 85 91 97 97	4.30E+06
F1:11228	DVTNTC(+57.02)TKNPKYLN(+.98)VM(+15.99)TKVSP	19 27 21 10 8 8 10 13 17 17 14 12 15 11 15 63 69 27 21 18 26	5.74E+06
F1:11230	DPPTQWVVM(+15.99)	22 12 15 21 23 19 20 22 43	1.76E+05
F1:11231	DGFYEGHVPNGYTTGN	15 12 12 10 17 10 6 14 11 12 7 8 8 12 18 35	1.00E+02
F1:11234	DTKKANFPPKPK	41 31 39 48 54 61 97 98 97 98 96 98	2.09E+07
F1:11235	DGPKFLFPKPKP	25 15 20 30 37 43 89 89 49 26 28 40	4.76E+06
F1:11236	DKLAVFMPPKGPK	20 15 21 18 16 18 16 81 41 44 77 29 49	2.38E+06
F1:11240	DTDGWHQ(+.98)EKM(+15.99)LVGD	21 18 23 11 11 5 10 15 10 10 10 10 9 33	2.58E+06
F1:11241	DN(+.98)TTPMLVVAFLTTQ(+.98)	18 12 15 16 11 8 23 49 41 20 12 15 43 13 27	1.00E+02
F1:11242	DPHLALTPKPKP	18 10 7 15 14 16 21 18 20 17 21 32	1.47E+06
F1:11243	DM(+15.99)PQPEC(+57.02)SNET	16 10 10 12 10 17 11 11 10 17 24	8.98E+05
F1:11245	DN(+.98)LSTRAVLTTM(+15.99)SL	23 19 25 22 25 25 30 45 54 21 15 15 17 38	1.00E+02
F1:11246	DN(+.98)ATC(+57.02)TKLEMPM(+15.99)GPKKHKRPA	7 6 8 7 5 5 6 11 19 5 5 5 5 5 6 7 5 5 5 5 12	1.26E+06
F1:11249	DDPM(+15.99)NFMVKSQHQ	16 18 10 14 15 16 9 17 20 15 11 5 23	1.00E+02
F1:11250	DLPRMHC(+57.02)MWTHPVPL	15 12 9 10 7 6 14 6 10 10 6 13 12 7 24	9.63E+04
F1:11252	DLPVGWFVTC(+57.02)VVV	25 35 32 35 22 21 22 41 59 60 77 93 95	4.30E+06
F1:11253	DVSYSQPKGC(+57.02)SM(+15.99)YAP	19 27 23 12 11 10 10 18 12 11 10 10 11 12 21	1.27E+05
F1:11257	DVSVVPVLVLHM(+15.99)SDQAWWFAP	12 18 12 9 8 5 6 8 9 11 5 8 9 12 6 5 5 7 8 10 18	2.13E+06
F1:11258	DEVGPKAHAPPSAAPPKV	21 65 57 62 10 12 14 8 14 10 10 15 19 16 11 12 15 30	1.49E+05
F1:11259	DFTFDVM(+15.99)VV	24 21 23 18 22 15 15 13 30	1.76E+05
F1:11261	DTKKANFPPKPK	41 31 38 45 49 55 96 97 93 93 93 97	2.09E+07
F1:11262	DGPKFLFPKPKP	25 15 19 32 87 93 93 44 34 24 28 40	4.76E+06
F1:11263	DLTTRAFPKPGPK	18 13 15 15 12 12 18 61 40 25 18 14 35	2.38E+06
F1:11264	DAQRAPAVLQ	30 21 24 22 30 40 52 52 90 63	4.96E+05
F1:11265	DTMSGKKLTVNQLKAKFTGDTGKPGYWGP	5 5 5 5 5 5 5 7 6 5 5 5 5 5 5 5 5 5 5 7 14 5 5 5 5 5 5 5 6	3.66E+05
F1:11268	DANHC(+57.02)C(+57.02)FSVQEAPL	14 10 11 6 18 16 13 10 10 8 13 9 7 23	1.00E+02
F1:11269	DN(+.98)TNVLKTF	30 40 44 26 21 33 43 45 88	1.66E+06
F1:11270	DM(+15.99)LSAPVVHPLPA	18 17 22 15 12 10 13 14 8 11 16 12 31	2.27E+04
F1:11274	DRMFGRLLAVMET	17 14 10 15 11 14 28 28 14 9 5 16 23	1.00E+02
F1:11276	DQLKKVPC(+57.02)SPA	17 11 15 14 14 12 10 13 14 11 30	2.51E+05
F1:11282	DHLGSLVVPAARPVAHAL	10 5 9 6 8 10 9 9 7 8 7 5 5 6 7 5 6 18	3.87E+05
F1:11283	DSLC(+57.02)YLAKPKAKFRLKYDFYWAPS	8 6 8 7 7 7 6 5 6 11 8 6 6 5 5 5 5 6 5 5 5 9 6 16	1.00E+02
F1:11285	DPGKFLFPPKPK	55 46 57 71 97 99 100 100 99 99 98 99	2.09E+07
F1:11287	DTGFVAHSVGLGFVV	13 9 8 11 12 13 7 12 14 10 12 11 18 30 49	3.64E+05
F1:11288	DAHSSRPPGGPLAQ(+.98)RRFKVTLLHYSND	7 5 5 6 6 5 5 5 8 10 6 8 12 5 5 5 5 5 6 37 11 6 5 5 5 5 15	1.00E+02
F1:11291	DGPKFLFKPPPK	21 12 17 25 29 34 82 34 23 27 27 51	4.76E+06
F1:11292	DKVLAFTKM(+15.99)	22 18 24 31 41 84 25 14 30	4.96E+05
F1:11294	DDTVNLKTF	55 87 94 100 99 100 100 100 100	1.66E+06
F1:11295	DVGKSAVFPLATQLGSSTNTAALGC(+57.02)LVK	21 23 24 23 18 18 32 68 59 65 89 23 17 21 19 26 19 17 13 17 81 92 92 68 21 24 70 86	8.88E+06
F1:11296	DLSLPHAAPPKGKP	25 19 20 21 15 10 29 62 97 94 81 93 48 55	2.38E+06
F1:11297	DM(+15.99)SNNTPEGTPVPTDG	14 9 10 10 12 18 12 18 8 9 6 10 16 71 25 24	2.54E+06
F1:11298	DPKKHAAPKPKP	21 12 18 18 9 22 40 86 39 22 25 37	1.47E+06
F1:11299	DKAM(+15.99)M(+15.99)EDGC(+57.02)M(+15.99)AH	27 19 21 22 26 34 30 18 20 28 88 91	1.88E+05
F1:11303	DRGHHLVFPLAEAAKSTSGSAAALGC(+57.02)LVK	46 52 46 24 23 57 91 98 99 99 99 71 44 51 68 97 96 96 69 41 46 96 98 97 89 86 89 86 85	2.15E+07
F1:11304	DVFSC(+57.02)SVMH	62 93 98 76 70 96 97 97 97	1.27E+06
F1:11310	DPGKFLFPPKPK	56 52 67 80 98 98 99 99 98 98 98 99	2.09E+07
F1:11312	DKGHKNQPRPVLLLAH	14 11 10 5 10 10 10 7 8 7 11 26 32 40 14 15	3.87E+05
F1:11313	DSKAKMVTTKRWKC(+57.02)ALPFVQQVP	16 12 14 14 13 7 14 20 25 17 7 6 6 12 78 77 63 78 34 13 12 11 19	6.12E+05
F1:11315	DKPSTKFPLAC(+57.02)APKSTSGKDLGWSVGK	37 61 59 50 51 71 86 79 75 57 35 34 33 46 90 93 90 26 27 89 94 90 28 25 83 88 93	1.93E+06
F1:11316	DTVFQVHSM(+15.99)KVVV	22 27 40 17 18 65 10 17 17 15 25 52 71	3.64E+05
F1:11317	DGVKGTVFSAPLAGTLQGSTSGGTAALGC(+57.02)LVK	52 55 67 65 48 49 51 48 50 66 82 92 99 99 63 45 45 86 96 96 95 92 79 61 95 98 98 87 85 91 94 98	5.01E+06
F1:11318	DNVASLQSFPLATTKM(+15.99)APLFSVPGNN(+.98)VK	16 15 22 26 16 14 14 20 73 16 23 77 38 26 19 23 45 14 21 45 13 12 15 51 12 12 52 73	2.37E+06
F1:11321	DVGKASVFPLAPSSKSTSGGTAALGC(+57.02)LVK	92 82 82 83 79 82 92 99 100 100 100 100 100 100 100 100 100 100 100 98 99 100 100 100 99 98 99 99 100	8.88E+06
F1:11322	DDTVNLKTF	40 72 76 83 96 96 98 90 90	1.66E+06
F1:11323	DKGPFLFPKPKP	29 24 26 34 95 97 96 91 55 29 31 44	4.76E+06
F1:11324	DPPQFPTW	39 55 63 84 82 35 50 96	6.35E+05
F1:11326	DTGGDNRRPTNDGTGN(+.98)	29 32 33 30 44 30 23 25 35 85 88 90 85 91 26 46	2.54E+06
F1:11328	DSTRVVFPPKGPK	29 21 24 23 33 55 96 97 97 95 33 25 51	2.38E+06
F1:11329	DLKKTMQGM(+15.99)PLARRRTTQAWEMRMV	7 5 5 5 5 5 5 6 10 7 9 9 6 5 5 5 6 6 6 5 7 5 5 5 16	2.66E+05
F1:11331	DVGGKTVTGFPLAPSSKSTSGGTAALGC(+57.02)LVK	82 89 88 86 88 88 82 76 95 100 100 100 100 100 100 100 100 100 100 100 99 99 99 100 100 100 99 99 99 100 100	2.15E+07
F1:11332	DVFSC(+57.02)SVMH	78 99 100 100 99 99 99 99 99	1.27E+06
F1:11333	DKHGPVGLNKPGLNGVHPNAQLSTNLQ	18 5 5 5 5 5 5 7 7 7 5 5 5 5 5 5 5 5 5 5 5 5 5 5 5 5 9	1.06E+06
F1:11335	DAPSKGKFKPPPA	18 11 11 14 14 12 12 12 12 11 21 23 45	1.09E+05
F1:11336	DLTPPVSVLQ	24 20 20 19 21 21 20 23 79 85	4.96E+05
F1:11338	DTKKANFPPKPK	41 30 39 50 57 63 97 97 95 94 93 97	2.09E+07
F1:11339	DLHALPMPGSKKFRLL	12 9 5 10 11 6 5 5 6 10 10 9 8 8 12 28	3.87E+05
F1:11347	DKLGSGVFPLAGKVDSTSGGTAALGC(+57.02)LVK	59 21 27 20 26 30 59 90 76 79 96 45 23 21 40 85 86 86 66 21 31 92 92 90 25 28 69 82 93	8.88E+06
F1:11348	DPGKFLFPKPKP	31 21 29 45 94 95 92 44 38 28 33 46	4.76E+06
F1:11349	DPGKLTSATKPAP	22 19 28 34 31 23 18 19 24 26 74 40 51	9.70E+05
F1:11351	DASGQHM(+15.99)THVLYTDG	15 13 18 17 14 6 12 11 5 12 22 32 79 31 28	2.54E+06
F1:11352	DASFFKSW	31 28 29 28 28 30 83 97	6.35E+05
F1:11355	DKNPGPVPPKPGPK	21 15 17 15 21 23 30 44 91 44 29 67 23 49	2.38E+06
F1:11356	DVTSLVRLPDPA	25 34 23 17 19 16 14 19 14 24 11 30	4.96E+05
F1:11358	DVGKNTTVFPLAPSSKSTSGGTAALGC(+57.02)LVK	76 77 77 78 75 74 79 93 99 100 100 100 99 99 98 98 99 99 99 98 98 99 100 100 100 97 98 99 99 100	2.15E+07
F1:11361	DPGKFLFPPKPK	45 37 50 65 80 97 99 99 98 98 94 91	2.09E+07
F1:11362	DRLRRPQQ	33 21 29 22 22 20 22 78	1.59E+05
F1:11364	DMHLPGHVPS	23 14 11 23 17 15 9 16 14 37	1.19E+05
F1:11366	DKPFLFKPPKP	23 28 31 35 30 22 21 18 25 33 44	1.47E+06
F1:11367	DLQVVAFDDHYPSLAPFLQMLMKHAGYAK	5 5 6 14 14 8 7 12 10 5 5 5 5 5 5 5 5 5 5 5 6 5 6 5 5 5 5 5 12	1.47E+06
F1:11368	DLLLLPEKKMN	17 12 14 15 17 11 18 11 10 5 23	1.64E+05
F1:11370	DVLFLFQQRKLALALAPPLSRSC(+57.02)C(+57.02)C(+57.02)	7 5 6 7 8 7 7 7 7 6 7 6 7 6 5 5 5 5 7 5 5 5 5 5 10	2.37E+06
F1:11372	DVKTTGKPATPAP	23 29 33 32 32 24 21 15 22 29 80 40 48	9.70E+05
F1:11373	DGPKFLFPKPKP	30 18 22 38 86 97 97 95 59 32 34 46	4.76E+06
F1:11375	DGGPERNPRTGNN(+.98)DGGN	15 12 10 8 15 9 9 8 10 11 8 7 7 11 7 9 21	1.00E+02
F1:11376	DVFQVRAN(+.98)SASGNWKLLKFTATLPQ(+.98)SP	7 6 7 5 5 5 5 6 6 6 5 5 5 5 5 8 7 6 31 5 5 5 7 5 7 6 10	6.18E+05
F1:11378	DGQHALTPELRHENG	21 31 26 10 15 19 21 16 27 17 10 5 17 11 21	2.13E+06
F1:11379	DGFNPRM(+15.99)AHN(+.98)GN(+.98)KGD	20 12 13 12 9 10 12 11 6 13 10 12 12 10 35	2.54E+06
F1:11381	DMTGHGLVGNNVGLVMVPP	16 12 21 13 9 15 22 62 11 10 11 13 11 18 19 8 15 17 32	2.36E+05
F1:11382	DKRLKPQANKRNQRA	12 8 9 12 12 8 10 9 9 8 7 8 10 10 24	3.87E+05
F1:11384	DKSTKSSPLGELGRWSTSQSAALGMAAVK	20 15 19 22 23 18 15 13 20 18 34 27 15 15 19 81 84 45 14 18 85 93 92 57 9 15 21 69 78	2.15E+07
F1:11386	DPAFVKFPKPGKP	22 12 18 18 20 30 86 85 55 37 24 23 35	2.38E+06
F1:11388	DPGKFLFPPKPK	54 41 55 74 98 98 99 99 98 98 97 99	2.09E+07
F1:11389	DKLGSSN(+.98)GVLTM	28 24 30 23 27 21 20 19 28 44 88 90	1.94E+05
F1:11390	DAANGVVAVFM(+15.99)YHVSVVV	14 10 9 8 10 66 18 14 21 10 8 5 5 5 8 11 18 35	9.36E+05
F1:11391	DKLVC(+57.02)C(+57.02)Q(+.98)SRPSPKYAPLFRRLN(+.98)KKW	11 11 14 11 11 9 9 12 13 12 11 8 10 11 13 10 18 61 21 16 52 6 5 5 8	2.18E+05
F1:11392	DNAPPKKVLS	18 12 14 12 17 21 15 11 12 25	1.59E+05
F1:11394	DKPFLFKPPPK	21 20 18 17 18 16 19 18 21 23 46	1.47E+06
F1:11396	DPEKHVVGKPPKP	19 14 22 12 8 30 33 71 21 13 16 21 32	2.64E+05
F1:11399	DPGKFLFPKPKP	28 17 24 33 41 50 93 92 52 32 34 46	4.76E+06
F1:11400	DVALLC(+57.02)LHLTK	20 15 15 16 15 13 15 8 20 17 33	9.70E+05
F1:11401	DMM(+15.99)PQASQNGAPLHLLLKGPFLGDAVVLE	5 5 10 5 5 5 5 5 6 6 7 5 7 5 5 6 7 5 5 7 39 6 5 28 5 5 33 7 19	1.88E+06
F1:11403	DVPSPQKALVANKKSM(+15.99)M(+15.99)EAHSAP	11 21 14 11 5 6 7 12 10 7 8 6 5 6 7 11 8 8 5 5 9 8 14	1.00E+06
F1:11404	DGHM(+15.99)Q(+.98)GDM(+15.99)NNTSADSQLLLPLLLLLLKSRW	5 5 5 5 5 5 5 5 5 5 5 5 5 5 5 5 5 5 5 5 5 5 5 5 9 15 12 5 5 8	2.80E+05
F1:11407	DGAPDYKTTLHRENG	18 18 16 11 25 20 24 28 26 14 5 8 15 10 19	2.13E+06
F1:11408	DVM(+15.99)HPDHGKQLYLFVFKPGAP	13 19 10 5 6 13 5 6 7 7 7 7 11 8 8 9 10 8 8 9 15	2.13E+06
F1:11409	DFKKQRPPLK	18 12 14 14 12 12 14 10 12 25	2.19E+05
F1:11410	DVVNDLFVVTM(+15.99)PLASSPKSTSGGTAALGC(+57.02)LVK	50 32 34 39 65 62 67 72 72 75 97 99 99 99 66 50 52 96 98 98 95 85 84 79 98 98 97 88 88 90 90 93	1.60E+07
F1:11413	DTKKANFPPKPK	43 31 38 49 55 65 98 98 97 97 96 98	2.09E+07
F1:11414	DKM(+15.99)RGRAMLPAYWKPALMARWGN(+.98)KV	10 8 8 6 6 6 7 5 9 6 8 7 6 6 5 6 10 38 62 18 7 5 5 7 15	1.00E+02
F1:11415	DLPSLHAAPKPGKP	22 18 14 18 20 10 26 52 92 46 38 86 43 49	2.38E+06
F1:11417	DVVDVRVSPEVTHLPAC(+57.02)	20 18 18 28 82 55 37 19 11 25 30 32 11 20 21 41 61	9.36E+05
F1:11419	DHLQ(+.98)HQ(+.98)PMPAYYSGMTMH	15 5 14 12 6 13 15 15 18 21 17 14 11 8 5 18 82 94	1.55E+05
F1:11420	DFVTEAPLVTM	23 16 18 20 28 17 15 30 31 83 56	1.94E+05
F1:11424	DGTYTM(+15.99)GPSLKKLRKHVLVLKPSAM(+15.99)SGSC(+57.02)N	5 5 5 5 5 5 5 5 5 5 5 5 5 5 5 5 5 5 5 5 5 5 5 5 5 5 5 5 5 6	1.87E+05
F1:11426	DGPKFLFPKPKP	22 13 18 30 84 83 90 35 32 22 27 38	4.76E+06
F1:11428	DGVKGLFANFWAPFLGALPGM(+15.99)TSPALGGC(+57.02)LVK	25 26 33 34 37 45 38 30 31 38 32 30 24 30 33 30 45 38 23 66 51 66 18 14 67 85 79 61 63 70 77 89	3.83E+06
F1:11429	DVPSTYKNPAPTTLC(+57.02)VFLYNAP	14 22 14 12 8 7 7 8 7 8 5 8 8 7 6 7 5 6 6 15 12 20	1.00E+06
F1:11430	DMPGGPKAVNTKATLLFGK	15 6 11 10 10 9 12 15 20 20 23 59 65 69 18 12 10 8 23	1.83E+05
F1:11431	DKPPKVTTLMAL	18 12 12 13 15 13 12 14 15 7 11 28	1.47E+06
F1:11434	DGVKAVSSASTVFPLAPSSKSTSGGTAALGC(+57.02)LVK	66 71 76 77 80 79 79 73 72 80 87 95 100 100 100 100 96 95 94 96 98 99 98 93 84 96 99 99 99 98 97 97 98 99	1.60E+07
F1:11435	DVTTVKTLKMFLKNQ(+.98)M(+15.99)M(+15.99)HGVG	75 99 100 100 100 100 99 100 100 99 100 100 100 96 94 48 38 25 50 56 74	2.30E+07
F1:11436	DAPLPPVALVHK	15 13 12 15 9 10 14 12 11 10 5 26	2.19E+05
F1:11438	DTKKANFPPKPK	35 25 32 43 50 56 96 98 97 97 88 90	2.09E+07
F1:11439	DVRKEVQHKHPKPPK	14 10 10 10 17 12 12 6 12 7 12 15 12 12 30	1.35E+06
F1:11441	DGKPKHAAPKPGKP	18 12 15 12 17 9 21 38 45 31 27 77 32 39	2.38E+06
F1:11444	DVTLSPHLATTLKGKGEGMGC(+57.02)GAPA	21 66 87 29 21 14 7 12 11 13 16 21 24 65 73 15 21 38 5 6 8 8 13 14 33	4.08E+06
F1:11445	DSQMAKVTTNLPAATQVSTSGGTAALVGWSK	15 10 12 7 11 11 12 14 15 18 25 23 79 21 14 12 18 81 61 76 71 11 14 70 87 86 21 13 13 11 26	1.88E+06
F1:11447	DVTTVKTLKMFLKNEC(+57.02)MQGPA	67 99 100 100 100 100 95 97 99 99 100 100 99 82 86 31 15 27 28 28 55	6.01E+06
F1:11450	DPGKFLFPKPPK	26 29 30 35 83 57 49 24 22 18 18 40	4.76E+06
F1:11451	DHNEGHSQAQTNGVKRSSG	10 5 8 12 6 5 8 8 9 8 7 7 5 7 7 6 6 6 12	2.95E+05
F1:11454	DAQNVM(+15.99)VMRVSPKYAPA	14 6 6 10 77 24 15 8 14 15 14 9 10 10 10 9 27	1.26E+06
F1:11456	DKGC(+57.02)DSYYNGQARTSVMH	33 39 28 24 33 28 30 34 55 82 76 21 15 21 83 93 94 95	1.16E+06
F1:11458	DATLTLSGVMLWSP	18 11 14 26 49 48 24 18 27 16 26 21 20 30	2.35E+05
F1:11460	DVTTVKTLKMFLKNQ(+.98)NDSDGVG	78 99 100 100 100 100 99 99 100 100 100 100 100 96 94 50 54 45 62 55 56 68	2.30E+07
F1:11462	DPGKFLFPPKPK	50 40 55 74 98 99 99 99 99 98 97 97	2.09E+07
F1:11464	DKAKVGN(+.98)PKFC(+57.02)TGWNLA	14 11 13 15 28 14 12 10 10 9 10 9 7 8 8 8 18	4.67E+05
F1:11469	DKGKPHAAPPKGKP	23 15 18 24 21 12 26 48 90 93 92 27 22 35	2.38E+06
F1:11471	DVTTVKTLKMFLM(+15.99)C(+57.02)ARTDPAP	29 62 69 49 40 79 31 28 27 63 89 91 29 20 15 12 18 85 77 26 34	6.01E+06
F1:11472	DKSRNN(+.98)VM(+15.99)PALC(+57.02)KFRAPLWSLAQKTQ(+.98)	10 11 10 6 6 7 12 18 10 8 10 8 7 8 8 7 5 9 6 6 37 5 5 5 5 11	1.88E+06
F1:11474	DPGKFLFKPPKP	23 15 21 29 35 41 86 40 28 31 37 50	4.76E+06
F1:11476	DNPALPAVPSN(+.98)ARVKGRRESRKFFN(+.98)Y	7 5 5 5 6 5 6 7 6 10 7 6 5 5 5 5 5 5 12 40 5 5 5 5 6 18	3.59E+05
F1:11478	DPVSQNRPESRVVEPPS	21 17 24 25 23 60 61 21 33 22 27 45 40 30 11 10 28	1.26E+06
F1:11482	DYKLYPVPM(+15.99)SAHARTQ	11 7 8 10 10 8 9 6 8 10 10 5 7 7 8 18	4.97E+04
F1:11484	DPGKFLFPPKPK	49 39 51 67 96 98 99 99 98 97 94 91	2.09E+07
F1:11486	DLQ(+.98)KTQNDQQC(+57.02)PSPGMV	12 9 10 11 11 9 9 14 10 9 10 7 8 7 8 5 22	1.90E+04
F1:11492	DKHVRRLVPH	18 10 5 10 9 10 15 16 18 52	2.19E+05
F1:11493	DVC(+57.02)DDC(+57.02)MHQLKLLLKFPKPA	12 15 10 12 11 7 5 5 7 8 7 7 7 8 7 6 5 6 5 17	7.81E+04
F1:11495	DVN(+.98)DDDDDLLVLLLLMWKPPA	11 16 23 26 12 11 19 20 11 10 6 7 10 21 21 5 5 5 5 6 18	1.00E+02
F1:11496	DNSSTGKTNQTR	18 15 21 21 16 10 12 12 11 11 12 26	2.11E+05
F1:11497	DGKKPAAHPPKGKP	17 9 12 14 12 16 17 12 63 21 21 12 13 23	2.38E+06
F1:11498	DMGEHTE	22 9 15 24 8 17 45	2.04E+06
F1:11499	DFPKFLKPPPK	19 12 12 17 22 25 20 18 20 21 44	1.47E+06
F1:11500	DTDNGN(+.98)DTAHGHNPVKKRLLPAP	8 5 8 6 5 5 8 5 6 5 5 5 5 5 5 5 5 5 5 6 5 8 14	1.00E+02
F1:11503	DAQNVKGSTSMLGVSSKSP	13 8 10 12 62 20 12 12 13 14 7 14 8 9 9 10 11 12 21	1.26E+06
F1:11504	DPGKLFFPKPPK	21 14 19 24 27 23 73 22 22 21 25 50	4.76E+06
F1:11509	DPGKFLFPPKPK	43 31 39 52 67 79 98 99 98 97 95 97	2.09E+07
F1:11511	DESYLPKAF	34 49 31 26 29 21 22 18 39	3.45E+04
F1:11514	DGFKLTLKVM(+15.99)M(+15.99)SC(+57.02)FVV	14 8 12 14 16 12 13 11 15 24 21 15 14 17 23 41	4.67E+05
F1:11520	DGKPKPGKPNPPPV	15 8 11 9 14 12 10 11 8 10 10 11 10 27	2.38E+06
F1:11522	DRRDC(+57.02)PGSSAVLPTR	22 10 7 9 8 18 29 45 51 84 81 90 25 32 88	1.15E+05
F1:11524	DPGDC(+57.02)GTP	23 14 17 29 30 44 41 51	2.04E+06
F1:11526	DC(+57.02)NPTYG	24 16 18 13 18 20 31	6.70E+03
F1:11528	DGPKLFFPKPPK	20 11 15 21 25 22 60 24 22 18 18 41	4.76E+06
F1:11529	DGQQVARLM(+15.99)GHRVSHW	13 5 5 7 35 12 9 10 9 10 6 14 11 9 5 21	1.26E+06
F1:11531	DHLLSAKHPKNKP	15 5 14 14 12 12 12 7 12 14 11 10 19	5.14E+05
F1:11533	DPKGFLFPPKPK	45 39 54 49 57 85 97 98 93 91 93 97	2.09E+07
F1:11534	DTKVLRVSDHVKPT	26 25 32 55 28 23 32 32 32 10 31 86 38 59	8.87E+05
F1:11535	DSSRSVHTQRM(+15.99)C(+57.02)N	24 35 22 14 15 14 6 12 11 10 13 12 28	1.00E+02
F1:11542	DPVLQFLVVNL	24 17 18 18 15 15 18 19 21 17 34	2.19E+05
F1:11545	DC(+57.02)DGPGPT	23 19 31 18 25 54 44 63	2.04E+06
F1:11546	DYAVN(+.98)PVVLTM(+15.99)TSL	27 24 29 32 41 49 71 90 92 97 95 93 44 61	1.20E+06
F1:11547	DTGYLKNLGPSPGAPLHHSGGRYRRAPS	6 5 5 5 5 5 5 7 9 8 7 5 6 5 5 6 5 5 5 6 37 7 6 5 5 5 5 14	3.17E+05
F1:11548	DPEAN(+.98)PVLPPV	18 9 21 14 16 14 24 32 13 9 25	6.65E+05
F1:11550	DLLLAPPKGATM(+15.99)GK	15 12 21 27 27 25 18 15 11 10 10 11 10 26	2.38E+06
F1:11551	DGC(+57.02)GTVATKTWV	17 9 15 14 17 15 14 13 10 10 10 23	9.80E+04
F1:11553	DKPPKNPVPPPK	18 12 12 12 15 12 10 13 14 19 20 43	1.47E+06
F1:11554	DGQTPPLVNTKATHPPKV	11 7 10 11 12 17 24 18 16 26 33 31 12 5 6 8 12 25	2.64E+05
F1:11558	DTTLRAFPPKPK	43 37 41 44 32 38 94 98 97 97 95 97	2.09E+07
F1:11559	DGPKLFFPKPPK	18 10 12 18 21 19 28 20 19 16 16 38	4.76E+06
F1:11561	DLTM(+15.99)VNNAPVPKC(+57.02)FVR	13 10 10 10 10 11 11 10 9 11 8 12 19 15 12 24	1.00E+02
F1:11562	DYALRKKTAALFPT	21 13 15 18 19 32 29 27 24 16 17 16 15 37	1.00E+02
F1:11565	DNAHDKPC(+57.02)MNLPLKLATAPHAP	8 5 6 5 11 7 5 6 5 7 8 5 9 6 7 6 6 7 6 5 11 18	1.00E+02
F1:11566	DNYC(+57.02)C(+57.02)C(+57.02)KPGH	20 13 15 15 18 21 17 10 16 75	1.16E+05
F1:11567	DGAKAHPKKPPNKP	17 14 20 16 16 10 21 28 23 15 14 11 10 18	5.14E+05
F1:11569	DAELVLNMPERPATLHS	14 12 23 21 50 14 10 5 7 13 8 6 11 12 13 5 21	1.26E+06
F1:11571	DNNNNNGG	21 15 18 18 18 18 14 30	2.04E+06
F1:11573	DMPM(+15.99)DWLLKKKKKTSNEGQC(+57.02)PVLKA	6 5 5 5 8 5 7 9 9 7 6 7 5 5 5 5 6 5 5 6 5 5 5 5 9	3.17E+05
F1:11574	DAKRVATYTFRF	18 12 14 14 17 15 14 14 11 11 10 28	2.78E+04
F1:11577	DN(+.98)YTTKPPVL	38 48 55 48 48 73 98 57 43 68	6.65E+05
F1:11578	DTQHM(+15.99)EM(+15.99)KKTKALRVTLTSSYPPLAATKW	5 5 5 5 5 8 6 8 6 5 5 5 5 5 5 5 7 6 6 7 5 5 5 8 6 5 5 5 8	4.95E+05
F1:11581	DQAVTPPVNTKALTAAFR	14 10 11 10 10 10 18 31 28 35 38 71 18 12 10 8 7 17	2.64E+05
F1:11582	DVPTVTSQAKAPTC(+57.02)VFR	18 17 18 34 86 30 19 18 17 18 27 30 39 32 29 26 40	1.00E+02
F1:11583	DN(+.98)KC(+57.02)TEPLAPLPLS	14 10 11 11 11 18 8 11 10 6 10 10 20 43	1.00E+02
F1:11585	DTPVVTRTPEVTC(+57.02)VRF	27 48 44 52 92 56 49 41 31 50 48 72 87 82 60 73	1.50E+08
F1:11586	DTKKANFPPKPK	41 31 40 46 50 52 95 98 97 97 96 98	2.09E+07
F1:11588	DGFPYEPVYNSVPVMTD	16 10 14 10 11 18 9 11 11 11 12 13 14 60 6 9 30	2.98E+06
F1:11591	DGPKLFFPKPPK	20 11 15 21 24 21 59 22 21 18 18 40	4.76E+06
F1:11592	DC(+57.02)PVLHSLR	19 12 10 14 16 8 14 13 25	5.88E+05
F1:11596	DSKVVPTKEAELKVTN	13 11 17 24 32 21 12 8 12 8 11 9 10 10 10 21	4.77E+05
F1:11597	DMM(+15.99)GMM(+15.99)HAFAH	27 10 21 20 15 21 10 26 86 94 92	1.16E+05
F1:11598	DFTFFC(+57.02)SRWPAVK	15 11 13 14 12 12 11 9 10 7 9 9 22	1.46E+06
F1:11600	DPWGTPLPGTAHA	18 14 24 26 37 19 24 20 23 28 28 12 39	1.57E+05
F1:11602	DKTGQGHHGVL	22 21 18 14 18 15 10 10 11 13 32	6.65E+05
F1:11605	DLM(+15.99)GARKKGGF	28 28 29 22 22 18 24 44 84 92 95	5.79E+05
F1:11608	DTLVPSRTPEVTC(+57.02)VVGF	26 72 63 39 34 56 51 40 19 37 50 68 82 94 82 49 62	2.22E+07
F1:11610	DTSC(+57.02)TVLLRLHC(+57.02)VW	25 40 45 71 44 55 32 28 15 14 8 29 23 39	1.15E+06
F1:11612	DTLPVSRTPEVTC(+57.02)VVFG	31 77 62 35 54 72 62 50 27 50 69 85 90 89 55 29 38	1.50E+08
F1:11614	DLKMGLFPPKPK	48 46 50 34 51 94 98 98 94 95 95 98	2.09E+07
F1:11615	DPVESASYY	39 46 35 34 21 22 25 40 97	2.95E+05
F1:11617	DHVKGKYSGPRAPWG	13 5 10 10 9 13 13 11 10 8 8 9 7 10 18	3.88E+06
F1:11618	DTMAAPTVPC(+57.02)APPGVVMDT	22 40 18 18 14 12 19 20 31 18 18 15 10 10 16 57 6 12 20	2.98E+06
F1:11620	DFWRQKKFAA	19 14 16 14 13 14 18 16 15 34	1.69E+06
F1:11621	DALRMKKSAFVPAA	25 17 20 15 10 21 33 44 48 49 90 35 37 60	7.52E+05
F1:11622	DSNTKKYLQ	19 12 14 14 13 14 14 14 27	5.88E+05
F1:11624	DVVDTPDKLLGM(+15.99)QN(+.98)V	15 14 17 22 14 11 21 12 14 15 8 9 9 9 21	1.46E+06
F1:11625	DC(+57.02)GDMKVVKSKV	15 10 10 18 7 11 13 17 15 11 9 21	9.79E+05
F1:11626	DVDNNNAAVESTTMFVV	13 10 15 10 10 12 14 14 12 19 14 14 11 5 10 14 29	1.00E+02
F1:11627	DSYAAWM(+15.99)AAM(+15.99)AFTGPMC(+57.02)A	13 9 10 11 11 10 9 9 8 8 8 8 9 9 9 18 11 23	3.92E+05
F1:11629	DLQFAVPVPEVTSDGVV	14 11 12 14 51 16 13 18 13 27 30 41 27 21 15 37 59	1.79E+06
F1:11632	DTLVPSRTPEVTC(+57.02)VVGF	25 66 52 33 34 61 55 39 15 29 45 72 83 86 78 54 69	2.22E+07
F1:11633	DHGEKKLPVLDSMS	14 5 8 17 12 12 12 9 11 11 14 8 5 20	9.27E+06
F1:11636	DTPVVTRTPEVTC(+57.02)VRF	24 37 34 45 90 57 57 55 46 71 73 82 83 67 45 62	1.50E+08
F1:11637	DPAC(+57.02)DNN(+.98)DY	38 51 44 23 27 19 19 40 92	1.00E+02
F1:11640	DPVDTASYY	38 48 63 65 34 24 24 32 93	2.95E+05
F1:11642	DAEAKN(+.98)PKPKP	18 11 20 13 13 14 14 18 13 18 27	5.79E+05
F1:11646	DM(+15.99)HRRLKPLD	18 11 7 12 11 14 13 9 13 35	1.69E+06
F1:11648	DATKKNFPKPPK	28 19 22 25 30 39 93 88 48 41 79 73	2.09E+07
F1:11649	DGWSTPNM(+15.99)ATKPAYGVGY	12 8 10 9 9 8 11 11 10 10 8 6 9 10 7 7 5 16	1.00E+02
F1:11650	DLRATLQ	33 26 25 29 40 57 62	1.37E+05
F1:11652	DTLPVSATPVN(+.98)VTSSRVF	19 23 30 29 86 92 45 27 11 11 12 18 35 51 49 19 14 29	9.87E+06
F1:11654	DHTPKLLPAGPKP	18 7 15 12 16 21 25 24 30 17 10 11 21	4.76E+06
F1:11655	DHFC(+57.02)RMQ(+.98)VFLPPL	14 5 10 10 10 7 10 10 10 11 7 7 24	1.00E+02
F1:11660	DQRWVGYPQGTGSYAYPF	11 7 8 8 8 7 9 7 8 7 9 6 8 8 9 7 5 16	3.37E+05
F1:11661	DQDPSSDKKKHVANPKP	11 8 14 7 10 9 13 8 9 11 5 8 7 6 5 8 15	7.87E+05
F1:11663	DTPVVTRTPEVTC(+57.02)VRF	23 37 34 41 82 45 50 50 37 56 55 70 75 65 40 56	1.00E+02
F1:11664	DPVLLLSC(+57.02)AHM(+15.99)VGQ	14 7 11 14 18 21 11 10 12 10 14 10 8 21	1.00E+02
F1:11665	DKVPAFFYTKVL	17 11 13 10 10 9 10 15 13 11 11 28	2.38E+06
F1:11667	DEGEMMQ(+.98)PM(+15.99)	21 27 14 22 7 7 14 9 27	1.00E+02
F1:11669	DPN(+.98)MKKVALMPPN(+.98)	18 9 14 10 35 35 18 14 16 7 8 8 24	1.00E+02
F1:11673	DPVFAKFKPPPK	28 23 32 30 28 31 74 78 29 37 38 62	2.09E+07
F1:11676	DLLLRPWTKTA	18 13 16 16 12 10 12 12 10 11 25	1.00E+05
F1:11678	DTLPVSQ(+.98)PTRVTSSGFVV	33 66 85 85 97 96 89 67 32 40 68 76 68 34 18 22 33 57	9.87E+06
F1:11680	DTTFKWVFAM(+15.99)WYAM(+15.99)T	14 9 11 11 11 12 11 11 11 10 9 9 9 8 20	1.00E+02
F1:11685	DTLPPATVSVVDTSSVFR	16 14 21 21 24 26 54 61 16 12 12 15 10 12 19 19 16 29	7.87E+05
F1:11686	DPWLPTNFKGWNAFAL	15 8 12 15 13 16 14 11 12 10 10 10 12 10 9 25	1.00E+02
F1:11688	DPVTVTTREPVTC(+57.02)VRF	19 14 24 31 87 57 34 24 34 21 35 50 51 45 29 48	1.00E+02
F1:11689	DKYSTLVVGAQQDAA	20 18 25 40 56 81 93 66 18 14 11 12 25 21 41	7.16E+05
F1:11692	DMM(+15.99)LPTKRPTGEDAWPGSS	10 5 8 9 6 8 8 7 6 8 6 11 10 6 6 5 7 9 22	3.37E+05
F1:11693	DTGEN(+.98)MKQKKKKSTK	15 11 11 18 11 6 11 12 18 18 10 12 13 14 28	1.41E+05
F1:11694	DPHRVDEVH	26 18 15 25 23 32 34 28 45	1.49E+05
F1:11697	DFVPKAFPPKPK	34 29 33 29 41 51 95 97 97 97 55 75	2.09E+07
F1:11698	DTHDLLPLQPQFWGMM(+15.99)	14 10 6 14 10 10 9 12 10 8 8 8 9 7 5 19	1.00E+02
F1:11699	DRRYRRWNPGY	20 18 21 15 11 11 13 13 6 7 20	1.00E+02
F1:11701	DNNM(+15.99)MLRPLLPPLE	14 9 10 10 6 12 9 8 13 15 10 6 7 25	1.19E+05
F1:11704	DTLPVSTRPEVGSMVRF	31 56 71 69 98 99 92 37 19 41 56 40 29 19 46 40 59	9.87E+06
F1:11705	DQASKKFKKYK	16 11 12 12 12 12 16 15 11 10 25	4.76E+06
F1:11706	DPSGTKC(+57.02)PGMAVLTPR	31 18 26 22 26 27 43 98 97 94 96 96 95 32 19 43	2.62E+06
F1:11709	DVMVHM(+15.99)VTGTLKQRVM(+15.99)	13 10 6 10 5 11 12 10 8 9 8 6 6 6 7 18	1.00E+02
F1:11710	DVLFVRM(+15.99)QC(+57.02)APSSAPVVRHAVG	13 37 30 8 5 5 5 5 5 5 5 5 7 8 7 7 5 5 5 5 7 12	1.24E+06
F1:11711	DTTTAALALAKC(+57.02)LALGVSD	10 7 8 8 9 10 11 7 7 6 7 9 10 8 5 5 5 5 11	7.87E+05
F1:11713	DTVPVTTRPDLTC(+57.02)VFR	18 18 21 26 80 62 49 29 16 22 18 35 55 45 30 40	1.00E+02
F1:11714	DSGLTEGVVMKFVPS	20 13 12 17 15 25 19 27 26 11 15 17 21 19 43	7.16E+05
F1:11715	DTHSQAHKLSLYDPRLM(+15.99)MKPHRKG	7 6 5 5 5 5 5 6 7 6 6 5 7 5 5 5 5 5 5 5 5 5 5 8	4.00E+05
F1:11716	DGFDPMGAGGKVHSLVKLLGERAVQGGAGGGDRVC(+57.02)	5 5 5 5 5 5 5 5 5 5 5 5 5 5 5 5 5 5 5 5 5 5 5 5 5 5 5 5 5 5 5 5 5 5 5	1.35E+05
F1:11719	DFM(+15.99)N(+.98)PVKVH	24 16 18 19 15 19 23 33 79	1.49E+05
F1:11720	DQVNM(+15.99)LLHA	31 32 45 31 23 29 81 18 51	2.33E+05
F1:11721	DKPKFNGNMWRFF	46 11 12 17 14 13 11 14 7 10 9 10 24	2.08E+05
F1:11722	DVM(+15.99)Q(+.98)M(+15.99)WTEPGLLDKPAGLLPPA	11 15 12 9 9 8 7 10 5 5 7 8 9 5 5 5 5 9 16 21 14 28	2.99E+05
F1:11724	DPAFKVFPKPKP	25 14 20 20 22 32 86 92 51 28 30 41	2.09E+07
F1:11730	DRGAWC(+57.02)PGMAVLPTR	63 78 72 71 86 97 100 100 100 100 100 100 95 94 97	2.62E+06
F1:11731	DTLPVSNNVGVVTNYTVV	18 19 26 25 80 69 15 12 10 10 15 16 12 10 10 13 26 48	1.00E+02
F1:11733	DM(+15.99)HLTLTVALKL	16 11 6 15 18 20 13 11 10 12 11 29	4.76E+06
F1:11734	DPQN(+.98)N(+.98)C(+57.02)DM(+15.99)RVRKNHK	14 7 10 10 10 10 17 10 9 10 8 8 8 5 21	1.00E+02
F1:11736	DVKTTSTAAWSFMRPKYTGPAP	20 54 40 22 12 12 14 14 10 9 8 8 5 7 6 8 7 10 50 54 21 31	1.24E+06
F1:11737	DVPLC(+57.02)GSSMSDTPVPL	12 8 8 13 13 10 11 10 7 13 13 10 10 9 6 21	1.17E+05
F1:11739	DTPVVTSKNGPVTC(+57.02)VFR	17 13 12 22 82 32 18 14 13 12 17 39 57 57 40 26 38	1.00E+02
F1:11743	DSGM(+15.99)M(+15.99)APELQ	25 21 22 29 27 27 23 40 38 82	1.00E+02
F1:11745	DLNVEPQ(+.98)LQ	21 23 21 18 22 11 15 22 33	2.33E+05
F1:11748	DEYRLPPGNSFLF	14 15 10 9 12 10 14 12 10 8 8 10 20	1.66E+05
F1:11750	DKM(+15.99)KKSAPPKPK	21 14 16 16 18 21 34 86 44 37 25 49	2.09E+07
F1:11751	DQHTTSGWTNLAC(+57.02)YS	11 5 5 5 9 10 9 10 10 10 9 9 10 9 21	1.00E+02
F1:11753	DQRWC(+57.02)PGMAVLRPT	38 29 34 54 85 99 99 99 100 99 98 39 25 54	2.62E+06
F1:11754	DYDKRDVQPKM(+15.99)K	16 10 18 12 11 16 11 12 8 10 11 25	1.00E+02
F1:11759	DADQ(+.98)GN(+.98)VPSAC(+57.02)SSVKFLLFAKR	8 5 9 6 5 7 7 6 7 6 5 6 6 5 5 6 7 8 5 5 5 5	1.24E+06
F1:11761	DTVPVHGRHPVTC(+57.02)VFR	21 21 23 27 86 23 24 16 8 16 29 38 46 34 23 37	1.00E+02
F1:11763	DNMMKGNWD	19 13 8 8 14 11 13 11 37	1.00E+02
F1:11766	DNHNHTGYK	25 18 11 59 12 22 18 18 35	4.85E+04
F1:11768	DPKKHQAPPKPK	19 10 16 18 9 17 27 69 33 32 22 46	2.09E+07
F1:11772	DLTRMTGPPWMVWP	23 40 21 14 9 15 11 10 11 10 5 9 9 17	1.00E+02
F1:11773	DLTVRYKHGV	27 41 22 16 12 14 14 7 10 28	6.95E+04
F1:11775	DVGC(+57.02)TGSPPQAPPKK	12 8 8 9 10 8 10 7 7 9 9 7 9 17 34	1.00E+02
F1:11777	DPDM(+15.99)MM(+15.99)DPAKLVKKLGPLVNAP	8 5 10 6 5 7 10 5 6 6 6 5 5 5 6 5 5 5 5 5 6 11	1.00E+02
F1:11778	DTGC(+57.02)M(+15.99)EC(+57.02)C(+57.02)M(+15.99)C(+57.02)DVLLLLLLKLKHGHV	14 35 12 7 5 8 5 5 5 5 8 5 6 5 5 5 5 5 5 5 5 5 5 5 11	2.42E+05
F1:11780	DTHQVTVMLAVTC(+57.02)VRF	21 21 8 14 18 78 78 10 17 19 28 30 31 32 23 41	1.00E+02
F1:11781	DNAPAVVLPASALPVPVTN	12 8 9 8 18 29 28 18 11 13 10 9 11 10 19 18 65 10 18	1.00E+02
F1:11784	DTLVPSNHKTASNKHNK	12 8 11 10 10 12 11 5 10 10 12 10 9 8 5 7 17	1.00E+02
F1:11786	DKKPQHAPKPKP	20 13 16 14 15 7 21 75 35 21 24 35	2.09E+07
F1:11789	DWHGNATPN(+.98)LLVYAQKA	13 11 7 10 9 9 9 7 10 18 16 9 8 8 7 7 18	1.00E+02
F1:11790	DEAVKLKKVLKQAC(+57.02)TN	15 21 12 10 11 12 10 10 9 11 9 9 9 9 9 19	1.56E+05
F1:11793	DRKRKAWVE	19 12 15 13 13 13 13 11 38	6.95E+04
F1:11794	DLPKC(+57.02)GVLNPTVPE	20 15 11 12 10 8 10 14 15 12 15 14 11 43	1.00E+02
F1:11798	DWLPLGVSLN(+.98)VTC(+57.02)GFVV	14 10 13 10 15 12 45 11 10 11 21 27 26 15 18 26 44	1.00E+02
F1:11799	DTC(+57.02)YLLTMRTYTEGKQ(+.98)AFYQYTRH	12 24 12 9 11 11 8 5 5 5 5 5 7 5 5 5 5 5 5 5 5 6 5 7	2.42E+05
F1:11800	DRKAKKGMAYM(+15.99)C(+57.02)C(+57.02)EST	13 9 11 12 15 16 11 7 14 15 10 9 8 13 8 19	3.74E+04
F1:11802	DTKLAAQAAALVSSGKVTN	18 24 23 30 49 92 48 52 65 43 30 24 35 83 33 41 86 29 38	2.73E+06
F1:11806	DKKPQHAPKPKP	19 12 15 12 15 7 19 61 31 21 24 34	2.09E+07
F1:11807	DLTHQNNHGKSFRW	15 11 11 5 11 12 11 5 9 9 9 9 8 21	6.06E+04
F1:11810	DLPASTVPHVLTLSHV	19 15 11 14 20 41 65 29 14 85 92 94 55 20 8 32	1.09E+06
F1:11811	DAAPNLPLLRLQAHTTN	12 8 9 7 10 13 10 14 14 8 9 7 8 5 8 7 18	1.56E+05
F1:11812	DQ(+.98)FFEWV	22 15 17 15 23 15 30	4.58E+04
F1:11816	DQRHC(+57.02)RTYLPNQKGN(+.98)KVTNYHFLGPVPS	5 5 5 5 5 5 5 5 5 5 5 5 5 5 5 5 5 5 5 5 5 5 5 5 5 5 5 8	1.17E+05
F1:11818	DPLPASTVTLTVTC(+57.02)GM(+15.99)VV	15 8 19 18 21 24 78 59 18 17 15 12 14 18 15 15 18 35	1.00E+02
F1:11825	DPKKQHAPKPPK	21 14 21 20 16 7 20 65 31 20 18 41	1.00E+02
F1:11833	DVPM(+15.99)TQC(+57.02)C(+57.02)YWTATLVPPLGRHL	10 10 9 7 6 7 10 10 9 7 6 6 6 6 5 5 5 7 6 6 5 16	8.99E+04
F1:11838	DKRGAM(+15.99)RLGNVHHALPANFK	21 16 20 24 74 24 18 22 21 23 21 12 52 74 82 21 16 14 16 76	4.22E+05
F1:11839	DRRTQAHYGKLLLHH	20 12 14 15 15 15 7 13 12 18 20 27 41 25 39	1.00E+02
F1:11840	DVGLDWYVH	29 27 26 28 31 22 29 83 55	2.77E+05
F1:11843	DGKKHAAPKPPPK	16 9 12 13 7 15 15 14 19 15 19 21 43	1.00E+02
F1:11846	DKRPPALGS	26 20 24 24 19 21 24 16 38	4.09E+05
F1:11852	DTPVVSGPPVFVTC(+57.02)VRF	18 15 14 27 89 87 25 14 10 12 16 26 35 46 38 25 44	1.00E+02
F1:11853	DLEPTKKVKVKERDMC(+57.02)DGWVDHA	9 10 15 5 6 7 10 8 6 5 5 8 5 8 5 5 8 5 5 5 7 5 11	1.60E+05
F1:11856	DKRKEPAAKAWASLPAATHTV	10 10 10 10 14 6 7 8 8 8 7 9 9 8 5 8 6 5 5 6 14	4.22E+05
F1:11857	DVLKPMLLTTQAPA	16 12 16 12 10 8 21 18 13 10 10 10 8 23	1.00E+02
F1:11859	DPHVN(+.98)VGEVH	32 33 43 95 84 27 19 41 89 65	2.77E+05
F1:11865	DMVVPPAVL	20 8 18 24 30 45 48 34 54	4.09E+05
F1:11866	DNVGVVPSVLHLGMQ(+.98)DFSTKRFVP	7 5 5 5 8 7 5 6 8 13 5 5 5 5 5 13 10 5 5 5 5 6 10 18	4.45E+04
F1:11867	DWLLLDM(+15.99)GR	29 51 65 52 41 29 15 10 26	1.00E+02
F1:11868	DAN(+.98)M(+15.99)ETTTN(+.98)AKKGKKF	15 10 11 11 21 21 15 11 10 11 10 11 9 11 18 83	4.32E+04
F1:11871	DTPPTSLPMALVTC(+57.02)FGVV	18 25 21 18 21 60 16 12 10 15 22 34 34 30 21 18 30 49	4.47E+05
F1:11872	DVSHHRTAP	26 35 25 9 7 12 15 18 29	7.25E+04
F1:11873	DETKHLLKTK	18 18 13 13 6 14 18 16 18 33	6.66E+04
F1:11876	DPPQHPC(+57.02)KTLRQDHPHKLAPPWT	8 5 5 6 5 6 8 7 6 6 5 5 6 5 5 5 6 8 5 5 5 5 10	1.60E+05
F1:11877	DAVAAKKLRTWAPA	18 14 18 18 18 22 34 35 18 14 16 16 11 32	1.10E+05
F1:11880	DAVGTEKLLPGLVW	49 86 97 89 89 97 94 95 95 39 31 27 21 44	1.91E+06
F1:11881	DTNN(+.98)LAVTTGP	18 12 14 15 18 13 12 12 11 10 21	2.77E+05
F1:11884	DFNC(+57.02)VVSC(+57.02)DTVWHLKKHVLAP	9 5 6 6 6 6 6 7 14 8 7 7 5 7 7 6 5 6 9 11 20	8.29E+04
F1:11887	DVTPTAVKGPLTTATLTC(+57.02)	26 28 26 16 21 37 67 51 24 17 21 17 22 41 82 99 97 97	8.87E+05
F1:11889	DQ(+.98)VFAASSVSKLTKKKC(+57.02)	21 30 18 13 15 20 17 14 11 10 10 11 12 17 26 38 87	1.43E+05
F1:11890	DMLVLKLLLPES	21 15 27 16 15 13 19 25 25 11 18 29	1.00E+02
F1:11892	DPLPTRKN	21 11 19 14 17 12 10 26	4.09E+05
F1:11893	DELLKPLGVATMHRGV	20 46 32 19 13 10 12 8 9 9 8 5 5 8 7 20	1.00E+02
F1:11895	DTVVPSGSTLLTGNC(+57.02)SVVV	18 23 21 18 18 74 20 18 16 15 15 16 12 12 9 8 10 21 40	4.47E+05
F1:11897	DWLPKFGNVYPLN(+.98)DVV	14 10 13 11 24 15 9 9 10 10 7 10 12 27 22 38	1.00E+02
F1:11898	DAFRVPM(+15.99)AP	23 15 18 16 19 17 23 22 34	7.25E+04
F1:11899	DSN(+.98)SRC(+57.02)GPGMAVLTPR	19 15 15 14 12 14 14 18 23 24 79 79 77 18 10 25	1.27E+05
F1:11902	DGKPVLM(+15.99)VLATVAAP	17 15 18 11 12 14 12 11 14 11 9 10 13 12 21	1.91E+06
F1:11903	DERPRLLQ(+.98)T	19 20 13 12 15 22 25 21 39	1.11E+05
F1:11906	DEVGVALAQVRFAPHAL	46 92 92 72 61 80 31 23 24 81 81 66 88 89 70 35 57	3.76E+06
F1:11912	DWTGLC(+57.02)FKKNTALF	18 11 13 11 15 15 17 14 12 10 10 10 20 88	2.00E+05
F1:11913	DKHESPHC(+57.02)MRKRVKVTVTTC(+57.02)HHC(+57.02)	8 5 5 9 7 8 5 7 5 5 6 5 6 5 5 5 7 14 14 6 5 5 13	1.03E+05
F1:11914	DSLTHGPPM(+15.99)LHDNAFYVV	11 7 10 9 5 10 12 12 10 9 5 15 10 8 8 14 43 69	8.80E+04
F1:11916	DQ(+.98)VGVAWLRQPPGKAL	55 95 100 100 100 99 99 99 67 67 95 69 66 95 82 89	1.00E+02
F1:11919	DPHAFFSSLLLNNFVGV	12 6 5 12 20 21 18 15 15 14 13 7 6 8 7 6 18	1.00E+02
F1:11922	DMLLLDLLNKAPAA	18 12 26 15 12 16 12 12 10 9 10 9 12 29	1.00E+02
F1:11923	DQ(+.98)VVSYPRAHM(+15.99)DSVLL	21 46 43 18 12 11 10 9 10 5 9 12 10 15 23 43	1.00E+02
F1:11925	DNEHLDNNSGHLTPR	15 10 18 6 13 18 13 12 12 10 8 56 16 10 25	1.27E+05
F1:11927	DEVGVAWLRQPPGKGAL	54 99 100 99 97 100 100 99 76 77 99 95 89 76 63 66 81	3.76E+06
F1:11928	DANYVDREVH	40 35 49 95 85 50 6 59 71 81	3.06E+05
F1:11930	DKAATKKFGY	19 13 18 19 17 17 19 18 18 82	1.11E+05
F1:11931	DRELRHLKNL	23 14 27 20 15 8 19 15 15 35	3.34E+04
F1:11933	DQ(+.98)VGVALALASQPKGPAL	22 50 65 51 38 76 26 23 22 12 11 12 10 12 10 11 17 38	2.06E+06
F1:11934	DQ(+.98)VGVAPPLLYAEPLLP	25 59 69 43 30 67 18 12 14 17 17 14 18 8 11 10 17	2.57E+05
F1:11937	DM(+15.99)TATTKKKLLLL	14 9 10 11 12 15 18 18 11 10 10 10 23	3.34E+05
F1:11939	DQ(+.98)VGVALKVPPVGNRW	46 94 100 99 99 97 90 50 45 43 52 44 32 31 30 54	2.06E+07
F1:11944	DEVVGSHVVGSNETTFL	18 49 37 19 13 15 6 11 9 8 10 10 14 8 8 7 20	1.00E+02
F1:11945	DEAKKYKKR	21 24 16 15 15 18 21 18 32	1.53E+05
F1:11948	DTLKGQDKKM	23 25 21 14 10 12 18 11 12 17	1.00E+02
F1:11949	DMALFAKKRKK	24 12 23 27 25 20 17 15 12 14 30	6.74E+04
F1:11950	DHKVLVRL	21 7 15 14 16 14 11 31	1.00E+02
F1:11953	DMLQLESSSAH	25 14 23 18 21 26 21 18 15 20 37	3.06E+05
F1:11956	DHLSNAFGPPAP	15 5 14 12 12 10 11 12 11 15 20 30	1.00E+02
F1:11958	DQ(+.98)VGVAWLRQPKPGLA	51 78 98 99 100 100 99 98 67 69 97 70 37 32 46 65	2.06E+06
F1:11960	DQ(+.98)VGVGC(+57.02)YVATGGPPKLA	33 73 94 48 39 18 15 18 59 17 17 37 16 13 12 16 18 33	1.00E+02
F1:11962	DQ(+.98)VGVARVVHKAVM(+15.99)PL	41 90 99 98 97 94 46 50 93 45 43 32 28 23 19 49	2.06E+07
F1:11963	DLLRLLRLHNTQ	18 15 16 13 16 15 12 17 6 12 12 26	3.34E+05
F1:11965	DKKKSVTMDC(+57.02)EN(+.98)EEQ(+.98)	14 9 10 11 12 12 11 5 14 10 13 8 13 13 20	7.32E+04
F1:11968	DRRAARHKR	19 11 13 14 13 11 7 11 24	1.53E+05
F1:11969	DPVHHTSRSTTQ(+.98)TLVVGNC(+57.02)GHV	9 6 10 6 6 8 7 6 7 8 8 9 7 6 5 5 5 5 5 5 5 14	1.20E+05
F1:11971	DVLPHGVVPY	18 12 17 12 7 12 23 32 33 57	1.00E+02
F1:11979	DEVGVHKKTQ(+.98)LEPVR	22 39 21 18 33 13 18 12 12 12 13 21 11 14 26	1.00E+02
F1:11982	DQ(+.98)VGVVVLVAALNSLTH	20 50 91 52 56 45 31 44 46 37 22 18 13 10 10 8 10	1.00E+02
F1:11986	DATQQN(+.98)LQ(+.98)VM	18 12 13 13 12 12 14 10 11 15	1.00E+02
F1:11987	DARAVQ(+.98)SPAKHMFKGNF	14 10 10 12 14 12 11 9 11 12 7 37 13 12 11 12 28	1.11E+05
F1:11990	DARLFLTPY	43 44 50 72 95 99 100 99 99	3.16E+06
F1:11999	DEVGVQQ(+.98)LGVKPGRPR	20 32 21 14 19 17 18 67 14 15 15 51 13 14 11 30	1.00E+02
F1:12005	DATLHTPVSMRSGHRVQ	12 10 10 10 5 9 8 10 10 5 8 8 6 5 7 7 18	7.01E+04
F1:12007	DARLFLTPY	41 41 45 61 80 91 89 94 96	3.16E+06
F1:12012	DTHMPKGLAVVMKWHQ	16 15 10 8 12 16 13 14 11 11 13 43 25 11 5 22	1.00E+02
F1:12023	DYKTLPVM(+15.99)L	25 34 25 17 18 18 32 37 59	1.00E+02
F1:12024	DQ(+.98)RQC(+57.02)LSTKSSLLKGK	15 15 12 11 10 10 10 10 10 10 8 9 10 11 9 22	9.22E+05
F1:12031	DVLLTRPAATTFVGPV	12 10 12 11 10 8 7 9 14 18 15 9 7 5 5 16	6.60E+04
F1:12040	DNLVVLYM(+15.99)L	21 14 18 18 21 31 44 49 71	1.00E+02
F1:12042	DELLLVGALDAGGWRPAP	19 60 61 37 20 15 13 15 13 18 14 10 6 7 6 5 8 17	9.22E+05
F1:12043	DTASSSLLPPLPS	18 12 15 18 23 26 23 18 10 9 19 15 37	1.10E+06
F1:12048	DSHAAN(+.98)EGKKKR	15 10 6 13 16 14 20 11 11 10 9 20	6.49E+04
F1:12050	DQ(+.98)SKLKERYLLRW	19 18 16 13 14 12 18 10 11 11 11 10 25	1.00E+02
F1:12054	DQLLHLGEFPSKGFVV	12 9 14 17 6 13 8 15 12 7 7 8 10 15 23 41	4.21E+05
F1:12059	DEVGVAWLRQGKGQPPL	33 81 74 51 39 38 78 75 22 25 71 20 14 17 15 14 39	9.22E+05
F1:12061	DKMLVMAPPVPS	33 56 66 91 89 56 30 18 21 44 41 63	1.10E+06
F1:12066	DSFSKAPKK	21 15 18 16 15 17 19 24 45	6.01E+04
F1:12068	DEC(+57.02)HPLRKRGKRAL	23 48 18 6 10 14 10 10 10 7 9 8 9 23	1.00E+02
F1:12076	DTPPVVTVPFTPLPWAL	20 40 35 18 15 15 14 14 11 15 18 11 12 9 12 12 29	9.22E+05
F1:12078	DSATLVTTRHPS	16 13 17 18 20 19 27 25 12 5 9 25	1.10E+06
F1:12081	DGDC(+57.02)ATKTAPMDNPDN(+.98)PVHSVKFVLPTPGAM(+15.99)	5 5 5 5 5 5 5 5 5 5 5 5 5 5 5 5 5 5 5 5 5 5 5 5 5 5 5 5 5 5 7	2.78E+05
F1:12083	DLQNPPVKP	21 17 15 15 11 12 17 15 26	6.01E+04
F1:12088	DPLLMLRN(+.98)TGVGPFGVV	12 7 16 18 6 10 8 9 8 7 10 8 8 14 14 25 43	4.21E+05
F1:12093	DQ(+.98)LLKRLKKLMQ(+.98)SSC(+57.02)	21 35 32 16 11 10 12 10 10 11 5 10 11 10 22	9.22E+05
F1:12096	DSPGSLKRSPGSP	14 10 9 10 11 12 10 9 10 7 10 15 24	1.10E+06
F1:12099	DNYGEFHSETRQ(+.98)KSRLC(+57.02)RKASMGGN(+.98)TMH	5 5 5 5 9 7 5 5 5 5 5 5 5 5 5 5 5 5 5 5 5 5 5 5 5 5 5 5	2.78E+05
F1:12100	DYVFGPKMT	27 48 43 19 10 10 16 9 33	6.86E+04
F1:12108	DPVHM(+15.99)Q(+.98)WSDQC(+57.02)GC(+57.02)C(+57.02)C(+57.02)GPKPSKVLLKLKL	6 6 9 5 5 5 5 5 6 5 5 5 5 5 5 5 5 5 5 5 5 5 5 5 5 5 5 8	1.23E+05
F1:12109	DFVRKSNRGHHRKV	15 11 12 11 12 12 11 11 10 5 5 8 9 21	1.00E+02
F1:12116	DM(+15.99)HKHKLC(+57.02)GC(+57.02)DSYDSMHFKLLPC(+57.02)PLPP	5 5 5 5 5 5 5 5 5 5 6 5 5 6 5 5 5 5 5 8 5 5 5 5 5 6 15	2.78E+05
F1:12117	DC(+57.02)GDNNPDPNEPSKLKKRFVKRSW	7 5 5 10 7 6 5 8 5 5 8 5 5 6 6 7 9 5 5 5 5 5 5 11	1.18E+05
F1:12119	DYVMAKVTM	22 20 24 11 16 19 30 22 25	6.86E+04
F1:12125	DPVLPLVPKAKKSKPGPLC(+57.02)C(+57.02)YC(+57.02)C(+57.02)SYC(+57.02)C(+57.02)T	6 5 10 11 5 5 5 5 5 6 7 6 6 5 5 5 5 5 5 5 5 5 5 5 5 5 5 8	1.23E+05
F1:12135	DRLKHKKC(+57.02)C(+57.02)C(+57.02)C(+57.02)C(+57.02)HQ(+.98)YVRKRVHLKVVVL	5 5 5 5 5 6 8 13 12 5 5 5 5 5 5 5 5 5 5 5 5 5 5 5 5 5 9	6.91E+04
F1:12140	DRATNQ(+.98)PKKTLAC(+57.02)YYLSPGM(+15.99)M(+15.99)GPDDDVHS	5 5 5 5 5 5 6 14 12 6 5 5 5 5 5 5 7 5 5 5 5 5 21 12 8 5 5 5 6	2.15E+05
F1:12143	DKWPRKPPN(+.98)	19 14 15 11 12 18 18 13 32	1.25E+05
F1:12146	DKQPSKVKRM(+15.99)PEEEVHGN(+.98)QNKF	9 5 6 5 6 9 18 9 6 7 5 11 10 8 5 5 5 5 5 6 8 18	2.62E+05
F1:12151	DLVKMFVTLLYSR	18 22 21 13 6 12 15 25 28 16 10 9 19	2.97E+05
F1:12157	DKPLFVGFN(+.98)GDDGDSRKLKLL	9 6 6 8 7 7 6 7 7 6 9 9 5 9 5 5 5 7 8 14 28	6.34E+04
F1:12160	DKVAM(+15.99)LFSVL	22 15 18 17 15 18 19 21 25 49	1.25E+05
F1:12163	DQ(+.98)RKFKWDMHTLLMLQEFFK	10 6 6 7 8 9 8 10 5 5 10 8 7 5 7 6 10 9 22 43	2.62E+05
F1:12166	DWKLYPNAE	39 62 48 34 26 17 19 17 50	7.91E+04
F1:12168	DVPPASVHLLHSVTL	15 10 10 10 13 17 29 11 21 22 6 11 13 18 38	2.97E+05
F1:12170	DAPRGTKPLPN	19 14 12 14 13 14 17 16 15 9 26	8.62E+04
F1:12171	DEPRRSALKNARHML	21 44 18 14 12 15 18 15 13 13 10 9 5 5 22	8.05E+04
F1:12188	DLKKKAYHLWSPV	17 12 12 12 12 12 11 6 13 10 11 10 28	2.97E+05
F1:12189	DMSSM(+15.99)GLTLRNVPGM(+15.99)VR	18 12 27 21 10 6 10 14 14 11 46 10 8 8 5 5 10	1.40E+05
F1:12190	DVSHQLRHRRVLKAEPP	11 8 9 5 8 10 7 5 7 7 8 8 7 6 10 5 13	4.65E+05
F1:12197	DGVSKNVVRFTV	17 12 21 22 15 11 11 14 11 14 14 29	1.55E+05
F1:12199	DAAFVWTKLFMVKGTV	15 12 15 17 49 16 15 14 20 20 10 15 14 10 11 24	3.59E+05
F1:12200	DC(+57.02)YLN(+.98)MFHFYSYDHLRN(+.98)PKGKPG	8 5 5 6 5 5 5 5 5 5 5 5 8 5 5 5 5 5 8 5 5 5 9	6.01E+04
F1:12203	DGTM(+15.99)YSC(+57.02)LTFRVKKK	14 11 16 15 12 11 13 17 15 12 10 10 10 10 24	2.27E+05
F1:12207	DTVVLHLADVGVAWKN	21 40 32 18 18 11 23 12 18 15 13 15 14 11 10 21	5.43E+05
F1:12210	DVKQKPLPC(+57.02)TMAM(+15.99)YVV	12 8 9 10 14 11 12 7 10 13 11 10 8 10 14 29	1.40E+05
F1:12216	DKVKPNVYMTRG	15 10 11 11 9 10 10 11 5 11 14 27	5.66E+04
F1:12218	DRVKGQNLASKRTTAPA	14 11 11 9 7 9 11 15 13 12 10 7 8 9 8 6 19	3.59E+05
F1:12221	DSHGMWM(+15.99)MTN(+.98)AHGTPPVMALFLLKLALAPAVFGN	5 5 5 5 5 5 5 5 5 5 5 5 5 5 5 5 5 5 5 5 5 5 5 5 5 5 5 5 5 7 39 5 5 7	5.46E+05
F1:12224	DQ(+.98)PPLKAPN(+.98)GRNAKTK	21 44 29 14 12 11 11 9 11 8 7 8 8 8 8 18	5.43E+05
F1:12227	DFM(+15.99)HDQ(+.98)FKKKKKKGKK	10 5 5 5 7 5 7 10 10 8 7 7 7 5 7 16	4.65E+05
F1:12229	DC(+57.02)GDDYD	22 15 14 22 22 15 40	4.60E+04
F1:12234	DPALLVEAPLVLHQ	18 12 15 16 18 19 73 22 16 20 18 22 10 33	1.89E+05
F1:12235	DLVKQVVKNGQRPPS	15 11 11 12 14 15 12 7 6 6 25 11 8 7 21	2.05E+05
F1:12247	DLLAHPVPVGWVVVVWN(+.98)DN(+.98)	10 7 9 9 6 11 13 7 7 5 6 6 6 7 7 6 6 8 14	6.20E+05
F1:12248	DAAHM(+15.99)FLHAHC(+57.02)KVKRHFHVPA	10 8 10 5 8 9 9 5 7 5 6 6 6 5 5 5 5 5 6 5 17	6.28E+04
F1:12251	DKGKM(+15.99)LATGKSTDKRQAPLLSTSQGTLAM(+15.99)TVLP	5 5 5 5 5 5 5 5 5 5 5 5 5 5 5 5 5 5 7 8 20 5 5 5 5 5 5 5 5 5 5 5 9	1.09E+06
F1:12252	DPAPLVLVLLRDHG	18 14 19 12 15 13 23 33 26 13 9 15 5 19	1.89E+05
F1:12253	DQSGGASNFVGKFKSTKSEKSKTGPGGYGPHGAGGRVG	5 5 5 5 5 5 5 5 5 5 5 5 5 5 5 5 5 5 5 5 5 5 5 5 5 5 5 5 5 5 5 5 5 5 5 5 5 5	6.94E+05
F1:12254	DSHVGLLGRAGFLLGVQ(+.98)DM(+15.99)EDFWGC(+57.02)RLLGVHSP	5 5 5 5 5 5 5 5 5 5 5 5 5 5 5 5 5 5 5 5 5 5 5 5 5 5 6 5 5 5 5 5 6	5.46E+05
F1:12256	DVLVPASLGLWQNRP	14 9 13 12 9 10 10 12 10 12 9 9 11 10 20	2.05E+05
F1:12260	DLVQAGHVRPPPVPEQN(+.98)GLWHFGKGM(+15.99)KTPLPFA	5 5 5 5 5 5 5 5 5 5 5 5 5 5 5 5 5 5 5 5 5 5 5 5 5 5 20 5 5 5 5 5 7	3.21E+06
F1:12263	DMVFKKTPMV	29 17 33 30 24 23 25 22 14 44	9.63E+04
F1:12264	DAHAVVGHVMM(+15.99)	21 18 15 38 19 15 14 12 33 18 46	5.90E+04
F1:12271	DPQPGNKNAHYGM(+15.99)VVLLLFLLAVAGSGQ(+.98)MTVSPVGP	5 5 5 5 5 5 5 5 5 5 5 5 5 5 5 5 7 6 5 5 5 5 5 5 5 5 5 5 5 5 30 39 5 5 5 7	6.94E+05
F1:12273	DHWVGRKLLFWTQYGKP	12 5 11 10 8 9 12 17 14 12 10 8 7 7 7 14 24	6.20E+05
F1:12278	DGVPSVYAVHVLC(+57.02)LYKYYLC(+57.02)MVPHKELPMR	11 9 12 5 5 5 7 8 8 5 6 5 5 5 5 5 5 13 13 14 5 5 5 5 5 5 5 5 5 5	3.21E+06
F1:12281	DVNQVKLTPPVVNS	16 13 12 11 11 14 27 22 12 8 11 12 11 25	1.74E+05
F1:12282	DMTMKRLDVLPPNAN(+.98)PPTPKVP	10 6 10 5 6 5 5 8 7 8 5 5 5 5 6 6 6 7 5 5 5 12	2.53E+05
F1:12290	DVVYKN(+.98)LAPTLSN(+.98)APVEAHLAPPA	7 5 6 5 5 5 6 5 5 5 7 6 5 5 5 5 7 5 5 7 7 8 7 18	3.47E+05
F1:12292	DFTTSWARPQLPGPNVFVDGPS	9 8 9 7 7 7 9 8 6 7 7 5 6 5 5 5 5 5 8 5 5 14	2.39E+06
F1:12295	DAFAVQLYTLLAGVTN(+.98)HPVT	14 9 12 12 12 10 12 14 28 56 94 30 15 52 12 10 5 9 11 24	6.20E+05
F1:12296	DTMHVNQGKKKHAKKVPV	12 11 7 5 8 9 10 8 9 12 12 5 7 8 8 7 5 16	3.74E+04
F1:12297	DAWDM(+15.99)LMFPPFDHVLLLKSP	10 7 8 11 7 8 5 7 5 5 7 14 5 6 6 7 10 10 12 20	1.17E+06
F1:12298	DPMN(+.98)C(+57.02)DDWTNFKLLLHKLSP	12 9 5 8 7 11 10 7 7 6 6 9 18 13 7 5 6 8 10 18	3.25E+05
F1:12301	DKHGHAGAAFGGC(+57.02)VLVTPMPGLVVC(+57.02)FWKLEVWV	5 5 5 5 5 5 5 5 5 5 5 5 6 5 5 5 5 5 5 5 5 5 5 5 6 5 5 10 5 5 5 5 5	3.21E+06
F1:12304	DHGFKKLVSKLTH	20 7 13 18 26 78 71 34 19 12 14 12 15	1.74E+05
F1:12305	DADHNSPLKKKHTVTMVVFAPP	9 5 10 5 8 9 7 10 12 15 11 5 7 5 5 5 5 8 19 11 7 17	2.53E+05
F1:12310	DPLTMKVRDWN(+.98)FSDGHPC(+57.02)NNGPPMTVLSAP	5 5 5 5 5 5 5 5 6 5 5 5 5 5 5 5 5 5 5 5 5 5 5 5 5 5 5 5 5 7	1.00E+02
F1:12311	DSSSHKSPAYMKLKLNHQM(+15.99)SP	9 5 7 7 5 7 7 5 6 6 5 6 7 7 9 6 5 5 7 7 12	1.00E+02
F1:12314	DYKYSAVVPVLQYNKSSL	65 96 97 95 84 80 93 100 100 100 100 99 99 99 99 99 94 95	2.19E+07
F1:12318	DALFAKLVGNT	21 20 21 15 14 13 16 15 10 11 26	1.91E+05
F1:12320	DPETGRFLTLVC(+57.02)MAVTTVHGPS	15 14 37 27 11 9 12 21 15 12 9 11 28 74 76 21 18 13 7 14 15 35	1.17E+06
F1:12321	DEVGVAWLR	74 99 100 100 99 98 98 98 98	1.41E+06
F1:12322	DLNKLTPRA	40 66 44 24 24 25 30 27 49	1.00E+02
F1:12325	DYKYSAVVVPLQYQKATT	41 72 91 99 99 98 100 100 93 67 95 86 90 34 68 24 25 54	2.28E+06
F1:12326	DLGPFQPNNNS	19 17 12 10 14 14 11 15 13 12 26	9.15E+04
F1:12329	DYKGYTGVFNGVDYKVAMT	31 31 43 48 61 65 65 65 48 43 72 94 90 75 79 84 85 21 51	1.00E+02
F1:12334	DYKYSAVVPVLQYNKSSL	60 92 96 97 93 93 98 100 100 100 100 99 100 99 99 99 89 92	2.19E+07
F1:12335	DKGGPDSAVTTTGNYN(+.98)VKAMT	26 37 33 19 15 31 44 60 33 19 15 15 16 19 76 80 83 62 74 18 45	1.00E+02
F1:12338	DPEVSFAAFVQTPSVDGVPNGASP	18 45 52 13 9 8 8 9 10 9 9 9 10 57 18 23 8 7 5 6 6 8 11 19	2.39E+06
F1:12341	DEVGVAWLR	78 99 100 100 100 99 99 99 100	1.41E+06
F1:12342	DSRHTTVDGTTFTTAVTTYKW	19 22 21 10 17 16 18 33 25 31 30 30 71 69 23 33 23 24 52 15 29	1.17E+06
F1:12345	DYQYTRVLHAEEVRPVV	14 10 11 12 14 18 74 26 6 12 27 23 10 7 6 8 19	2.28E+06
F1:12347	DYSEYVKWG	26 24 21 27 22 62 21 15 28	6.24E+04
F1:12348	DSTLTGFVSVL	23 21 27 32 18 12 19 32 38 39 62	1.00E+02
F1:12353	DM(+15.99)GDPNSSPLKPLLM(+15.99)TFTM	10 7 7 13 7 12 20 16 8 9 7 5 7 7 5 5 7 14 18	1.61E+06
F1:12354	DVLPPPKDSY	19 15 21 17 16 11 12 15 11 29	1.68E+05
F1:12356	DYKYGTVVPVLQYNKSTV	44 73 80 66 37 46 90 99 99 99 99 96 97 88 40 33 28 48	2.19E+07
F1:12359	DPEGPPSVSSM(+15.99)M(+15.99)GFVKLTHRPS	18 43 48 11 7 6 8 7 7 7 6 7 6 6 6 6 8 8 5 7 6 18	2.39E+06
F1:12362	DEVGVALWR	51 90 95 46 43 85 41 35 90	1.41E+06
F1:12366	DGSSEC(+57.02)TMTNGS	17 9 15 16 21 11 11 7 10 11 10 26	1.53E+05
F1:12369	DSTYRVVSVL	90 100 100 99 95 97 98 100 99 99	5.05E+07
F1:12373	DANTTNWGVSQ	18 12 15 18 18 14 14 16 17 15 31	1.00E+02
F1:12377	DDM(+15.99)PRLLVK	29 32 26 19 19 23 23 18 38	1.54E+05
F1:12378	DLNLTPDVRNLKTHQDLNLG	10 7 8 8 7 5 10 7 6 8 11 8 6 5 5 8 6 5 6 11	4.69E+05
F1:12379	DTKLTMSSVSMNYFKRRRWWYYFWRYRAA	7 7 9 8 7 5 8 8 7 5 5 5 6 7 5 5 5 6 8 10 11 10 5 5 5 21 5 5 6	8.22E+05
F1:12381	DGKGGGVYTVYGESHS	34 31 44 46 57 41 37 37 59 98 98 95 96 92 27 60	2.59E+06
F1:12386	DNDGYSTQ(+.98)C(+57.02)GVRYM	20 18 32 21 24 24 18 15 16 14 17 18 38 82	1.00E+02
F1:12389	DSTYRVVSVL	57 98 100 99 95 97 97 99 98 99	5.05E+07
F1:12394	DPLLKESGPTLVKDQALL	31 33 67 74 90 97 98 92 34 32 50 95 97 46 18 18 22 49	1.13E+06
F1:12395	DGRTYDFRKARQFA	17 12 15 17 18 37 13 10 11 10 8 10 13 28	2.01E+05
F1:12397	DM(+15.99)M(+15.99)FKLKLKLLFAVHA	13 9 10 11 14 14 10 10 9 10 9 9 10 8 5 19	1.25E+05
F1:12398	DGYSNGTNYWSGNTM	14 8 12 12 12 10 12 12 13 11 8 7 10 11 14	1.00E+02
F1:12399	DGNNKARALLPPQAFDFSL	10 5 8 8 9 9 9 12 14 11 8 9 7 6 6 10 6 6 17	1.00E+02
F1:12402	DGGFPADTLGLAGQYM	25 22 21 21 14 19 33 28 30 18 18 20 74 79 54 86	2.59E+06
F1:12403	DTNAGAPATEM(+15.99)V	23 17 18 18 18 21 44 69 21 23 15 31	1.00E+02
F1:12407	DN(+.98)PC(+57.02)DPLLLGLLLQHSPS	11 7 6 8 13 8 10 10 8 6 9 11 18 8 5 6 5 16	1.00E+02
F1:12408	DHLLLC(+57.02)KTM	19 6 16 16 15 13 15 18 23	1.68E+05
F1:12411	DSTYRVVSVL	57 97 100 99 89 92 93 99 97 98	5.05E+07
F1:12412	DYNGDMRYSPGC(+57.02)TM	17 11 13 11 20 8 11 12 12 9 10 16 71 48	1.00E+02
F1:12413	DN(+.98)DPTTC(+57.02)GGGC(+57.02)SC(+57.02)C(+57.02)GM(+15.99)PHVLKKLKKKSVVVHLLVK	5 5 5 5 5 5 5 5 5 5 5 5 5 5 5 5 5 5 5 5 5 5 5 5 5 5 5 5 5 5 5 5 5 5 5	1.41E+06
F1:12414	DC(+57.02)C(+57.02)YKVNGDD	20 13 15 15 14 14 14 10 18 39	1.53E+05
F1:12417	DTVRSDKVKVHLVVLN(+.98)N	15 10 12 10 11 15 10 10 10 10 5 14 15 13 14 12 26	1.13E+06
F1:12418	DPAGQKEFKLVKFFKLPGHMGD	10 9 12 7 6 6 10 8 9 10 8 8 10 9 8 7 5 5 5 5 5 19	2.97E+05
F1:12419	DPTEVHPPSH	20 10 15 24 14 7 11 12 24 67	4.45E+04
F1:12422	DMQRPNQVQHQTM	29 13 22 19 17 21 19 19 19 8 23 88 89	2.59E+06
F1:12427	DKSEAGAGPNVM(+15.99)	18 15 19 29 20 18 30 18 10 11 12 26	3.15E+06
F1:12432	DSTYRVVSVL	43 83 95 51 45 67 83 87 94 96	1.00E+02
F1:12433	DKRGGMFGRFDVWPKM(+15.99)TVRYTQ(+.98)M(+15.99)KFAAKVVGGD	5 5 5 5 5 5 5 5 5 5 5 5 5 5 5 5 5 5 5 5 5 5 5 5 5 5 5 5 5 5 5 5 5	1.00E+02
F1:12434	DGRGQPRAALSAN(+.98)NNLAPVNAQRGP	8 5 5 5 5 5 5 8 15 15 7 5 5 5 7 14 22 5 5 5 5 5 5 5 8	3.56E+05
F1:12438	DLLVQ(+.98)YKE	22 19 19 14 14 14 12 40	5.30E+04
F1:12442	DHFAKHPPLGMMTM	15 5 11 11 11 5 8 9 13 8 7 14 76 44	1.00E+02
F1:12443	DQ(+.98)KKSFTLKSSPG	18 21 20 17 18 18 14 13 11 12 20 16 31	4.41E+04
F1:12447	DVPKGSTVFN(+.98)VPHHSVVN(+.98)VSEH	11 10 9 10 7 8 10 14 10 8 8 10 6 5 11 20 21 8 10 63 26 16	2.16E+05
F1:12450	DSTYRVVSVL	32 60 32 18 18 39 63 66 69 82	1.00E+02
F1:12453	DLNPGLVEARMEMVTKGTGLDWL	8 5 6 5 5 7 6 15 13 6 5 8 5 7 5 5 5 5 5 5 7 5 13	1.43E+05
F1:12457	DLHLKKYKKLVC(+57.02)C(+57.02)EGVHM(+15.99)C(+57.02)Q(+.98)RLN(+.98)LGFVYRE	5 5 5 5 5 5 5 5 5 5 5 5 5 7 5 5 5 5 5 5 5 5 5 5 5 5 5 5 5 10	1.00E+02
F1:12460	DHGQLVLYM(+15.99)MNFE	15 5 9 11 12 11 12 10 10 5 8 8 30	1.00E+02
F1:12463	DMC(+57.02)NSGTTT	20 8 19 22 24 19 17 13 29	3.15E+05
F1:12468	DSYTRVVSVL	20 15 15 15 16 38 50 48 54 73	1.00E+02
F1:12480	DC(+57.02)GSTADYV	25 17 17 22 22 21 28 18 35	1.00E+02
F1:12493	DLVVVTTEPTGRNM(+15.99)EN(+.98)EAVTAH	11 8 8 9 10 12 12 18 9 10 7 7 8 8 11 7 11 11 50 40 7 9	2.56E+05
F1:12494	DAFPTLKHGGDAGFKELDKTVSGGGGGEPAPGVRGQ(+.98)K	5 5 5 5 5 5 5 5 5 5 5 5 5 5 5 5 5 5 5 5 5 5 5 5 5 5 5 5 5 5 5 5 5 5 5 5 5	2.87E+05
F1:12495	DQKNSSVVEM(+15.99)PKLM(+15.99)VPN(+.98)TSAYYSSGTVHG	11 7 9 9 10 16 29 21 18 9 8 10 11 11 15 14 70 54 15 16 72 73 20 15 10 18 54 6 20	3.47E+05
F1:12501	DLFSHPRVAP	18 13 12 13 6 10 11 12 15 26	1.00E+02
F1:12502	DRKGGPLAWPKDLRSVHVPNFC(+57.02)GLTSKAFGGAGPV	5 5 5 5 5 5 5 5 5 5 5 5 5 5 5 5 5 5 5 5 5 5 5 5 5 5 5 5 5 5 5 5 5 5 6	3.85E+05
F1:12505	DKKFGLAATNSTSGTLKALPM(+15.99)LQNKQPPPPSQGVP	5 5 8 9 9 13 12 10 5 5 8 10 8 5 5 5 5 5 5 5 5 5 5 5 5 8 5 5 5 5 5 27 21 5 7	2.39E+06
F1:12506	DEQ(+.98)QLYEKTSVAGPKLC(+57.02)PVLKLTHVKKSRTQ(+.98)HV	5 5 5 5 5 5 5 5 5 5 5 5 5 5 5 5 5 5 5 5 5 5 5 5 5 5 5 5 5 5 5 5 6	2.71E+05
F1:12507	DYKKRGM(+15.99)	31 49 41 23 15 13 31	9.55E+04
F1:12510	DLPNWGEKEQSSM(+15.99)ELT	13 10 8 10 11 10 16 9 14 12 22 22 11 12 9 19	4.98E+04
F1:12511	DKKGTN(+.98)EN(+.98)DYTNNRWARLRLLLDHDVGVVPVMTV	5 5 5 5 5 5 5 5 5 5 5 5 5 5 5 5 5 5 5 5 5 8 5 5 5 5 5 5 5 5 5 5 5 5	9.31E+05
F1:12514	DFMEQ(+.98)RVNQ(+.98)KKRHYGAWHSGDRPSQ(+.98)V	6 5 5 8 5 5 5 5 5 5 5 5 5 5 5 5 5 5 8 5 7 5 5 5 5 9	3.47E+05
F1:12516	DQ(+.98)KVHFFVYTKMVKEQ(+.98)LFLLYTVATVYRFF	5 5 5 5 5 5 5 5 5 5 5 5 5 5 5 5 5 5 5 6 6 5 5 5 5 5 5 5 5 8	1.99E+05
F1:12521	DLLLLVMQ(+.98)HTGM(+15.99)VS	17 12 14 15 21 19 9 14 6 10 9 11 10 24	2.42E+05
F1:12526	DGKKPHMT	21 11 17 16 15 11 14 41	9.55E+04
F1:12529	DPSPLRVPNPKKRLPKAGLPSPPVVSKGGSN(+.98)GDM(+15.99)M(+15.99)Y	5 5 5 5 5 5 5 5 5 5 5 5 5 5 5 5 5 5 5 5 5 5 5 5 5 5 5 5 5 5 5 5 5 5 5 12	2.71E+05
F1:12530	DVVHFSN(+.98)HPELQLRVN(+.98)MLKMPKLQKKKLFDG	5 5 5 5 5 5 5 5 5 5 5 5 5 5 5 5 5 5 5 5 5 5 5 5 5 5 5 5 5 5 5	3.85E+05
F1:12533	DVQLTGM(+15.99)GKGAHGSARC(+57.02)RHDRPKLQHRMVKC(+57.02)PGSP	5 5 5 5 5 5 5 5 5 5 5 5 5 5 5 5 5 5 5 5 5 5 5 5 5 5 5 5 5 5 5 5 5 5 5	9.31E+05
F1:12534	DPEDHMRVSKV	18 12 28 21 7 7 11 12 12 15 32	7.20E+05
F1:12537	DC(+57.02)C(+57.02)C(+57.02)QRVVVHLVAKKKKKQHHMMQLLLYLV	5 5 5 5 5 5 5 5 5 5 5 5 5 5 5 5 8 7 5 5 5 5 5 5 9 6 5 5 5 5	1.99E+05
F1:12545	DLVKKSWGSKDTVDVALGVPKKKHQ(+.98)AFSGASRHG	5 5 5 5 6 5 5 5 5 5 5 5 5 5 5 5 5 5 5 5 5 5 5 5 5 5 5 5 5 5 5 5 5 5	2.39E+06
F1:12550	DWQVVTDLKSSRWGSVQ(+.98)QRPKKASKSN(+.98)LGLGSSDGH	5 5 5 5 5 5 5 5 5 5 5 5 5 5 5 5 5 5 5 5 5 5 5 5 5 5 5 5 5 5 5 5 5 5 5 5	9.31E+05
F1:12553	DPEVN(+.98)RM(+15.99)KVHA	40 78 84 41 20 15 23 25 66 11 38	7.20E+05
F1:12554	DM(+15.99)SRM(+15.99)QTKTKA	19 14 16 13 14 12 12 13 11 11 25	1.33E+05
F1:12557	DKNN(+.98)KTAVAKC(+57.02)PNL	13 8 10 10 10 10 9 10 11 10 9 7 8 21	2.42E+05
F1:12558	DLWLGKSLP	34 45 28 23 18 28 29 30 41	6.38E+04
F1:12560	DAPLNVVVTPKGELHQ	15 10 10 14 12 11 12 17 22 11 9 7 16 55 6 23	1.13E+05
F1:12561	DTM(+15.99)LPPVRWVKDQHQ	12 8 9 12 12 12 14 9 8 8 8 12 8 5 20	3.73E+05
F1:12562	DQEKPAPFLKP	24 16 28 22 25 25 17 21 19 16 29	7.79E+04
F1:12565	DSSYEMMN(+.98)G	22 15 19 22 39 15 10 14 27	1.00E+02
F1:12570	DGSFFLYSKG	37 55 65 46 32 38 91 90 41 51	3.42E+05
F1:12572	DMRGGQ(+.98)EKTSRGFVGRGKLASPLYPC(+57.02)SALTSNDRPM	5 5 5 5 5 5 5 5 5 5 5 5 5 5 5 5 5 5 5 5 5 5 5 5 5 5 5 5 5 5 5 5 5 5 5 5	9.31E+05
F1:12574	DPEM(+15.99)VKPSHEK	27 39 50 20 17 15 12 14 5 17 25	7.20E+05
F1:12575	DPEKQQ(+.98)SHPYV	23 33 49 15 12 12 15 8 11 18 35	1.33E+05
F1:12579	DLGNRLLLD	21 19 14 15 12 18 25 19 43	6.38E+04
F1:12582	DGPHSLVQ(+.98)VVKDM(+15.99)PEVV	14 8 9 5 11 17 44 15 12 14 12 14 10 8 21 28 50	3.73E+05
F1:12589	DKPKPAKM(+15.99)QVM(+15.99)LC(+57.02)ESKDDM(+15.99)TRLVVHV	6 5 5 5 5 5 5 5 5 5 5 5 5 7 5 5 5 5 5 5 5 6 5 5 5 8	1.00E+02
F1:12590	DPMPN(+.98)GDDQSRLLLLEPRWVVKLHMAE	6 5 5 5 5 5 7 7 5 5 5 5 7 6 5 6 5 5 5 5 5 6 7 5 5 5 14	1.00E+02
F1:12592	DGSFFLYSGK	56 86 94 95 99 99 99 98 62 77	3.42E+05
F1:12594	DPEKRLMTEGH	31 48 56 21 15 16 8 15 55 10 15	7.20E+05
F1:12597	DTSN(+.98)PSLMV	21 14 16 17 12 15 18 9 32	9.54E+04
F1:12602	DTLM(+15.99)LRSTPEVTMGSVV	18 30 41 39 34 18 20 23 12 26 27 15 6 9 12 16 32	7.24E+05
F1:12609	DGFSFLYSGK	31 29 28 23 27 79 93 90 37 57	3.42E+05
F1:12610	DSVHRLLLPKPGDN(+.98)DFC(+57.02)Q(+.98)PQAFLLLAH	9 6 7 5 7 9 10 11 7 10 10 7 11 6 8 5 5 5 5 6 10 70 43 28 48 8 9	1.00E+02
F1:12621	DVPPAPPTHFTPGDTRF	12 13 12 9 10 7 9 12 5 9 9 5 6 11 7 6 17	7.24E+05
F1:12622	DKRHNSRC(+57.02)VYPNLHGFKESPDGPKKPP	7 5 5 5 5 5 5 5 5 5 5 5 5 5 5 5 5 6 5 5 8 41 6 5 5 5 8	1.00E+02
F1:12625	DAPNSKM(+15.99)W	21 18 17 16 14 14 12 28	9.54E+04
F1:12626	DMTAVPLDC(+57.02)DSGPE	17 10 20 14 14 14 18 21 11 13 9 9 9 37	6.94E+04
F1:12629	DM(+15.99)QLQ(+.98)PEFSSTPAQRDKPGLFFLLLAH	10 7 9 14 13 11 18 11 14 15 18 10 9 7 7 12 6 5 8 15 18 83 65 82 66 10 10	1.00E+02
F1:12630	DGSFFLYSK	63 91 96 96 99 99 99 99 98	2.34E+06
F1:12633	DAN(+.98)M(+15.99)C(+57.02)RSWLLVTM	27 19 21 21 21 18 19 21 22 22 34 91 76	2.02E+05
F1:12634	DPTPAHLAAPPEFLC(+57.02)Q(+.98)D	12 6 12 11 11 5 12 12 11 9 9 15 8 8 7 7 24	7.04E+04
F1:12635	DAVYLLSW	32 25 30 29 34 45 90 96	2.02E+05
F1:12639	DKPPTVPASVTVSGPP	20 15 20 31 50 38 19 21 28 40 35 84 80 30 26 46	3.92E+05
F1:12642	DGFM(+15.99)EVLVKRK	19 10 14 14 24 17 21 23 21 18 39	7.29E+04
F1:12643	DNFGQ(+.98)SC(+57.02)PLELKTQSQLLTRFLLLAH	6 5 5 5 5 5 6 6 7 8 5 5 5 5 5 5 5 5 5 5 12 18 10 5 5 5	1.00E+02
F1:12647	DM(+15.99)PGSC(+57.02)DGAQC(+57.02)KRKKKLLLGYDGLLLAH	5 5 5 5 5 5 6 5 5 5 5 5 5 5 5 5 5 5 5 5 5 7 15 18 11 8 5 5	1.00E+02
F1:12650	DKPKPFFPTQ(+.98)DGVNC(+57.02)DPSVFLFLLLAH	12 11 10 10 10 14 13 7 7 7 11 6 8 8 11 61 6 7 9 10 14 66 35 32 63 11 12	1.00E+02
F1:12653	DGSFFLYSK	79 99 100 100 100 100 100 100 100	2.34E+06
F1:12654	DTC(+57.02)GMN(+.98)LNAPNAVKP	14 9 10 9 7 14 13 10 10 8 8 8 10 14 24	1.00E+02
F1:12655	DC(+57.02)WVKVKPLLL	19 14 16 16 16 18 22 15 17 14 29	1.00E+02
F1:12657	DAGFKRSW	29 27 23 22 27 43 93 98	2.02E+05
F1:12661	DKLKVVGC(+57.02)SKNPVPFWVPETM(+15.99)M(+15.99)KYRAH	5 5 5 5 5 5 5 6 5 5 5 5 5 5 5 5 5 5 6 5 5 6 5 5 5 5 5	4.72E+06
F1:12662	DQ(+.98)PFKDHEPREEPSAH	12 8 7 9 10 14 5 14 7 8 11 11 6 8 9 11	1.00E+02
F1:12664	DTLYVVGWPEVEPPGPP	17 18 24 15 14 34 16 22 22 41 22 18 8 10 14 14 32	7.33E+05
F1:12667	DPN(+.98)SPM(+15.99)FMLMDWFGSAM(+15.99)GEKWGRGHLPKPGKG	5 5 5 5 5 5 5 5 5 5 5 5 5 5 5 5 5 5 5 5 5 5 5 5 5 5 5 5 5 5 5 5	8.43E+04
F1:12670	DQLALN(+.98)QKSSDDGGMPQT	11 8 11 10 10 9 8 9 9 9 13 12 7 7 5 6 8 18	1.00E+02
F1:12672	DFAMAPLQKYHHWTAVATNLQ(+.98)PGLLLHA	8 8 9 5 5 5 7 6 6 8 5 5 6 5 5 5 5 5 5 6 6 7 55 24 19 50 5 15	1.00E+02
F1:12675	DLLVHKLFNDNKYSC(+57.02)	16 16 21 17 7 13 14 10 10 15 9 9 9 10 22	3.15E+05
F1:12677	DGSFFLYSK	72 97 99 100 100 100 100 99 99	2.34E+06
F1:12678	DMKKTTKRLLH	17 6 12 12 12 11 13 14 17 16 16	1.00E+02
F1:12679	DVGGSPVSTKPAVTC(+57.02)AFKG	12 9 9 8 9 8 10 9 9 8 7 9 10 26 38 18 8 7 15	3.30E+06
F1:12680	DQ(+.98)PVPPKGSRVSC(+57.02)FANSSTPLFFLLLHA	7 5 5 6 6 6 7 5 5 5 5 5 5 5 5 5 5 5 5 5 13 15 60 33 24 50 5 15	1.00E+02
F1:12682	DKKMEPLTVSKLLLHA	14 9 10 6 17 8 11 8 8 9 12 24 22 18 6 25	1.00E+02
F1:12684	DKPPKGVNSTMAEYADRFYLHTGGLLLAH	8 7 5 5 5 5 5 5 5 5 5 5 8 5 5 7 5 5 5 5 5 8 63 69 26 15 10 7 7	1.92E+07
F1:12691	DPN(+.98)PC(+57.02)SM(+15.99)C(+57.02)KC(+57.02)GQLKTQMRVPPL	7 5 5 5 5 5 5 5 5 5 5 5 5 5 5 5 5 5 5 5 5 12	4.78E+04
F1:12694	DVRRFGHGWRGFLAKLTVLNGN(+.98)SHSASN(+.98)AH	5 5 5 5 5 5 5 5 5 5 5 5 5 5 5 5 5 5 5 5 5 5 5 5 5 5 5 5 5 5	1.00E+02
F1:12696	DPPSLPLTC(+57.02)QC(+57.02)F	17 9 12 18 20 11 16 14 11 11 11 26	1.00E+02
F1:12697	DNTFFPGGNE	28 19 21 22 26 26 24 16 18 51	1.00E+02
F1:12699	DKGPTN(+.98)Q(+.98)GC(+57.02)HAPPKGGLGPSGVFLFGLLLAH	23 28 21 15 17 15 18 22 26 21 56 63 38 29 22 28 85 89 28 23 24 83 95 94 90 85 54 86 84 27 26	7.21E+07
F1:12700	DKHTGSKWGTGQAHELLM(+15.99)HFLFLLLHA	18 27 18 28 20 15 14 18 20 26 21 25 28 8 21 19 16 11 7 71 84 85 57 84 66 6 25	1.00E+02
F1:12702	DKPKPPMC(+57.02)EWYC(+57.02)LHA	15 11 10 15 21 21 9 11 16 11 13 15 31 7 28	5.39E+05
F1:12705	DSPNVSQRVLVTC(+57.02)QM(+15.99)K	20 14 14 23 78 68 12 10 11 21 34 38 32 19 15 33	3.30E+06
F1:12706	DKTHC(+57.02)TPC(+57.02)PAPPELLGGPSVFLFPPKPK	48 52 55 33 50 61 80 86 90 96 97 81 81 96 99 98 97 74 81 97 99 99 99 98 95 94 90 95	1.00E+02
F1:12707	DKPKPAAPPHKGK	14 9 8 13 11 14 12 10 9 5 9 7 20	1.25E+07
F1:12710	DPSNVQVSVGLVTC(+57.02)STSK	13 7 11 15 65 14 10 11 10 8 15 19 22 23 20 11 9 20	1.24E+06
F1:12712	DKGPKPTAKFRSDDDDGGGQVFLFGLLLHA	21 26 21 19 27 21 20 18 18 16 13 16 35 51 51 52 72 61 10 10 12 49 51 76 77 55 85 76 10 33	1.92E+07
F1:12713	DLFATPRGDKRLLLHA	13 10 10 12 17 12 10 7 14 10 12 39 55 79 9 31	1.22E+07
F1:12715	DLASAC(+57.02)DHVKPDFYQM(+15.99)Q(+.98)GLPLVP	13 33 20 8 6 7 11 5 7 6 5 10 7 7 5 5 5 5 6 5 6 5 10	1.00E+02
F1:12716	DMHRSVSYC(+57.02)	19 8 8 14 14 15 16 14 30	7.92E+05
F1:12719	DKTGM(+15.99)HGC(+57.02)PPPAPQ(+.98)LLGGSPVFLFPKPPK	19 18 15 10 14 10 22 37 27 25 28 32 12 12 14 69 80 69 15 10 15 78 85 82 77 35 17 14 33	2.82E+07
F1:12721	DKNLKNHLFFPKPKP	21 16 16 16 15 15 9 26 30 85 85 44 21 21 32	1.36E+07
F1:12722	DNQPQKKKKQ(+.98)KL	15 10 12 10 14 18 20 12 9 9 9 24	2.80E+06
F1:12726	DPKGGQC(+57.02)PPC(+57.02)APGEPLLGPSVFLFGLLLHA	27 19 39 32 26 30 48 78 84 82 69 63 86 88 71 85 99 98 73 78 99 99 98 96 96 92 98 92 15 46	7.21E+07
F1:12727	DDQQ(+.98)GDGHPK	21 21 16 16 13 24 14 8 15 39	4.38E+06
F1:12728	DKTFC(+57.02)PPKM(+15.99)C(+57.02)LPELGGPSVFLFLLLAH	29 34 26 21 24 29 30 27 23 24 28 18 39 87 83 55 61 34 40 94 97 97 88 95 88 23 24	1.00E+02
F1:12730	DGSPPGRYSNK	33 54 66 39 21 18 28 86 81 25 40	1.00E+02
F1:12732	DKTHTC(+57.02)PPC(+57.02)PAPELLGGPSVFLFPPKPK	76 90 86 68 85 95 100 100 100 100 100 97 98 100 100 100 100 100 100 100 100 100 100 100 99 98 96 98	2.80E+08
F1:12733	DKMGLFLPKPPK	24 26 18 19 25 28 35 26 24 19 19 41	1.25E+07
F1:12735	DAAVPC(+57.02)M(+15.99)M(+15.99)GGPK	28 32 43 83 31 29 26 30 32 81 79 90	1.14E+07
F1:12737	DSGEN(+.98)NGNHHLLSP	15 10 10 18 11 11 9 10 5 5 12 25 28 38	4.87E+06
F1:12738	DSGPGVSQRLVVTC(+57.02)AGKM(+15.99)	15 10 10 13 19 54 23 5 5 5 9 20 17 16 19 11 10 23	1.24E+06
F1:12740	DKPPKFNLGLFLLLAH	27 30 24 23 25 19 18 20 22 84 93 90 98 90 31 31	1.22E+07
F1:12741	DNPPVHNYC(+57.02)GAPGVAKPGGPWFLFPPKGKP	24 22 22 24 26 11 19 19 25 33 46 48 67 32 23 22 22 79 82 18 18 71 89 95 96 92 96 93 61 67	1.92E+07
F1:12742	DEDPLKHT	21 21 22 11 16 14 6 28	1.00E+02
F1:12744	DKTHTC(+57.02)PC(+57.02)PAPPQ(+.98)LLGGPSVFLFPPKPK	79 96 92 78 91 95 98 98 96 98 99 100 100 100 100 100 100 99 98 99 100 100 100 99 98 97 93 97	2.82E+07
F1:12745	DGPKPTM(+15.99)GHC(+57.02)PAGEPLLGPSVFLFGLLLAH	25 20 21 29 29 26 23 62 18 38 39 55 65 44 24 86 97 93 27 23 27 44 59 87 89 75 93 90 32 32	7.51E+06
F1:12747	DAPLLGSPVFLFPPKPK	33 23 23 37 43 34 39 52 86 98 98 98 97 94 91 48 70	1.36E+07
F1:12749	DKPLFFKPPKP	18 20 18 17 12 13 18 22 35 38 48	1.51E+06
F1:12751	DAC(+57.02)PAPTSPAEPAGEPLLGGLLM(+15.99)LFGPPKPK	40 45 43 48 55 38 46 46 40 46 60 49 69 95 80 68 99 100 99 97 49 37 39 93 94 95 96 83 86 86 95	7.21E+07
F1:12752	DSM(+15.99)QNMMPK	27 18 21 22 21 12 21 55 79	4.38E+06
F1:12753	DKRLVLM(+15.99)VGL	18 13 14 18 17 23 20 14 10 31	5.26E+05
F1:12756	DKTHTC(+57.02)PPC(+57.02)PAPELLGGPSVFLFPPKPK	80 93 89 72 89 95 99 100 100 100 100 100 100 100 100 100 100 100 100 100 100 100 100 100 99 98 97 99	2.80E+08
F1:12757	DGPKFLFPKPKP	26 14 18 30 73 79 95 95 57 31 33 46	1.25E+07
F1:12758	DGSN(+.98)DYQ(+.98)EAGPKPPK	17 9 13 14 21 13 12 18 15 72 71 25 16 15 35	5.95E+06
F1:12760	DKGAQ(+.98)M(+15.99)DDSGPK	29 30 25 23 22 19 27 33 39 92 93 97	1.14E+07
F1:12762	DPPSGDGC(+57.02)PPVG	18 9 10 14 12 20 11 14 11 11 14 26	7.92E+05
F1:12764	DKKPPGPQ(+.98)LPPTLLLHA	17 14 15 15 19 20 17 20 20 15 21 39 74 96 86 12 38	1.22E+07
F1:12767	DKHTTC(+57.02)PPC(+57.02)PAPELLGGPSVFLFPPKPK	78 95 63 66 78 95 98 97 98 99 100 100 100 100 100 100 99 98 97 97 99 100 99 98 97 94 59 80	2.82E+07
F1:12769	DTPAPAVVVFLFPPKPK	43 44 48 49 37 35 38 60 87 98 97 98 98 95 95 93 97	1.36E+07
F1:12772	DKGHTC(+57.02)TPPC(+57.02)PAPELLGGPSVFLFPPKPK	62 86 68 32 50 61 73 89 93 98 99 99 89 90 99 100 100 99 96 98 98 99 99 99 99 95 93 89 95	7.21E+07
F1:12773	DNVGHELWC(+57.02)PAPQ(+.98)LLGGPSVFLFPPKPK	59 54 57 55 46 79 73 75 84 91 96 98 98 99 100 99 97 94 97 98 99 100 100 100 99 97 95 98	1.84E+07
F1:12774	DQKPPGHGAGC(+57.02)C(+57.02)GLLAPGGGQVFLFGLLLAH	20 18 21 18 23 21 10 14 19 18 21 21 21 25 20 15 15 55 66 43 14 16 67 79 79 83 63 90 83 24 24	7.51E+06
F1:12775	DLKFPFKPPPK	20 20 21 18 17 73 21 18 28 34 57	1.51E+06
F1:12779	DKTHTC(+57.02)PPC(+57.02)PAPELLGGPSVFLFPPKPK	81 92 83 62 87 95 99 99 100 100 100 100 100 100 100 100 100 100 100 100 100 100 100 100 99 98 97 99	2.80E+08
F1:12780	DKGPLFFPKPPK	20 16 17 18 25 22 73 25 24 18 17 39	1.25E+07
F1:12781	DC(+57.02)HSM(+15.99)GMFGLLLHA	21 15 8 16 16 15 12 32 82 48 48 72 21 54	5.95E+06
F1:12783	DSGN(+.98)SM(+15.99)NLEGPK	45 69 79 29 26 26 27 29 38 78 85 95	1.14E+07
F1:12785	DKPPTPTLLFFLLLHA	24 28 28 24 20 13 18 28 38 38 86 72 96 90 18 48	1.22E+07
F1:12787	DC(+57.02)PC(+57.02)RLSV	21 14 12 14 13 17 13 29	1.00E+02
F1:12790	DKTHC(+57.02)TPPC(+57.02)PAPELLGGPSVFLFLLLHA	56 79 55 25 48 67 82 79 83 89 90 75 89 99 100 100 99 97 95 96 97 98 98 88 96 90 22 59	2.82E+07
F1:12793	DAAHQGYGPPC(+57.02)PAPELLGGPSVFLFPPKPK	48 45 49 27 49 60 76 87 90 90 95 96 96 91 96 100 100 99 98 96 95 98 99 99 99 99 96 94 91 96	7.21E+07
F1:12794	DKPEPLAVFLFPKPKP	26 21 21 32 17 24 27 37 92 92 95 93 51 28 30 41	1.36E+07
F1:12795	DSSAKHPALKVFK	14 9 10 10 10 5 8 10 11 8 8 8 21	1.33E+06
F1:12798	DSYGHVTFN(+.98)G	24 20 27 29 10 17 16 15 15 30	4.38E+06
F1:12799	DNPKQC(+57.02)C(+57.02)PPAPEPLLGGWPFLFGGLLLHA	19 18 15 16 15 19 39 54 55 43 28 33 15 22 26 24 30 30 24 76 87 79 69 73 45 82 77 18 52	1.92E+07
F1:12802	DKTHTC(+57.02)PPC(+57.02)PAPELLGGPSVFLFPPKPK	81 92 87 71 90 96 99 99 100 100 100 100 100 100 100 100 100 100 100 100 100 100 100 100 99 98 97 99	2.80E+08
F1:12803	DKMNYSSGVEPAPDKLGGPSVFLFPPKPK	35 32 22 31 33 43 41 34 43 72 56 59 41 50 39 91 83 87 41 56 93 97 98 98 97 91 90 87 95	1.00E+02
F1:12804	DTLM(+15.99)LSRTPEVTC(+57.02)VVV	23 40 55 56 63 46 40 43 28 51 54 39 30 49 91 95	1.00E+02
F1:12806	DPLASAHLPKPPK	16 8 15 17 21 16 7 18 16 18 15 15 35	1.25E+07
F1:12807	DSSPPN(+.98)DHNGPK	34 52 44 24 17 17 24 9 23 86 88 93	1.14E+07
F1:12809	DKPKPFHLFFLLLHA	18 18 17 28 29 33 12 18 18 33 70 75 85 12 38	1.22E+07
F1:12810	DKEPGSNVVPVLQHAPRMT	21 24 23 10 10 13 17 39 67 51 61 95 79 15 15 12 18 9 30	5.35E+05
F1:12811	DC(+57.02)LTC(+57.02)VM(+15.99)VFFPS	25 18 22 19 19 18 18 17 15 21 25 52	4.87E+06
F1:12813	DKTVM(+15.99)RLPKPL	17 13 17 18 15 12 17 12 11 8 27	1.51E+06
F1:12815	DAAPAPSETPC(+57.02)PAPELLGGPSVFLFLLLAH	25 19 25 30 32 20 20 28 23 29 49 63 72 56 77 99 100 98 92 31 35 73 90 94 95 74 89 80 23 25	2.82E+07
F1:12817	DKGHTGM(+15.99)GPPC(+57.02)PAPQ(+.98)LLGGPSVFLFPPKPK	38 49 41 20 31 28 37 52 79 82 89 90 92 85 85 94 100 100 98 68 68 90 98 98 98 95 88 89 85 94	7.21E+07
F1:12818	DKPKPTKSLDFLLLHA	22 21 18 19 16 19 16 14 15 27 86 75 81 81 11 38	1.36E+07
F1:12819	DTLM(+15.99)LSRTPEVTC(+57.02)VVV	31 80 79 66 68 49 40 46 38 62 65 63 32 30 54 70	5.47E+06
F1:12820	DTLN(+.98)APVKMC(+57.02)NSM(+15.99)HGVV	21 40 26 16 18 14 17 14 7 10 9 8 9 5 9 16 33	2.77E+06
F1:12821	DKTC(+57.02)EMC(+57.02)PPKGGKP	35 29 29 27 40 22 55 96 98 98 97 90 54 61	5.95E+06
F1:12824	DKQ(+.98)LHC(+57.02)GC(+57.02)PPAPQ(+.98)LLGGPSVFLFPPKGGPK	21 21 17 16 8 21 26 40 49 65 55 29 30 46 69 55 45 23 22 30 92 95 96 92 79 87 75 67 21 45	1.92E+07
F1:12825	DTLTLRSTPEVTC(+57.02)VVV	16 33 85 74 56 21 18 18 11 27 37 44 25 35 85 92	8.46E+05
F1:12827	DKTHTC(+57.02)PPC(+57.02)PAPELLGGPSVFLFPPKPK	77 92 87 70 87 95 99 100 100 100 100 98 99 100 100 100 100 100 100 100 100 100 100 100 99 97 95 98	2.80E+08
F1:12828	DMQQFEVSN	19 7 14 14 13 20 13 11 26	4.38E+06
F1:12829	DKPPKGDMC(+57.02)PNC(+57.02)HTDN(+.98)G	13 11 11 14 17 11 15 5 10 10 16 23 5 9 16 12 21	1.00E+02
F1:12831	DTLM(+15.99)LSRTPEVTC(+57.02)VVV	46 92 96 99 99 99 95 93 93 86 92 96 99 100 99 99	8.39E+07
F1:12832	DGKPPAPAALLLHA	14 8 13 13 18 17 8 13 20 28 26 21 7 25	1.25E+07
F1:12833	DPVVGADGEGGDYMEPGPK	24 23 32 26 22 67 28 17 38 17 14 23 14 8 21 14 74 73 89	1.00E+02
F1:12834	DSGHLWDNWPAEPLLGGSPVFLFPPKPK	39 40 41 27 41 37 46 31 37 54 66 61 38 95 98 97 94 43 29 43 95 97 97 97 93 92 88 94	1.84E+07
F1:12836	DKPKPFHGPPRLLLHA	17 15 14 22 20 23 13 19 18 20 30 69 95 85 11 37	1.22E+07
F1:12839	DKGPGQC(+57.02)GPPC(+57.02)PAPELLGPSVGFLFPPKPK	32 35 39 38 31 31 38 55 69 74 82 79 79 60 71 94 99 97 82 35 37 90 95 97 99 97 89 83 31 56	7.21E+07
F1:12840	DEATTSMNN(+.98)GPK	19 20 14 15 21 25 15 18 18 67 18 38	1.14E+07
F1:12842	DTLM(+15.99)LSRTPEVTC(+57.02)VVV	23 78 85 70 66 54 54 57 34 65 79 65 35 34 48 62	5.47E+06
F1:12843	DKKRANHLFFPKPKP	22 18 18 15 15 15 10 30 34 90 88 45 23 25 35	1.36E+07
F1:12846	DTLTLATATPEVTC(+57.02)VVV	16 22 33 34 39 16 11 15 22 15 28 21 29 34 50 79 86	8.46E+05
F1:12847	DTAAHSKLM(+15.99)M(+15.99)HNPYNQ	29 56 45 20 7 14 19 82 85 26 10 19 12 15 14 29	2.77E+06
F1:12848	DQNKPC(+57.02)QEPAPNPLQNWPFLFGGLLLAH	18 13 16 17 15 21 22 33 19 24 19 18 12 16 19 30 32 26 87 95 94 89 88 51 84 74 20 20	1.92E+07
F1:12850	DKKKQLKFAHA	17 11 13 13 12 13 11 12 11 6 26	1.27E+05
F1:12852	DKTHTC(+57.02)PPC(+57.02)PAPELLGGPSVFLFPPKPK	84 96 92 79 92 97 100 100 100 100 100 100 100 100 100 100 100 100 100 100 100 100 100 100 99 98 96 99	2.80E+08
F1:12853	DNKPSNSHC(+57.02)GAPQ(+.98)PLLGGSPVLFFLLLAH	12 10 12 10 10 10 11 6 12 10 13 11 13 12 28 86 75 55 12 7 10 15 18 79 60 40 63 11 12	2.82E+07
F1:12854	DFPQ(+.98)EC(+57.02)M(+15.99)NLLLAH	23 20 14 17 26 19 20 72 40 37 75 22 23	5.95E+06
F1:12856	DTLM(+15.99)LSRTPEVTC(+57.02)VVV	31 77 86 88 98 89 87 96 73 88 92 86 79 97 98 98	8.39E+07
F1:12857	DPPKKHTAVKHL	15 8 11 19 21 9 16 15 11 10 5 26	1.25E+07
F1:12858	DTGKSTSRTPEVTWSVV	15 18 16 12 12 55 24 21 26 20 40 35 24 14 20 56 76	4.71E+06
F1:12863	DAWPQ(+.98)EPHKAFM(+15.99)WATG	12 8 10 7 9 15 8 5 9 10 8 7 7 7 7 15	1.64E+06
F1:12865	DPKC(+57.02)NQGPPC(+57.02)APPELLGGPSVFLFLLLHA	22 14 21 20 21 27 48 61 57 65 72 63 38 41 40 86 91 70 20 27 76 94 96 96 68 85 77 12 43	7.21E+07
F1:12866	DTPYNNGMEPK	23 19 15 18 17 15 14 10 33 22 46	1.14E+07
F1:12867	DTLM(+15.99)LRSTAVGHEPGVH	28 67 70 49 39 21 23 34 34 26 18 9 28 52 14 13 15	5.47E+06
F1:12868	DKLQ(+.98)RAPLC(+57.02)M(+15.99)GPTMDGGSVPFLFPPKPK	22 22 27 19 12 12 10 16 15 15 13 14 19 10 30 74 60 18 17 20 90 93 93 93 85 79 27 50	1.84E+07
F1:12869	DLPELPGFGGSAVVV	14 11 8 17 13 10 11 12 10 10 11 12 10 9 21	1.00E+02
F1:12872	DYVWGKFG	48 79 82 95 91 41 32 52	3.21E+05
F1:12873	DLWHTPEC(+57.02)GAH	16 12 12 6 14 11 20 11 8 11 14	1.00E+02
F1:12875	DKM(+15.99)SQHNC(+57.02)HGAPPELLGLYPLFGGLLLHA	22 22 18 15 18 17 32 21 10 19 34 34 31 43 34 78 56 15 11 16 90 88 77 76 46 82 75 10 34	1.92E+07
F1:12876	DSC(+57.02)M(+15.99)HN(+.98)AVMLLSP	18 12 14 14 8 19 14 13 7 14 18 27 43	4.87E+06
F1:12877	DMYGVTLVGSSSTLAH	28 15 27 22 32 79 95 92 31 32 37 51 44 79 27 29	5.82E+05
F1:12880	DKTHTC(+57.02)PPC(+57.02)PAPELLGGPSVFLFPPKPK	65 79 69 46 74 88 98 99 100 99 99 93 96 100 100 100 100 99 99 98 99 99 99 99 97 96 95 98	2.80E+08
F1:12881	DTLM(+15.99)LRSTPEVTC(+57.02)VVV	19 38 50 46 54 34 33 39 33 60 65 52 33 49 91 96	1.00E+02
F1:12883	DRVLVPRRGNDTAPKFAN(+.98)YYDARKFC(+57.02)A	5 5 5 5 6 5 5 5 5 5 6 5 5 5 6 6 5 5 5 5 5 5 5 5 5 5 10	1.02E+06
F1:12885	DTLM(+15.99)LSRTPEVTSWVV	18 35 51 63 91 49 37 40 19 38 49 45 18 16 32 60	4.71E+06
F1:12886	DLRFWHAKAVK	21 16 14 15 19 15 27 21 19 19 37	1.25E+07
F1:12887	DKPPRGVLPAKPGGLLHA	16 15 20 19 15 11 12 14 9 12 12 12 19 21 30 78 11 35	1.22E+07
F1:12888	DHMGC(+57.02)PPKLRALLHLPS	12 5 6 10 13 10 8 10 10 9 13 12 13 6 15 10 27	2.25E+05
F1:12890	DKPTEGN(+.98)GGHC(+57.02)PAPQ(+.98)LLGGPSVFLFLLLAH	18 21 17 16 18 9 12 17 17 12 33 34 46 38 39 45 32 54 21 9 11 14 63 88 91 61 82 65 13 14	7.21E+07
F1:12891	DM(+15.99)STKYEHA	20 14 15 15 14 15 22 6 29	4.38E+06
F1:12893	DKPPKNYC(+57.02)ED	20 18 15 14 14 14 14 12 18 37	1.14E+07
F1:12894	DPVKHVKKYN(+.98)LSEYN(+.98)	15 12 18 12 5 12 14 10 9 9 9 8 12 8 19	1.00E+02
F1:12895	DWRAGPPPNPPPGM(+15.99)HLL	12 7 7 10 12 12 13 14 15 13 14 8 6 7 5 28 54	1.04E+05
F1:12897	DYVWGKFG	34 49 44 41 85 46 35 51	3.21E+05
F1:12898	DHPPKKAMRVPKKKY	15 8 16 18 21 14 11 5 10 14 13 21 11 9 21	1.36E+07
F1:12901	DKPANGC(+57.02)NN(+.98)RHNKQVPNKSTLFGGLLLAH	18 21 19 15 12 10 13 14 13 12 8 17 11 9 10 12 34 11 12 18 75 89 82 76 72 79 71 17 18	1.92E+07
F1:12902	DDASSGPLFAARKAGM(+15.99)PR	13 13 10 10 12 9 8 12 12 15 15 11 11 10 6 7 5 15	7.50E+05
F1:12903	DSC(+57.02)SDC(+57.02)EYFSVVLPLL	12 8 11 12 17 10 15 9 8 9 7 7 8 6 8 21	1.00E+02
F1:12905	DKTHTC(+57.02)PPC(+57.02)PAPELLGGPSVFLFPPKPK	67 88 84 61 73 84 96 97 98 99 98 85 90 99 99 99 99 97 96 96 98 99 99 99 96 95 93 97	1.00E+02
F1:12906	DHTRPPRVGM(+15.99)DC(+57.02)YGRG	15 10 21 14 11 11 11 10 7 9 12 8 10 9 10 20	1.00E+02
F1:12908	DLTM(+15.99)LRSTPEVTC(+57.02)VVV	18 28 38 56 63 37 32 32 16 25 20 43 46 52 71 81	1.00E+02
F1:12909	DKC(+57.02)QNPPLMSKAQLGVM(+15.99)TLQHQLLLHA	8 8 9 6 5 5 5 6 5 5 5 5 5 5 5 7 5 5 5 5 5 7 21 22 50 5 14	1.00E+02
F1:12911	DVYVLVSGTQ(+.98)PEALTKE	17 14 14 14 17 19 18 15 18 14 10 18 11 12 10 9 32	1.00E+02
F1:12913	DVVKKKGAHAVEHGC(+57.02)N(+.98)QAKMQAFLLLAH	8 6 8 8 8 7 6 8 5 6 5 9 5 5 5 6 5 5 5 5 6 9 63 39 31 60 10 10	1.84E+07
F1:12916	DPWQQATNGYQPS	23 12 18 18 18 18 15 15 13 14 15 16 41	1.00E+02
F1:12919	DKVKKKKKM(+15.99)M(+15.99)GC(+57.02)DHA	14 11 21 32 28 15 16 15 12 10 7 8 14 5 21	1.00E+02
F1:12926	DAAPNHHNPTQHGMPLLNKTLSFPPKGGKP	12 10 13 10 11 5 6 17 21 15 10 5 8 6 7 11 17 49 14 11 10 10 70 82 79 81 27 18 22 32	1.92E+07
F1:12927	DTMRTVGVTEPVTSN(+.98)GVV	12 5 5 8 59 57 18 22 22 26 15 24 18 12 10 9 14 29	7.50E+05
F1:12931	DKHNM(+15.99)TPPC(+57.02)PAPELLGGPSVFLFPPKPK	61 75 46 54 55 74 92 97 99 99 98 76 82 98 99 99 98 93 97 98 99 99 99 99 97 95 92 97	1.00E+02
F1:12932	DQNPEVPPKV	19 14 14 10 19 12 10 8 10 25	1.32E+05
F1:12933	DDC(+57.02)M(+15.99)VPMM(+15.99)PMWN(+.98)KLLLLAPLPV	8 8 6 6 6 5 5 6 5 5 5 6 7 7 6 6 8 8 7 7 5 12	5.16E+04
F1:12935	DTLM(+15.99)LKSPEEVTC(+57.02)VVV	12 9 13 15 25 13 10 8 18 24 23 15 11 13 21 39	1.00E+02
F1:12936	DAVKPPLWDM(+15.99)DSVSC(+57.02)RFRVVM(+15.99)LLLHA	7 6 6 5 5 5 7 6 8 5 8 5 5 5 6 5 5 5 5 5 6 15 17 12 5 13	1.00E+02
F1:12937	DKKKTWQ(+.98)HEHMVKPG	15 10 11 11 11 11 12 5 16 5 5 9 9 7 18	1.00E+02
F1:12939	DKKKKFVLHMP	16 10 12 14 15 14 15 16 5 6 19	1.00E+02
F1:12941	DLPLKLKVHRVNGSM(+15.99)DPFAHHGQQHVPQ	5 5 5 9 6 6 5 5 5 5 5 5 5 5 5 5 5 5 5 5 5 5 5 5 5 5 5 6	1.02E+06
F1:12943	DVMWN(+.98)LGVDPQ(+.98)YRVVTPQAFLFPKPPK	12 10 5 9 9 10 8 12 15 7 8 9 8 9 10 10 7 8 11 56 77 80 70 29 13 11 27	1.00E+02
F1:12948	DQGKM(+15.99)SHVDSG	20 16 14 15 14 12 6 14 19 15 26	1.00E+02
F1:12951	DTNALGQQGNNSANLSQAP	9 6 7 8 11 8 9 8 6 7 7 8 9 11 15 9 6 5 11	2.45E+05
F1:12953	DHRWVQTRNFTRAT	19 6 13 18 71 18 14 13 18 12 11 10 11 26	1.87E+05
F1:12954	DHESM(+15.99)DPKKTLKLLPC(+57.02)C(+57.02)HA	10 5 13 8 8 11 6 8 8 7 8 7 7 9 8 15 12 5 19	2.37E+05
F1:12959	DKTHC(+57.02)TPPC(+57.02)PAEPLLNPSVFLFPPKPK	37 39 38 20 40 52 73 79 86 68 68 73 55 97 98 92 31 39 85 96 98 99 98 94 90 41 66	1.00E+02
F1:12960	DLLPHTEQEPVVAHGPP	12 10 13 9 6 10 14 10 15 11 29 20 17 10 10 8 18	1.00E+02
F1:12961	DDDN(+.98)DDYSFAH	31 30 33 30 66 72 89 35 33 89 90	4.36E+05
F1:12962	DQVLVTTM(+15.99)SL	24 29 41 27 15 15 16 15 15 35	1.32E+05
F1:12966	DVPMWFKVVRLLVPKNNPV	10 7 6 5 8 8 8 8 8 6 8 8 6 5 7 8 8 6 18	8.93E+04
F1:12967	DRRYRKNKKVVKTMMGLK	12 8 10 10 10 10 11 14 13 14 15 8 6 5 5 5 8 17	1.19E+05
F1:12970	DN(+.98)WNM(+15.99)SGS	25 17 19 18 21 29 21 48	3.36E+04
F1:12971	DKSKALHHHYTSS	20 24 18 13 13 18 10 6 5 10 14 15 34	2.77E+05
F1:12978	DNTAVARAN(+.98)DADSPVQGVV	9 7 9 12 57 15 8 8 8 11 7 10 6 6 13 10 8 11 22	2.45E+05
F1:12981	DKQWNAPPPC(+57.02)WSHLGGVPSFLFLLLAH	21 16 17 17 18 25 24 26 19 21 20 21 14 87 75 67 21 12 18 69 90 93 65 87 77 21 21	1.00E+02
F1:12984	DSSC(+57.02)N(+.98)C(+57.02)ESFAH	37 39 40 30 26 23 43 90 90 95 94	4.36E+05
F1:12987	DMLLVVFVKVAH	18 9 21 21 17 14 12 12 11 14 22 78	1.00E+02
F1:12992	DPVPLN(+.98)VLFSDFF	18 10 20 15 18 15 14 17 17 17 27 21 40	2.77E+05
F1:12995	DFNTQHSNVPPPC(+57.02)FASVGDSSA	9 5 6 6 6 5 12 11 10 8 12 11 12 7 5 6 6 5 13 6 5 13	1.00E+02
F1:12996	DSKTQLHGLLHQWQV	15 10 11 11 12 15 8 11 14 13 5 9 9 9 21	4.17E+04
F1:12997	DQMVLVRLKKVM(+15.99)FLS	14 11 7 11 12 10 9 10 9 9 8 7 5 5 14	1.00E+02
F1:12999	DEDVVGQPPC(+57.02)PAPELLGGPSVF	10 10 11 8 11 15 39 90 94 86 79 78 55 71 88 98 95 91 67 52 48 60	1.24E+07
F1:13001	DLDPVVVNGNLSLLHQ	21 15 23 14 20 20 19 18 14 21 35 23 30 85 77 86	4.28E+05
F1:13004	DAGSGHN(+.98)SPSSVGPAEPLLGGGMGGK	6 5 5 5 5 5 5 5 5 7 8 10 10 18 21 17 10 24 20 10 5 5 5 5 5 9	1.63E+06
F1:13006	DAPSRHAASPRLQVN(+.98)L	20 18 16 14 11 6 14 14 12 8 7 9 10 16 17 35	5.10E+04
F1:13008	DDN(+.98)C(+57.02)MQLKWVHKKDDRRHVKYKK	7 7 5 6 5 6 6 5 5 5 5 5 5 8 7 5 5 5 5 6 5 5 12	1.00E+02
F1:13014	DRC(+57.02)WLTYHD	19 11 14 15 15 13 14 6 38	1.00E+02
F1:13017	DMWEWYWRQRRHM(+15.99)KR	22 15 21 28 16 15 18 21 21 20 18 10 15 14 27	4.82E+05
F1:13019	DKTHTC(+57.02)PPC(+57.02)PADLPM(+15.99)M(+15.99)QVGF	22 27 24 12 32 41 51 51 43 15 15 59 49 51 11 9 9 10 11 81	1.00E+02
F1:13021	DAPLWC(+57.02)PPC(+57.02)PAPELLGGPSVF	15 12 15 29 43 71 94 93 90 92 91 76 86 91 96 99 98 70 62 62 73	1.24E+07
F1:13023	DAPKYYVSVLTVLHQ	22 17 15 20 26 41 51 56 63 65 86 89 90 22 50	4.28E+05
F1:13024	DQ(+.98)SHAWMKFLPQ(+.98)MDARQHRRNLLLAH	11 13 9 5 7 7 5 8 8 10 8 10 5 11 6 5 6 5 5 7 48 29 27 56 10 10	1.92E+07
F1:13025	DVATNC(+57.02)NHGKLLLLVC(+57.02)C(+57.02)YWPPS	8 5 6 6 6 6 6 5 6 9 9 7 7 8 8 8 5 5 6 7 7 18	2.42E+05
F1:13027	DPGGVPNWNC(+57.02)GPAPELLNPSVF	14 8 14 14 15 10 10 10 10 10 9 11 16 11 25 31 27 15 10 14 67 85	1.63E+06
F1:13029	DKTM(+15.99)GHPVPVVPPC(+57.02)GEKSRSGSTTLLLHA	6 5 5 5 5 5 5 5 6 10 8 5 5 5 5 7 5 5 5 5 5 5 5 12 28 26 49 5 13	1.00E+02
F1:13031	DGHKPVVFNDMDNHGHA	12 7 5 10 9 12 10 9 8 12 5 11 8 5 8 5 21	1.00E+02
F1:13033	DPGPPLVTN(+.98)NGPVMLKW	15 7 9 9 9 16 28 12 10 10 9 8 15 13 14 9 22	1.00E+02
F1:13034	DAAPQGLESVHEENWRGHHEQC(+57.02)YASQ(+.98)QFPPEDSHLWTLLYS	5 5 5 5 5 5 5 5 5 5 5 5 5 5 5 5 5 5 5 5 5 5 5 5 5 5 5 5 5 5 5 5 5 5 5 5 5 5 5 5 5	1.00E+02
F1:13039	DLQATPHHAVVSP	14 11 10 10 11 11 9 8 18 28 29 21 28	1.31E+05
F1:13040	DLAC(+57.02)N(+.98)N(+.98)C(+57.02)GSLLKHGM(+15.99)TDRFLPVP	12 30 24 9 6 6 6 5 6 7 8 8 5 5 5 5 9 5 6 7 5 5 9	1.60E+05
F1:13041	DPVLLHKM(+15.99)PEVTMTAPG	15 11 19 21 20 7 14 14 11 24 21 12 5 11 16 13 27	2.54E+05
F1:13043	DAAPAPELGGSDSPVGLSQAQ(+.98)PSQ	12 22 30 17 15 11 19 12 6 5 6 8 6 5 9 8 10 7 5 6 22 5 5 8	1.24E+07
F1:13044	DRPAM(+15.99)M(+15.99)VPPEKQLSPA	12 8 8 9 9 8 8 5 5 11 7 8 11 10 8 21	3.65E+05
F1:13049	DLKYVLKATKVVASN(+.98)N	14 12 13 11 11 12 11 10 11 12 9 8 10 15 11 21	6.45E+04
F1:13055	DTFKLAPEDSGLHVVHA	19 21 16 13 16 15 10 20 17 10 9 11 5 10 13 7 28	1.00E+02
F1:13056	DGSKQYQKYKM(+15.99)LVTTA	11 6 9 9 9 9 10 10 10 10 8 8 7 7 7 18	7.48E+04
F1:13058	DAN(+.98)N(+.98)M(+15.99)TKKARKAVTNTC(+57.02)C(+57.02)PNC(+57.02)DAMWAFDKLVGSSKPNEGTVMN	5 5 5 5 5 5 5 5 5 5 5 5 5 5 5 5 5 5 5 5 5 5 5 5 5 5 5 5 5 5 5 5 5 5 5 5 5 5 5 5 5 5 5	1.00E+02
F1:13061	DRQRPQGPPHPS	24 15 19 18 15 19 17 14 11 8 15 38	1.31E+05
F1:13063	DLPAKKFSM(+15.99)YYPHAAP	14 16 14 15 12 10 9 9 10 8 7 5 5 9 11 20	2.54E+05
F1:13067	DKSM(+15.99)QHAC(+57.02)KYNMGFLLLAH	18 19 21 14 11 6 15 12 11 11 11 6 9 18 77 76 75 16 17	1.00E+02
F1:13069	DSQPVVLGDC(+57.02)N(+.98)DGQHTC(+57.02)C(+57.02)MFAKLKLVVPLKSP	5 5 5 5 5 5 5 5 5 5 5 5 5 5 5 5 5 5 5 5 5 5 5 5 5 5 5 5 5 5 5 6	4.74E+05
F1:13070	DNHNPN(+.98)DAPRKKKVTKKKKN(+.98)H	9 7 5 7 6 8 12 7 6 10 10 7 6 5 5 5 7 20 25 25 23	9.77E+04
F1:13071	DMM(+15.99)YSDKYDKKPGRM(+15.99)VATKKPPKKP	7 5 6 5 5 5 5 5 6 5 5 8 5 5 5 5 5 5 5 8 7 5 5 5 5	7.21E+05
F1:13074	DKSFN(+.98)C(+57.02)PFKGPYVHFQ(+.98)LHA	14 14 17 14 11 10 8 10 10 8 8 12 10 5 7 9 59 6 22	4.30E+05
F1:13075	DKKPN(+.98)M(+15.99)NM(+15.99)GSNPPTATGQNHRVLLLLHA	5 5 5 5 5 5 5 5 5 5 5 5 6 6 5 5 5 5 5 5 5 5 6 12 9 7 5 10	1.00E+02
F1:13077	DRKDRGQ(+.98)PLYRYPGN	12 7 9 13 8 7 9 6 10 8 7 8 5 6 18	1.00E+02
F1:13078	DHFC(+57.02)M(+15.99)C(+57.02)M(+15.99)GFRVLVLKRVVALTNQMSEQ(+.98)HMYS	5 5 5 5 5 5 5 5 5 5 5 5 5 5 5 5 5 5 5 5 5 5 5 5 5 5 5 5 5 5 8	5.22E+05
F1:13081	DLATVRQ(+.98)C(+57.02)M(+15.99)HPQ(+.98)	40 73 57 26 20 17 18 19 18 11 18 44	8.15E+05
F1:13083	DRVVSPGVVHVPAWNQA	12 8 9 9 9 8 10 13 11 5 12 7 7 7 7 7 17	1.35E+05
F1:13087	DLRHVTM(+15.99)C(+57.02)C(+57.02)C(+57.02)C(+57.02)	24 31 15 7 15 15 14 14 11 11 26	1.00E+02
F1:13090	DKSQQEVTFTVTM(+15.99)ANM(+15.99)PLAH	12 11 14 10 9 14 10 10 9 8 8 11 14 8 7 6 6 54 12 13	1.00E+02
F1:13091	DSVGKKYMLRKTFAFPKEYAQMVLQ(+.98)MDANGF	5 5 5 5 5 5 5 5 5 5 5 5 5 5 5 5 5 5 5 5 5 5 5 5 5 5 5 5 5 5 7	4.74E+05
F1:13094	DLFNDDC(+57.02)SKKWKMKGVPEP	16 33 18 9 12 12 9 9 8 8 7 7 5 7 6 9 7 15 16	4.30E+05
F1:13095	DPQLVTLVSVVFGEN(+.98)R	19 11 18 27 35 49 67 91 37 30 71 15 10 18 11 23	3.87E+06
F1:13098	DMGN(+.98)AAKVFFVPFVVGH	18 7 12 14 14 16 21 19 18 21 21 10 10 11 12 10 15	1.00E+02
F1:13101	DLAVDGSNSNQQPQ(+.98)	41 76 67 48 37 19 21 26 29 22 20 26 78 92	8.15E+05
F1:13102	DHM(+15.99)GGPHHVSAC(+57.02)C(+57.02)C(+57.02)GLYWLVVLLALM(+15.99)TVNPMSY	5 5 5 5 5 5 5 5 5 5 5 5 5 5 5 5 5 5 5 5 5 5 5 7 5 5 5 5 5 5 5 7 15	5.22E+05
F1:13103	DSSSGKVKVYLRSPGPP	41 8 9 9 8 10 10 14 15 11 11 8 10 8 8 10 28	5.74E+05
F1:13108	DLQ(+.98)KYVHC(+57.02)EC(+57.02)N(+.98)LPM(+15.99)P	14 10 10 10 12 14 6 10 15 9 8 9 7 12 24	1.01E+04
F1:13110	DLAVTDM(+15.99)MDC(+57.02)N(+.98)PE	30 65 50 22 15 20 12 7 18 12 13 10 39	1.00E+02
F1:13111	DPALVKLYLFSAMQH	14 7 10 11 10 10 11 9 10 9 8 8 5 9 11	1.00E+02
F1:13114	DPAQLKRNGAKAWVY	15 9 14 11 12 11 11 14 13 14 8 7 8 10 22	3.55E+05
F1:13115	DQPN(+.98)VLDNSYKVLNAH	14 9 8 10 10 12 16 10 10 12 14 44 61 12 9 11	1.00E+02
F1:13117	DSTYRVVSVLTVLHGQ	78 99 99 67 63 90 99 100 100 100 99 99 95 14 17 39	3.87E+06
F1:13119	DQHNTNDALPLPKLPY	11 8 5 8 8 8 13 8 11 10 9 5 7 9 9 40	1.00E+02
F1:13122	DLAVC(+57.02)RGPQ(+.98)C(+57.02)APE	38 75 62 39 21 17 18 18 18 16 19 17 52	8.15E+05
F1:13123	DSGSSSADD	21 14 13 16 17 18 21 50 88	4.78E+05
F1:13125	DKPLVTLWGPNVLGHQ	46 12 13 21 18 17 21 20 14 11 12 15 59 13 7 33	5.74E+05
F1:13126	DLAQWDC(+57.02)C(+57.02)M(+15.99)SPQ(+.98)	29 56 37 16 14 18 12 13 13 14 11 30	1.00E+02
F1:13129	DLGGYN(+.98)DNGSDSSEP	21 35 21 11 13 15 18 10 9 11 15 11 15 29 31	1.00E+02
F1:13130	DKC(+57.02)PDAYNSLPESVESGM(+15.99)KLKRLLHAL	5 5 5 5 6 5 5 5 5 5 5 7 5 5 6 5 5 5 5 5 5 5 12 10 5 5 10	1.00E+02
F1:13131	DYREGGFK	33 44 27 35 71 21 18 37	9.24E+04
F1:13134	DPALVDVVVPDTVLHQ	26 15 24 27 24 34 31 88 55 34 44 72 85 90 67 61	3.55E+05
F1:13135	DQFQLQM(+15.99)N(+.98)N(+.98)NDGSRAKLALKDPKPKP	6 5 5 5 5 5 6 5 5 5 7 5 6 5 5 5 5 5 5 5 6 5 6 5 6 10	7.21E+05
F1:13136	DTN(+.98)HM(+15.99)M(+15.99)QSRMVWNVKKLKD	14 18 11 5 8 9 9 9 8 5 8 7 6 6 7 9 8 6 22	1.66E+05
F1:13138	DAHEGLVVSVLTVLHGQ	27 21 11 29 16 29 67 92 95 97 100 98 98 95 18 21 45	3.87E+06
F1:13140	DM(+15.99)TM(+15.99)LLPLLQQKRGC(+57.02)	11 8 12 18 22 19 10 10 9 7 6 6 6 5 17	1.00E+02
F1:13142	DLAVANNM(+15.99)ETPGPE	26 65 55 27 13 11 10 10 16 9 8 9 9 37	8.15E+05
F1:13146	DC(+57.02)C(+57.02)LSAD	28 27 32 29 27 35 69	4.78E+05
F1:13147	DAPNRKAVALMLLYTMLYLL	10 7 6 8 8 10 10 9 8 8 5 8 8 8 7 5 7 6 8 20	3.89E+05
F1:13148	DAYSN(+.98)GN(+.98)VAPLPLLRLLALTVP	10 5 5 5 5 6 8 7 7 5 7 5 8 7 5 7 7 8 19 68 16 21	2.80E+05
F1:13152	DYWVFNK	40 52 37 28 28 24 43	9.24E+04
F1:13153	DQ(+.98)PPLSC(+57.02)N(+.98)DHNND	16 11 10 11 15 15 15 14 17 5 10 9 31	1.00E+02
F1:13155	DAPHHSKMLKLPVML	15 14 13 6 6 11 12 6 12 10 11 8 10 5 23	3.55E+05
F1:13158	DMPVVPKTREM(+15.99)AN(+.98)SC(+57.02)DMVALL	9 5 5 6 6 5 6 7 6 10 6 6 6 5 5 9 5 5 5 6 14	1.66E+05
F1:13159	DC(+57.02)PHVWGC(+57.02)EM(+15.99)VSSKGKKKKFKKYK	7 5 5 5 5 5 5 5 8 5 5 5 5 5 5 5 7 12 15 15 7 5 5 11	7.21E+05
F1:13161	DQPLVTLVVVSSMPAFA	15 11 11 21 24 30 50 92 37 22 19 11 5 8 10 10 24	1.00E+02
F1:13162	DVLM(+15.99)NSC(+57.02)ARPSNKLKS	16 11 14 14 15 18 20 18 15 12 12 12 12 11 9 21	5.81E+05
F1:13163	DKVVKKKKATKKKN(+.98)TYNDD	39 7 8 8 8 8 8 8 8 7 8 11 11 7 6 6 7 12 28	1.00E+02
F1:13165	DWLFSN(+.98)LGTEHGN(+.98)KTSAN(+.98)PRTAHHNNAYHVNGGGGGGGDSSATLERS	5 5 5 5 5 5 5 5 5 5 5 5 5 5 5 5 5 5 5 5 5 5 5 5 5 5 5 5 5 5 5 6 5 5 5 5 5 5 5 5 5 5 5 5 5 5 5	1.00E+02
F1:13166	DSESPC(+57.02)C(+57.02)AVKRKERRRSP	11 7 12 8 6 8 8 8 7 8 7 6 10 6 6 8 10 18	3.47E+05
F1:13169	DQDTVNSGNN(+.98)ALNQ(+.98)P	15 10 18 16 16 12 11 8 10 10 8 10 9 9 17	1.57E+05
F1:13170	DLGQWN(+.98)DTAVQQ(+.98)P	21 27 13 12 12 12 16 11 11 10 10 12 21	8.15E+05
F1:13172	DVKEHHKKAPHKTLVLVDKS	9 6 7 11 5 5 9 27 9 5 5 14 9 8 7 8 7 9 5 13	3.89E+05
F1:13178	DSGYGC(+57.02)N(+.98)AHN(+.98)C(+57.02)C(+57.02)PGKVATQ(+.98)HKKFLLLLLLLSP	5 5 5 5 5 5 5 5 5 5 5 5 5 5 5 5 5 5 5 5 5 5 5 8 7 5 5 5 10 11 5 8	3.79E+05
F1:13183	DPWHKFPVLSLLNHA	20 10 14 8 19 18 14 23 88 30 26 75 15 6 28	1.46E+06
F1:13185	DPLLKESGLTPVKHPVLYFV	21 31 74 75 28 44 96 97 51 28 33 66 86 20 15 23 77 21 17 33	3.93E+06
F1:13186	DYNGNNM(+15.99)KLPVVFLVP	12 8 10 8 9 8 8 8 9 6 9 11 9 8 7 13	5.81E+05
F1:13187	DKQPGQLVPAMKTY	22 19 21 17 19 59 70 71 19 21 11 17 21 87	5.31E+05
F1:13188	DPNHGN(+.98)M(+15.99)VDRKLSKKKVVFKA	9 5 7 5 6 7 6 6 10 6 7 7 6 5 5 7 7 6 5 5 12	1.08E+05
F1:13190	DLPLKQ(+.98)SGPTLVKHLMLFTL	12 17 54 65 23 19 35 33 22 29 61 76 35 10 59 5 11 15 25 49	2.11E+06
F1:13192	DSNAHVPTTLLSHNRDP	11 8 9 9 5 9 7 10 12 17 17 8 5 6 6 10 12	1.55E+05
F1:13193	DYVWGKF	62 93 98 96 95 89 85	4.68E+05
F1:13196	DQM(+15.99)DAFQHAGLQ(+.98)PN	15 11 10 15 10 10 9 5 10 8 12 12 10 26	1.57E+05
F1:13197	DRQQLVGM(+15.99)MTSKL	18 11 14 14 16 14 12 14 8 13 12 12 31	2.70E+05
F1:13198	DLATGDQEDARGPQ(+.98)	15 17 18 14 11 18 9 14 13 8 8 8 8 23	8.15E+05
F1:13205	DYVVLC(+57.02)APSQ(+.98)RQNGQK	13 12 14 10 10 8 8 6 8 8 6 7 8 6 8 20	1.68E+05
F1:13206	DALQPKLMTSLVMAVM(+15.99)	13 10 12 10 7 10 14 7 12 10 10 10 7 9 8 19	1.54E+05
F1:13208	DAPLGEPVWVLKKGQH	23 17 16 23 21 39 24 30 44 54 71 25 22 66 78 82	1.46E+06
F1:13211	DPLLKESGTPLVKHVPLTPNP	26 23 59 71 65 97 97 93 38 21 39 67 95 80 39 34 87 43 23 20 31	3.93E+06
F1:13213	DKVRPKPTWGYTQ	15 12 13 10 9 13 10 12 11 8 9 9 21	5.31E+05
F1:13216	DPLLKESGTPLVKPVSSGLTTL	12 12 31 31 19 30 29 24 20 18 41 52 34 11 9 10 11 10 18 25 32 52	2.11E+06
F1:13217	DYVWGKF	62 95 99 97 91 59 72	4.68E+05
F1:13218	DPLC(+57.02)KLLDHGC(+57.02)RLLC(+57.02)KVAH	10 6 10 9 9 12 14 13 5 6 7 7 9 9 7 7 7 6 8	1.29E+06
F1:13221	DWRGFPLSTMLSL	24 20 21 17 20 18 29 23 22 11 21 18 38	2.70E+05
F1:13222	DFVMRKHLLM(+15.99)LKDPC(+57.02)DPS	11 7 10 6 9 9 5 10 9 8 9 7 10 5 7 11 6 19	3.47E+05
F1:13223	DKLLLLKALVDHGHTMGHPLTC(+57.02)	12 14 21 18 10 8 7 8 10 8 10 5 6 5 9 5 5 5 6 70 43 50	3.20E+05
F1:13227	DKQPPTM(+15.99)C(+57.02)PNGHC(+57.02)YKLHLVLKYKK	7 5 8 7 7 7 6 5 5 5 5 5 6 5 5 5 5 8 8 9 6 5 5 11	7.21E+05
F1:13229	DTHFKTLTLPQ(+.98)ETM(+15.99)PNPLLKK	10 5 5 7 9 10 13 13 15 7 7 12 9 8 6 7 7 11 9 6 15	1.91E+05
F1:13232	DAFKRTVDSFGNQTV	18 18 21 15 12 16 44 24 15 16 11 12 11 11 25	4.43E+05
F1:13236	DRRRAKRTSTKLLQ(+.98)LSPPQ	10 8 9 7 8 8 7 8 8 8 8 10 8 6 8 8 5 5 14	3.93E+06
F1:13239	DVSTM(+15.99)KMVVPRKLLQVVPVP	10 6 7 7 7 7 5 8 9 8 9 9 7 6 5 5 6 7 11 19	2.11E+06
F1:13241	DRWKC(+57.02)HSGTMHEVPHT	11 5 5 5 7 5 11 8 10 5 5 12 8 6 5 18	8.32E+04
F1:13244	DRYTKTM	29 18 22 21 24 27 30	4.68E+05
F1:13245	DGFRC(+57.02)VPC(+57.02)KPPLQVHKNLTN(+.98)AA	8 5 6 6 6 6 5 5 5 5 5 7 5 5 5 5 5 5 5 5 5 14	1.00E+02
F1:13250	DLPALSVPEGLEVLHQ	15 11 10 13 15 13 11 8 16 9 10 14 12 70 11 31	8.36E+04
F1:13253	DQNAKLAKLLLLAPKQVKPC(+57.02)QC(+57.02)C(+57.02)DC(+57.02)	6 5 5 5 5 8 7 7 7 7 14 15 8 5 6 5 5 5 5 6 5 5 5 5 9	7.21E+05
F1:13258	DPQKKGVLHRHHQGH	14 8 12 12 12 11 19 23 6 9 5 5 11 12 25	1.46E+06
F1:13262	DLARQRDYSC(+57.02)DRYYVTMPVLP	14 27 24 9 7 6 10 7 7 7 10 5 6 5 5 5 5 5 6 7 10	1.00E+02
F1:13264	DLPASWTAAVEPDQ(+.98)DHPA	18 13 10 14 15 17 15 15 20 38 26 14 86 72 22 7 11 31	2.44E+06
F1:13265	DGFMVSGPVGTAKHKGDC(+57.02)D	11 8 11 6 10 10 7 6 8 8 10 10 8 5 7 5 9 6 21	8.32E+04
F1:13269	DRPPKKSSVPDLLH	15 11 11 11 15 15 14 14 14 7 13 14 39 39	4.76E+05
F1:13270	DKPTTTWGPVPPRPKP	14 18 17 17 14 12 11 11 21 20 9 8 9 7 9 17	4.58E+04
F1:13272	DPLLGKMGNPKVKHNSYLKLC(+57.02)	14 11 30 35 18 14 7 11 10 7 12 44 93 11 11 15 15 15 13 19 75	2.00E+06
F1:13275	DKKPPDEAENEVTRQRLAM(+15.99)HC(+57.02)PKPKP	7 5 6 5 5 7 7 5 7 5 8 6 5 5 5 5 5 5 5 5 8 6 6 5 5 8	1.00E+02
F1:13277	DQLALQ(+.98)LGLTPVKTQPTLTLTC(+57.02)	18 13 18 24 44 30 35 44 45 39 51 83 60 21 14 13 31 66 97 99 99 99	2.78E+06
F1:13280	DSTRYVVSVLTVLHGQ	60 95 67 33 43 81 97 100 100 100 100 99 98 25 26 85	7.07E+06
F1:13282	DPQLVNGQDHNRLNAH	14 7 11 12 11 11 9 10 14 5 10 10 33 10 8 10	2.82E+04
F1:13283	DLELPPVAPGSPGMLS	12 10 15 11 9 16 33 14 9 10 10 7 8 5 10 20	1.00E+02
F1:13285	DPVPPNAVQNMVLEDVV	11 6 14 9 7 8 9 9 9 9 5 7 8 12 14 18 34	1.33E+06
F1:13286	DWMEEQM(+15.99)TGQKLKVPPPAC(+57.02)C(+57.02)V	10 7 5 14 17 9 8 8 7 9 11 12 8 6 5 7 11 59 10 8 18	1.00E+02
F1:13289	DSGHELVTVGSVN(+.98)EHN(+.98)GPA	16 11 11 7 20 15 12 13 14 11 13 14 56 66 6 14 14 11 27	2.44E+06
F1:13290	DKPLKFMFDVVLH	24 19 15 21 18 12 5 11 21 14 27 97 95	8.58E+04
F1:13291	DLAMLSC(+57.02)EFTRYAQPGSM(+15.99)VPVVM	12 30 23 5 7 6 6 10 6 6 5 5 5 5 5 5 5 7 7 5 5 5 6	1.00E+02
F1:13292	DSSASRQWQLPMLPTP	18 12 15 15 15 12 14 13 14 15 8 6 14 11 14 26	7.28E+04
F1:13295	DPGVKVGPAQ(+.98)GLTVLGHQ	18 17 18 20 22 21 15 11 11 12 11 21 43 74 98 27 7 28	1.09E+06
F1:13296	DANAPASTKVEPDFSM(+15.99)AP	17 12 15 18 15 18 16 15 18 70 28 15 68 5 5 5 6 20	8.39E+06
F1:13297	DSPPQ(+.98)PVVSVLTVLH	33 46 38 30 34 44 56 56 63 79 96 92 94 92 75	4.76E+05
F1:13299	DVVNLQGPPQNVPTLGNLTKNPP	17 11 12 18 38 18 10 10 10 14 23 83 29 31 33 52 56 79 74 67 20 15 33	2.78E+06
F1:13300	DPHQFN(+.98)GKKKSC(+57.02)NM(+15.99)GR	11 6 5 10 13 14 9 10 13 21 10 7 8 10 7 18	3.22E+05
F1:13301	DKKPC(+57.02)HN(+.98)EY	21 14 16 13 15 8 15 31 93	4.42E+04
F1:13302	DNGSKPFSHQDDSSL	14 8 8 10 10 8 10 10 5 10 12 14 14 12 27	1.00E+02
F1:13305	DSTYRVVSVLTVLGHQ	63 96 71 43 51 90 98 100 100 100 100 100 99 41 18 85	7.07E+06
F1:13306	DQQPKKMVPEDESWF	18 13 15 12 18 25 20 74 17 32 79 76 57 15 29	1.41E+06
F1:13307	DPQHHVLFKSNC(+57.02)GAFA	14 8 11 6 6 11 12 10 10 8 7 7 7 12 11 25	1.00E+02
F1:13308	DERC(+57.02)SALLLVLLLLHQ(+.98)C(+57.02)PPC(+57.02)G	11 21 8 6 6 7 10 9 8 6 7 7 7 7 5 6 5 5 5 7 12	9.02E+05
F1:13310	DGKSSNQVVLTMTSL	22 14 21 33 51 44 52 93 97 95 89 75 95 50 62	3.85E+06
F1:13311	DNGTTLFGKNQRM(+15.99)AVTTGHVPS	10 7 7 8 8 9 8 7 8 8 8 6 6 8 54 18 15 9 5 13 10 26	4.59E+06
F1:13312	DTLMLDKTTKPNHAGPP	14 22 33 14 20 26 24 25 14 10 7 7 5 7 7 7 16	1.33E+06
F1:13314	DVSHGEDPEVKQ(+.98)EPWPA	29 77 57 13 23 67 67 31 44 41 32 12 14 8 15 9 25	2.44E+06
F1:13318	DKLKLKSRC(+57.02)M(+15.99)EDC(+57.02)LLVLKF	10 7 9 7 10 9 8 7 7 6 10 10 7 10 9 5 6 5 13	2.00E+06
F1:13319	DPADRYVVLC(+57.02)SM(+15.99)AA	19 11 12 16 13 28 37 38 30 15 12 14 18 37	1.43E+05
F1:13320	DLLQGPQ(+.98)HGQ(+.98)PAVPLQ	12 9 10 8 8 10 13 5 9 11 7 8 8 9 40 31	1.32E+05
F1:13321	DALHNADN(+.98)SAGPTFKGM	13 12 15 5 9 8 13 8 8 8 7 5 7 7 7 7 14	6.66E+04
F1:13323	DVSHEDPEVKFNWYV	38 89 78 48 88 93 61 79 95 94 79 65 77 78 82	8.39E+06
F1:13324	DPGPSSQAPRKAKLANH	12 7 8 8 10 10 9 9 7 8 10 14 41 73 14 8 10	1.09E+06
F1:13328	DSSHPVVVSVLTVLGHQ	30 39 48 22 31 51 85 94 96 98 100 98 97 97 27 11 43	7.07E+06
F1:13329	DFLVFHPVDEPSRM(+15.99)TD	12 8 12 14 19 10 17 65 18 15 8 11 10 10 8 28	3.22E+05
F1:13330	DASRTQ(+.98)VVLTMTSL	23 16 18 17 21 24 34 54 57 38 22 79 26 45	1.00E+02
F1:13331	DYNYQC(+57.02)PPKKLL	19 11 10 10 13 25 19 13 12 11 13 29	7.33E+04
F1:13333	DVSHEN(+.98)PQ(+.98)VLTGHVSWG	28 68 51 27 71 49 16 18 29 25 18 10 5 11 10 10 19	1.41E+06
F1:13334	DNRVTC(+57.02)KC(+57.02)DHEVT	16 10 11 12 12 12 10 11 16 5 15 11 25	1.00E+02
F1:13338	DHVVTLVVM(+15.99)SYTSL	32 15 50 71 98 99 99 97 46 34 44 86 44 65	3.85E+06
F1:13339	DSATM(+15.99)LNQVASLMTC(+57.02)LVGHVSP	18 12 17 20 18 20 21 28 41 32 16 15 12 88 85 86 89 30 15 28 22 31	4.59E+06
F1:13340	DEGHSVDPQ(+.98)VNFKWYV	15 20 11 7 21 30 41 16 17 15 10 8 8 11 16 33	2.44E+06
F1:13342	DTNGFKVGFPNNM(+15.99)NSDKNDSSP	8 5 6 5 6 7 7 5 6 5 5 5 5 5 5 7 5 5 7 5 6 12	1.00E+02
F1:13346	DNMTQLVKQQRNPQ	16 13 8 11 10 12 10 10 10 9 8 10 8 63	1.32E+05
F1:13347	DANQPPVVSVLTVLHQ	33 23 27 27 28 59 85 90 95 98 100 99 99 99 96 95	1.00E+02
F1:13348	DKKPVSLTSGFKPPKP	20 22 18 11 13 13 14 12 13 14 54 20 15 21 27 38	3.17E+06
F1:13349	DSPPTLVHAKGNNWASR	11 8 8 7 9 10 8 5 8 8 7 7 6 6 6 6 15	1.95E+05
F1:13351	DHQ(+.98)GPEDVVPN(+.98)LSTWAP	16 12 28 15 12 23 20 13 12 10 11 11 10 12 17 15 23	8.39E+06
F1:13352	DVPLKHMWLTVLHQ	70 37 39 78 27 11 11 22 34 40 68 98 93 92	1.00E+02
F1:13355	DSSKNQVVLTMTSL	45 82 85 75 59 61 91 99 100 100 100 99 69 74	1.31E+08
F1:13356	DSSKNQVVLTMTSL	52 91 89 77 63 67 93 99 100 100 100 100 81 83	1.31E+08
F1:13357	DPLKHMWVLTVLGHQ	39 35 48 40 23 27 54 73 98 97 96 94 94 90 93	1.46E+06
F1:13358	DGQPNNGPEVWTHSPKT	11 6 9 7 9 10 10 10 20 18 12 7 5 7 8 12 24	1.41E+06
F1:13360	DVPNSSTTDFMYSL	23 21 21 33 88 46 24 20 44 55 15 30 21 39	1.37E+07
F1:13363	DFAPTQVTLVMTAFHVTMVPPNQQATSL	19 30 32 15 16 21 32 25 27 33 24 20 15 15 9 16 41 48 54 49 15 15 35 11 14 68 21 40	3.35E+06
F1:13368	DPLAGVSNPGVNHATGHQ	14 8 15 16 21 24 18 15 11 18 31 18 9 13 15 61 11 28	1.00E+02
F1:13370	DPAPDMATAVNPPSVSVQ(+.98)THKSP	11 9 8 5 11 5 9 8 8 8 8 6 5 7 8 14 59 10 8 5 14 15 21	4.59E+06
F1:13371	DPALVLHSSERM(+15.99)ANSQ	17 12 25 35 29 22 9 14 12 17 8 9 10 11 18 55	1.00E+02
F1:13373	DSTYRVVSVLTVLHQ	67 96 87 40 56 95 100 100 100 100 100 100 100 99 98	1.56E+08
F1:13374	DHEQQASLATKSVDFMG	19 10 30 14 12 13 14 16 15 20 21 24 74 74 14 8 24	8.39E+06
F1:13375	DSSVHGYKDQQLSP	69 90 29 15 7 11 11 10 14 9 13 20 17 27	4.44E+05
F1:13377	DQPGQPVVSVLTVLHQ	77 31 28 32 52 67 86 99 100 100 100 100 100 100 98 89	6.36E+07
F1:13378	DVRVPSVFLFPPKPK	48 39 43 48 45 63 96 99 99 99 99 97 96 93 97	3.17E+06
F1:13380	DSSKNQVVLTMTSL	48 83 86 76 63 63 90 99 100 100 100 100 82 84	1.31E+08
F1:13381	DSKSDQPAANQDTSL	16 14 17 18 25 13 11 20 21 14 13 38 73 20 37	1.00E+02
F1:13384	DFAPTQVVLTMTAFVHTMKFNLTMTSL	23 34 37 20 21 26 44 70 72 61 28 24 21 24 32 17 63 44 14 12 15 71 81 82 91 41 57	3.35E+06
F1:13385	DSPVDGEDPLGMTFP	21 32 17 16 26 10 10 8 7 45 49 34 37 22 30	1.37E+07
F1:13387	DKRVFAHMTVV	17 11 12 13 12 12 6 8 11 11 26	5.45E+05
F1:13389	DSSPVHLPEVLKLQH	22 19 19 14 18 12 24 14 25 15 15 15 18 57 57	3.33E+06
F1:13391	DSTRYVVSSANLHGHQ	29 49 26 15 18 31 45 39 21 18 19 25 18 91 97 98	1.00E+02
F1:13393	DAPLVTM(+15.99)GKFM(+15.99)GLGSSQ	18 20 24 38 33 27 16 10 11 11 10 8 12 12 18 24 73	1.00E+02
F1:13394	DQLHEVWVRLRMV	19 18 17 7 24 27 33 32 16 11 8 5 21	1.23E+06
F1:13396	DSTYRVVSVLTVLHQ	63 97 90 88 71 96 99 100 100 100 100 100 100 99 97	1.56E+08
F1:13397	DC(+57.02)QFVRLKR	19 12 14 14 13 12 15 11 24	6.98E+05
F1:13399	DQGPQPVVSVLTVLHQ	79 37 38 77 56 67 86 99 100 100 100 100 100 100 97 88	6.36E+07
F1:13401	DSSKNQVVLTMTSL	44 75 82 74 61 66 93 99 100 100 100 100 86 89	1.31E+08
F1:13402	DPGKELLFLFPPKPK	48 41 54 59 65 57 71 98 98 99 98 96 96 95 98	3.17E+06
F1:13406	DQNVDVLTTKNEQ(+.98)HQ	14 10 11 10 14 10 13 18 19 11 8 12 8 5 21	8.80E+05
F1:13410	DVPMLKAKRKLN(+.98)	18 19 19 12 18 12 11 11 10 11 12 24	1.00E+02
F1:13411	DLVPLLVMDC(+57.02)M(+15.99)M(+15.99)TSDTEEPPPVL	15 31 15 8 9 11 10 5 11 7 7 6 6 7 8 5 8 9 8 61 10 8 22	4.59E+05
F1:13412	DFPVFKHVNPNDEHN(+.98)AP	14 9 8 11 15 15 7 14 11 8 12 35 67 6 10 10 18	2.25E+05
F1:13413	DALWLYATPEVTAPVV	15 14 20 14 15 12 15 22 14 23 12 12 16 24 40 59	3.63E+05
F1:13416	DPALQMLHEPTEYVQ	18 13 23 27 16 8 15 6 18 9 10 18 12 14 73	1.00E+02
F1:13420	DSTYRVVSVLTVLHQ	62 96 92 62 65 96 99 100 100 100 100 100 100 98 97	1.56E+08
F1:13422	DRPQQMALHNNRM(+15.99)LYR	19 12 11 15 14 8 15 17 7 14 11 10 12 15 13 27	4.86E+04
F1:13427	DQVGYPVVLTMTSL	21 14 16 16 33 32 56 94 95 92 96 95 44 57	1.00E+02
F1:13428	DLLTPGHSSVLTVLHQ	38 56 45 30 24 67 19 33 54 65 70 91 99 100 92 92	1.00E+02
F1:13429	DRVPATLFLFPPKPK	35 25 30 25 35 51 68 96 96 97 97 95 92 49 72	3.17E+06
F1:13430	DYFPGVHWVVGLPAPAGHVSP	10 10 11 7 7 7 5 7 7 7 6 10 7 7 6 9 6 5 8 11 19	6.16E+05
F1:13431	DPEKTHQASSVN	26 48 62 20 13 5 11 11 11 11 10 24	5.20E+05
F1:13433	DQERSKK	21 14 25 14 15 15 30	1.00E+02
F1:13435	DVM(+15.99)ARRLPVHRNHQ	15 10 11 12 11 10 12 8 10 5 8 11 12 33	3.48E+04
F1:13436	DQRALYKKKKKKKVKKKLVKFVKHFVRVPLRVLKFLLKK	5 5 5 5 5 5 8 7 5 5 5 5 5 5 5 5 5 5 5 5 5 5 5 5 5 5 5 5 5 5 5 5 5 5 5 5 5 5 5	4.62E+06
F1:13437	DTLMTLAATPEVTC(+57.02)VVV	18 33 41 15 17 18 15 15 14 10 21 18 14 12 15 22 40	1.00E+02
F1:13439	DLATRPN(+.98)NPMC(+57.02)MC(+57.02)WLNHPLPVP	17 51 35 10 6 5 7 7 5 5 6 5 6 5 6 5 5 5 8 5 5 10	4.59E+05
F1:13440	DLALATRLHWSLFDS	15 18 18 15 12 12 11 11 5 10 9 10 8 12 19	3.63E+05
F1:13441	DYYFTPVDLVPVN(+.98)PVP	12 9 10 9 9 7 9 14 11 10 7 11 9 5 7 14	1.00E+02
F1:13444	DLEN(+.98)DGC(+57.02)C(+57.02)DC(+57.02)DVVKVLTSKVPLP	7 5 8 5 7 5 5 5 8 6 13 8 7 6 6 5 5 5 5 5 5 5 10	3.00E+05
F1:13447	DSSHVPVVSVLTVLHQ	66 97 83 40 63 86 99 99 100 100 100 100 100 100 98 97	1.00E+02
F1:13449	DKC(+57.02)FVVVRRMHLHVVVASLTC(+57.02)	12 8 9 9 9 11 11 9 9 5 5 10 5 8 10 10 8 8 13 70 88	1.00E+02
F1:13451	DFATPAGVVLTMTSL	21 26 31 28 18 21 26 57 81 75 66 57 90 34 50	1.00E+02
F1:13453	DTRLPTYVPTSKMDPV	27 48 21 15 11 16 21 20 10 11 10 12 32 15 8 23	2.13E+06
F1:13454	DC(+57.02)C(+57.02)N(+.98)SVPA	28 26 29 21 18 20 18 44	1.00E+02
F1:13456	DPVLATHSVSLTVLHQ	27 17 28 83 43 56 14 24 28 31 35 39 63 98 84 86	1.00E+02
F1:13457	DPEPPKGQ(+.98)HVHA	30 56 78 35 18 17 15 16 8 59 8 31	5.20E+05
F1:13458	DTLSGLDC(+57.02)GANSTSFMVV	24 63 54 18 10 14 18 11 9 12 10 10 20 31 18 7 14 28	1.00E+02
F1:13459	DRTLVPAFLFPKPKP	27 19 23 26 25 24 41 89 92 95 92 54 29 29 41	3.17E+06
F1:13461	DTLMLSRTPEVTC(+57.02)VVV	60 98 99 100 100 100 100 100 97 93 98 100 100 100 100 99	1.07E+08
F1:13462	DLNGASFAAMVGKGNGMPGTPSVM(+15.99)FLSNAVDVGDFMGVTPMKAGGN(+.98)GATA	5 5 5 5 5 5 5 5 5 5 5 5 5 5 5 5 5 5 5 5 5 5 5 5 5 5 5 5 5 5 5 5 5 5 5 5 5 5 5 5 5 5 5 5 5 5 5 5 5 5	4.62E+06
F1:13465	DLAPAEGPDAVTDM(+15.99)G	22 55 50 14 10 14 7 8 16 10 10 11 16 11 20	1.65E+06
F1:13470	DSTYRVVSVLTVLHQ	69 98 98 67 70 95 100 100 100 100 100 100 100 98 97	1.00E+02
F1:13471	DVPN(+.98)TTM(+15.99)TPFNSGPAPPN	12 9 8 7 5 5 5 7 7 10 8 7 7 9 11 8 9 25	1.00E+02
F1:13472	DTLSN(+.98)NVPDRYSFMVV	20 35 30 14 12 14 15 9 15 10 11 13 14 10 24 41	5.70E+05
F1:13473	DTLMLVSGTQ(+.98)PVTLFTNKSMKTPPDVTAGFVTGSP	7 15 25 11 9 5 5 5 5 5 5 5 5 5 5 5 5 5 5 5 5 6 9 5 5 5 5 5 5 5 5 7 5 5 5	3.69E+06
F1:13474	DNKKNFGVY	21 15 19 23 29 34 31 33 51	1.38E+06
F1:13477	DVTGWTVVLTMTSL	22 19 18 14 17 18 33 69 72 65 55 91 38 55	1.00E+02
F1:13478	DTLMLVTQNQVTC(+57.02)VVV	35 89 93 70 62 65 15 14 15 21 38 33 22 24 35 55	2.13E+06
F1:13479	DQ(+.98)NNLPAP	21 14 15 14 17 13 21 34	2.22E+05
F1:13481	DPALTVSHSVLTVLHQ	66 15 26 74 26 24 25 16 45 57 68 63 61 91 63 84	1.00E+02
F1:13482	DAN(+.98)C(+57.02)M(+15.99)QAP	29 25 28 21 21 24 25 39	1.00E+02
F1:13483	DANNGLKKGHQ	27 19 21 19 13 15 18 37 79 63 83	6.98E+05
F1:13485	DTLMLSRTPEVTC(+57.02)VVV	54 97 99 100 100 100 100 99 85 91 97 100 100 100 99 99	1.07E+08
F1:13486	DKELPVAFLFPKPPK	25 17 29 22 18 24 33 89 89 95 93 50 28 23 49	3.17E+06
F1:13489	DLAVEDDDQTQPQ(+.98)	49 81 66 52 59 57 56 51 24 17 24 79 93	1.65E+06
F1:13490	DVPKVGDMSM(+15.99)DTSYVTL	18 19 24 39 77 21 28 9 12 14 29 28 31 16 10 11 32	1.00E+02
F1:13491	DTN(+.98)KGPPLSWSDVYMY	25 38 20 14 14 17 22 69 14 11 10 15 8 5 5 10	1.12E+06
F1:13493	DSTRYVVSVLTVLHQ	61 95 69 29 45 88 95 96 99 100 99 99 99 97 95	1.00E+02
F1:13495	DPVARC(+57.02)HGSGRYGMPVD	13 9 14 13 12 14 6 10 9 7 9 11 11 22 8 9 29	1.00E+02
F1:13496	DTLMLN(+.98)KTPQ(+.98)VTC(+57.02)TLTN(+.98)LFVVTSGVTGAVGGVVDGA	9 17 16 5 5 5 5 5 5 6 15 21 24 18 9 7 31 6 5 7 23 10 5 5 5 5 5 5 5 5 5 21 21 5 5 7	3.69E+06
F1:13497	DTN(+.98)GDPHVPGMPGYC(+57.02)GHD	11 7 8 7 13 7 5 10 7 7 5 7 11 12 8 5 5 23	8.25E+05
F1:13498	DTGPQRLTAYNVRHDN(+.98)	22 33 15 9 11 13 23 17 18 61 11 9 8 5 16 24	5.70E+05
F1:13500	DLRTGGGFYV	26 28 25 29 31 38 43 41 46 63	1.38E+06
F1:13501	DTVGPPPPPLTAHSH	19 18 21 15 17 26 80 38 35 46 38 29 12 15 17	1.00E+02
F1:13502	DLAN(+.98)DDDNDASHPQ(+.98)	33 54 46 44 56 34 26 19 29 16 15 9 15 38	1.00E+02
F1:13503	DLAN(+.98)DDDDDSYRN	23 34 23 20 30 21 17 18 19 11 10 10 24	5.63E+05
F1:13505	DTLMLPSGSKNVTDGSVV	24 68 72 32 37 12 11 10 12 10 11 14 15 15 7 10 21 40	2.13E+06
F1:13506	DGM(+15.99)N(+.98)AC(+57.02)AAP	23 12 19 20 19 19 19 18 30	1.00E+02
F1:13507	DTLMLSRTPEVTSWVV	25 74 79 35 48 41 44 60 44 66 63 43 22 33 84 93	6.65E+06
F1:13508	DPVLADNGKPLLSLHQ	26 14 22 30 61 37 23 18 23 24 50 61 95 98 90 90	1.00E+02
F1:13509	DM(+15.99)PTYEKTPMLLAVVKHLM(+15.99)YM(+15.99)MSTVRC(+57.02)	6 5 5 5 5 8 5 5 5 5 7 6 5 5 5 5 5 5 5 5 5 5 5 5 5 5 8	8.20E+05
F1:13511	DTLMLSRTPEVTC(+57.02)VVV	50 97 99 100 100 100 98 96 76 88 95 100 100 100 99 99	1.07E+08
F1:13512	DTHSGPNQYMGFPAAPVV	21 45 17 18 10 10 11 10 8 5 10 15 15 15 11 10 21 39	1.00E+02
F1:13514	DFASEGDMM	27 26 29 33 89 22 30 14 30	1.28E+06
F1:13515	DPEKVSTVC(+57.02)Y	35 56 61 24 18 17 18 20 40 94	1.40E+05
F1:13516	DKKPVGKM(+15.99)LM(+15.99)PPKPK	24 21 23 18 21 15 21 79 86 71 61 30 24 18 41	3.17E+06
F1:13517	DLAGSC(+57.02)SSGRSQAN(+.98)C(+57.02)PTLSRSLHR	15 39 28 10 8 6 6 6 5 5 6 5 6 7 5 5 5 6 5 5 6 29 5 16	3.82E+05
F1:13519	DSSHPVVVSVLTVLHQ	48 70 62 28 38 65 92 94 96 98 100 99 99 100 97 96	1.00E+02
F1:13520	DLAVQ(+.98)N(+.98)DC(+57.02)GGVVPE	46 76 61 52 49 34 35 23 21 19 26 40 86 97	1.65E+06
F1:13522	DLAVQ(+.98)SMPSQNGLLTPC(+57.02)MMTLPVP	15 41 25 19 18 11 6 14 12 7 6 6 12 10 8 8 9 5 9 55 51 7 7 12	3.90E+06
F1:13523	DLAVQ(+.98)HGPEPPVMKGNSPVEANQW	17 40 32 25 20 6 8 8 20 15 10 10 5 11 9 14 51 16 54 33 10 8 7 18	4.40E+06
F1:13524	DTLARGN(+.98)MN(+.98)VAGDGSTHGV	21 54 48 19 12 9 9 5 8 8 10 13 12 6 7 7 5 6 18	1.00E+02
F1:13525	DTLKPDLGATTFLMPVD	24 48 28 12 9 21 30 24 19 17 14 12 17 17 9 11 37	2.00E+05
F1:13526	DTVVETEVVAHHTVT	18 15 20 21 31 21 35 31 28 19 8 10 69 24 40	9.88E+05
F1:13529	DSMLVNVVMTLTSL	25 28 13 21 20 23 29 25 10 14 25 85 35 52	1.00E+02
F1:13531	DFNGADGAGKSGHSDN(+.98)N(+.98)DDGDC(+57.02)M(+15.99)GKSVLLKKLVLHSGGKSGWAQMR	5 5 5 5 5 5 5 5 5 5 5 5 5 5 5 5 5 5 5 5 5 5 5 5 5 5 5 5 5 5 5 5 5 5 5 5 5 5 5 5 5 5 5 5 5 5	1.00E+02
F1:13532	DDHKVLHN(+.98)SSVETC(+57.02)LVHRSP	14 14 5 14 20 17 6 13 16 11 11 21 15 20 72 63 7 10 10 18	7.79E+06
F1:13533	DGPC(+57.02)PPPL	25 19 21 23 20 24 21 50	8.91E+04
F1:13535	DTLMLSRTPEVTSWVV	40 89 96 98 99 98 98 97 57 77 89 88 56 55 88 96	6.65E+06
F1:13536	DVPLKWMHTLVLHQ	28 35 38 82 23 19 10 10 24 30 50 97 83 79	1.00E+02
F1:13537	DLADFDN(+.98)MN(+.98)MDPQ(+.98)	35 60 50 44 22 27 18 10 18 9 24 15 38	1.00E+02
F1:13539	DTLMLSRTPEVTC(+57.02)VVV	38 88 95 86 99 93 66 61 44 66 68 71 71 96 98 99	1.00E+02
F1:13540	DTFGEGDMM	33 48 59 90 90 22 34 19 38	1.28E+06
F1:13543	DAKNAVPPLDMC(+57.02)N(+.98)GC(+57.02)PN(+.98)C(+57.02)DDDGGGLRAKKHKLPLPLKLL	5 5 5 5 5 5 5 5 5 5 5 5 5 5 5 5 5 5 5 5 5 5 5 5 5 5 5 5 5 5 5 5 5 5 5 5 5 5 7	9.40E+05
F1:13544	DLASSWSN(+.98)M(+15.99)DC(+57.02)PE	25 50 38 18 14 12 11 11 11 17 12 10 38	5.63E+05
F1:13547	DLAVQ(+.98)SMPLRENKMGTDC(+57.02)ELVPP	19 52 30 22 24 14 7 10 10 7 12 9 10 6 9 10 14 9 19 66 15 7 15	3.90E+06
F1:13548	DPNAQPVVSVLTVLHQ	31 20 25 23 28 38 72 95 98 99 100 99 99 99 92 70	1.00E+02
F1:13549	DGNVKGGWLAPDDQQSLVAAYPS	10 5 8 8 10 9 7 7 9 12 15 27 25 10 8 8 10 8 10 26 78 18 32	1.28E+06
F1:13550	DLAVQ(+.98)WENGSQ(+.98)PE	34 69 50 40 35 20 23 15 11 12 13 11 43	1.65E+06
F1:13551	DKLLPWM(+15.99)LFKPPPK	15 10 14 16 14 21 14 16 39 18 15 21 22 45	3.17E+06
F1:13554	DLAVESMTTPPVKMGNSEC(+57.02)EPPVL	25 62 50 38 35 15 8 21 27 23 22 22 21 15 19 24 69 71 19 33 74 56 15 33	4.40E+06
F1:13555	DTVVHLVVDDPLEW	28 26 32 35 28 86 94 95 88 31 18 71 94 76	9.88E+05
F1:13557	DLAVYC(+57.02)M(+15.99)NQTC(+57.02)N(+.98)MWPLSEPVPL	20 56 52 33 14 9 8 8 8 8 7 7 5 7 5 7 6 14 46 12 7 22	6.01E+05
F1:13559	DSATMLNQVSLTC(+57.02)LVTTKHDP	19 14 18 21 13 29 38 48 62 66 70 92 74 80 96 83 79 88 51 40 38	7.79E+06
F1:13560	DLWHLKHVGSMTV	17 15 13 6 15 14 6 11 10 12 9 16 31	1.00E+02
F1:13561	DLVPVHPM(+15.99)C(+57.02)C(+57.02)GC(+57.02)N(+.98)C(+57.02)HDC(+57.02)C(+57.02)LLRLLLLPPLV	7 11 8 5 5 5 5 5 5 5 5 5 5 5 5 5 5 5 5 5 5 5 5 15 17 5 5 5 7	3.74E+05
F1:13563	DTLMLSRTPEVTSQKQ	29 50 63 35 32 21 22 30 18 30 24 24 16 14 14 31	6.65E+06
F1:13564	DPVWLLKHLTMVHQ	20 13 20 18 20 21 16 9 21 18 10 23 59 82	1.00E+02
F1:13565	DEPSVLTGRHW	18 26 17 19 14 12 12 11 10 6 26	1.22E+05
F1:13567	DTLMLRSTPEVTC(+57.02)VVV	26 57 69 52 95 41 37 44 28 49 54 54 37 59 97 98	1.00E+02
F1:13568	DTFGEGDMM	33 48 59 92 93 23 32 15 33	1.28E+06
F1:13569	DPPLQVKELSC(+57.02)C(+57.02)N(+.98)GKSSKVPS	11 11 13 10 7 7 7 10 8 10 10 8 7 5 7 7 6 6 7 5 18	3.98E+05
F1:13570	DM(+15.99)TC(+57.02)PGNGATC(+57.02)LLLLVLC(+57.02)GC(+57.02)C(+57.02)YYRNPA	5 5 6 5 5 5 5 5 5 5 5 7 9 9 8 5 5 5 5 5 5 5 5 5 5 5 7	4.49E+04
F1:13571	DPQ(+.98)ASPLVMAPW	25 34 34 17 13 10 15 15 7 10 8 24	6.73E+05
F1:13573	DLAVEEWEEKTPLLSSDSM(+15.99)PVPL	21 40 34 30 35 21 11 19 23 22 18 10 16 21 15 11 14 10 16 72 22 13 39	3.90E+06
F1:13574	DSSHVPVVSVLTVLHQ	38 49 46 23 43 56 85 91 95 98 100 99 99 99 94 73	1.00E+02
F1:13576	DPAKGLPVHN(+.98)SSSVPHNHFYSP	15 17 14 9 7 9 6 7 5 7 8 10 11 11 8 5 7 5 10 54 18 25	1.28E+06
F1:13577	DLAVAM(+15.99)MC(+57.02)QPPPQ(+.98)	30 71 60 35 18 17 10 13 11 9 14 15 34	1.65E+06
F1:13580	DPLLKESGPLTVKKHSLFAA	18 15 27 21 20 82 44 30 14 15 19 41 88 27 7 12 32 14 16 40	8.29E+05
F1:13581	DLAVETAETVMLVPPSAFPSM(+15.99)ATAH	12 31 22 19 28 9 6 8 5 5 5 8 10 12 15 14 9 7 6 5 5 5 5 5 5	4.40E+06
F1:13583	DAALM(+15.99)TNQVSLTC(+57.02)LVHVSTAPS	21 27 28 25 19 23 38 56 88 92 95 98 57 55 95 28 21 54 61 34 44 67	7.79E+06
F1:13584	DAMEM(+15.99)PYHN(+.98)LLVVLGPVP	11 7 5 13 8 6 8 5 10 14 11 7 9 12 7 6 8 18	2.34E+05
F1:13587	DMNPASC(+57.02)APKPLLTKKVNLGC(+57.02)C(+57.02)GLFC(+57.02)Q	6 5 5 5 5 5 6 6 5 7 5 6 6 5 6 5 5 5 5 5 8 7 5 5 5 5 10	1.11E+05
F1:13588	DRPVC(+57.02)KQRKSC(+57.02)DMEN(+.98)AA	12 7 7 10 12 10 9 8 8 10 10 10 5 11 7 8 20	1.00E+02
F1:13591	DRGHM(+15.99)VFPGKH	21 12 13 8 18 19 20 14 11 13 16	1.22E+05
F1:13592	DPVYSKVELLSAAMDVP	15 10 15 13 12 12 12 20 20 25 15 11 14 39 19 10 19	1.00E+02
F1:13597	DTLMLRSTPEVTC(+57.02)VVV	22 49 59 30 40 21 21 23 13 25 26 40 41 48 63 75	1.00E+02
F1:13598	DPEVKFGVC(+57.02)YV	29 55 78 49 31 21 14 16 23 31 51	6.73E+05
F1:13599	DTGFEMMGN(+.98)	29 31 24 27 82 18 11 12 33	1.28E+06
F1:13600	DGPKSHKRC(+57.02)N(+.98)N(+.98)EVPKPKNHS	8 5 5 7 7 5 8 8 7 6 6 10 6 5 5 6 8 6 5 14	3.98E+05
F1:13601	DGEMPC(+57.02)DMM(+15.99)PMAK	15 8 18 7 10 12 18 7 14 10 6 10 24	5.63E+05
F1:13603	DSSHVPVVSVLTVLHQ	33 52 40 18 34 52 88 95 96 98 99 98 98 98 85 62	1.00E+02
F1:13607	DALSRC(+57.02)M(+15.99)NC(+57.02)C(+57.02)EP	20 21 29 22 15 12 12 12 10 13 25 27	1.00E+02
F1:13609	DPVRQ(+.98)TVARM(+15.99)LSVQ(+.98)HAASYPS	25 38 32 20 17 21 27 12 8 11 21 45 82 79 14 20 14 16 72 21 40	7.79E+06
F1:13610	DLSVPM(+15.99)SMADC(+57.02)DNGGELVRLPVPL	11 19 11 6 5 5 6 5 6 9 5 8 5 5 5 9 8 6 5 8 7 6 5 12	4.40E+06
F1:13611	DVLPKKKPQTM(+15.99)QC(+57.02)MC(+57.02)C(+57.02)C(+57.02)PS	10 6 9 6 8 10 12 10 10 7 7 7 6 5 7 15 21 12 26	3.59E+05
F1:13612	DN(+.98)YTFVFRTRRLHVSYESP	9 6 7 7 7 7 7 7 7 6 6 8 5 6 6 6 10 8 14	1.28E+06
F1:13614	DPQAPKPKLGKHTLPV	14 7 10 11 9 11 10 10 11 8 9 8 10 11 9 25	1.00E+02
F1:13616	DESMAHPNPKKKKVTLNN	13 20 10 5 9 5 8 10 10 20 18 8 6 6 6 8 8 18	6.32E+04
F1:13620	DPVLQPKKMPWLHQ	16 13 25 69 15 9 12 14 6 7 13 38 18 41	1.00E+02
F1:13622	DLTVQAPM(+15.99)GMGTMKLLL	12 14 12 8 8 8 7 10 9 7 10 7 5 7 11 12 25	1.00E+02
F1:13625	DVPMARFTLLSKMPDV	24 25 22 10 16 16 24 29 38 35 23 26 66 21 26 35	1.00E+02
F1:13626	DPGHKWLHHAN(+.98)	22 27 21 10 16 14 16 7 5 9 22	6.73E+05
F1:13627	DHDGDGSNW	19 6 21 15 30 14 14 12 30	1.28E+06
F1:13628	DDYAC(+57.02)W	23 23 16 16 18 38	2.34E+05
F1:13630	DSVHSPVVSVLTVLHQ	48 84 61 23 43 57 87 95 97 99 100 99 98 99 90 74	1.00E+02
F1:13631	DLDEQNHHDASPP	21 30 21 17 11 11 5 5 15 10 14 12 28	1.65E+06
F1:13640	DGWFLLSGYRDQ(+.98)LAE	16 13 19 16 18 18 14 10 11 9 12 8 9 8 29	1.00E+02
F1:13641	DLAKTKKFPMC(+57.02)SM(+15.99)N(+.98)YC(+57.02)SNPPVL	17 55 43 21 10 7 8 8 6 5 6 6 5 5 5 5 5 6 7 5 5 14	3.82E+05
F1:13643	DAPNVLTAQPTLVLHE	16 16 18 52 57 21 15 12 11 9 12 18 28 43 17 56	1.00E+02
F1:13644	DSKKPDN(+.98)DSC(+57.02)PMLLALPLLLQLM(+15.99)FPWPSNGPS	5 5 5 5 5 5 5 5 5 5 5 5 5 5 5 5 5 5 5 5 5 5 5 5 5 5 5 5 5 5 5 8	1.14E+06
F1:13647	DTLGNNTTTLLSKM(+15.99)PVV	14 16 21 10 10 11 14 16 17 21 17 6 5 5 10 30 54	1.00E+02
F1:13649	DKKPPFFLQ(+.98)HMYN(+.98)TNAPN(+.98)LFFLLLHA	12 21 14 8 10 12 8 8 6 5 5 6 5 5 6 5 5 5 7 8 33 32 26 56 5 18	2.83E+05
F1:13650	DLAM(+15.99)HHQLDDQTTM(+15.99)KELNHVPPL	9 10 10 6 5 5 5 6 8 8 5 5 5 5 5 7 5 5 5 7 5 5 12	7.05E+04
F1:13652	DAGMGTMM(+15.99)	24 24 22 17 30 23 9 34	2.34E+05
F1:13654	DQAPNPVVSVLTVLHQ	32 23 26 23 38 59 84 96 98 99 100 99 99 99 96 94	1.00E+02
F1:13657	DQSARGVMGNPKTSKDYVGHSP	8 5 6 6 6 5 5 5 5 8 6 7 8 7 5 7 5 6 5 5 9 16	1.00E+02
F1:13658	DLAHDDGQ(+.98)TYLPE	35 65 46 12 27 27 15 18 17 15 21 15 51	1.65E+06
F1:13659	DTHKPSRPRHHKYNTMVKKVALGASN(+.98)HFVQQWWVMT	5 5 5 5 5 5 5 5 5 5 5 5 5 5 5 5 5 5 5 5 5 5 5 5 5 5 5 5 5 5 5 5 5 5 5 5	1.00E+02
F1:13660	DHLLLKLKKKSKMFLMGMSYFM(+15.99)C(+57.02)DGM(+15.99)DDARWLLFVG	5 5 5 5 5 5 5 5 5 5 5 5 5 5 5 5 5 5 5 5 5 5 5 5 5 5 5 5 5 5 5 5 5 5 5 5	3.16E+05
F1:13662	DLAC(+57.02)C(+57.02)C(+57.02)M(+15.99)GTKSLWVVPPGKPVPL	13 33 27 20 11 6 5 5 5 6 7 7 7 6 5 5 5 5 7 6 6 5 12	1.00E+02
F1:13663	DAPVQFHAASPV	21 26 28 28 12 9 6 19 18 14 10 28	9.29E+05
F1:13670	DPAKGKELPAALVGFMT	13 9 12 11 9 10 18 12 9 15 12 10 8 7 10 6 24	1.27E+05
F1:13671	DGLVKKHKSQ(+.98)DM(+15.99)VGN(+.98)YGYMEVGK	8 5 7 7 10 11 5 6 6 6 10 9 9 5 5 5 5 7 5 13 6 5 14	1.00E+02
F1:13673	DSM(+15.99)C(+57.02)NC(+57.02)NARFKLLLKAFPLVRLGFC(+57.02)YANFG	5 5 5 5 5 5 5 5 5 5 5 5 7 5 5 5 5 5 5 5 5 5 5 5 5 5 5 5 5 9	1.14E+06
F1:13675	DPDDHAC(+57.02)	22 11 25 24 8 16 31	2.34E+05
F1:13676	DYSSPMDMG	19 13 17 20 18 11 21 6 22	1.00E+02
F1:13677	DVLLAALLPC(+57.02)N(+.98)HW	15 10 14 14 11 11 12 14 10 10 10 6 39	1.00E+02
F1:13678	DKQAQ(+.98)KQWKERTNAAPQRC(+57.02)DALLLAH	7 5 6 6 5 5 5 5 5 8 5 5 6 10 7 5 5 5 5 6 6 21 25 49 8 8	3.14E+05
F1:13680	DANQPPVVSVLTVLHQ	33 23 27 27 28 59 87 92 94 96 99 98 98 98 91 94	1.00E+02
F1:13682	DYLLLRLLGGGVVGNKVAKGGGRTPVVDVLSM(+15.99)M(+15.99)C(+57.02)TC(+57.02)N(+.98)MTM	5 7 9 5 5 5 5 5 5 5 5 5 5 5 5 5 5 5 5 5 5 5 5 5 5 5 5 5 5 5 5 5 5 5 5 5 5 5 5 5	1.00E+02
F1:13683	DNTDANEQ(+.98)RQQEDKKKGKKSP	9 5 6 10 6 6 10 6 6 6 6 9 11 10 7 5 5 5 7 12 21	3.41E+05
F1:13685	DAPVPTGKM(+15.99)HAV	21 32 35 39 18 17 13 14 12 7 12 27	9.29E+05
F1:13686	DTPAKKSTLLTM(+15.99)LKKGKPRPRLPLLMC(+57.02)NC(+57.02)YM(+15.99)MTSMGVG	5 5 5 5 5 5 5 5 5 5 5 5 5 5 5 5 5 5 5 5 5 5 5 5 5 5 5 5 5 5 5 5 5 5 5 5 5 5	3.16E+05
F1:13690	DTLMLGWPC(+57.02)QQSKKK	15 15 19 6 11 8 10 7 9 9 8 9 8 7 18	1.00E+02
F1:13691	DLASRNSYDC(+57.02)C(+57.02)HTVNQKKLVPP	15 40 26 9 6 7 6 6 10 6 6 5 6 5 5 5 5 7 8 6 5 12	6.11E+05
F1:13695	DPKRSGM(+15.99)LSEKKKQP	14 7 11 10 10 8 10 10 10 15 8 8 9 9 16	1.27E+05
F1:13697	DHDRHVVTLMTSL	20 7 22 17 17 45 46 31 30 16 26 25 46	1.27E+06
F1:13699	DQEHLVVSVLTVLQH	37 26 43 18 45 69 78 81 88 99 97 96 96 91 85	1.00E+02
F1:13700	DPQ(+.98)VTTQSPFHA	40 73 85 75 39 24 22 22 15 18 9 35	5.38E+05
F1:13701	DTPGHSSDVRM(+15.99)C(+57.02)SL	15 10 9 10 6 15 15 21 15 12 11 10 11 27	1.00E+02
F1:13702	DNPQ(+.98)Q(+.98)ETNSSSGKAKKKPTHFQALLLAH	7 5 5 6 5 8 5 6 6 6 7 6 8 6 5 8 10 5 5 5 5 5 6 18 21 50 7 8	3.14E+05
F1:13704	DPPSVVPKVKGMHTLMDSC(+57.02)YPS	10 5 6 8 9 10 7 8 10 10 7 5 5 6 7 5 10 8 12 67 14 29	3.41E+05
F1:13706	DAPVWNFKYV	24 32 37 38 18 14 14 14 18 37	9.29E+05
F1:13709	DN(+.98)GYSPLLKVWYEPGSLSN(+.98)NVRSPTLTPPNYLHAWRGV	5 5 5 5 5 5 5 5 5 5 5 5 5 5 5 5 5 5 5 5 5 5 5 5 5 5 5 5 5 5 5 5 5 5 5 5 5 5	1.42E+06
F1:13712	DLNVAEGFQ(+.98)LNHQ(+.98)SVFC(+57.02)LEVPPS	15 26 15 10 10 14 7 8 8 9 8 5 7 8 7 7 7 9 68 75 21 17 35	6.11E+05
F1:13713	DGKQ(+.98)FWQVRPKEMGL	18 9 13 13 14 14 13 12 11 11 11 16 6 8 27	1.00E+02
F1:13717	DQVGSSSVVLTMTSL	21 23 38 39 46 38 40 50 74 76 69 57 90 37 52	1.27E+06
F1:13719	DDVVHGVVSVLTVLHQ	28 33 26 23 15 32 57 66 81 93 98 50 41 91 76 87	1.00E+02
F1:13722	DPEVTSPNYVHA	34 55 82 62 32 20 15 17 15 49 10 37	5.38E+05
F1:13723	DDSSKHHTFFGWN	15 15 12 14 14 8 10 18 14 10 8 9 22	1.00E+02
F1:13724	DPPPVLYDKPLQY	18 10 11 10 15 18 12 16 11 9 18 16 33	1.08E+05
F1:13725	DSVTYRHPS	20 12 14 15 18 20 10 13 33	1.36E+05
F1:13727	DAPRLLHLSGC(+57.02)	21 29 27 18 19 16 8 18 12 10 26	9.29E+05
F1:13728	DRLKLMAMDM(+15.99)GM(+15.99)HWVPAKVPS	9 6 9 8 9 5 8 5 10 7 6 9 5 5 5 5 5 5 6 6 18	3.41E+05
F1:13729	DSRC(+57.02)C(+57.02)HDC(+57.02)KKKPPLHLLPS	11 8 9 9 8 5 12 9 11 11 8 6 6 9 5 12 14 9 24	1.00E+02
F1:13731	DAKTNM(+15.99)M(+15.99)C(+57.02)C(+57.02)MM(+15.99)GGVVPPVVAPPKPLPLPLLPLLLAPNGSGV	5 5 5 5 5 5 5 5 5 5 5 5 5 5 5 5 5 5 5 5 5 5 5 5 5 5 5 5 5 5 5 5 5 5 5 5 5 5 5 5 5	1.42E+06
F1:13732	DLARKKPPLTLSQC(+57.02)C(+57.02)EM(+15.99)DC(+57.02)DSN(+.98)	14 33 26 9 8 7 5 5 8 7 8 6 6 5 5 8 5 7 5 7 5 12	2.09E+05
F1:13736	DNYDSLPVN(+.98)VPLPPN(+.98)VP	14 10 12 21 13 14 9 10 9 10 9 12 11 12 12 11 21	2.05E+05
F1:13738	DLPVGDNGC(+57.02)C(+57.02)DPLEKQ(+.98)LQHLVPP	7 5 5 6 5 9 5 5 5 6 10 5 5 8 5 5 5 5 5 6 5 5 8	5.55E+05
F1:13739	DALDMVSKPTLLSAQ(+.98)ASM(+15.99)ENVDPEW	7 5 7 8 5 5 5 5 5 5 7 9 7 5 5 5 5 5 6 5 5 5 5 6 9	1.64E+05
F1:13741	DSVPPTLVVPDTVLHQ	41 54 45 30 29 48 73 98 76 43 50 80 86 96 89 93	1.00E+02
F1:13742	DVGFNQVVTLMTSL	23 28 22 21 20 22 27 26 20 18 16 87 41 59	1.27E+06
F1:13744	DLAVLTRHM(+15.99)AMLC(+57.02)YM(+15.99)SM(+15.99)SLPVP	14 38 30 10 8 7 7 5 10 8 5 6 5 5 5 5 8 11 9 5 5 10	1.51E+05
F1:13745	DEADDGYFSP	22 23 17 25 23 14 16 15 18 31	1.00E+02
F1:13748	DGWQMLKPS	31 18 23 22 12 26 33 29 56	1.36E+05
F1:13750	DAPPKPKANWN(+.98)	21 25 26 25 22 10 11 11 10 10 23	9.29E+05
F1:13751	DVKKKKFN(+.98)FYLHSMM(+15.99)SSGPS	9 6 7 7 7 7 7 7 7 6 7 5 5 5 7 8 9 7 6 18	1.00E+02
F1:13754	DRFQKWC(+57.02)SRGPAC(+57.02)AEYLMLKVFC(+57.02)AKSPFKAGVVGKLVC(+57.02)	5 5 5 5 5 5 5 5 5 5 5 5 5 5 5 5 5 5 5 5 5 5 5 5 5 5 5 5 5 5 5 5 5 5 5 5 5 5	1.09E+06
F1:13755	DLM(+15.99)VEPSSVN(+.98)HWF	16 12 10 10 16 10 12 12 14 10 5 9 22	1.00E+02
F1:13756	DPLLLKLLM(+15.99)FPDDVRN(+.98)LHSMMRVAHMC(+57.02)MLLKLAFTT	5 5 5 5 5 5 5 5 5 5 5 5 5 5 5 5 5 5 5 5 5 5 5 5 5 5 5 5 5 5 5 5 5 5 5 7	1.77E+05
F1:13757	DLEKRHSMN(+.98)N(+.98)DDDDSM(+15.99)GKMLLVG	11 19 14 6 5 5 6 5 6 6 8 8 8 8 5 6 5 5 5 6 6 5 12	1.00E+02
F1:13764	DVTSNSGVVLTMTSL	21 21 23 21 18 19 23 44 63 56 35 24 79 22 39	1.27E+06
F1:13765	DSFSSVVVSVLTVLHQ	30 34 24 20 20 24 33 30 40 69 86 44 41 93 83 86	1.00E+02
F1:13771	DLSC(+57.02)GDSLN(+.98)AQKKQ(+.98)MGNYFPVPL	9 11 9 6 5 9 6 7 5 5 5 5 5 5 5 5 6 7 7 5 5 5 12	1.51E+05
F1:13772	DKDGC(+57.02)SMTS	20 15 29 61 21 18 11 15 31	1.00E+02
F1:13776	DYGPDPKKVLVSSGNYKVHM(+15.99)AAKQNPAKGPN(+.98)GPKHM(+15.99)GATKRG	5 5 5 5 5 5 5 5 5 5 5 5 5 5 5 5 5 5 5 5 5 5 5 5 5 5 5 5 5 5 5 5 5 5 5 5 5 5 5 5 5 5	1.09E+06
F1:13777	DYPHGASDM(+15.99)SDNPDLLVPSVGLKPRHSC(+57.02)GPWHM(+15.99)C(+57.02)HLTTM(+15.99)SDPQYPH	5 5 5 5 5 5 5 5 5 5 5 5 5 5 5 5 5 5 5 5 5 5 5 5 5 5 5 5 5 5 5 5 5 5 5 5 5 5 5 5 5 5 5 5 5 5	5.75E+05
F1:13787	DSRTYVSVVLTVLHQ	39 51 31 24 29 44 40 39 56 96 78 95 97 93 95	1.00E+02
F1:13788	DLALSDPFHRKSKGNLAPEC(+57.02)M(+15.99)GAQ(+.98)	13 37 20 8 6 8 5 5 5 6 6 6 5 5 5 5 5 5 7 5 5 5 5 13	5.23E+05
F1:13790	DGFKMMKALKKWWWLAKTYSRPS	10 5 8 8 5 6 17 21 21 12 10 10 14 17 61 48 34 12 7 6 6 5 17	3.15E+05
F1:13791	DPEGTSC(+57.02)HLVVV	23 31 50 15 13 12 12 7 14 11 10 24	2.44E+05
F1:13793	DM(+15.99)VM(+15.99)ENVM	24 23 23 16 22 14 11 16	1.00E+02
F1:13794	DNNHGN(+.98)RGWPPRHMC(+57.02)SSKGGRGGGLMKKKKKFRFGM(+15.99)LL	5 5 5 5 5 5 5 5 5 5 5 5 5 5 5 5 5 5 5 5 5 5 5 5 5 5 5 5 5 5 5 5 5 5 5 5 5 7	2.54E+05
F1:13797	DQHQEALTHMDVLWYDMDM(+15.99)M(+15.99)SRSNKKAYESPPDM(+15.99)VHVLAMTSSQS	5 5 5 5 5 5 5 5 5 5 5 5 5 5 5 5 5 5 5 5 5 5 5 5 5 5 5 5 5 5 5 5 5 5 5 5 5 5 5 5 5 5 5 5 5	5.75E+05
F1:13798	DLLPTYRQ(+.98)LKNSSMC(+57.02)KHN(+.98)MGYT	7 5 6 5 5 5 5 5 6 6 6 6 5 5 5 5 5 5 5 5 5 13	4.68E+05
F1:13802	DAMYVLVPLSVGVM(+15.99)TKLN(+.98)VLPM(+15.99)SSRGWTHPVGSPLPVSTM	5 5 5 5 5 5 5 5 5 5 5 5 5 5 5 5 5 5 5 5 5 5 5 5 5 5 5 5 5 5 5 5 5 5 5 5 5 5 5 5	1.35E+06
F1:13807	DLVDPDDGSQSRKQLGWYAQ(+.98)VPPS	13 21 11 11 5 10 10 6 7 7 7 5 6 6 8 7 7 7 7 10 61 17 15 32	5.23E+05
F1:13808	DSGPHLLTSVLTVLHQ	38 65 63 31 15 31 35 39 61 79 96 56 52 92 73 86	1.00E+02
F1:13810	DPGFEPVKTDAH	26 35 23 20 25 11 13 14 19 69 14 15	2.44E+05
F1:13811	DLAGLSPHDM(+15.99)C(+57.02)HMWKARQ(+.98)GNEW	16 45 32 9 9 8 7 5 10 7 6 5 5 5 5 5 5 5 5 5 9 16	1.00E+02
F1:13813	DQ(+.98)AKTKGATKLMKPRN(+.98)C(+57.02)C(+57.02)C(+57.02)C(+57.02)C(+57.02)MKKLKKTAKGRLVGGDG	5 5 5 5 5 5 5 5 5 5 5 5 5 5 5 5 5 5 5 5 5 5 5 5 5 5 5 5 5 5 5 5 5 5 5 5 5 5	2.54E+05
F1:13816	DPKSM(+15.99)GTLGPRLVLLTD	13 8 10 9 9 7 9 11 8 8 10 14 11 12 10 8 25	3.23E+05
F1:13819	DLAVEWESNVKTPQGSM(+15.99)SSDPPVL	23 56 39 31 45 21 18 10 10 11 12 10 8 10 8 15 14 12 15 38 86 27 21 44	1.66E+07
F1:13820	DALPSKC(+57.02)NAC(+57.02)NGVYMRNPWLPPV	8 9 11 5 5 5 5 5 5 5 6 5 5 5 5 5 5 5 5 10 5 5 12	4.68E+05
F1:13823	DLASDAC(+57.02)MM(+15.99)M(+15.99)M(+15.99)AEQC(+57.02)GKPGRPPLV	11 24 18 8 9 7 8 5 9 6 5 5 8 5 5 5 6 5 5 5 7 5 5 10	1.00E+02
F1:13825	DLAVEWQ(+.98)SDGQVVPQ(+.98)TTKYNNAH	31 85 78 66 66 49 51 44 25 11 28 52 21 10 12 51 25 19 35 22 19 5 5	1.45E+07
F1:13828	DPETWKTLQ(+.98)GH	25 30 49 21 18 16 15 17 46 10 14	2.44E+05
F1:13829	DLAVVVVVPVWC(+57.02)M(+15.99)GM(+15.99)C(+57.02)SVC(+57.02)PVLP	15 49 33 12 8 6 6 6 7 10 7 6 6 6 8 5 5 5 5 5 5 5 9	2.92E+05
F1:13832	DLAVVHLPEWMC(+57.02)M(+15.99)NM(+15.99)HC(+57.02)TVSPP	16 28 14 10 8 5 9 6 12 8 5 8 7 6 6 5 7 8 37 8 6 14	1.00E+02
F1:13833	DLPTLLAFEEMNMM(+15.99)M(+15.99)M(+15.99)MC(+57.02)GDPPS	12 27 10 8 8 7 6 5 9 9 5 5 5 18 10 5 5 5 5 12 7 6 18	5.15E+05
F1:13834	DHLLELMKKSC(+57.02)AGTLL	12 5 13 12 14 10 5 10 11 9 7 7 6 8 9 21	5.63E+04
F1:13839	DVSKLAQQTNDDWTMSWTEVSRRSPP	6 5 5 5 5 5 5 5 5 5 7 7 5 5 5 5 5 5 6 5 5 5 5 5 5 9	2.30E+06
F1:13840	DLAC(+57.02)C(+57.02)NC(+57.02)QC(+57.02)PFSRVTTKTPVPL	14 38 29 12 9 8 7 6 6 5 5 6 5 5 5 5 7 10 7 6 5 14	9.10E+04
F1:13842	DPSASM(+15.99)HN(+.98)EN(+.98)EVDLPPLLLLRPPS	6 5 5 5 5 5 5 5 7 5 6 5 5 5 5 5 5 5 7 8 5 5 5 11	4.68E+05
F1:13845	DLAVQ(+.98)WESDGQPQKATTKYNNAH	51 95 91 86 86 85 85 56 49 30 38 57 22 24 38 96 96 93 89 83 77 31 31	1.45E+07
F1:13846	DASWAEPFSP	21 18 21 19 14 21 12 19 29 44	1.73E+05
F1:13847	DRALFLTPYWVGTQ(+.98)KLRVDVPV	40 37 43 55 84 97 97 99 99 99 99 95 96 95 96 97 34 27 38 51 24 51	4.94E+06
F1:13850	DVKVMMLLFWVGTQ(+.98)KLLLSSHQ	15 12 15 12 7 8 17 18 18 21 41 15 33 54 77 77 14 10 9 12 8 31	1.87E+06
F1:13851	DLAVQVHRVC(+57.02)MM(+15.99)SKMMC(+57.02)TPLPV	21 62 48 25 10 8 5 7 8 8 5 8 8 8 5 5 6 9 51 20 10 23	2.92E+05
F1:13854	DLAGLNEFASM(+15.99)MM(+15.99)MC(+57.02)DDC(+57.02)C(+57.02)PLVP	15 45 27 7 6 6 10 6 6 7 8 5 6 5 6 12 12 9 9 5 6 5 11	5.15E+05
F1:13855	DC(+57.02)NSC(+57.02)SRFD	21 15 18 19 17 17 13 11 37	1.00E+02
F1:13856	DLGMGTADM(+15.99)M(+15.99)GN(+.98)PSLKSSSSQEVPPS	12 19 14 6 7 8 8 12 8 9 7 8 5 6 7 6 7 7 6 5 7 68 73 20 15 33	1.00E+02
F1:13857	DAN(+.98)GYM(+15.99)SGS	27 27 29 18 18 21 28 21 46	4.87E+04
F1:13860	DADKMGKPSGC(+57.02)KPPVAFDGQFSADLNNAP	8 5 7 5 5 10 15 10 10 7 8 37 23 28 19 12 13 45 5 6 10 10 7 10 10 24 6 5 10	2.30E+06
F1:13861	DHTGWHDRPS	20 9 20 14 14 7 22 12 12 32	1.03E+05
F1:13864	DLAVEWESDGQSFGYYKTTPPVL	34 75 67 57 73 93 90 93 86 17 20 23 19 15 21 72 60 83 100 99 92 52 71	1.66E+07
F1:13866	DLAVQ(+.98)WESDGQKQAPTTKYWSY	45 92 83 73 80 86 90 69 50 28 30 23 19 21 78 93 93 92 87 24 21 45	1.45E+07
F1:13867	DSAATTAHMTT	21 15 18 18 17 15 16 12 23 55 71	1.73E+05
F1:13869	DALRFLTPYWVGTEKLLGRPEL	44 56 61 61 87 98 100 100 100 100 100 98 97 99 99 99 96 55 44 35 52 63	4.94E+06
F1:13871	DAPYKQKVFWVGTEKLFKPPVP	23 28 25 25 18 17 18 20 33 97 99 95 91 89 81 85 25 24 21 20 21 32	1.87E+06
F1:13874	DSGYSLVVSVLTVLHQ	51 85 80 46 31 35 44 49 61 82 98 97 97 98 91 89	1.00E+02
F1:13875	DADKATKLHN(+.98)C(+57.02)C(+57.02)DPC(+57.02)C(+57.02)C(+57.02)LHKGLLNW	8 8 13 6 5 5 5 5 5 5 5 5 7 5 5 5 9 10 5 5 5 5 6 7 19	1.00E+02
F1:13876	DPVLFMWWPFAKPDV	15 10 15 14 11 7 13 11 8 12 11 12 8 15 22	1.76E+05
F1:13878	DC(+57.02)WWHQDN(+.98)	21 14 16 15 7 14 18 29	1.00E+02
F1:13881	DADMNNC(+57.02)KAKPWSSGKC(+57.02)RLRMLN(+.98)PSP	9 10 17 5 5 5 5 5 6 6 5 6 6 7 6 5 5 5 5 5 5 15 8 6 7 13	2.30E+06
F1:13885	DLAVESMQGLKLSADNSEC(+57.02)EPPVL	30 54 46 41 51 26 12 19 18 30 24 29 67 19 21 25 91 92 29 48 93 81 40 61	1.66E+07
F1:13886	DYFGFTVPHA	38 51 31 18 24 41 86 72 14 45	6.69E+05
F1:13888	DQ(+.98)PVVVPQEN(+.98)VS	17 16 17 26 21 14 10 11 15 10 10 26	4.21E+05
F1:13891	DLAVEMSANN(+.98)SPKKWSQ(+.98)C(+57.02)EPPVL	29 69 57 48 55 12 15 14 16 26 25 20 24 18 15 44 59 18 45 93 85 43 61	1.45E+07
F1:13892	DPMKLLTM(+15.99)FVAVGTTRLPVSSVPV	16 10 8 16 30 55 49 23 18 18 24 85 80 84 21 19 78 30 17 12 11 12 9 25	4.94E+06
F1:13894	DAPFTSRSKSSVVATRSRKPPATK	8 8 7 6 5 5 5 6 9 9 7 7 9 11 6 5 5 5 5 5 5 5 6 13	1.87E+06
F1:13896	DVVDHGVSVVLTVLHQ	34 34 37 39 14 27 44 44 48 66 96 98 97 97 93 95	1.00E+02
F1:13897	DPLVDGMTKTDN(+.98)VLPYVTFDC(+57.02)GN(+.98)VFEPVGM(+15.99)VVHA	5 5 5 5 5 5 5 5 5 5 5 5 5 5 5 5 5 5 5 5 5 5 5 5 5 5 5 5 5 5 5 5 5 6	1.65E+05
F1:13903	DLAVSSYPGSNNMHFKVSC(+57.02)NDQW	17 54 45 28 11 7 6 5 5 6 7 6 5 5 8 6 6 6 5 5 9 6 17	1.00E+02
F1:13904	DKRAKKKASLPQQ(+.98)TN(+.98)SEQM(+15.99)	11 8 8 9 10 13 10 8 8 9 6 8 7 7 6 6 10 7 16	1.19E+05
F1:13907	DLAVEWC(+57.02)GSRVVANPMMC(+57.02)TPLVP	22 39 34 33 49 31 19 13 15 12 12 11 11 12 11 13 10 18 73 80 25 14 23	1.66E+07
F1:13910	DYFGFTVPHA	40 61 50 32 37 86 85 52 5 27	6.69E+05
F1:13911	DQM(+15.99)N(+.98)AEPGPTM	19 12 15 14 15 29 18 21 23 31 33	3.07E+05
F1:13912	DYQQSSM(+15.99)TTM	26 33 24 21 21 21 23 23 21 24	1.00E+02
F1:13913	DPEVM(+15.99)FLSPYV	26 39 65 37 18 14 16 15 12 20 38	4.21E+05
F1:13914	DDSSHLLLLKMHN	18 30 29 27 10 18 15 26 25 10 5 5 21	1.09E+05
F1:13916	DLAVEVSSM(+15.99)PAMLPVPSYC(+57.02)NLHR	21 50 34 27 34 13 11 12 12 8 10 5 10 8 14 17 48 10 9 10 46 5 20	1.45E+07
F1:13918	DLAAVLLPLDC(+57.02)C(+57.02)NC(+57.02)NMWTGSLPVP	11 23 20 9 6 6 6 5 6 8 5 5 5 5 5 5 5 5 5 6 8 5 5 10	2.11E+05
F1:13920	DNRRKQC(+57.02)LLHKYTM	17 11 12 12 12 12 11 13 14 6 13 14 17 21	3.04E+05
F1:13922	DSTRYVVSVLTVLHQ	49 66 43 28 35 59 73 77 84 99 97 97 98 92 93	1.00E+02
F1:13927	DRMMC(+57.02)M(+15.99)C(+57.02)C(+57.02)EC(+57.02)C(+57.02)M(+15.99)KFVKLLVVLLPLVLLLPVLLLQT	5 5 5 5 5 5 5 5 5 5 5 5 5 5 5 5 5 5 5 5 5 5 5 5 5 5 5 5 5 5 5 5 5 5 6	1.00E+02
F1:13931	DLALAPEGYPAMGHSSGVNYM(+15.99)PPVL	18 56 48 22 10 7 17 8 10 8 10 7 9 5 9 8 7 8 8 8 12 65 18 16 33	1.00E+02
F1:13932	DLFM(+15.99)C(+57.02)QC(+57.02)C(+57.02)M(+15.99)DNDQPLARKPPK	14 25 10 7 7 7 7 7 7 10 6 9 7 5 7 6 5 6 5 5 15	1.00E+02
F1:13935	DPEGHNKKSSVD	24 40 52 15 7 14 18 18 15 11 10 31	4.21E+05
F1:13936	DYLLEPATTM	23 32 28 18 20 11 16 16 19 23	6.69E+05
F1:13938	DKDQM(+15.99)STHDN(+.98)	19 12 21 15 16 17 16 7 22 32	3.07E+05
F1:13941	DLAVWEELSAN(+.98)FC(+57.02)C(+57.02)QPQKPPVL	18 43 44 26 11 16 20 11 8 8 8 10 10 10 8 5 6 10 61 17 18 38	1.00E+02
F1:13942	DLAVSEDAM(+15.99)NDEDLWSVRQTLPVP	10 21 23 14 7 9 8 5 5 5 8 9 11 6 5 5 5 5 5 5 7 5 5 12	2.11E+05
F1:13945	DVSSHPVVSVLLSLHQ	26 19 23 26 15 28 44 37 48 75 95 43 35 93 85 90	1.00E+02
F1:13946	DEFLQKLKPMLLKKLLKLKN(+.98)KKKM(+15.99)EC(+57.02)GGC(+57.02)C(+57.02)C(+57.02)HM(+15.99)C(+57.02)	5 5 5 5 5 5 5 5 5 5 5 5 5 5 5 5 5 5 5 5 5 5 5 5 5 5 5 5 5 5 6 5 5 5	9.41E+05
F1:13949	DMC(+57.02)GAC(+57.02)N(+.98)GN(+.98)PVMLFPHGLKVVKKKVGLKMLPVFFN(+.98)HDSSK	5 5 5 5 5 5 5 5 5 5 5 5 5 5 5 5 5 5 5 5 5 5 5 5 5 5 5 5 5 5 5 5 5 5 5 5 5 5 5 5	2.06E+05
F1:13953	DMKM(+15.99)STKNNRNVAELRQVRGGVGLVVANVQRDQLMVDGTM	5 5 5 5 5 5 5 5 5 5 5 5 5 5 5 5 5 5 5 5 5 5 5 5 5 5 5 5 5 5 5 5 5 5 5 5 5 5 5 5	1.22E+06
F1:13954	DLVPTKSWENNDYQWWDPVLP	18 29 18 10 12 11 10 9 15 9 8 13 8 8 8 8 14 8 9 9 14	1.00E+02
F1:13956	DPEVRTSSVEGH	28 31 56 33 19 16 18 24 66 81 15 19	4.21E+05
F1:13960	DLAVEQ(+.98)C(+57.02)LWVTLTLPC(+57.02)ADSANPQ	20 49 38 27 33 12 9 10 10 10 10 12 12 46 8 7 6 10 8 43 8 5 17	1.00E+02
F1:13961	DNHNWPFSFLKLAVYSL	10 7 5 8 9 7 8 8 10 17 11 8 7 8 7 7 19	7.24E+04
F1:13964	DLKQQ(+.98)EVVWKVGYNR	17 13 12 12 12 23 27 27 15 11 8 7 8 10 21	3.04E+05
F1:13968	DSPPEPVVSVLTVLHQ	23 20 22 21 33 24 38 39 45 60 65 88 92 94 26 48	1.00E+02
F1:13969	DKSYKN(+.98)KRLRQGAY	18 12 14 13 12 14 14 12 13 9 10 9 23 88	8.36E+04
F1:13970	DPELFNARMHA	29 48 66 44 24 18 16 15 11 8 31	8.36E+04
F1:13972	DWTKQRFSLLLHKKDC(+57.02)DGDMN(+.98)MHC(+57.02)AQNR	5 5 5 5 5 5 5 5 5 5 5 5 5 5 6 5 5 5 6 5 5 5 5 5 5 5 5 7	2.70E+05
F1:13973	DVPLAQQHLTGLQEKPWHYALPHNWC(+57.02)WWVKSKKSMV	5 5 5 5 5 5 5 5 5 5 5 5 5 5 5 5 5 5 5 5 5 5 5 5 5 5 5 5 5 5 5 5 5 5 5 5	8.53E+05
F1:13975	DVTLPEVHDALLLGLLLEMPESVWLS	6 5 5 5 5 8 6 5 7 5 10 9 7 6 10 12 14 10 5 5 8 5 5 5 5 12	4.41E+05
F1:13977	DNFGVALPTMGYTKRHMFNWGLVQVKM(+15.99)C(+57.02)TLRKKGVN(+.98)TM	5 5 5 5 5 5 5 5 5 5 5 5 5 5 5 5 5 5 5 5 5 5 5 5 5 5 5 5 10 5 5 5 5 5 5 5 5 5	1.22E+06
F1:13978	DLPVGPTPEMPMC(+57.02)RN(+.98)LAHC(+57.02)PLPV	11 16 9 9 6 5 7 5 11 5 5 5 6 5 7 8 7 5 10 8 8 5 12	1.00E+02
F1:13982	DLAAFYSEEDN(+.98)NNN(+.98)PVVPVSLVPP	14 48 51 21 7 5 6 10 9 8 6 6 5 5 5 8 7 5 5 7 8 6 5 10	3.41E+05
F1:13983	DLAGYQ(+.98)N(+.98)DDM(+15.99)C(+57.02)SC(+57.02)SDKKGPAVLPP	14 41 22 5 5 5 5 11 18 8 6 5 5 6 7 5 5 5 5 7 8 8 5 14	1.00E+02
F1:13984	DVGGYSGPKNFLVFLKM(+15.99)EYVQ(+.98)GN(+.98)VVVGGVHTLGPKC(+57.02)FRP	5 5 5 5 5 5 5 5 5 5 5 5 5 5 5 5 5 5 5 5 5 5 5 5 5 5 5 5 5 5 5 5 5 5 5 5 5 5 5	7.54E+06
F1:13985	DLVSLLHKC(+57.02)Q(+.98)HRKVGKPNGPPC(+57.02)PHFWAHPQ(+.98)A	5 5 5 5 5 5 5 5 5 5 5 5 5 5 5 5 5 5 5 5 5 5 5 5 5 5 5 5 5 5 5	1.48E+05
F1:13988	DSFVDGKGRNYMVLWN(+.98)FVSP	10 6 7 7 12 8 9 7 8 7 7 5 8 8 7 7 8 9 10 16	2.66E+05
F1:13991	DYKRFTPVLTVLHQ	39 32 34 32 43 91 63 77 96 96 96 98 95 96	1.00E+02
F1:13992	DQRPVLLTNMQQLAT	14 8 9 8 10 16 21 11 10 5 8 8 10 10 22	8.36E+04
F1:13993	DLKVQPKM(+15.99)NC(+57.02)NTVAHSSEEDHNS	11 18 5 5 5 5 5 6 5 5 5 5 5 6 5 6 6 8 7 7 5 5 11	1.00E+02
F1:13995	DPETATLHRSSS	17 11 25 14 14 14 15 6 9 10 10 24	8.36E+04
F1:13997	DYWGKGLLLGMSKGTLGSHGHSLPAGSRRSTGRC(+57.02)ALGC(+57.02)LVK	24 63 76 51 18 7 7 10 18 13 8 51 15 10 8 7 5 6 5 10 8 21 28 17 51 9 5 5 5 28 44 22 17 21 60 63 38 38 46 54 76	1.22E+07
F1:13998	DYDAGC(+57.02)DC(+57.02)M(+15.99)M(+15.99)PM(+15.99)VMPPPMKKKKKLLLLKDPSLPFKAVG	5 5 5 5 5 5 5 5 5 5 5 5 5 5 5 5 5 5 5 5 5 5 5 5 5 5 5 5 5 5 5 5 5 5 5 5 5 5	8.53E+05
F1:14000	DLATAKFMVN(+.98)C(+57.02)SGDN(+.98)HRKMLPVP	11 26 20 9 6 5 5 5 5 5 5 5 5 9 7 5 5 5 5 6 5 5 10	7.87E+05
F1:14004	DVVVLHPGARHQVMGTLPPRPQTPSTV	6 5 5 5 6 5 5 5 7 5 5 6 10 5 5 7 9 10 10 8 7 6 5 5 5 5 10	4.41E+05
F1:14006	DYWGQGTLLVTSSAKLAGMRM(+15.99)LPAHGPVHFGGTAALGC(+57.02)LVK	74 95 98 100 99 99 98 99 99 63 55 88 90 81 34 27 21 21 22 52 93 73 59 91 33 38 37 82 81 90 87 80 89 89 90 91 79 74 79 85 96	7.29E+07
F1:14007	DLYLKPSALELWEYN(+.98)KKMKLVGAYYHQPSALKC(+57.02)VLGG	5 5 5 5 5 5 5 5 5 5 5 5 5 5 5 5 5 5 5 5 5 5 5 5 5 5 5 5 5 5 5 5 5 5 5 5 5	7.16E+06
F1:14010	DSMC(+57.02)C(+57.02)M(+15.99)M(+15.99)SKVKRKRVLSPS	10 6 5 8 8 10 12 10 9 7 7 7 6 5 6 7 7 6 19	2.66E+05
F1:14011	DTVGLVTMTPEVTPAVV	19 21 60 14 21 57 16 8 16 16 33 23 18 13 27 65 79	2.21E+05
F1:14014	DSRTYVVSVLLSLHQ	31 29 23 21 27 45 55 66 82 94 40 37 94 85 90	1.00E+02
F1:14017	DYWGQGTLLTVSGTLKGHSGSRWWLSHVQGNTAALLC(+57.02)GVK	48 87 94 88 82 98 96 95 96 85 70 30 12 21 37 44 40 21 32 18 11 5 5 5 8 25 30 22 51 72 67 68 79 85 82 19 14 51 74 90	1.22E+07
F1:14018	DAGSHGTKM(+15.99)QAVHA	18 16 14 14 7 12 12 11 11 10 11 20 7 28	4.47E+06
F1:14024	DLANC(+57.02)RQ(+.98)QM(+15.99)LHFGMN(+.98)LMVPLVP	17 28 24 11 9 8 9 9 9 10 5 8 7 5 11 10 5 9 8 10 9 19	1.00E+02
F1:14026	DYWGQGTLLVTSKALSALPFSPVGQTN(+.98)MALM(+15.99)GTAALGC(+57.02)LVK	68 99 100 100 99 99 99 100 100 85 72 60 19 19 29 43 76 70 56 70 62 46 54 49 30 14 11 6 14 39 54 79 75 85 87 93 86 85 89 90 97	7.29E+07
F1:14027	DYWGQGTLLVTPPFFARWM(+15.99)LAPLRESFPC(+57.02)AALWRSK	22 68 84 34 30 29 55 99 95 59 6 5 5 5 9 10 8 10 51 17 12 10 28 6 12 30 11 10 48 21 52 46 8 6 8 61	7.16E+06
F1:14028	DYSVGVAPMNKVFMAALHGFFPLAKMVVGWEM	8 6 5 5 5 5 5 5 5 7 7 7 6 5 5 5 5 5 5 6 26 5 9 50 7 5 5 6 44 44 12 10	1.64E+06
F1:14034	DSSHPVVVSVLTVLHQ	38 46 45 20 29 46 73 78 81 83 79 95 95 96 88 90	1.00E+02
F1:14036	DYWGRLVVGGMSKRDGAPLSHLPAGDRKSTSRRVLGWEM	7 5 5 5 5 7 9 7 5 5 5 5 5 5 5 5 5 5 6 7 5 14 10 51 34 10 5 48 48 65 77 57 13 7 5 15 20 5 5	1.22E+07
F1:14038	DEPEVKFGGWYV	54 98 99 99 99 93 85 62 74 94 96 96	4.47E+06
F1:14039	DGWMPEELHHN(+.98)N	18 10 15 8 11 19 19 14 7 14 28 55	1.00E+02
F1:14046	DYWGQGTLLVTSSASTKGPVSFPLASPVN(+.98)YLGGTAALGC(+57.02)LVK	88 100 100 100 100 100 99 99 100 94 92 99 99 99 99 99 100 100 89 83 88 99 89 90 99 96 89 55 33 31 79 80 88 89 90 90 76 33 26 31 39 80	7.29E+07
F1:14047	DALTYSGPC(+57.02)EDC(+57.02)TQPRPKTPLVP	8 8 12 10 9 7 5 5 5 8 8 5 5 5 5 5 5 5 6 5 5 5 8	1.00E+02
F1:14055	DYSVGQ(+.98)LPKGGAAVLPHSKGGGGDRSAGWGRFAGKGLLLGN(+.98)AME	5 5 5 5 5 5 5 5 5 5 5 5 5 5 5 5 5 5 5 5 5 5 5 5 5 5 5 22 5 5 5 5 5 18 5 5 5 5 5 5 5 5 5 6	3.43E+06
F1:14057	DQHLEVVSVLTVLHQ	24 16 10 21 33 43 61 69 78 75 92 91 87 13 38	1.00E+02
F1:14058	DGVHLTVHNW	18 10 17 9 16 14 12 5 12 31	2.93E+04
F1:14060	DEPEVKFNWYV	50 97 80 86 99 84 71 71 89 90 92	4.47E+06
F1:14064	DSYVSFLVLLHSAM(+15.99)FQNV	11 7 8 8 8 9 11 11 10 12 6 8 7 7 7 7 7 17	1.54E+05
F1:14065	DLN(+.98)QLHMRGDC(+57.02)TVYDDHC(+57.02)PVLP	12 16 10 7 9 5 5 7 6 11 7 7 7 6 9 10 5 10 43 10 9 14	1.00E+02
F1:14066	DC(+57.02)MC(+57.02)DN(+.98)C(+57.02)NC(+57.02)GAAC(+57.02)WGN(+.98)C(+57.02)C(+57.02)PC(+57.02)YYSC(+57.02)C(+57.02)MM(+15.99)C(+57.02)SMC(+57.02)MT	5 5 5 5 5 5 5 5 5 5 5 5 5 5 5 5 5 5 5 5 5 5 5 5 5 5 5 5 5 5 5 5 7	6.34E+05
F1:14068	DYWGKRN(+.98)LVTSRVGSALPFPKGMFATKN(+.98)NNTAALGC(+57.02)LVK	32 63 82 96 76 32 14 49 35 46 27 24 18 12 14 19 32 28 30 18 21 20 21 75 27 19 12 11 11 13 14 22 63 77 67 68 73 73 89	7.29E+07
F1:14072	DDALSRKLRGRLYWRLHWQAPYTGPLVTC(+57.02)DQPVRNC(+57.02)	5 5 5 5 5 5 5 5 5 5 5 5 5 5 5 5 5 5 5 5 5 5 5 5 5 5 5 5 5 5 5 5 5 5 5 12	4.61E+06
F1:14075	DN(+.98)HHVGGHC(+57.02)SN(+.98)TKKFEQ(+.98)ALVVAMPRLPPGGLMGKVVPKMT	5 5 5 5 5 5 5 5 5 5 5 5 5 5 5 5 5 5 5 5 5 5 5 5 5 5 5 5 5 5 5 5 5 5 5 5 5 5 5 5	1.00E+02
F1:14076	DPWVLPVN(+.98)MEELHTGC(+57.02)DGM(+15.99)ALKKPVPVARLRAAQNATGGPAA	5 5 5 5 5 5 5 5 5 5 5 5 5 5 5 5 5 5 5 5 5 5 5 5 5 5 5 5 5 5 5 5 5 5 5 5 5 5 5 5 5 5	5.18E+05
F1:14078	DPALAELVVVSPELHQ	25 16 24 25 21 32 43 96 84 65 31 15 34 85 72 86	1.00E+02
F1:14081	DTRWM(+15.99)HEKVHA	38 45 31 28 30 18 63 85 85 18 50	4.47E+06
F1:14087	DYAN(+.98)GKTGLLVTSFGTAPLM(+15.99)VEPLAPPVPSPQEEALLTTLE	6 5 5 5 8 14 10 9 63 71 18 14 9 5 5 5 5 5 8 5 5 6 5 7 23 17 15 7 5 21 11 8 5 5 5 10 6 5 5 5 9	7.54E+06
F1:14090	DYSVGPALVVGGTSGTATSLAPQ(+.98)EHPLASTANPLNQHLGDLVEL	5 8 5 5 5 5 5 5 5 5 5 5 5 5 5 5 5 5 5 5 5 5 5 5 5 10 5 5 5 5 5 5 5 5 5 5 5 5 5 5 20 20 5 6	4.61E+06
F1:14091	DMHGMVEPGDDSSN(+.98)SN(+.98)PTLLLKVKSLEPMLFKLTGGN(+.98)PVVK	5 5 5 5 5 5 5 5 5 5 5 5 5 5 5 5 5 5 5 5 5 5 5 5 5 5 5 5 5 5 5 5 5 5 5 5 5 5 5 5 5	2.35E+05
F1:14097	DALPVTLVSSHTVLHQ	26 19 25 19 26 38 63 95 62 43 19 40 73 81 81 88	1.00E+02
F1:14099	DLPC(+57.02)NVNWGTLH	18 21 16 13 12 11 11 11 8 10 11 12	1.00E+02
F1:14104	DSGWVKNNN(+.98)N(+.98)RRRC(+57.02)MQ(+.98)SAVPPL	7 5 5 5 5 5 5 5 5 5 5 5 5 5 5 5 5 5 5 5 5 11	1.00E+02
F1:14105	DEHLTWKWFPPKSAP	15 15 5 14 14 12 11 10 11 10 7 9 9 9 17	8.21E+04
F1:14106	DM(+15.99)M(+15.99)M(+15.99)DGDADNSLPLKKLKKKKKNSEAHHL	5 5 5 5 5 5 6 5 5 5 5 7 5 5 5 5 5 5 5 5 12 11 5 5 5 5 5 5 8	1.50E+05
F1:14109	DKKGFVRSKGLN(+.98)N(+.98)HHLPASGHGGGHPKVTHVARLRQGWME	5 5 5 5 5 5 5 5 5 5 5 5 5 5 5 5 5 5 5 5 5 5 5 5 5 5 5 5 5 5 5 5 5 5 5 22 52 59 5 17	4.61E+06
F1:14110	DYKN(+.98)KHVVVKGGFTFHAAAGYGKSKRN(+.98)SMTNTPLLGRMT	5 5 5 5 5 5 5 5 5 5 5 5 5 5 5 5 5 5 5 5 5 5 5 5 5 5 5 14 5 5 5 5 5 5 5 5 5 5 5	7.54E+06
F1:14114	DMFAGPKKSMKALSTRGSPPSLGVNN(+.98)VQQ(+.98)FLLPYTLGAGMT	5 5 5 5 5 5 5 5 5 5 5 5 5 5 5 5 5 5 5 5 5 5 5 5 5 5 5 5 5 5 5 5 5 5 5 5 5 5 5 5 5	1.15E+06
F1:14116	DPGKKALVN(+.98)VPEALHQ	19 10 13 16 21 34 52 49 39 18 10 21 19 72 80 83	1.00E+02
F1:14117	DMPLKLAKNVAWLKEHYVTVLRQTQ(+.98)RPDEDSPGN(+.98)GGFE	5 5 5 5 5 5 5 5 5 5 5 5 5 5 5 5 5 5 5 5 5 5 5 5 5 5 5 5 5 5 5 5 5 5 5 5 5 5	1.00E+02
F1:14119	DAVPQLLWSYSM(+15.99)	16 10 12 9 12 12 13 14 14 11 10 22	1.00E+02
F1:14120	DKKKKKRKSLFFPN(+.98)DSRNSSSSGGGFWLGVM(+15.99)N(+.98)Y	5 5 5 5 5 5 5 5 5 5 5 5 5 5 5 5 5 5 5 5 5 5 5 5 5 5 5 5 5 5 5 5 8	1.00E+02
F1:14123	DSTGELEPKGPTTSLYPLALLVLLLPPHPHPGNTGGGN(+.98)N(+.98)HGK	5 5 5 5 5 5 5 5 5 5 5 5 5 5 5 5 5 5 5 5 5 5 5 5 5 5 5 5 5 5 5 5 5 5 5 5 5 5 5 5 5 5	1.00E+02
F1:14129	DYSVGVLPAVGTGHQAAPLHSGAPPSPAMPLTSTSGKDGLKGFGAP	5 5 5 5 5 5 5 5 5 5 5 5 5 5 5 5 5 5 5 5 5 5 5 5 5 5 5 5 5 5 5 5 39 46 50 13 5 5 5 25 5 5 5 5 5 5	4.61E+06
F1:14134	DPLAQ(+.98)ALVVVSPELHQ	21 12 20 18 19 21 38 92 74 52 26 13 31 88 70 52	1.00E+02
F1:14136	DAKVM(+15.99)LVLS	24 18 20 18 17 19 18 21 37	6.67E+04
F1:14139	DLTLC(+57.02)VSWDF	23 18 20 22 16 15 15 16 41 91	5.70E+04
[truncated: 24,048 more rows]
