# Supplementary material for: Complete De Novo Assembly of Monoclonal Antibody Sequences
Source: Sci Rep. 2016 Aug 26;6:31730. doi: 10.1038/srep31730 (PMC4999880; doi:10.1038/srep31730)
Supplement: Assembly results [file srep31730-s2.zip › ALPS_Data/Data_Human_Heavy/peptides_0.csv.k6.csv]

0.0805	0.1621	0.1448	0.1626	0.2230	0.2793	0.2244	1.0000	1.0000	1.0000	1.0000	1.0000	0.8203	0.7921	0.7090	0.4239	0.1056	0.0451	0.0133	0.0255	0.0519	0.0322	0.0200	0.0036	0.0012	0.0040	0.0092	0.0123	0.0077	0.0347	0.6254	0.7807	0.8273	0.5412	0.3180	0.1457	0.1010	0.1255	0.1541	0.2124	0.2259	0.1822	0.0675	0.0895	0.0839	0.0699	0.0454	0.0458	0.2516	0.7187
0.0095	0.0388	0.0597	0.0953	0.2280	0.2461	0.2334	0.2870	0.2279	0.1671	0.1923	0.1869	0.1946	0.2279	0.2290	0.2611	0.2798	0.2607	0.2216	0.1223	0.0191	0.0232	0.0302	0.0656	0.0540	0.0578	0.0873	0.0725	0.0761	0.1323	0.1589	0.1595	0.1297	0.1278	0.1093	0.0932	0.0821	0.0639	0.0815	0.1769	0.2417	0.2530	0.3646	0.4315	0.4333	0.5354	0.7889	0.6745	0.6762	0.7063
0.0006	0.0014	0.0031	0.0023	0.0061	0.0153	0.0374	0.0695	0.1199	0.1300	0.2434	0.2395	0.2242	0.2265	0.2362	0.2487	0.2660	0.2700	0.2299	0.3563	0.5297	0.5929	0.6013	0.5180	0.5129	0.5284	0.6213	0.7073	0.7073	0.7073	0.7073	0.7073	0.4164	0.0502	0.0380	0.0252	0.0165	0.0061	0.0052	0.0048	0.0023
0.0217	0.0490	0.0709	0.0847	0.1105	0.1344	0.1845	0.1883	0.1660	0.1749	0.1671	0.1896	0.1966	0.2323	0.2475	0.2923	0.4548	0.2884	0.3109	0.3405	0.3876	0.5876	0.6443	0.4120	0.1778	0.1483	0.1618	0.0254	0.1195	0.2110	0.1376	0.0661	0.0711	0.0877	0.0624	0.1366	0.1481	0.1630	0.3928	0.3720	0.1854	0.2019	0.3018	0.2421	0.1787	0.2281	0.1857	0.0211	0.0306	0.0385
0.0003	0.0006	0.0007	0.0006	0.0006	0.0005	0.0006	0.0005	0.0005	0.0004	0.0004	0.0005	0.0010	0.0013	0.0015	0.0020	0.0067	0.0141	0.0200	0.0302	0.0444	0.0433	0.0438	0.0363	0.0193	0.0185	0.0360	0.0363	0.0556	0.0718	0.1129	0.0693	0.0623	0.0465	0.0449	0.0691	0.1822	0.2680	0.3040	0.4960	0.4960	0.4960	0.4960	0.4960	0.4749	0.4498	0.4431	0.2027	0.0060	0.0046
0.0085	0.0173	0.0237	0.0267	0.0317	0.0496	0.0843	0.1301	0.3572	0.3572	0.3572	0.3572	0.3572	0.0688	0.0446	0.0228	0.0093	0.0051	0.0044	0.0053	0.0067	0.0089	0.0112
0.0016	0.0032	0.0036	0.0091	0.0117	0.0093	0.0246	0.0104	0.0280	0.0418	0.0276	0.0284	0.1552	0.2400	0.2493	0.3125	0.3125	0.3125	0.3125	0.3125	0.2968	0.2728	0.1490	0.0296	0.0331	0.0200	0.0009	0.0014	0.0056	0.0065	0.0059	0.0066	0.0082	0.0079	0.0208	0.0352	0.0939	0.0079	0.0059	0.0025	0.0010	0.0019	0.0016	0.0006
0.0089	0.0197	0.0453	0.0087	0.0060	0.0109	0.0086	0.0104	0.0104	0.0220	0.0272	0.0244	0.0506	0.0613	0.0034	0.0969	0.2850	0.2850	0.2850	0.2850	0.2850	0.2368	0.0494	0.0378	0.0364	0.0361	0.0360	0.0343	0.0265	0.0542	0.0298	0.0213	0.0129	0.0170	0.0149	0.0126	0.0052	0.0047	0.0044	0.0053	0.0038
0.0011	0.0027	0.0080	0.0088	0.0169	0.0280	0.0277	0.0647	0.0654	0.0831	0.1380	0.2058	0.1992	0.1459	0.0997	0.1163	0.2090	0.2766	0.2766	0.2766	0.2766	0.2766	0.2587	0.2470	0.1915	0.1521	0.0927	0.0187	0.0260	0.0439	0.0628	0.0725	0.0262	0.0177	0.0121	0.0074	0.0029	0.0035	0.0010
0.0318	0.0664	0.1490	0.2630	0.2630	0.2630	0.2630	0.2630	0.2512	0.2192	0.1809	0.0376	0.0180	0.0164	0.0132	0.0119	0.0065
[truncated: 104 more columns]
