# Supplementary material for: Complete De Novo Assembly of Monoclonal Antibody Sequences
Source: Sci Rep. 2016 Aug 26;6:31730. doi: 10.1038/srep31730 (PMC4999880; doi:10.1038/srep31730)
Supplement: Assembly results [file srep31730-s2.zip › ALPS_Data/Data_Human_Heavy/peptides_0.csv.k6.fasta]

>seq0
CSSVMHQALHNHYTQKSLSLSPGPPAALPAPLEKTLSKAKGQPREPQVYTLPPSREEMTKNQVSLTCLVKGFYPSDLAVEWESNGQPENNYKTTPPVLDSDGSFFLYSKLTVDKSRWQQGNVFSCSVMHEALHNHGYTAGKSLSSPGLKGSRLL
>seq1
EWLALAVLYGDDDKRYSPSLKSRLSLTKDSSKNQVVLTMTSLDPVDTGTYYCAHTRDYTDYVWGKFGSW
>seq2
DVPHSSVSVTVPSSSLGTQTYLCNVNHKPSNTKVDKRDPKL
>seq3
DKTHTCPPCPAPELLGGPSVFLFPPKPKDTLMLSRTPEVTCVVVDVSHEDPQVKFNWYVDGVEVHNAKTKPREEQYDSTYRVVSVLTVLHQDWLNGKEYKCKVSNKALPAPSSKSTSGGTAALGCLVKDYFPEPVTVSWNSGALTPPW
>seq4
WTSGQYYFKMFPANMCYYFDYWGQGTLLTVSSASTKGPSVFPLAPSSKGSTSGGEYMR
>seq5
TKGRPEQPVYTLPQNNELMTKNQ
>seq6
LSSVSVVLTVLGHQDWLDGKEYKGCKGVSNKGALPAPELAQLQL
>seq7
TTALPFVSPGKTSFPLAPAPLEGKTLSKGAKGGQPREQPVY
>seq8
SFGSFSLTTDEVGVAWLRQPPGKALEWLAVLYDGDNRKY
>seq9
SLDPVNTGTYYSSAHEK
