# Supplementary material for: Complete De Novo Assembly of Monoclonal Antibody Sequences
Source: Sci Rep. 2016 Aug 26;6:31730. doi: 10.1038/srep31730 (PMC4999880; doi:10.1038/srep31730)
Supplement: Assembly results [file srep31730-s2.zip › ALPS_Data/Data_Human_Heavy/peptides_db.csv]

scan	peptide	conf	Areas
F1:2186	DKRVEPKS	99 99 99 99 99 99 99 99	1152042
F1:2095	DKRVEPKS	99 99 99 99 99 99 99 99	1152042
F1:2047	DKRVEPKS	99 99 99 99 99 99 99 99	1152042
F1:2202	DKRVEPKS	99 99 99 99 99 99 99 99	1152042
F1:2031	DKRVEPKS	99 99 99 99 99 99 99 99	1152042
F1:2079	DKRVEPKS	99 99 99 99 99 99 99 99	1152042
F1:2168	DKRVEPKS	99 99 99 99 99 99 99 99	1152042
F1:2133	DKRVEPKS	99 99 99 99 99 99 99 99	1152042
F1:2112	DKRVEPKS	99 99 99 99 99 99 99 99	1152042
F1:2151	DKRVEPKS	99 99 99 99 99 99 99 99	1152042
F1:2015	DKRVEPKS	99 99 99 99 99 99 99 99	1152042
F1:1999	DKRVEPKS	99 99 99 99 99 99 99 99	1152042
F1:1983	DKRVEPKS	99 99 99 99 99 99 99 99	1152042
F1:2063	DKRVEPKS	99 99 99 99 99 99 99 99	1152042
F1:2473	YC(+57.02)ARHT	99 99 99 99 99 99	236449.11
F1:2457	YC(+57.02)ARHT	99 99 99 99 99 99	236449.11
F1:2441	YC(+57.02)ARHT	99 99 99 99 99 99	236449.11
F1:2491	YC(+57.02)ARHT	99 99 99 99 99 99	236449.11
F1:2721	RVEPKSC(+57.02)	99 99 99 99 99 99 99	480190.9
F1:2739	RVEPKSC(+57.02)	99 99 99 99 99 99 99	480190.9
F1:2757	RVEPKSC(+57.02)	99 99 99 99 99 99 99	480190.9
F1:2775	RVEPKSC(+57.02)	99 99 99 99 99 99 99	480190.9
F1:2705	RVEPKSC(+57.02)	99 99 99 99 99 99 99	480190.9
F1:3905	RVEPKSC(+57.02)	99 99 99 99 99 99 99	1495269.1
F1:3203	DHKPSNTKV	99 99 99 99 99 99 99 99 99	2835045.8
F1:3220	DHKPSNTKV	99 99 99 99 99 99 99 99 99	2835045.8
F1:3184	DHKPSNTKV	99 99 99 99 99 99 99 99 99	2835045.8
F1:3166	DHKPSNTKV	99 99 99 99 99 99 99 99 99	2835045.8
F1:3237	DHKPSNTKV	99 99 99 99 99 99 99 99 99	2835045.8
F1:3253	DHKPSNTKV	99 99 99 99 99 99 99 99 99	2835045.8
F1:3149	DHKPSNTKV	99 99 99 99 99 99 99 99 99	2835045.8
F1:3287	DHKPSNTKV	99 99 99 99 99 99 99 99 99	100
F1:3270	DHKPSNTKV	99 99 99 99 99 99 99 99 99	2835045.8
F1:3893	NVNHKPSNTKV	99 99 99 99 99 99 99 99 99 99 99	2.23E+07
F1:3983	NVNHKPSNTKV	99 99 99 99 99 99 99 99 99 99 99	2.23E+07
F1:3894	DKRVEPKSC(+57.02)	99 99 99 99 99 99 99 99 99	3.06E+08
F1:4016	DKRVEPKSC(+57.02)	99 99 99 99 99 99 99 99 99	100
F1:3926	DKRVEPKSC(+57.02)	99 99 99 99 99 99 99 99 99	100
F1:3960	DKRVEPKSC(+57.02)	99 99 99 99 99 99 99 99 99	100
F1:4019	DKRVEPKSC(+57.02)	99 99 99 99 99 99 99 99 99	100
F1:3990	DKRVEPKSC(+57.02)	99 99 99 99 99 99 99 99 99	100
F1:4041	DKRVEPKSC(+57.02)	99 99 99 99 99 99 99 99 99	100
F1:4101	DKRVEPKSC(+57.02)	99 99 99 99 99 99 99 99 99	100
F1:4061	DKRVEPKSC(+57.02)	99 99 99 99 99 99 99 99 99	100
F1:4080	DKRVEPKSC(+57.02)	99 99 99 99 99 99 99 99 99	100
F1:3899	KRVEPKSC(+57.02)	99 99 99 99 99 99 99 99	1.33E+07
F2:3909	DDDKRY	99 99 99 99 99 99	100
F2:3892	DDDKRY	99 99 99 99 99 99	100
F2:3944	DDDKRY	99 99 99 99 99 99	100
F2:3926	DDDKRY	99 99 99 99 99 99	100
F2:3807	DDDKRY	99 99 99 99 99 99	100
F2:3774	DDDKRY	99 99 99 99 99 99	100
F2:3841	DDDKRY	99 99 99 99 99 99	100
F2:3858	DDDKRY	99 99 99 99 99 99	100
F2:4086	DDDKRY	99 99 99 99 99 99	100
F2:3824	DDDKRY	99 99 99 99 99 99	100
F2:3791	DDDKRY	99 99 99 99 99 99	100
F2:3708	DDDKRY	99 99 99 99 99 99	100
F2:3757	DDDKRY	99 99 99 99 99 99	100
F2:4027	DDDKRY	99 99 99 99 99 99	100
F2:3998	DDDKRY	99 99 99 99 99 99	1.95E+07
F2:3875	DDDKRY	99 99 99 99 99 99	100
F2:3962	DDDKRY	99 99 99 99 99 99	1.95E+07
F2:3725	DDDKRY	99 99 99 99 99 99	100
F2:3741	DDDKRY	99 99 99 99 99 99	100
F1:3980	DGVEVHNAKTKPR	99 99 99 99 99 99 99 99 99 99 99 99 99	7461961.5
F1:3951	DGVEVHNAKTKPR	99 99 99 99 99 99 99 99 99 99 99 99 99	7461961.5
F1:4011	DGVEVHNAKTKPR	99 99 99 99 99 99 99 99 99 99 99 99 99	100
F1:3965	DGVEVHNAKTKPR	99 99 99 99 99 99 99 99 99 99 99 99 99	100
F1:4037	DGVEVHNAKTKPR	99 99 99 99 99 99 99 99 99 99 99 99 99	100
F1:4102	DGVEVHNAKTKPR	99 99 99 99 99 99 99 99 99 99 99 99 99	100
F1:3971	DGVEVHNAKTKPRG	99 99 99 99 99 99 99 99 99 99 99 99 99 99	100
F1:3977	DGKEYKC(+57.02)KVSNKA	99 99 99 99 99 99 99 99 99 99 99 99 99	100
F1:4010	NVNHKPSN(+.98)TKV	99 99 99 99 99 99 99 99 99 99 99	100
F1:4035	NVNHKPSN(+.98)TKV	99 99 99 99 99 99 99 99 99 99 99	100
F1:4049	DKRYSPS	99 99 99 99 99 99 99	542348.6
F1:4026	DKRYSPS	99 99 99 99 99 99 99	542348.6
F1:4105	DKTHTC(+57.02)PP	99 99 99 99 99 99 99 99	2557884.5
F1:4172	DKTHTC(+57.02)PP	99 99 99 99 99 99 99 99	2557884.5
F1:4201	DKTHTC(+57.02)PP	99 99 99 99 99 99 99 99	2557884.5
F1:4066	DKTHTC(+57.02)PP	99 99 99 99 99 99 99 99	2557884.5
F1:4238	DKTHTC(+57.02)PP	99 99 99 99 99 99 99 99	2557884.5
F1:4085	DKTHTC(+57.02)PP	99 99 99 99 99 99 99 99	2557884.5
F1:4123	DKTHTC(+57.02)PP	99 99 99 99 99 99 99 99	2557884.5
F1:4144	DKTHTC(+57.02)PP	99 99 99 99 99 99 99 99	2557884.5
F1:4076	NVDHKPSNTKV	99 99 99 99 99 99 99 99 99 99 99	100
F1:4069	DSKRYSP	99 99 99 99 99 99 99	542348.6
F1:4136	N(+.98)VNHKPSNTKV	99 99 99 99 99 99 99 99 99 99 99	100
F1:4149	N(+.98)VNHKPSNTKV	99 99 99 99 99 99 99 99 99 99 99	628793.8
F1:4164	N(+.98)VNHKPSNTKV	99 99 99 99 99 99 99 99 99 99 99	100
F1:4192	N(+.98)VNHKPSNTKV	99 99 99 99 99 99 99 99 99 99 99	100
F1:4114	N(+.98)VNHKPSNTKV	99 99 99 99 99 99 99 99 99 99 99	100
F1:4096	N(+.98)VNHKPSNTKV	99 99 99 99 99 99 99 99 99 99 99	100
F1:4171	DGKEYKC(+57.02)KVS	99 99 99 99 99 99 99 99 99 99	1241778.6
F1:4141	DGKEYKC(+57.02)KVS	99 99 99 99 99 99 99 99 99 99	1241778.6
F1:4196	DGKEYKC(+57.02)KVS	99 99 99 99 99 99 99 99 99 99	1241778.6
F1:4235	DGVEVHNAKTKPRGE	99 99 99 99 99 99 99 99 99 99 99 99 99 99 99	1731976.2
F1:4234	DGVEVHNAKTKPRGE	99 99 99 99 99 99 99 99 99 99 99 99 99 99 99	1840784.9
F1:4203	DGVEVHNAKTKPRGE	99 99 99 99 99 99 99 99 99 99 99 99 99 99 99	1840784.9
F1:4204	DGVEVHNAKTKPRGE	99 99 99 99 99 99 99 99 99 99 99 99 99 99 99	1731976.2
F1:4267	DGVEVHNAKTKPRGE	99 99 99 99 99 99 99 99 99 99 99 99 99 99 99	1731976.2
F1:4183	DGKEYKC(+57.02)KVSN	99 99 99 99 99 99 99 99 99 99 99	417547.6
F1:4233	DGVEVHNAKTKPRE	99 99 99 99 99 99 99 99 99 99 99 99 99 99	6330318.5
F1:4265	DGVEVHNAKTKPRE	99 99 99 99 99 99 99 99 99 99 99 99 99 99	100
F1:4197	DGVEVHNAKTKPRE	99 99 99 99 99 99 99 99 99 99 99 99 99 99	6330318.5
F1:4300	DGVEVHNAKTKPRE	99 99 99 99 99 99 99 99 99 99 99 99 99 99	100
F1:4225	DGVEVHNAKTKPRE	99 99 99 99 99 99 99 99 99 99 99 99 99 99	99848.83
F1:4199	VSPGERATLSC(+57.02)	99 99 99 99 99 99 99 99 99 99 99	109059.51
F1:4240	DKRVEPKSC(+57.02)D	99 99 99 99 99 99 99 99 99 99	75846.914
F1:4333	DGVEVHNAKTKPREE	99 99 99 99 99 99 99 99 99 99 99 99 99 99 99	132312.58
F1:4348	DGVEVHNAKTKPREE	99 99 99 99 99 99 99 99 99 99 99 99 99 99 99	264912.12
F1:4327	DGVEVHNAKTKPREE	99 99 99 99 99 99 99 99 99 99 99 99 99 99 99	264912.12
F1:4355	DGVEVHNAKTKPREEQ	99 99 99 99 99 99 99 99 99 99 99 99 99 99 99 99	409715.25
F1:4361	DKRVEPKSC(+57.02)DKTHTC(+57.02)PP	99 99 99 99 99 99 99 99 99 99 99 99 99 99 99 99 99	96052.11
F1:4811	DGVEVHN(+.98)AKTKPR	99 99 99 99 99 99 99 99 99 99 99 99 99	1432458.1
F1:4833	DGVEVHN(+.98)AKTKPR	99 99 99 99 99 99 99 99 99 99 99 99 99	1432458.1
F1:4790	DGVEVHN(+.98)AKTKPR	99 99 99 99 99 99 99 99 99 99 99 99 99	1432458.1
F1:4375	DGVQ(+.98)VHNAKTKPREQQ(+.98)	99 99 99 99 99 99 99 99 99 99 99 99 99 99 99 99	409715.25
F1:4402	DGVEVHNAK	99 99 99 99 99 99 99 99 99	574541.44
F1:4379	DGVEVHNAK	99 99 99 99 99 99 99 99 99	574541.44
F3:9980	DGVEVHNAK	99 99 99 99 99 99 99 99 99	341409.8
F3:5402	DGVEVHNAK	99 99 99 99 99 99 99 99 99	128264.945
F3:10774	DGVEVHNAK	99 99 99 99 99 99 99 99 99	813080.44
F3:6602	DGVEVHNAK	99 99 99 99 99 99 99 99 99	148284.38
F1:4474	N(+.98)VDHKPSNTKV	99 99 99 99 99 99 99 99 99 99 99	689167.4
F1:4453	N(+.98)HKPSNTKVDKRVEPKSC(+57.02)	99 99 99 99 99 99 99 99 99 99 99 99 99 99 99 99 99 99	63217.37
F1:4509	NVDHKPSN(+.98)TKV	99 99 99 99 99 99 99 99 99 99 99	689167.4
F1:4543	N(+.98)VNHKPSN(+.98)TKV	99 99 99 99 99 99 99 99 99 99 99	412226.7
F1:4615	DKSRWQ	99 99 99 99 99 99	709406.9
F1:4634	DKSRWQ	99 99 99 99 99 99	709406.9
F1:4596	DKSRWQ	99 99 99 99 99 99	709406.9
F1:5092	DGVEVHN(+.98)AKTKPRE	99 99 99 99 99 99 99 99 99 99 99 99 99 99	2111564.5
F1:5116	DGVEVHN(+.98)AKTKPRE	99 99 99 99 99 99 99 99 99 99 99 99 99 99	2111564.5
F2:4749	IC(+57.02)NVNHKPSNTKV	99 99 99 99 99 99 99 99 99 99 99 99 99	521842.53
F2:4774	IC(+57.02)NVNHKPSNTKV	99 99 99 99 99 99 99 99 99 99 99 99 99	521842.53
F1:4684	IC(+57.02)NVNHKPSNTKV	99 99 99 99 99 99 99 99 99 99 99 99 99	346449.22
F1:4666	IC(+57.02)NVNHKPSNTKV	99 99 99 99 99 99 99 99 99 99 99 99 99	346449.22
F1:5213	DGVQ(+.98)VHNAKTKPREQ(+.98)QY	99 99 99 99 99 99 99 99 99 99 99 99 99 99 99 99 99	3.70E+08
F1:5309	DGVQ(+.98)VHNAKTKPREQ(+.98)QY	99 99 99 99 99 99 99 99 99 99 99 99 99 99 99 99 99	100
F1:5333	DGVQ(+.98)VHNAKTKPREQ(+.98)QY	99 99 99 99 99 99 99 99 99 99 99 99 99 99 99 99 99	100
F1:5378	DGVQ(+.98)VHNAKTKPREQ(+.98)QY	99 99 99 99 99 99 99 99 99 99 99 99 99 99 99 99 99	5.07E+07
F1:5306	DGVQ(+.98)VHNAKTKPREQ(+.98)QY	99 99 99 99 99 99 99 99 99 99 99 99 99 99 99 99 99	100
F1:5359	DGVQ(+.98)VHNAKTKPREQ(+.98)QY	99 99 99 99 99 99 99 99 99 99 99 99 99 99 99 99 99	100
F1:5575	DGVQ(+.98)VHNAKTKPREQ(+.98)QY	99 99 99 99 99 99 99 99 99 99 99 99 99 99 99 99 99	5.07E+07
F1:5477	DGVQ(+.98)VHNAKTKPREQ(+.98)QY	99 99 99 99 99 99 99 99 99 99 99 99 99 99 99 99 99	5.07E+07
F1:5353	DGVQ(+.98)VHNAKTKPREQ(+.98)QY	99 99 99 99 99 99 99 99 99 99 99 99 99 99 99 99 99	100
F1:5550	DGVQ(+.98)VHNAKTKPREQ(+.98)QY	99 99 99 99 99 99 99 99 99 99 99 99 99 99 99 99 99	5.07E+07
F1:5281	DGVQ(+.98)VHNAKTKPREQ(+.98)QY	99 99 99 99 99 99 99 99 99 99 99 99 99 99 99 99 99	1.05E+09
F1:5602	DGVQ(+.98)VHNAKTKPREQ(+.98)QY	99 99 99 99 99 99 99 99 99 99 99 99 99 99 99 99 99	5.07E+07
F1:5584	DGVQ(+.98)VHNAKTKPREQ(+.98)QY	99 99 99 99 99 99 99 99 99 99 99 99 99 99 99 99 99	1.52E+07
F1:5707	DGVQ(+.98)VHNAKTKPREQ(+.98)QY	99 99 99 99 99 99 99 99 99 99 99 99 99 99 99 99 99	5.07E+07
F1:5629	DGVQ(+.98)VHNAKTKPREQ(+.98)QY	99 99 99 99 99 99 99 99 99 99 99 99 99 99 99 99 99	5.07E+07
F1:6129	DGVQ(+.98)VHNAKTKPREQ(+.98)QY	99 99 99 99 99 99 99 99 99 99 99 99 99 99 99 99 99	100
F1:4785	DGVEVHNARTKPRE	99 99 99 99 99 99 99 99 99 99 99 99 99 99	23609.768
F1:4812	DGVEVHN(+.98)AKTKPRG	99 99 99 99 99 99 99 99 99 99 99 99 99 99	267430.84
F1:4789	DGVEVHN(+.98)AKTKPRG	99 99 99 99 99 99 99 99 99 99 99 99 99 99	267430.84
F1:4838	DGVEVHN(+.98)AKTKPRG	99 99 99 99 99 99 99 99 99 99 99 99 99 99	267430.84
F1:4817	DGVEVHNAKT	99 99 99 99 99 99 99 99 99 99	81814.03
F1:4876	DDDKRYSPS	99 99 99 99 99 99 99 99 99	282576.5
F1:4857	DDDKRYSPS	99 99 99 99 99 99 99 99 99	282576.5
F1:4898	DKSRWQQGN	99 99 99 99 99 99 99 99 99	352826.06
F1:4881	DKSRWQQGN	99 99 99 99 99 99 99 99 99	352826.06
F1:4936	DKSRWQQ	99 99 99 99 99 99 99	239900.66
F1:4960	DKSRWQQG	99 99 99 99 99 99 99 99	5784614.5
F1:4978	DKSRWQQG	99 99 99 99 99 99 99 99	5784614.5
F1:4995	DKSRWQQG	99 99 99 99 99 99 99 99	5784614.5
F1:4943	DKSRWQQG	99 99 99 99 99 99 99 99	100
F1:5089	DGVQVHNAKTKPREQQ(+.98)Y	99 99 99 99 99 99 99 99 99 99 99 99 99 99 99 99 99	100
F1:5114	DGVEVHN(+.98)AKTKPRGE	99 99 99 99 99 99 99 99 99 99 99 99 99 99 99	375703.03
F1:5154	DGVEVHNAKTKPWEEQY	99 99 99 99 99 99 99 99 99 99 99 99 99 99 99 99 99	1035780.56
F1:5581	DGVEVHNAKTKPREEQYN	99 99 99 99 99 99 99 99 99 99 99 99 99 99 99 99 99 99	4644995
F1:5553	DGVEVHNAKTKPREEQYN	99 99 99 99 99 99 99 99 99 99 99 99 99 99 99 99 99 99	4644995
F1:5685	DGVEVHNAKTKPREEQYN	99 99 99 99 99 99 99 99 99 99 99 99 99 99 99 99 99 99	6828636
F1:5659	DGVEVHNAKTKPREEQYN	99 99 99 99 99 99 99 99 99 99 99 99 99 99 99 99 99 99	6828636
F1:5529	DGVEVHNAKTKPREEQYN	99 99 99 99 99 99 99 99 99 99 99 99 99 99 99 99 99 99	4644995
F1:5547	DGVEVHNAKTKPREEQYN	99 99 99 99 99 99 99 99 99 99 99 99 99 99 99 99 99 99	2.86E+07
F1:5649	DGVEVHNAKTKPREEQYN	99 99 99 99 99 99 99 99 99 99 99 99 99 99 99 99 99 99	2.86E+07
F1:5673	DGVEVHNAKTKPREEQYN	99 99 99 99 99 99 99 99 99 99 99 99 99 99 99 99 99 99	2.86E+07
F1:5523	DGVEVHNAKTKPREEQYN	99 99 99 99 99 99 99 99 99 99 99 99 99 99 99 99 99 99	2.86E+07
F1:5607	DGVEVHNAKTKPREEQYN	99 99 99 99 99 99 99 99 99 99 99 99 99 99 99 99 99 99	4644995
F1:5729	DGVEVHNAKTKPREEQYN	99 99 99 99 99 99 99 99 99 99 99 99 99 99 99 99 99 99	2.86E+07
F1:5700	DGVEVHNAKTKPREEQYN	99 99 99 99 99 99 99 99 99 99 99 99 99 99 99 99 99 99	2.86E+07
F1:5201	DGVEVHNAKTKPREEQYN	99 99 99 99 99 99 99 99 99 99 99 99 99 99 99 99 99 99	1563815.1
F1:5574	DGVEVHNAKTKPREEQYN	99 99 99 99 99 99 99 99 99 99 99 99 99 99 99 99 99 99	2.86E+07
F1:5744	DGVEVHNAKTKPREEQYN	99 99 99 99 99 99 99 99 99 99 99 99 99 99 99 99 99 99	100
F1:5184	EEMTKNQVS	99 99 99 99 99 99 99 99 99	252663.03
F1:5247	DGVEVHNAKTKPREEQY	99 99 99 99 99 99 99 99 99 99 99 99 99 99 99 99 99	4.02E+07
F1:5220	DGVEVHNAKTKPREEQY	99 99 99 99 99 99 99 99 99 99 99 99 99 99 99 99 99	4.02E+07
F1:5237	DGVEVHNAKTKPREEQY	99 99 99 99 99 99 99 99 99 99 99 99 99 99 99 99 99	3.70E+08
F1:5285	DGVEVHNAKTKPREEQY	99 99 99 99 99 99 99 99 99 99 99 99 99 99 99 99 99	100
F1:5261	DGVEVHNAKTKPREEQY	99 99 99 99 99 99 99 99 99 99 99 99 99 99 99 99 99	3.70E+08
F1:5273	DGVEVHNAKTKPREEQY	99 99 99 99 99 99 99 99 99 99 99 99 99 99 99 99 99	100
F1:5384	DGVEVHNAKTKPREEQY	99 99 99 99 99 99 99 99 99 99 99 99 99 99 99 99 99	1.52E+07
F1:5234	DGVEVHNAKTKPREEQY	99 99 99 99 99 99 99 99 99 99 99 99 99 99 99 99 99	1.05E+09
F1:5484	DGVEVHNAKTKPREEQY	99 99 99 99 99 99 99 99 99 99 99 99 99 99 99 99 99	1.52E+07
F1:5256	DGVEVHNAKTKPREEQY	99 99 99 99 99 99 99 99 99 99 99 99 99 99 99 99 99	1.05E+09
F1:5329	DGVEVHNAKTKPREEQY	99 99 99 99 99 99 99 99 99 99 99 99 99 99 99 99 99	100
F1:5207	DGVEVHNAKTKPREEQY	99 99 99 99 99 99 99 99 99 99 99 99 99 99 99 99 99	100
F1:5462	DGVEVHNAKTKPREEQY	99 99 99 99 99 99 99 99 99 99 99 99 99 99 99 99 99	1.52E+07
F1:5557	DGVEVHNAKTKPREEQY	99 99 99 99 99 99 99 99 99 99 99 99 99 99 99 99 99	1.52E+07
F1:5510	DGVEVHNAKTKPREEQY	99 99 99 99 99 99 99 99 99 99 99 99 99 99 99 99 99	1.52E+07
F1:5535	DGVEVHNAKTKPREEQY	99 99 99 99 99 99 99 99 99 99 99 99 99 99 99 99 99	1.52E+07
F1:5654	DGVEVHNAKTKPREEQY	99 99 99 99 99 99 99 99 99 99 99 99 99 99 99 99 99	5.07E+07
F1:5942	DGVEVHNAKTKPREEQY	99 99 99 99 99 99 99 99 99 99 99 99 99 99 99 99 99	100
F1:5759	DGVEVHNAKTKPREEQY	99 99 99 99 99 99 99 99 99 99 99 99 99 99 99 99 99	5.07E+07
F3:5762	SRLSLTK	99 99 99 99 99 99 99	100
F3:5729	SRLSLTK	99 99 99 99 99 99 99	100
F3:5654	SRLSLTK	99 99 99 99 99 99 99	4.32E+07
F3:5685	SRLSLTK	99 99 99 99 99 99 99	4.32E+07
F3:5800	SRLSLTK	99 99 99 99 99 99 99	100
F3:5825	SRLSLTK	99 99 99 99 99 99 99	100
F3:5853	SRLSLTK	99 99 99 99 99 99 99	100
F3:4999	SRLSLTK	99 99 99 99 99 99 99	100
F1:5411	DGVEVHNAKTKPREEQ(+.98)Y	99 99 99 99 99 99 99 99 99 99 99 99 99 99 99 99 99	100
F1:5404	DGVEVHNAKTKPREEQ(+.98)Y	99 99 99 99 99 99 99 99 99 99 99 99 99 99 99 99 99	100
F1:5428	DGVEVHNAKTKPREEQ(+.98)Y	99 99 99 99 99 99 99 99 99 99 99 99 99 99 99 99 99	100
F1:6554	DGVEVHNAKTKPREEQ(+.98)Y	99 99 99 99 99 99 99 99 99 99 99 99 99 99 99 99 99	4443124.5
F1:5437	DGVQVHNAKTKPREQ(+.98)Q(+.98)Y	99 99 99 99 99 99 99 99 99 99 99 99 99 99 99 99 99	1.52E+07
F1:5452	DGVQVHN(+.98)AKTKPREQ(+.98)QY	99 99 99 99 99 99 99 99 99 99 99 99 99 99 99 99 99	5.07E+07
F1:5681	DGVQVHN(+.98)AKTKPREQ(+.98)QY	99 99 99 99 99 99 99 99 99 99 99 99 99 99 99 99 99	5.07E+07
F1:5485	DSSKNQVV	99 99 99 99 99 99 99 99	201346.95
F1:5490	YIC(+57.02)NVNHKPSNTKV	99 99 99 99 99 99 99 99 99 99 99 99 99 99	796069.1
F1:5513	YIC(+57.02)NVNHKPSNTKV	99 99 99 99 99 99 99 99 99 99 99 99 99 99	796069.1
F1:5524	DGVQ(+.98)VHNAKTKPREQQ(+.98)Y	99 99 99 99 99 99 99 99 99 99 99 99 99 99 99 99 99	5.07E+07
F1:5501	DGVQ(+.98)VHNAKTKPREQQ(+.98)Y	99 99 99 99 99 99 99 99 99 99 99 99 99 99 99 99 99	5.07E+07
F1:8064	DSATYYC(+57.02)ARDH	99 99 99 99 99 99 99 99 99 99 99	101507.414
F1:6664	DGVEVHNARTKPREEQY	99 99 99 99 99 99 99 99 99 99 99 99 99 99 99 99 99	417993.06
F1:6034	DGVEVHNARTKPREEQY	99 99 99 99 99 99 99 99 99 99 99 99 99 99 99 99 99	4592839.5
F1:6007	DGVEVHNARTKPREEQY	99 99 99 99 99 99 99 99 99 99 99 99 99 99 99 99 99	4592839.5
F1:5722	DGVEVHNARTKPREEQY	99 99 99 99 99 99 99 99 99 99 99 99 99 99 99 99 99	996930.7
F1:5705	DGVEVHNARTKPREEQY	99 99 99 99 99 99 99 99 99 99 99 99 99 99 99 99 99	169613.56
F1:5994	DGVEVHNARTKPREEQY	99 99 99 99 99 99 99 99 99 99 99 99 99 99 99 99 99	2172703.2
F2:6073	IRQPPGKAL	99 99 99 99 99 99 99 99 99	4.16E+07
F2:6042	IRQPPGKAL	99 99 99 99 99 99 99 99 99	4.16E+07
F2:5981	IRQPPGKAL	99 99 99 99 99 99 99 99 99	4.16E+07
F2:6011	IRQPPGKAL	99 99 99 99 99 99 99 99 99	4.16E+07
F2:6106	IRQPPGKAL	99 99 99 99 99 99 99 99 99	100
F1:5774	IRQPPGKAL	99 99 99 99 99 99 99 99 99	299607.12
F1:6310	DGVEVHN(+.98)AKTKPREEQY	99 99 99 99 99 99 99 99 99 99 99 99 99 99 99 99 99	3.35E+07
F1:6298	DGVEVHN(+.98)AKTKPREEQY	99 99 99 99 99 99 99 99 99 99 99 99 99 99 99 99 99	1957891.2
F1:6281	DGVEVHN(+.98)AKTKPREEQY	99 99 99 99 99 99 99 99 99 99 99 99 99 99 99 99 99	3.35E+07
F1:6340	DGVEVHN(+.98)AKTKPREEQY	99 99 99 99 99 99 99 99 99 99 99 99 99 99 99 99 99	100
F1:6309	DGVEVHN(+.98)AKTKPREEQY	99 99 99 99 99 99 99 99 99 99 99 99 99 99 99 99 99	9.14E+07
F1:5802	DGVEVHN(+.98)AKTKPREEQY	99 99 99 99 99 99 99 99 99 99 99 99 99 99 99 99 99	2029434.2
F1:5775	DGVEVHN(+.98)AKTKPREEQY	99 99 99 99 99 99 99 99 99 99 99 99 99 99 99 99 99	2029434.2
F1:6334	DGVEVHN(+.98)AKTKPREEQY	99 99 99 99 99 99 99 99 99 99 99 99 99 99 99 99 99	9.14E+07
F1:6360	DGVEVHN(+.98)AKTKPREEQY	99 99 99 99 99 99 99 99 99 99 99 99 99 99 99 99 99	100
F1:6280	DGVEVHN(+.98)AKTKPREEQY	99 99 99 99 99 99 99 99 99 99 99 99 99 99 99 99 99	9.14E+07
F1:5782	DGVEVHN(+.98)AKTKPREEQY	99 99 99 99 99 99 99 99 99 99 99 99 99 99 99 99 99	6242033
F1:5808	DGVEVHN(+.98)AKTKPREEQY	99 99 99 99 99 99 99 99 99 99 99 99 99 99 99 99 99	6242033
F1:6366	DGVEVHN(+.98)AKTKPREEQY	99 99 99 99 99 99 99 99 99 99 99 99 99 99 99 99 99	1758843.5
F1:6431	DGVEVHN(+.98)AKTKPREEQY	99 99 99 99 99 99 99 99 99 99 99 99 99 99 99 99 99	1758843.5
F1:6397	DGVEVHN(+.98)AKTKPREEQY	99 99 99 99 99 99 99 99 99 99 99 99 99 99 99 99 99	1758843.5
F1:6327	DGVEVHN(+.98)AKTKPREEQY	99 99 99 99 99 99 99 99 99 99 99 99 99 99 99 99 99	1957891.2
F1:6386	DGVEVHN(+.98)AKTKPREEQY	99 99 99 99 99 99 99 99 99 99 99 99 99 99 99 99 99	4443124.5
F1:5969	DGVEVHN(+.98)AKTKPREEQY	99 99 99 99 99 99 99 99 99 99 99 99 99 99 99 99 99	100
F1:5997	DGVEVHN(+.98)AKTKPREEQY	99 99 99 99 99 99 99 99 99 99 99 99 99 99 99 99 99	100
F1:5892	DGVEVHNA	99 99 99 99 99 99 99 99	1380034.6
F1:5865	DGVEVHNA	99 99 99 99 99 99 99 99	1380034.6
F1:5922	DGVEVHNAKTKPREEQF	99 99 99 99 99 99 99 99 99 99 99 99 99 99 99 99 99	100
F1:6064	TYIC(+57.02)NVNHKPSNTKV	99 99 99 99 99 99 99 99 99 99 99 99 99 99 99	1.84E+07
F1:6073	TYIC(+57.02)NVNHKPSNTKV	99 99 99 99 99 99 99 99 99 99 99 99 99 99 99	1.16E+07
F1:6047	TYIC(+57.02)NVNHKPSNTKV	99 99 99 99 99 99 99 99 99 99 99 99 99 99 99	1.16E+07
F1:6093	TYIC(+57.02)NVNHKPSNTKV	99 99 99 99 99 99 99 99 99 99 99 99 99 99 99	1.84E+07
F1:6098	TYIC(+57.02)NVNHKPSNTKV	99 99 99 99 99 99 99 99 99 99 99 99 99 99 99	1.16E+07
F1:6036	TYIC(+57.02)NVNHKPSNTKV	99 99 99 99 99 99 99 99 99 99 99 99 99 99 99	1.84E+07
F1:6061	TYIC(+57.02)NVNHKPSNTKV	99 99 99 99 99 99 99 99 99 99 99 99 99 99 99	305094.75
F1:6120	TYIC(+57.02)NVNHKPSNTKV	99 99 99 99 99 99 99 99 99 99 99 99 99 99 99	100
F1:6115	DDDKRYSPSLK	99 99 99 99 99 99 99 99 99 99 99	3329109.8
F1:6142	DDDKRYSPSLK	99 99 99 99 99 99 99 99 99 99 99	3329109.8
F1:6088	DDDKRYSPSLK	99 99 99 99 99 99 99 99 99 99 99	3329109.8
F1:6198	DKTHTC(+57.02)PPC(+57.02)PAP	99 99 99 99 99 99 99 99 99 99 99 99	1240569.2
F1:6168	DKTHTC(+57.02)PPC(+57.02)PAP	99 99 99 99 99 99 99 99 99 99 99 99	1240569.2
F1:6140	DKTHTC(+57.02)PPC(+57.02)PAP	99 99 99 99 99 99 99 99 99 99 99 99	1240569.2
F1:6197	DKTHTC(+57.02)PPC(+57.02)PAP	99 99 99 99 99 99 99 99 99 99 99 99	3415744.5
F1:6165	DKTHTC(+57.02)PPC(+57.02)PAP	99 99 99 99 99 99 99 99 99 99 99 99	3415744.5
F1:6223	DKTHTC(+57.02)PPC(+57.02)PAP	99 99 99 99 99 99 99 99 99 99 99 99	1240569.2
F1:6138	DKTHTC(+57.02)PPC(+57.02)PAP	99 99 99 99 99 99 99 99 99 99 99 99	3415744.5
F1:6250	YYC(+57.02)ARHT	99 99 99 99 99 99 99	4506635.5
F3:7053	LFPPKPK	99 99 99 99 99 99 99	1.24E+08
F3:6579	LFPPKPK	99 99 99 99 99 99 99	100
F3:7454	LFPPKPK	99 99 99 99 99 99 99	100
F3:7218	LFPPKPK	99 99 99 99 99 99 99	1.24E+08
F3:7119	LFPPKPK	99 99 99 99 99 99 99	1.24E+08
F3:7304	LFPPKPK	99 99 99 99 99 99 99	1.24E+08
F3:6993	LFPPKPK	99 99 99 99 99 99 99	1.24E+08
F3:6961	LFPPKPK	99 99 99 99 99 99 99	1.24E+08
F3:7022	LFPPKPK	99 99 99 99 99 99 99	1.24E+08
F3:6754	LFPPKPK	99 99 99 99 99 99 99	1.24E+08
F3:7278	LFPPKPK	99 99 99 99 99 99 99	1.24E+08
F3:6626	LFPPKPK	99 99 99 99 99 99 99	1.24E+08
F3:6729	LFPPKPK	99 99 99 99 99 99 99	1.24E+08
F3:7243	LFPPKPK	99 99 99 99 99 99 99	1.24E+08
F3:6605	LFPPKPK	99 99 99 99 99 99 99	1.24E+08
F3:7186	LFPPKPK	99 99 99 99 99 99 99	1.24E+08
F3:6875	LFPPKPK	99 99 99 99 99 99 99	1.24E+08
F3:6700	LFPPKPK	99 99 99 99 99 99 99	1.24E+08
F3:6782	LFPPKPK	99 99 99 99 99 99 99	1.24E+08
F3:7426	LFPPKPK	99 99 99 99 99 99 99	100
F3:7398	LFPPKPK	99 99 99 99 99 99 99	100
F3:7086	LFPPKPK	99 99 99 99 99 99 99	1.24E+08
F3:6678	LFPPKPK	99 99 99 99 99 99 99	1.24E+08
F3:7337	LFPPKPK	99 99 99 99 99 99 99	1.24E+08
F3:6809	LFPPKPK	99 99 99 99 99 99 99	1.24E+08
F3:6934	LFPPKPK	99 99 99 99 99 99 99	1.24E+08
F3:6842	LFPPKPK	99 99 99 99 99 99 99	1.24E+08
F3:6906	LFPPKPK	99 99 99 99 99 99 99	1.24E+08
F3:6650	LFPPKPK	99 99 99 99 99 99 99	1.24E+08
F1:6623	LFPPKPK	99 99 99 99 99 99 99	6348765.5
F1:6350	LFPPKPK	99 99 99 99 99 99 99	6348765.5
F1:6549	LFPPKPK	99 99 99 99 99 99 99	6348765.5
F1:6732	LFPPKPK	99 99 99 99 99 99 99	6348765.5
F1:6706	LFPPKPK	99 99 99 99 99 99 99	6348765.5
F1:6438	LFPPKPK	99 99 99 99 99 99 99	6348765.5
F1:6495	LFPPKPK	99 99 99 99 99 99 99	6348765.5
F1:6599	LFPPKPK	99 99 99 99 99 99 99	6348765.5
F1:6380	LFPPKPK	99 99 99 99 99 99 99	6348765.5
F1:6324	LFPPKPK	99 99 99 99 99 99 99	6348765.5
F1:6468	LFPPKPK	99 99 99 99 99 99 99	6348765.5
F1:6782	LFPPKPK	99 99 99 99 99 99 99	6348765.5
F1:6649	LFPPKPK	99 99 99 99 99 99 99	6348765.5
F1:6575	LFPPKPK	99 99 99 99 99 99 99	6348765.5
F1:6757	LFPPKPK	99 99 99 99 99 99 99	6348765.5
F1:6831	LFPPKPK	99 99 99 99 99 99 99	6348765.5
F1:6522	LFPPKPK	99 99 99 99 99 99 99	6348765.5
F1:6678	LFPPKPK	99 99 99 99 99 99 99	6348765.5
F1:6409	LFPPKPK	99 99 99 99 99 99 99	6348765.5
F1:6806	LFPPKPK	99 99 99 99 99 99 99	6348765.5
F1:6906	LFPPKPK	99 99 99 99 99 99 99	6348765.5
F1:6934	LFPPKPK	99 99 99 99 99 99 99	6348765.5
F1:6864	LFPPKPK	99 99 99 99 99 99 99	6348765.5
F1:6355	DNSKNSLYLQMTSLRAN	99 99 99 99 99 99 99 99 99 99 99 99 99 99 99 99 99	557894.06
F1:6391	DTGTYYC(+57.02)VHRS	99 99 99 99 99 99 99 99 99 99 99	3386031
F1:6363	DTGTYYC(+57.02)VHRS	99 99 99 99 99 99 99 99 99 99 99	3386031
F1:6415	DGKRYSPSLKSRL	99 99 99 99 99 99 99 99 99 99 99 99 99	3442598.5
F1:6446	DGKRYSPSLKSRL	99 99 99 99 99 99 99 99 99 99 99 99 99	3442598.5
F1:6453	DKRYSPSLKSRL	99 99 99 99 99 99 99 99 99 99 99 99	1.56E+07
F1:6478	DKRYSPSLKSRL	99 99 99 99 99 99 99 99 99 99 99 99	1.56E+07
F1:6422	DKRYSPSLKSRL	99 99 99 99 99 99 99 99 99 99 99 99	1.56E+07
F1:6503	DKRYSPSLKSRL	99 99 99 99 99 99 99 99 99 99 99 99	100
F1:6528	DKRYSPSLKSRL	99 99 99 99 99 99 99 99 99 99 99 99	100
F1:6461	DGVEVHN(+.98)AKTKPREEQ(+.98)Y	99 99 99 99 99 99 99 99 99 99 99 99 99 99 99 99 99	100
F1:6472	DGVEVHN(+.98)AKTKPREEQ(+.98)Y	99 99 99 99 99 99 99 99 99 99 99 99 99 99 99 99 99	100
F1:6490	TYIC(+57.02)NVN(+.98)HKPSNTKV	99 99 99 99 99 99 99 99 99 99 99 99 99 99 99	1124147.8
F1:6464	TYIC(+57.02)NVN(+.98)HKPSNTKV	99 99 99 99 99 99 99 99 99 99 99 99 99 99 99	1124147.8
F1:6473	TYIC(+57.02)NVN(+.98)HKPSNTKV	99 99 99 99 99 99 99 99 99 99 99 99 99 99 99	1912601.4
F1:6500	TYIC(+57.02)NVN(+.98)HKPSNTKV	99 99 99 99 99 99 99 99 99 99 99 99 99 99 99	1912601.4
F1:6931	DKRYSPSLKSRLSITK	99 99 99 99 99 99 99 99 99 99 99 99 99 99 99 99	9.05E+07
F1:6901	DKRYSPSLKSRLSITK	99 99 99 99 99 99 99 99 99 99 99 99 99 99 99 99	9.05E+07
F1:6843	DKRYSPSLKSRLSITK	99 99 99 99 99 99 99 99 99 99 99 99 99 99 99 99	9.05E+07
F1:6884	DKRYSPSLKSRLSITK	99 99 99 99 99 99 99 99 99 99 99 99 99 99 99 99	1.14E+07
F1:6958	DKRYSPSLKSRLSITK	99 99 99 99 99 99 99 99 99 99 99 99 99 99 99 99	100
F1:6984	DKRYSPSLKSRLSITK	99 99 99 99 99 99 99 99 99 99 99 99 99 99 99 99	100
F1:7011	DKRYSPSLKSRLSITK	99 99 99 99 99 99 99 99 99 99 99 99 99 99 99 99	100
F1:7040	DKRYSPSLKSRLSITK	99 99 99 99 99 99 99 99 99 99 99 99 99 99 99 99	100
F1:6913	DKRYSPSLKSRLSITK	99 99 99 99 99 99 99 99 99 99 99 99 99 99 99 99	1.14E+07
F1:7070	DKRYSPSLKSRLSITK	99 99 99 99 99 99 99 99 99 99 99 99 99 99 99 99	100
F1:7182	DKRYSPSLKSRLSITK	99 99 99 99 99 99 99 99 99 99 99 99 99 99 99 99	100
F1:7153	DKRYSPSLKSRLSITK	99 99 99 99 99 99 99 99 99 99 99 99 99 99 99 99	100
F1:7094	DKRYSPSLKSRLSITK	99 99 99 99 99 99 99 99 99 99 99 99 99 99 99 99	100
F1:7122	DKRYSPSLKSRLSITK	99 99 99 99 99 99 99 99 99 99 99 99 99 99 99 99	100
F1:7209	DKRYSPSLKSRLSITK	99 99 99 99 99 99 99 99 99 99 99 99 99 99 99 99	100
F1:7386	DKRYSPSLKSRLSITK	99 99 99 99 99 99 99 99 99 99 99 99 99 99 99 99	100
F1:7362	DKRYSPSLKSRLSITK	99 99 99 99 99 99 99 99 99 99 99 99 99 99 99 99	100
F1:7295	DKRYSPSLKSRLSITK	99 99 99 99 99 99 99 99 99 99 99 99 99 99 99 99	100
F1:6990	DGVEVHN(+.98)ARTKPREEQY	99 99 99 99 99 99 99 99 99 99 99 99 99 99 99 99 99	139570.05
F1:6597	TYIC(+57.02)NVNHKPSN(+.98)TKV	99 99 99 99 99 99 99 99 99 99 99 99 99 99 99	1019699
F1:6612	TYIC(+57.02)NVNHKPSN(+.98)TKV	99 99 99 99 99 99 99 99 99 99 99 99 99 99 99	592637.75
F1:6619	TYIC(+57.02)NVNHKPSN(+.98)TKV	99 99 99 99 99 99 99 99 99 99 99 99 99 99 99	1019699
F1:6588	TYIC(+57.02)NVNHKPSN(+.98)TKV	99 99 99 99 99 99 99 99 99 99 99 99 99 99 99	592637.75
F1:6802	DTGTYYC(+57.02)AHRQ(+.98)	99 99 99 99 99 99 99 99 99 99 99	504435.47
F1:6791	DTGTYYC(+57.02)AHRQ(+.98)	99 99 99 99 99 99 99 99 99 99 99	123363.82
F1:6779	DTGTYYC(+57.02)AHRQ(+.98)	99 99 99 99 99 99 99 99 99 99 99	504435.47
F1:6667	DNKRYSPSLKSRL	99 99 99 99 99 99 99 99 99 99 99 99 99	586070.06
F1:6684	GTQTYIC(+57.02)NVNHKPSNTKV	99 99 99 99 99 99 99 99 99 99 99 99 99 99 99 99 99 99	678791.25
F1:6662	GTQTYIC(+57.02)NVNHKPSNTKV	99 99 99 99 99 99 99 99 99 99 99 99 99 99 99 99 99 99	678791.25
F1:6702	HNHYTQKSLSLSPG	99 99 99 99 99 99 99 99 99 99 99 99 99 99	401700.78
F1:6685	HNHYTQKSLSLSPG	99 99 99 99 99 99 99 99 99 99 99 99 99 99	401700.78
F1:7208	DDDKRYSPSLKSRL	99 99 99 99 99 99 99 99 99 99 99 99 99 99	2.11E+07
F1:7181	DDDKRYSPSLKSRL	99 99 99 99 99 99 99 99 99 99 99 99 99 99	2.11E+07
F1:7174	DDDKRYSPSLKSRL	99 99 99 99 99 99 99 99 99 99 99 99 99 99	6.70E+07
F1:7199	DDDKRYSPSLKSRL	99 99 99 99 99 99 99 99 99 99 99 99 99 99	6.70E+07
F1:7224	DDDKRYSPSLKSRL	99 99 99 99 99 99 99 99 99 99 99 99 99 99	6.70E+07
F1:7235	DDDKRYSPSLKSRL	99 99 99 99 99 99 99 99 99 99 99 99 99 99	2.11E+07
F1:7428	DDDKRYSPSLKSRL	99 99 99 99 99 99 99 99 99 99 99 99 99 99	430808.78
F1:7437	DDDKRYSPSLKSRL	99 99 99 99 99 99 99 99 99 99 99 99 99 99	1315715.9
F1:7249	DDDKRYSPSLKSRL	99 99 99 99 99 99 99 99 99 99 99 99 99 99	100
F1:7155	DDDKRYSPSLKSRL	99 99 99 99 99 99 99 99 99 99 99 99 99 99	2.11E+07
F1:7301	DDDKRYSPSLKSRL	99 99 99 99 99 99 99 99 99 99 99 99 99 99	100
F1:7144	DDDKRYSPSLKSRL	99 99 99 99 99 99 99 99 99 99 99 99 99 99	100
F1:7276	DDDKRYSPSLKSRL	99 99 99 99 99 99 99 99 99 99 99 99 99 99	100
F1:7413	DDDKRYSPSLKSRL	99 99 99 99 99 99 99 99 99 99 99 99 99 99	1315715.9
F1:7324	DDDKRYSPSLKSRL	99 99 99 99 99 99 99 99 99 99 99 99 99 99	100
F1:7265	DDDKRYSPSLKSRL	99 99 99 99 99 99 99 99 99 99 99 99 99 99	100
F1:7461	DDDKRYSPSLKSRL	99 99 99 99 99 99 99 99 99 99 99 99 99 99	1315715.9
F1:7346	DDDKRYSPSLKSRL	99 99 99 99 99 99 99 99 99 99 99 99 99 99	100
F1:6774	DDDKRYSPSLKSRL	99 99 99 99 99 99 99 99 99 99 99 99 99 99	206333
F1:6871	DKRYSPSLKSRVTITK	99 99 99 99 99 99 99 99 99 99 99 99 99 99 99 99	9.05E+07
F1:6854	DKRYSPSLKSRVTITK	99 99 99 99 99 99 99 99 99 99 99 99 99 99 99 99	1.14E+07
F1:7275	DKRYSPSLRTRLTIMR	99 99 99 99 99 99 99 99 99 99 99 99 99 99 99 99	3678648.5
F1:6866	DKRYSPSLRTRLTIMR	99 99 99 99 99 99 99 99 99 99 99 99 99 99 99 99	2618330
F1:7061	DKRYSPSLRTRLTIMR	99 99 99 99 99 99 99 99 99 99 99 99 99 99 99 99	6558723.5
F1:6953	DSVKGRFTISR	99 99 99 99 99 99 99 99 99 99 99	238789.81
F1:6953	DSVKGRFTLSR	99 99 99 99 99 99 99 99 99 99 99	238789.81
F1:7031	SPSLKSRLSITK	99 99 99 99 99 99 99 99 99 99 99 99	924159.4
F1:7027	SPSLKSRLSITK	99 99 99 99 99 99 99 99 99 99 99 99	2.05E+07
F1:7058	SPSLKSRLSITK	99 99 99 99 99 99 99 99 99 99 99 99	2.05E+07
F1:6998	SPSLKSRLSITK	99 99 99 99 99 99 99 99 99 99 99 99	2.05E+07
F1:7082	SPSLKSRLSITK	99 99 99 99 99 99 99 99 99 99 99 99	100
F1:7083	HEALHNHYTQKSLSLSPG	99 99 99 99 99 99 99 99 99 99 99 99 99 99 99 99 99 99	1374779.1
F3:7583	HEALHNHYTQKSLSLSPG	99 99 99 99 99 99 99 99 99 99 99 99 99 99 99 99 99 99	234964.94
F1:7055	HEALHNHYTQKSLSLSPG	99 99 99 99 99 99 99 99 99 99 99 99 99 99 99 99 99 99	1374779.1
F1:7067	HEALHNHYTQKSLSLSPG	99 99 99 99 99 99 99 99 99 99 99 99 99 99 99 99 99 99	316308.16
F1:7095	HEALHNHYTQKSLSLSPG	99 99 99 99 99 99 99 99 99 99 99 99 99 99 99 99 99 99	316308.16
F1:7300	DSKRYSPSLKNRLTVTK	99 99 99 99 99 99 99 99 99 99 99 99 99 99 99 99 99	3678648.5
F1:7250	DSKRYSPSLKNRLTVTK	99 99 99 99 99 99 99 99 99 99 99 99 99 99 99 99 99	3678648.5
F1:7085	DKKDYNPSLKSRLTISK	99 99 99 99 99 99 99 99 99 99 99 99 99 99 99 99 99	6558723.5
F3:7645	EEM(+15.99)TKNQVSLT	99 99 99 99 99 99 99 99 99 99 99	4852518
F3:7614	EEM(+15.99)TKNQVSLT	99 99 99 99 99 99 99 99 99 99 99	4852518
F1:7175	EEM(+15.99)TKNQVSLT	99 99 99 99 99 99 99 99 99 99 99	100
F1:7254	DTGTYYC(+57.02)AHG	99 99 99 99 99 99 99 99 99 99	98385.94
F1:7698	DDDRRYSPSLKSRL	99 99 99 99 99 99 99 99 99 99 99 99 99 99	274928.88
F1:7297	DWLNGKEYKC(+57.02)KVSNK	99 99 99 99 99 99 99 99 99 99 99 99 99 99 99	264076.6
F1:7385	DTGTYYC(+57.02)AH	99 99 99 99 99 99 99 99 99	3710137.8
F1:7409	DTGTYYC(+57.02)AH	99 99 99 99 99 99 99 99 99	3710137.8
F1:7360	DTGTYYC(+57.02)AH	99 99 99 99 99 99 99 99 99	100
F1:7434	DTGTYYC(+57.02)AH	99 99 99 99 99 99 99 99 99	100
F1:7423	ALHNHYTQKSLSLSPG	99 99 99 99 99 99 99 99 99 99 99 99 99 99 99 99	493697.28
F1:7397	ALHNHYTQKSLSLSPG	99 99 99 99 99 99 99 99 99 99 99 99 99 99 99 99	493697.28
F1:7416	ALHNHYTQKSLSLSPG	99 99 99 99 99 99 99 99 99 99 99 99 99 99 99 99	160402.83
F1:8351	Q(+.98)KSLSLSPG	99 99 99 99 99 99 99 99 99	2903849
F1:8323	Q(+.98)KSLSLSPG	99 99 99 99 99 99 99 99 99	2903849
F1:7455	DWLNGKEYKC(+57.02)KVSNKA	99 99 99 99 99 99 99 99 99 99 99 99 99 99 99 99	401555.1
F3:7991	GQPREPQVY	99 99 99 99 99 99 99 99 99	100
F3:7896	GQPREPQVY	99 99 99 99 99 99 99 99 99	7.12E+07
F3:7924	GQPREPQVY	99 99 99 99 99 99 99 99 99	7.12E+07
F3:7954	GQPREPQVY	99 99 99 99 99 99 99 99 99	7.12E+07
F2:7876	GQPREPQVY	99 99 99 99 99 99 99 99 99	1.85E+08
F3:7862	GQPREPQVY	99 99 99 99 99 99 99 99 99	7.12E+07
F2:7937	GQPREPQVY	99 99 99 99 99 99 99 99 99	1.85E+08
F3:8029	GQPREPQVY	99 99 99 99 99 99 99 99 99	100
F2:7901	GQPREPQVY	99 99 99 99 99 99 99 99 99	1.85E+08
F2:7972	GQPREPQVY	99 99 99 99 99 99 99 99 99	1.85E+08
F2:8084	GQPREPQVY	99 99 99 99 99 99 99 99 99	100
F1:7506	DDDKRYSPSLKSRLN	99 99 99 99 99 99 99 99 99 99 99 99 99 99 99	621648.9
F1:7496	DDDKRYSPSLKSRLN	99 99 99 99 99 99 99 99 99 99 99 99 99 99 99	2460997
F2:8030	MISRTPEVT	99 99 99 99 99 99 99 99 99	1.80E+07
F2:7996	MISRTPEVT	99 99 99 99 99 99 99 99 99	1.80E+07
F2:7965	MISRTPEVT	99 99 99 99 99 99 99 99 99	1.80E+07
F2:8061	MISRTPEVT	99 99 99 99 99 99 99 99 99	1.80E+07
F1:7537	DTATYYC(+57.02)AH	99 99 99 99 99 99 99 99 99	114250.4
F1:7597	HYTQKSLSLSPG	99 99 99 99 99 99 99 99 99 99 99 99	2556146.5
F1:7573	HYTQKSLSLSPG	99 99 99 99 99 99 99 99 99 99 99 99	1775304.1
F1:7602	HYTQKSLSLSPG	99 99 99 99 99 99 99 99 99 99 99 99	1775304.1
F1:7572	HYTQKSLSLSPG	99 99 99 99 99 99 99 99 99 99 99 99	2556146.5
F1:7544	HYTQKSLSLSPG	99 99 99 99 99 99 99 99 99 99 99 99	1775304.1
F1:7543	HYTQKSLSLSPG	99 99 99 99 99 99 99 99 99 99 99 99	2556146.5
F1:7855	DDDKRYSPSLRTRLTIMR	99 99 99 99 99 99 99 99 99 99 99 99 99 99 99 99 99 99	5204883
F1:7829	DDDKRYSPSLRTRLTIMR	99 99 99 99 99 99 99 99 99 99 99 99 99 99 99 99 99 99	5204883
F1:7585	DDDKRYSPSLRTRLTIMR	99 99 99 99 99 99 99 99 99 99 99 99 99 99 99 99 99 99	2466414.2
F1:7630	DDDKRYSPSLKSRLSITK	99 99 99 99 99 99 99 99 99 99 99 99 99 99 99 99 99 99	1.87E+07
F1:7642	DDDKRYSPSLKSRLSITK	99 99 99 99 99 99 99 99 99 99 99 99 99 99 99 99 99 99	1.84E+08
F1:7614	DDDKRYSPSLKSRLSITK	99 99 99 99 99 99 99 99 99 99 99 99 99 99 99 99 99 99	1.84E+08
F1:7668	DDDKRYSPSLKSRLSITK	99 99 99 99 99 99 99 99 99 99 99 99 99 99 99 99 99 99	2.55E+07
F1:7653	DDDKRYSPSLKSRLSITK	99 99 99 99 99 99 99 99 99 99 99 99 99 99 99 99 99 99	1.87E+07
F1:7727	DDDKRYSPSLKSRLSITK	99 99 99 99 99 99 99 99 99 99 99 99 99 99 99 99 99 99	2.55E+07
F1:7696	DDDKRYSPSLKSRLSITK	99 99 99 99 99 99 99 99 99 99 99 99 99 99 99 99 99 99	2.55E+07
F1:7754	DDDKRYSPSLKSRLSITK	99 99 99 99 99 99 99 99 99 99 99 99 99 99 99 99 99 99	2.55E+07
F1:7787	DDDKRYSPSLKSRLSITK	99 99 99 99 99 99 99 99 99 99 99 99 99 99 99 99 99 99	2.55E+07
F1:7604	DDDKRYSPSLKSRLSITK	99 99 99 99 99 99 99 99 99 99 99 99 99 99 99 99 99 99	1.87E+07
F1:7815	DDDKRYSPSLKSRLSITK	99 99 99 99 99 99 99 99 99 99 99 99 99 99 99 99 99 99	2.55E+07
F1:7841	DDDKRYSPSLKSRLSITK	99 99 99 99 99 99 99 99 99 99 99 99 99 99 99 99 99 99	2.55E+07
F1:7868	DDDKRYSPSLKSRLSITK	99 99 99 99 99 99 99 99 99 99 99 99 99 99 99 99 99 99	2.55E+07
F1:8068	DDDKRYSPSLKSRLSITK	99 99 99 99 99 99 99 99 99 99 99 99 99 99 99 99 99 99	2.55E+07
F1:7898	DDDKRYSPSLKSRLSITK	99 99 99 99 99 99 99 99 99 99 99 99 99 99 99 99 99 99	2.55E+07
F1:7586	DDDKRYSPSLKSRLSITK	99 99 99 99 99 99 99 99 99 99 99 99 99 99 99 99 99 99	100
F1:8205	DDDKRYSPSLKSRLSITK	99 99 99 99 99 99 99 99 99 99 99 99 99 99 99 99 99 99	2.55E+07
F1:8329	DDDKRYSPSLKSRLSITK	99 99 99 99 99 99 99 99 99 99 99 99 99 99 99 99 99 99	2.55E+07
F1:8416	DDDKRYSPSLKSRLSITK	99 99 99 99 99 99 99 99 99 99 99 99 99 99 99 99 99 99	2.55E+07
F1:7837	DDDKRYSPSLKSRLSITK	99 99 99 99 99 99 99 99 99 99 99 99 99 99 99 99 99 99	357690.66
F1:7678	DDDKRYSPSLKSRLSITK	99 99 99 99 99 99 99 99 99 99 99 99 99 99 99 99 99 99	100
F1:7763	DDDKRYSPSLKSRLSITK	99 99 99 99 99 99 99 99 99 99 99 99 99 99 99 99 99 99	100
F1:8137	DDDKRYN(+.98)PSLKSRLSITK	99 99 99 99 99 99 99 99 99 99 99 99 99 99 99 99 99 99	983941.5
F1:7676	STLTLSKA	99 99 99 99 99 99 99 99	180454.67
F1:7720	NHYTQKSLSLSPG	99 99 99 99 99 99 99 99 99 99 99 99 99	2287430.2
F1:7734	NHYTQKSLSLSPG	99 99 99 99 99 99 99 99 99 99 99 99 99	523705.47
F1:7703	NHYTQKSLSLSPG	99 99 99 99 99 99 99 99 99 99 99 99 99	523705.47
F1:7693	NHYTQKSLSLSPG	99 99 99 99 99 99 99 99 99 99 99 99 99	2287430.2
F1:7748	NHYTQKSLSLSPG	99 99 99 99 99 99 99 99 99 99 99 99 99	2287430.2
F1:7747	DWLN(+.98)GKEYKC(+57.02)KVSNK	99 99 99 99 99 99 99 99 99 99 99 99 99 99 99	874483.94
F1:7739	DWLN(+.98)GKEYKC(+57.02)KVSNK	99 99 99 99 99 99 99 99 99 99 99 99 99 99 99	276372.72
F1:7957	EALHNHYTQKSLSLSPG	99 99 99 99 99 99 99 99 99 99 99 99 99 99 99 99 99	6.16E+07
F1:7984	EALHNHYTQKSLSLSPG	99 99 99 99 99 99 99 99 99 99 99 99 99 99 99 99 99	6.16E+07
F1:7928	EALHNHYTQKSLSLSPG	99 99 99 99 99 99 99 99 99 99 99 99 99 99 99 99 99	6.16E+07
F1:7927	EALHNHYTQKSLSLSPG	99 99 99 99 99 99 99 99 99 99 99 99 99 99 99 99 99	5.40E+08
F1:7956	EALHNHYTQKSLSLSPG	99 99 99 99 99 99 99 99 99 99 99 99 99 99 99 99 99	5.40E+08
F1:8012	EALHNHYTQKSLSLSPG	99 99 99 99 99 99 99 99 99 99 99 99 99 99 99 99 99	5.40E+08
F1:7990	EALHNHYTQKSLSLSPG	99 99 99 99 99 99 99 99 99 99 99 99 99 99 99 99 99	2.68E+08
F1:7963	EALHNHYTQKSLSLSPG	99 99 99 99 99 99 99 99 99 99 99 99 99 99 99 99 99	2.68E+08
F1:8098	EALHNHYTQKSLSLSPG	99 99 99 99 99 99 99 99 99 99 99 99 99 99 99 99 99	100
F1:8129	EALHNHYTQKSLSLSPG	99 99 99 99 99 99 99 99 99 99 99 99 99 99 99 99 99	100
F1:7983	EALHNHYTQKSLSLSPG	99 99 99 99 99 99 99 99 99 99 99 99 99 99 99 99 99	5.40E+08
F1:8073	EALHNHYTQKSLSLSPG	99 99 99 99 99 99 99 99 99 99 99 99 99 99 99 99 99	100
F1:8021	EALHNHYTQKSLSLSPG	99 99 99 99 99 99 99 99 99 99 99 99 99 99 99 99 99	1.23E+07
F1:8045	EALHNHYTQKSLSLSPG	99 99 99 99 99 99 99 99 99 99 99 99 99 99 99 99 99	100
F1:8014	EALHNHYTQKSLSLSPG	99 99 99 99 99 99 99 99 99 99 99 99 99 99 99 99 99	100
F1:8182	EALHNHYTQKSLSLSPG	99 99 99 99 99 99 99 99 99 99 99 99 99 99 99 99 99	100
F1:8154	EALHNHYTQKSLSLSPG	99 99 99 99 99 99 99 99 99 99 99 99 99 99 99 99 99	100
F1:7825	EALHNHYTQKSLSLSPG	99 99 99 99 99 99 99 99 99 99 99 99 99 99 99 99 99	1.23E+07
F1:7906	EALHNHYTQKSLSLSPG	99 99 99 99 99 99 99 99 99 99 99 99 99 99 99 99 99	1.23E+07
F1:7835	EALHNHYTQKSLSLSPG	99 99 99 99 99 99 99 99 99 99 99 99 99 99 99 99 99	100
F1:7900	EALHNHYTQKSLSLSPG	99 99 99 99 99 99 99 99 99 99 99 99 99 99 99 99 99	100
F1:8050	EALHNHYTQKSLSLSPG	99 99 99 99 99 99 99 99 99 99 99 99 99 99 99 99 99	1.23E+07
F1:7937	EALHNHYTQKSLSLSPG	99 99 99 99 99 99 99 99 99 99 99 99 99 99 99 99 99	1.23E+07
F1:8101	EALHNHYTQKSLSLSPG	99 99 99 99 99 99 99 99 99 99 99 99 99 99 99 99 99	1.23E+07
F1:7809	EALHNHYTQKSLSLSPG	99 99 99 99 99 99 99 99 99 99 99 99 99 99 99 99 99	100
F1:8211	EALHNHYTQKSLSLSPG	99 99 99 99 99 99 99 99 99 99 99 99 99 99 99 99 99	100
F1:8172	EALHNHYTQKSLSLSPG	99 99 99 99 99 99 99 99 99 99 99 99 99 99 99 99 99	1.23E+07
F1:8077	EALHNHYTQKSLSLSPG	99 99 99 99 99 99 99 99 99 99 99 99 99 99 99 99 99	1.23E+07
F1:8238	EALHNHYTQKSLSLSPG	99 99 99 99 99 99 99 99 99 99 99 99 99 99 99 99 99	100
F1:8130	EALHNHYTQKSLSLSPG	99 99 99 99 99 99 99 99 99 99 99 99 99 99 99 99 99	1.23E+07
F1:8600	EALHNHYTQKSLSLSPG	99 99 99 99 99 99 99 99 99 99 99 99 99 99 99 99 99	100
F1:7857	EALHNHYTQKSLSLSPG	99 99 99 99 99 99 99 99 99 99 99 99 99 99 99 99 99	1.23E+07
F1:8228	EALHNHYTQKSLSLSPG	99 99 99 99 99 99 99 99 99 99 99 99 99 99 99 99 99	1.23E+07
F1:8272	EALHNHYTQKSLSLSPG	99 99 99 99 99 99 99 99 99 99 99 99 99 99 99 99 99	100
F1:8409	EALHNHYTQKSLSLSPG	99 99 99 99 99 99 99 99 99 99 99 99 99 99 99 99 99	100
F1:7869	EALHNHYTQKSLSLSPG	99 99 99 99 99 99 99 99 99 99 99 99 99 99 99 99 99	100
F1:7799	HEGLQNHYTQKSLSLSPG	99 99 99 99 99 99 99 99 99 99 99 99 99 99 99 99 99 99	6893551
F1:7826	HEGLQNHYTQKSLSLSPG	99 99 99 99 99 99 99 99 99 99 99 99 99 99 99 99 99 99	6893551
F1:7819	HEGLQNHYTQKSLSLSPG	99 99 99 99 99 99 99 99 99 99 99 99 99 99 99 99 99 99	1.01E+07
F1:7976	HEGLQNHYTQKSLSLSPG	99 99 99 99 99 99 99 99 99 99 99 99 99 99 99 99 99 99	942379.8
F1:7847	HEGLQNHYTQKSLSLSPG	99 99 99 99 99 99 99 99 99 99 99 99 99 99 99 99 99 99	1.01E+07
F1:7904	HEGLQNHYTQKSLSLSPG	99 99 99 99 99 99 99 99 99 99 99 99 99 99 99 99 99 99	1.01E+07
F1:8162	HEGLQNHYTQKSLSLSPG	99 99 99 99 99 99 99 99 99 99 99 99 99 99 99 99 99 99	1.16E+07
F1:7949	HEGLQNHYTQKSLSLSPG	99 99 99 99 99 99 99 99 99 99 99 99 99 99 99 99 99 99	1.01E+07
F1:8252	HEGLQNHYTQKSLSLSPG	99 99 99 99 99 99 99 99 99 99 99 99 99 99 99 99 99 99	100
F1:8168	HEGLQNHYTQKSLSLSPG	99 99 99 99 99 99 99 99 99 99 99 99 99 99 99 99 99 99	6252364.5
F1:8041	HEGLQNHYTQKSLSLSPG	99 99 99 99 99 99 99 99 99 99 99 99 99 99 99 99 99 99	1.01E+07
F1:8134	HEGLQNHYTQKSLSLSPG	99 99 99 99 99 99 99 99 99 99 99 99 99 99 99 99 99 99	1.16E+07
F1:8219	HEGLQNHYTQKSLSLSPG	99 99 99 99 99 99 99 99 99 99 99 99 99 99 99 99 99 99	100
F1:8159	HEGLQNHYTQKSLSLSPG	99 99 99 99 99 99 99 99 99 99 99 99 99 99 99 99 99 99	501062.2
F1:7817	QPREPQ(+.98)VY	99 99 99 99 99 99 99 99	101547.16
F1:7849	SLGTQTYIC(+57.02)NVNHKPSNTKV	99 99 99 99 99 99 99 99 99 99 99 99 99 99 99 99 99 99 99 99	444105.72
F1:7964	DPVDTATYSC(+57.02)ARLKL	99 99 99 99 99 99 99 99 99 99 99 99 99 99 99	1.01E+07
F3:10133	DPVDTATYYC(+57.02)AHSR	99 99 99 99 99 99 99 99 99 99 99 99 99 99	7.58E+07
F1:8163	DPVDTATYYC(+57.02)AHSR	99 99 99 99 99 99 99 99 99 99 99 99 99 99	2.71E+07
F1:8105	DPVDTATYYC(+57.02)AHSR	99 99 99 99 99 99 99 99 99 99 99 99 99 99	2.71E+07
F3:10166	DPVDTATYYC(+57.02)AHSR	99 99 99 99 99 99 99 99 99 99 99 99 99 99	7.58E+07
F1:8132	DPVDTATYYC(+57.02)AHSR	99 99 99 99 99 99 99 99 99 99 99 99 99 99	2.71E+07
F1:8121	DPVDTATYYC(+57.02)AHSR	99 99 99 99 99 99 99 99 99 99 99 99 99 99	1.51E+08
F1:8210	DPVDTATYYC(+57.02)AHSR	99 99 99 99 99 99 99 99 99 99 99 99 99 99	100
F1:8001	DPVDTATYYC(+57.02)AHSR	99 99 99 99 99 99 99 99 99 99 99 99 99 99	3981522.2
F1:8179	DPVDTATYYC(+57.02)AHSR	99 99 99 99 99 99 99 99 99 99 99 99 99 99	100
F1:8147	DPVDTATYYC(+57.02)AHSR	99 99 99 99 99 99 99 99 99 99 99 99 99 99	1.51E+08
F1:8223	DPVDTATYYC(+57.02)AHSR	99 99 99 99 99 99 99 99 99 99 99 99 99 99	100
F1:8237	DPVDTATYYC(+57.02)AHSR	99 99 99 99 99 99 99 99 99 99 99 99 99 99	100
F3:8624	DPVDTATYYC(+57.02)AHSR	99 99 99 99 99 99 99 99 99 99 99 99 99 99	470028.9
F1:8006	DPVDTATYYC(+57.02)AHRS	99 99 99 99 99 99 99 99 99 99 99 99 99 99	459121.34
F1:8193	DPVDTATYYC(+57.02)AHRS	99 99 99 99 99 99 99 99 99 99 99 99 99 99	100
F1:8253	DPVDTATYYC(+57.02)AHRS	99 99 99 99 99 99 99 99 99 99 99 99 99 99	100
F3:8522	ESGPTLVKPT	99 99 99 99 99 99 99 99 99 99	100
F3:8437	ESGPTLVKPT	99 99 99 99 99 99 99 99 99 99	3.30E+07
F3:8463	ESGPTLVKPT	99 99 99 99 99 99 99 99 99 99	3.30E+07
F3:8493	ESGPTLVKPT	99 99 99 99 99 99 99 99 99 99	3.30E+07
F3:8557	ESGPTLVKPT	99 99 99 99 99 99 99 99 99 99	100
F1:8007	ESGPTLVKPT	99 99 99 99 99 99 99 99 99 99	170575.39
F1:8017	EVTHQGLSSPVTKSFNRGEC(+57.02)	99 99 99 99 99 99 99 99 99 99 99 99 99 99 99 99 99 99 99 99	662566.06
F1:8008	EVTHQGLSSPVTKSFNRGEC(+57.02)	99 99 99 99 99 99 99 99 99 99 99 99 99 99 99 99 99 99 99 99	1306078
F1:8036	EVTHQGLSSPVTKSFNRGEC(+57.02)	99 99 99 99 99 99 99 99 99 99 99 99 99 99 99 99 99 99 99 99	1306078
F1:9221	TAVYYC(+57.02)VRPA	99 99 99 99 99 99 99 99 99 99	628426.4
F1:8067	DPVDTATYYC(+57.02)AHSVN	99 99 99 99 99 99 99 99 99 99 99 99 99 99 99	1313168.4
F2:8511	TQKSLSLSPG	99 99 99 99 99 99 99 99 99 99	2.41E+07
F2:8572	TQKSLSLSPG	99 99 99 99 99 99 99 99 99 99	2.41E+07
F2:8540	TQKSLSLSPG	99 99 99 99 99 99 99 99 99 99	2.41E+07
F1:8062	TQKSLSLSPG	99 99 99 99 99 99 99 99 99 99	583512.4
F1:8033	TQKSLSLSPG	99 99 99 99 99 99 99 99 99 99	583512.4
F1:8069	DKRVEPKSC(+57.02)DKTHTC(+57.02)PPC(+57.02)PAPELL	99 99 99 99 99 99 99 99 99 99 99 99 99 99 99 99 99 99 99 99 99 99 99 99	535952.4
F1:8244	DPVDTGTYYC(+57.02)VHRS	99 99 99 99 99 99 99 99 99 99 99 99 99 99	465616.6
F1:8255	DPVDTGTYYC(+57.02)VHRS	99 99 99 99 99 99 99 99 99 99 99 99 99 99	3819616.8
F3:8569	DSSKNQVVLT	99 99 99 99 99 99 99 99 99 99	100
F3:8722	DSSKNQVVLT	99 99 99 99 99 99 99 99 99 99	100
F3:8631	DSSKNQVVLT	99 99 99 99 99 99 99 99 99 99	1.47E+08
F3:8689	DSSKNQVVLT	99 99 99 99 99 99 99 99 99 99	100
F3:8541	DSSKNQVVLT	99 99 99 99 99 99 99 99 99 99	100
F3:8601	DSSKNQVVLT	99 99 99 99 99 99 99 99 99 99	100
F3:8656	DSSKNQVVLT	99 99 99 99 99 99 99 99 99 99	1.47E+08
F1:8133	DSSKNQVVLT	99 99 99 99 99 99 99 99 99 99	2.14E+07
F1:8191	DSSKNQVVLT	99 99 99 99 99 99 99 99 99 99	2.14E+07
F1:8161	DSSKNQVVLT	99 99 99 99 99 99 99 99 99 99	2.14E+07
F1:8218	DSSKNQVVLT	99 99 99 99 99 99 99 99 99 99	100
F1:8242	DSSKNQVVLT	99 99 99 99 99 99 99 99 99 99	100
F1:8201	DN(+.98)AKRSVFLQM(+15.99)NSLRAE	99 99 99 99 99 99 99 99 99 99 99 99 99 99 99 99 99	6252364.5
F1:8270	DSSKNQVVLTM(+15.99)	99 99 99 99 99 99 99 99 99 99 99	2235209
F1:8296	DSSKNQVVLTM(+15.99)	99 99 99 99 99 99 99 99 99 99 99	2235209
F3:8820	DSSKNQVVLTM(+15.99)	99 99 99 99 99 99 99 99 99 99 99	100
F3:8750	DSSKNQVVLTM(+15.99)	99 99 99 99 99 99 99 99 99 99 99	1.91E+07
F3:8776	DSSKNQVVLTM(+15.99)	99 99 99 99 99 99 99 99 99 99 99	1.91E+07
F1:8245	DSSKNQVVLTM(+15.99)	99 99 99 99 99 99 99 99 99 99 99	2235209
F3:9140	DTLM(+15.99)ISR	99 99 99 99 99 99 99	100
F3:9758	DTLM(+15.99)ISR	99 99 99 99 99 99 99	1.18E+07
F3:9814	DTLM(+15.99)ISR	99 99 99 99 99 99 99	1.18E+07
F3:9565	DTLM(+15.99)ISR	99 99 99 99 99 99 99	100
F3:8765	DTLM(+15.99)ISR	99 99 99 99 99 99 99	2.63E+08
F3:8814	DTLM(+15.99)ISR	99 99 99 99 99 99 99	100
F3:9067	DTLM(+15.99)ISR	99 99 99 99 99 99 99	100
F3:8790	DTLM(+15.99)ISR	99 99 99 99 99 99 99	2.63E+08
F3:9108	DTLM(+15.99)ISR	99 99 99 99 99 99 99	100
F3:9275	DTLM(+15.99)ISR	99 99 99 99 99 99 99	100
F3:9031	DTLM(+15.99)ISR	99 99 99 99 99 99 99	100
F3:9530	DTLM(+15.99)ISR	99 99 99 99 99 99 99	100
F3:8872	DTLM(+15.99)ISR	99 99 99 99 99 99 99	100
F3:8833	DTLM(+15.99)ISR	99 99 99 99 99 99 99	100
F3:9717	DTLM(+15.99)ISR	99 99 99 99 99 99 99	1.18E+07
F3:8714	DTLM(+15.99)ISR	99 99 99 99 99 99 99	100
F3:8973	DTLM(+15.99)ISR	99 99 99 99 99 99 99	100
F3:9323	DTLM(+15.99)ISR	99 99 99 99 99 99 99	100
F3:8741	DTLM(+15.99)ISR	99 99 99 99 99 99 99	2.63E+08
F3:8851	DTLM(+15.99)ISR	99 99 99 99 99 99 99	100
F3:9851	DTLM(+15.99)ISR	99 99 99 99 99 99 99	1.18E+07
F3:9890	DTLM(+15.99)ISR	99 99 99 99 99 99 99	1.18E+07
F1:8267	DTLM(+15.99)ISR	99 99 99 99 99 99 99	104773.02
F1:8327	EALHNHYTQ(+.98)KSLSLSPG	99 99 99 99 99 99 99 99 99 99 99 99 99 99 99 99 99	1.04E+07
F1:8354	EALHNHYTQ(+.98)KSLSLSPG	99 99 99 99 99 99 99 99 99 99 99 99 99 99 99 99 99	1.04E+07
F1:8302	EALHNHYTQ(+.98)KSLSLSPG	99 99 99 99 99 99 99 99 99 99 99 99 99 99 99 99 99	1.04E+07
F1:8315	EALHNHYTQ(+.98)KSLSLSPG	99 99 99 99 99 99 99 99 99 99 99 99 99 99 99 99 99	4672810
F1:8343	EALHNHYTQ(+.98)KSLSLSPG	99 99 99 99 99 99 99 99 99 99 99 99 99 99 99 99 99	4672810
F1:8378	EALHNHYTQ(+.98)KSLSLSPG	99 99 99 99 99 99 99 99 99 99 99 99 99 99 99 99 99	1.04E+07
F1:8350	EEMTKNQVSLT	99 99 99 99 99 99 99 99 99 99 99	3513606.2
F3:8816	EEMTKNQVSLT	99 99 99 99 99 99 99 99 99 99 99	8876768
F1:8320	EEMTKNQVSLT	99 99 99 99 99 99 99 99 99 99 99	3513606.2
F1:8374	EEMTKNQVSLT	99 99 99 99 99 99 99 99 99 99 99	3513606.2
F1:8744	EALHN(+.98)HYTQKSLSLSPG	99 99 99 99 99 99 99 99 99 99 99 99 99 99 99 99 99	2.80E+07
F1:8771	EALHN(+.98)HYTQKSLSLSPG	99 99 99 99 99 99 99 99 99 99 99 99 99 99 99 99 99	2.80E+07
F1:8804	EALHN(+.98)HYTQKSLSLSPG	99 99 99 99 99 99 99 99 99 99 99 99 99 99 99 99 99	100
F1:8684	EALHN(+.98)HYTQKSLSLSPG	99 99 99 99 99 99 99 99 99 99 99 99 99 99 99 99 99	1.04E+07
F1:8655	EALHN(+.98)HYTQKSLSLSPG	99 99 99 99 99 99 99 99 99 99 99 99 99 99 99 99 99	1.04E+07
F1:8832	EALHN(+.98)HYTQKSLSLSPG	99 99 99 99 99 99 99 99 99 99 99 99 99 99 99 99 99	100
F1:8745	EALHN(+.98)HYTQKSLSLSPG	99 99 99 99 99 99 99 99 99 99 99 99 99 99 99 99 99	2.08E+07
F1:8749	EALHN(+.98)HYTQKSLSLSPG	99 99 99 99 99 99 99 99 99 99 99 99 99 99 99 99 99	1318392.8
F1:8777	EALHN(+.98)HYTQKSLSLSPG	99 99 99 99 99 99 99 99 99 99 99 99 99 99 99 99 99	1318392.8
F1:8685	EALHN(+.98)HYTQKSLSLSPG	99 99 99 99 99 99 99 99 99 99 99 99 99 99 99 99 99	1676371.9
F1:8657	EALHN(+.98)HYTQKSLSLSPG	99 99 99 99 99 99 99 99 99 99 99 99 99 99 99 99 99	1676371.9
F1:8772	EALHN(+.98)HYTQKSLSLSPG	99 99 99 99 99 99 99 99 99 99 99 99 99 99 99 99 99	2.08E+07
F1:8370	EALHN(+.98)HYTQKSLSLSPG	99 99 99 99 99 99 99 99 99 99 99 99 99 99 99 99 99	4672810
F1:8480	DKSRWQEGN(+.98)IFSC(+57.02)SVM(+15.99)H	99 99 99 99 99 99 99 99 99 99 99 99 99 99 99 99 99	677657.1
F1:8484	DKSRWQEGN(+.98)IFSC(+57.02)SVM(+15.99)H	99 99 99 99 99 99 99 99 99 99 99 99 99 99 99 99 99	544706.56
F1:8507	DKSRWQEGN(+.98)IFSC(+57.02)SVM(+15.99)H	99 99 99 99 99 99 99 99 99 99 99 99 99 99 99 99 99	677657.1
F1:8856	DKSRWQEGN(+.98)IFSC(+57.02)SVM(+15.99)H	99 99 99 99 99 99 99 99 99 99 99 99 99 99 99 99 99	649173.44
F1:8461	DWLNGKEYKC(+57.02)KVS	99 99 99 99 99 99 99 99 99 99 99 99 99	838051.44
F1:8478	DSSKN(+.98)QVVLT	99 99 99 99 99 99 99 99 99 99	744397.75
F1:8453	DSSKN(+.98)QVVLT	99 99 99 99 99 99 99 99 99 99	744397.75
F1:8532	DSSKNQVVLTM(+15.99)T	99 99 99 99 99 99 99 99 99 99 99 99	4013305
F1:8561	DSSKNQVVLTM(+15.99)T	99 99 99 99 99 99 99 99 99 99 99 99	4013305
F3:9099	DSSKNQVVLTM(+15.99)T	99 99 99 99 99 99 99 99 99 99 99 99	100
F3:9028	DSSKNQVVLTM(+15.99)T	99 99 99 99 99 99 99 99 99 99 99 99	1.96E+07
F3:9061	DSSKNQVVLTM(+15.99)T	99 99 99 99 99 99 99 99 99 99 99 99	1.96E+07
F3:8993	DSSKNQVVLTM(+15.99)T	99 99 99 99 99 99 99 99 99 99 99 99	1.96E+07
F3:9147	DSSKNQVVLTM(+15.99)T	99 99 99 99 99 99 99 99 99 99 99 99	100
F1:8504	DSSKNQVVLTM(+15.99)T	99 99 99 99 99 99 99 99 99 99 99 99	100
F3:9297	DSSKNQVVLTM(+15.99)T	99 99 99 99 99 99 99 99 99 99 99 99	100
F1:8588	DSSKNQVVLTM(+15.99)T	99 99 99 99 99 99 99 99 99 99 99 99	4013305
F3:11502	DSSKNQVVLTM(+15.99)T	99 99 99 99 99 99 99 99 99 99 99 99	578332.5
F1:8544	DHYTQKSLSLSPG	99 99 99 99 99 99 99 99 99 99 99 99 99	4861127
F1:8574	DHYTQKSLSLSPG	99 99 99 99 99 99 99 99 99 99 99 99 99	4861127
F1:8573	DHYTQKSLSLSPG	99 99 99 99 99 99 99 99 99 99 99 99 99	1.50E+07
F1:8543	DHYTQKSLSLSPG	99 99 99 99 99 99 99 99 99 99 99 99 99	1.50E+07
F1:8598	DHYTQKSLSLSPG	99 99 99 99 99 99 99 99 99 99 99 99 99	100
F1:8514	DHYTQKSLSLSPG	99 99 99 99 99 99 99 99 99 99 99 99 99	100
F1:8599	DHYTQKSLSLSPG	99 99 99 99 99 99 99 99 99 99 99 99 99	100
F1:8518	DHYTQKSLSLSPG	99 99 99 99 99 99 99 99 99 99 99 99 99	4861127
F1:8644	DHYTQKSLSLSPG	99 99 99 99 99 99 99 99 99 99 99 99 99	100
F1:8619	DHYTQKSLSLSPG	99 99 99 99 99 99 99 99 99 99 99 99 99	100
F3:9186	GQPREPQVYTLPPSR	99 99 99 99 99 99 99 99 99 99 99 99 99 99 99	8678857
F3:9227	GQPREPQVYTLPPSR	99 99 99 99 99 99 99 99 99 99 99 99 99 99 99	8678857
F3:9413	GQPREPQVYTLPPSR	99 99 99 99 99 99 99 99 99 99 99 99 99 99 99	8678857
F3:9260	GQPREPQVYTLPPSR	99 99 99 99 99 99 99 99 99 99 99 99 99 99 99	8678857
F3:9522	GQPREPQVYTLPPSR	99 99 99 99 99 99 99 99 99 99 99 99 99 99 99	8678857
F1:8607	GQPREPQVYTLPPSR	99 99 99 99 99 99 99 99 99 99 99 99 99 99 99	982449.4
F1:8700	GQPREPQVYTLPPSR	99 99 99 99 99 99 99 99 99 99 99 99 99 99 99	982449.4
F1:8658	GQPREPQVYTLPPSR	99 99 99 99 99 99 99 99 99 99 99 99 99 99 99	982449.4
F1:8584	GQPREPQVYTLPPSR	99 99 99 99 99 99 99 99 99 99 99 99 99 99 99	982449.4
F1:8595	QPREPQVYTLPPSR	99 99 99 99 99 99 99 99 99 99 99 99 99 99	222015.3
F1:8608	SKGSTSGTAALGC(+57.02)LVK	99 99 99 99 99 99 99 99 99 99 99 99 99 99 99 99	1015096.94
F1:8614	SSKSTSGGAAALGC(+57.02)LVK	99 99 99 99 99 99 99 99 99 99 99 99 99 99 99 99 99	130433.086
F1:8647	EEMTKNQVSLTC(+57.02)	99 99 99 99 99 99 99 99 99 99 99 99	447574.12
F1:8622	EEMTKNQVSLTC(+57.02)	99 99 99 99 99 99 99 99 99 99 99 99	447574.12
F1:8633	SKTSSGGTAALGC(+57.02)LVK	99 99 99 99 99 99 99 99 99 99 99 99 99 99 99 99	1015096.94
F1:8733	EEMTKN(+.98)QVSLT	99 99 99 99 99 99 99 99 99 99 99	242846.2
F1:8776	DVSHEDPEVKFN	99 99 99 99 99 99 99 99 99 99 99 99	4376457
F1:8748	DVSHEDPEVKFN	99 99 99 99 99 99 99 99 99 99 99 99	4376457
F1:8774	DVSHEDPEVKFN	99 99 99 99 99 99 99 99 99 99 99 99	1.43E+07
F1:8805	DVSHEDPEVKFN	99 99 99 99 99 99 99 99 99 99 99 99	1.43E+07
F1:8806	DVSHEDPEVKFN	99 99 99 99 99 99 99 99 99 99 99 99	100
F1:8835	DVSHEDPEVKFN	99 99 99 99 99 99 99 99 99 99 99 99	100
F1:8755	DWLN(+.98)GKEYKC(+57.02)KVSN	99 99 99 99 99 99 99 99 99 99 99 99 99 99	495324.8
F1:9056	DPEVKFN	99 99 99 99 99 99 99	100
F1:9027	DPEVKFN	99 99 99 99 99 99 99	100
F1:9004	DPEVKFN	99 99 99 99 99 99 99	100
F1:8899	DPEVKFN	99 99 99 99 99 99 99	1.13E+08
F1:8841	DPEVKFN	99 99 99 99 99 99 99	1.13E+08
F1:8981	DPEVKFN	99 99 99 99 99 99 99	100
F1:8955	DPEVKFN	99 99 99 99 99 99 99	100
F1:8872	DPEVKFN	99 99 99 99 99 99 99	1.13E+08
F1:8807	DPEVKFN	99 99 99 99 99 99 99	100
F1:8927	DPEVKFN	99 99 99 99 99 99 99	1.13E+08
F1:8849	QPREPQ(+.98)VYTLPPSR	99 99 99 99 99 99 99 99 99 99 99 99 99 99	1058290.1
F1:8810	QPREPQ(+.98)VYTLPPSR	99 99 99 99 99 99 99 99 99 99 99 99 99 99	1058290.1
F1:8923	QPREPQ(+.98)VYTLPPSR	99 99 99 99 99 99 99 99 99 99 99 99 99 99	1058290.1
F1:8989	QPREPQ(+.98)VYTLPPSR	99 99 99 99 99 99 99 99 99 99 99 99 99 99	1058290.1
F1:8947	QPREPQ(+.98)VYTLPPSR	99 99 99 99 99 99 99 99 99 99 99 99 99 99	1058290.1
F1:9039	QPREPQ(+.98)VYTLPPSR	99 99 99 99 99 99 99 99 99 99 99 99 99 99	1058290.1
F1:8814	APGSSKSTSGTAALGC(+57.02)LVK	99 99 99 99 99 99 99 99 99 99 99 99 99 99 99 99 99 99 99	590955.6
F1:8831	DASTRATGIPARFSGSGSGT	99 99 99 99 99 99 99 99 99 99 99 99 99 99 99 99 99 99 99 99	1805579.2
F1:8858	DASTRATGIPARFSGSGSGT	99 99 99 99 99 99 99 99 99 99 99 99 99 99 99 99 99 99 99 99	1805579.2
F1:8850	DWLN(+.98)GKEYKC(+57.02)KVS	99 99 99 99 99 99 99 99 99 99 99 99 99	1686278.5
F1:8873	DWLN(+.98)GKEYKC(+57.02)KVS	99 99 99 99 99 99 99 99 99 99 99 99 99	3758934.8
F1:8878	DWLN(+.98)GKEYKC(+57.02)KVS	99 99 99 99 99 99 99 99 99 99 99 99 99	1686278.5
F1:8863	DWLN(+.98)GKEYKC(+57.02)KVS	99 99 99 99 99 99 99 99 99 99 99 99 99	100
F1:8867	DNALQSGNSQESVTEQ	99 99 99 99 99 99 99 99 99 99 99 99 99 99 99 99	917260.7
F1:8885	YTQKSLSLSPG	99 99 99 99 99 99 99 99 99 99 99	442800.94
F1:8906	DHYTQ(+.98)KSLSLSPG	99 99 99 99 99 99 99 99 99 99 99 99 99	363768.8
F1:8922	DHYTQ(+.98)KSLSLSPG	99 99 99 99 99 99 99 99 99 99 99 99 99	125515.87
F1:8931	DHYTQ(+.98)KSLSLSPG	99 99 99 99 99 99 99 99 99 99 99 99 99	363768.8
F1:8933	DWLNGKEYK	99 99 99 99 99 99 99 99 99	205760.7
F1:9008	DWLNGKEYK	99 99 99 99 99 99 99 99 99	146856.6
F3:9527	DSSKNQVVL	99 99 99 99 99 99 99 99 99	1.05E+07
F1:8976	DSSKNQVVL	99 99 99 99 99 99 99 99 99	1788715.5
F3:9492	DSSKNQVVL	99 99 99 99 99 99 99 99 99	1.05E+07
F3:9457	DSSKNQVVL	99 99 99 99 99 99 99 99 99	1.05E+07
F1:9000	DSSKNQVVL	99 99 99 99 99 99 99 99 99	1788715.5
F2:9482	DSSKNQVVL	99 99 99 99 99 99 99 99 99	1739109
F2:9511	DSSKNQVVL	99 99 99 99 99 99 99 99 99	1739109
F1:8945	DSSKNQVVL	99 99 99 99 99 99 99 99 99	1788715.5
F1:9129	DKSRWQQGNVFSC(+57.02)SVM(+15.99)H	99 99 99 99 99 99 99 99 99 99 99 99 99 99 99 99 99	4.16E+07
F1:9103	DKSRWQQGNVFSC(+57.02)SVM(+15.99)H	99 99 99 99 99 99 99 99 99 99 99 99 99 99 99 99 99	4.16E+07
F1:9157	DKSRWQQGNVFSC(+57.02)SVM(+15.99)H	99 99 99 99 99 99 99 99 99 99 99 99 99 99 99 99 99	4.16E+07
F1:9130	DKSRWQQGNVFSC(+57.02)SVM(+15.99)H	99 99 99 99 99 99 99 99 99 99 99 99 99 99 99 99 99	3.42E+07
F1:9104	DKSRWQQGNVFSC(+57.02)SVM(+15.99)H	99 99 99 99 99 99 99 99 99 99 99 99 99 99 99 99 99	3.42E+07
F1:9180	DKSRWQQGNVFSC(+57.02)SVM(+15.99)H	99 99 99 99 99 99 99 99 99 99 99 99 99 99 99 99 99	100
F1:9077	DKSRWQQGNVFSC(+57.02)SVM(+15.99)H	99 99 99 99 99 99 99 99 99 99 99 99 99 99 99 99 99	100
F1:9222	DKSRWQQGNVFSC(+57.02)SVM(+15.99)H	99 99 99 99 99 99 99 99 99 99 99 99 99 99 99 99 99	100
F1:9076	DKSRWQQGNVFSC(+57.02)SVM(+15.99)H	99 99 99 99 99 99 99 99 99 99 99 99 99 99 99 99 99	100
F1:9106	DKSRWQQGNVFSC(+57.02)SVM(+15.99)H	99 99 99 99 99 99 99 99 99 99 99 99 99 99 99 99 99	2196626.5
F1:9211	DKSRWQQGNVFSC(+57.02)SVM(+15.99)H	99 99 99 99 99 99 99 99 99 99 99 99 99 99 99 99 99	100
F1:9136	DKSRWQQGNVFSC(+57.02)SVM(+15.99)H	99 99 99 99 99 99 99 99 99 99 99 99 99 99 99 99 99	2196626.5
F1:9247	DKSRWQQGNVFSC(+57.02)SVM(+15.99)H	99 99 99 99 99 99 99 99 99 99 99 99 99 99 99 99 99	100
F1:9236	DKSRWQQGNVFSC(+57.02)SVM(+15.99)H	99 99 99 99 99 99 99 99 99 99 99 99 99 99 99 99 99	100
F1:9503	DKSRWQQGNVFSC(+57.02)SVM(+15.99)H	99 99 99 99 99 99 99 99 99 99 99 99 99 99 99 99 99	3519439
F1:9304	DKSRWQQGNVFSC(+57.02)SVM(+15.99)H	99 99 99 99 99 99 99 99 99 99 99 99 99 99 99 99 99	100
F1:9401	DKSRWQQGNVFSC(+57.02)SVM(+15.99)H	99 99 99 99 99 99 99 99 99 99 99 99 99 99 99 99 99	3519439
F1:9278	DKSRWQQGNVFSC(+57.02)SVM(+15.99)H	99 99 99 99 99 99 99 99 99 99 99 99 99 99 99 99 99	100
F1:9450	DKSRWQQGNVFSC(+57.02)SVM(+15.99)H	99 99 99 99 99 99 99 99 99 99 99 99 99 99 99 99 99	3519439
F1:9288	DKSRWQQGNVFSC(+57.02)SVM(+15.99)H	99 99 99 99 99 99 99 99 99 99 99 99 99 99 99 99 99	100
F1:9329	DKSRWQQGNVFSC(+57.02)SVM(+15.99)H	99 99 99 99 99 99 99 99 99 99 99 99 99 99 99 99 99	100
F3:9702	AALGC(+57.02)LVK	99 99 99 99 99 99 99 99	2892254.8
F3:9730	AALGC(+57.02)LVK	99 99 99 99 99 99 99 99	2892254.8
F1:9155	AALGC(+57.02)LVK	99 99 99 99 99 99 99 99	222549.17
F1:9202	DKSRWQQGNIFSC(+57.02)SVM(+15.99)H	99 99 99 99 99 99 99 99 99 99 99 99 99 99 99 99 99	494176.62
F1:9201	DKSRWQQGNIFSC(+57.02)SVM(+15.99)H	99 99 99 99 99 99 99 99 99 99 99 99 99 99 99 99 99	596967
F1:9248	VLTVLHQ	99 99 99 99 99 99 99	82354.01
F1:9281	DTLM(+15.99)ISRTP	99 99 99 99 99 99 99 99 99	58030.6
F1:9292	DNALQSGN(+.98)SQESVTEQ	99 99 99 99 99 99 99 99 99 99 99 99 99 99 99 99	138974.97
F3:10943	DTLMISR	99 99 99 99 99 99 99	1887152.2
F3:9971	DTLMISR	99 99 99 99 99 99 99	100
F3:10036	DTLMISR	99 99 99 99 99 99 99	100
F3:10001	DTLMISR	99 99 99 99 99 99 99	100
F3:9877	DTLMISR	99 99 99 99 99 99 99	100
F3:9938	DTLMISR	99 99 99 99 99 99 99	5.99E+08
F3:9909	DTLMISR	99 99 99 99 99 99 99	5.99E+08
F3:10912	DTLMISR	99 99 99 99 99 99 99	1887152.2
F3:10074	DTLMISR	99 99 99 99 99 99 99	100
F3:10129	DTLMISR	99 99 99 99 99 99 99	100
F1:9342	DTLMISR	99 99 99 99 99 99 99	130617.01
F1:9367	DPVDTGTYYC(+57.02)AH	99 99 99 99 99 99 99 99 99 99 99 99	1009506.25
F1:9344	DPVDTGTYYC(+57.02)AH	99 99 99 99 99 99 99 99 99 99 99 99	1009506.25
F1:9395	DPVDTGTYYC(+57.02)AH	99 99 99 99 99 99 99 99 99 99 99 99	1009506.25
F1:9370	DKSRWQQGNVFS	99 99 99 99 99 99 99 99 99 99 99 99	5209974
F1:9374	DKSRWQQGNVFS	99 99 99 99 99 99 99 99 99 99 99 99	944209.94
F1:9394	DKSRWQQGNVFS	99 99 99 99 99 99 99 99 99 99 99 99	5209974
F1:9383	DWLN(+.98)GKEYK	99 99 99 99 99 99 99 99 99	586686.4
F1:9357	DWLN(+.98)GKEYK	99 99 99 99 99 99 99 99 99	586686.4
F1:9716	DWLN(+.98)GKEYK	99 99 99 99 99 99 99 99 99	39823.426
F1:9460	YKTTPPVL	99 99 99 99 99 99 99 99	2305551.8
F1:9413	YKTTPPVL	99 99 99 99 99 99 99 99	2305551.8
F1:9436	YKTTPPVL	99 99 99 99 99 99 99 99	2305551.8
F2:10000	STKGPSVFPLAPSSKSTSGGTA	99 99 99 99 99 99 99 99 99 99 99 99 99 99 99 99 99 99 99 99 99 99	2.19E+07
F2:9996	STKGPSVFPLAPSSKSTSGGTA	99 99 99 99 99 99 99 99 99 99 99 99 99 99 99 99 99 99 99 99 99 99	1205326.8
F2:10033	STKGPSVFPLAPSSKSTSGGTA	99 99 99 99 99 99 99 99 99 99 99 99 99 99 99 99 99 99 99 99 99 99	2.19E+07
F2:9971	STKGPSVFPLAPSSKSTSGGTA	99 99 99 99 99 99 99 99 99 99 99 99 99 99 99 99 99 99 99 99 99 99	2.19E+07
F1:9555	DKSRWQEGN(+.98)IFSC(+57.02)SVMH	99 99 99 99 99 99 99 99 99 99 99 99 99 99 99 99 99	2650650.5
F1:9713	DKSRWQEGN(+.98)IFSC(+57.02)SVMH	99 99 99 99 99 99 99 99 99 99 99 99 99 99 99 99 99	3519439
F1:9714	DKSRWQEGN(+.98)IFSC(+57.02)SVMH	99 99 99 99 99 99 99 99 99 99 99 99 99 99 99 99 99	521447.47
F1:9565	DKSRWQEGN(+.98)IFSC(+57.02)SVMH	99 99 99 99 99 99 99 99 99 99 99 99 99 99 99 99 99	3519439
F1:9592	DKSRWQEGN(+.98)IFSC(+57.02)SVMH	99 99 99 99 99 99 99 99 99 99 99 99 99 99 99 99 99	3519439
F1:9616	DKSRWQEGN(+.98)IFSC(+57.02)SVMH	99 99 99 99 99 99 99 99 99 99 99 99 99 99 99 99 99	3519439
F1:9536	DKSRWQEGN(+.98)IFSC(+57.02)SVMH	99 99 99 99 99 99 99 99 99 99 99 99 99 99 99 99 99	3519439
F1:9614	DKSRWQEGN(+.98)IFSC(+57.02)SVMH	99 99 99 99 99 99 99 99 99 99 99 99 99 99 99 99 99	2650650.5
F1:9741	DKSRWQEGN(+.98)IFSC(+57.02)SVMH	99 99 99 99 99 99 99 99 99 99 99 99 99 99 99 99 99	3519439
F1:9478	DVSHEDPEVKF	99 99 99 99 99 99 99 99 99 99 99	223614.6
F2:10058	SASTKGPSVFPLAPSSKSTSGGTA	99 99 99 99 99 99 99 99 99 99 99 99 99 99 99 99 99 99 99 99 99 99 99 99	4498214.5
F2:10026	SASTKGPSVFPLAPSSKSTSGGTA	99 99 99 99 99 99 99 99 99 99 99 99 99 99 99 99 99 99 99 99 99 99 99 99	4498214.5
F1:9493	SASTKGPSVFPLAPSSKSTSGGTA	99 99 99 99 99 99 99 99 99 99 99 99 99 99 99 99 99 99 99 99 99 99 99 99	727516.44
F1:9467	SASTKGPSVFPLAPSSKSTSGGTA	99 99 99 99 99 99 99 99 99 99 99 99 99 99 99 99 99 99 99 99 99 99 99 99	727516.44
F1:9471	DVSHEDPQ(+.98)VKF	99 99 99 99 99 99 99 99 99 99 99	729885.94
F1:9479	DKSRWQEGNVFSC(+57.02)SVM(+15.99)H	99 99 99 99 99 99 99 99 99 99 99 99 99 99 99 99 99	100
F1:9498	DKSRWQEGNVFSC(+57.02)SVM(+15.99)H	99 99 99 99 99 99 99 99 99 99 99 99 99 99 99 99 99	569195.4
F1:9473	DKSRWQEGNVFSC(+57.02)SVM(+15.99)H	99 99 99 99 99 99 99 99 99 99 99 99 99 99 99 99 99	569195.4
F1:9552	LYSKLTV	99 99 99 99 99 99 99	5038604
F1:9523	LYSKLTV	99 99 99 99 99 99 99	5038604
F1:9494	LYSKLTV	99 99 99 99 99 99 99	100
F1:9553	NYKTTPPVL	99 99 99 99 99 99 99 99 99	1107006.5
F1:9524	NYKTTPPVL	99 99 99 99 99 99 99 99 99	1107006.5
F1:9580	NYKTTPPVL	99 99 99 99 99 99 99 99 99	1107006.5
F1:9548	RTPEVTC(+57.02)VVVDVSHE	99 99 99 99 99 99 99 99 99 99 99 99 99 99 99	91812.66
F1:9550	DTLMISRT	99 99 99 99 99 99 99 99	21671.643
F1:9587	TAALGC(+57.02)LVK	99 99 99 99 99 99 99 99 99	1042502.3
F1:9562	TAALGC(+57.02)LVK	99 99 99 99 99 99 99 99 99	1042502.3
F1:9613	TAALGC(+57.02)LVK	99 99 99 99 99 99 99 99 99	1042502.3
F1:9640	TAALGC(+57.02)LVK	99 99 99 99 99 99 99 99 99	100
F3:10533	EPQVYTLPPSR	99 99 99 99 99 99 99 99 99 99 99	1.60E+08
F3:10567	EPQVYTLPPSR	99 99 99 99 99 99 99 99 99 99 99	1.60E+08
F3:11128	EPQVYTLPPSR	99 99 99 99 99 99 99 99 99 99 99	100
F3:10501	EPQVYTLPPSR	99 99 99 99 99 99 99 99 99 99 99	1.60E+08
F3:10707	EPQVYTLPPSR	99 99 99 99 99 99 99 99 99 99 99	1.60E+08
F3:10433	EPQVYTLPPSR	99 99 99 99 99 99 99 99 99 99 99	1.60E+08
F3:10372	EPQVYTLPPSR	99 99 99 99 99 99 99 99 99 99 99	1.60E+08
F3:10343	EPQVYTLPPSR	99 99 99 99 99 99 99 99 99 99 99	1.60E+08
F3:10283	EPQVYTLPPSR	99 99 99 99 99 99 99 99 99 99 99	1.60E+08
F3:10465	EPQVYTLPPSR	99 99 99 99 99 99 99 99 99 99 99	1.60E+08
F3:10678	EPQVYTLPPSR	99 99 99 99 99 99 99 99 99 99 99	1.60E+08
F3:10831	EPQVYTLPPSR	99 99 99 99 99 99 99 99 99 99 99	100
F3:10400	EPQVYTLPPSR	99 99 99 99 99 99 99 99 99 99 99	1.60E+08
F3:10314	EPQVYTLPPSR	99 99 99 99 99 99 99 99 99 99 99	1.60E+08
F3:10974	EPQVYTLPPSR	99 99 99 99 99 99 99 99 99 99 99	100
F3:10911	EPQVYTLPPSR	99 99 99 99 99 99 99 99 99 99 99	100
F3:10745	EPQVYTLPPSR	99 99 99 99 99 99 99 99 99 99 99	1.60E+08
F3:10251	EPQVYTLPPSR	99 99 99 99 99 99 99 99 99 99 99	1.60E+08
F3:10218	EPQVYTLPPSR	99 99 99 99 99 99 99 99 99 99 99	1.60E+08
F3:11066	EPQVYTLPPSR	99 99 99 99 99 99 99 99 99 99 99	100
F3:11003	EPQVYTLPPSR	99 99 99 99 99 99 99 99 99 99 99	100
F3:10879	EPQVYTLPPSR	99 99 99 99 99 99 99 99 99 99 99	100
F3:10941	EPQVYTLPPSR	99 99 99 99 99 99 99 99 99 99 99	100
F3:11162	EPQVYTLPPSR	99 99 99 99 99 99 99 99 99 99 99	100
F3:11037	EPQVYTLPPSR	99 99 99 99 99 99 99 99 99 99 99	100
F3:10648	EPQVYTLPPSR	99 99 99 99 99 99 99 99 99 99 99	1.60E+08
F3:10322	EPQVYTLPPSR	99 99 99 99 99 99 99 99 99 99 99	2528359.2
F3:10149	EPQVYTLPPSR	99 99 99 99 99 99 99 99 99 99 99	1.60E+08
F3:10419	EPQVYTLPPSR	99 99 99 99 99 99 99 99 99 99 99	2528359.2
F1:10062	EPQVYTLPPSR	99 99 99 99 99 99 99 99 99 99 99	3700914.2
F1:9654	EPQVYTLPPSR	99 99 99 99 99 99 99 99 99 99 99	3700914.2
F1:9803	EPQVYTLPPSR	99 99 99 99 99 99 99 99 99 99 99	3700914.2
F1:9712	EPQVYTLPPSR	99 99 99 99 99 99 99 99 99 99 99	3700914.2
F1:9680	EPQVYTLPPSR	99 99 99 99 99 99 99 99 99 99 99	3700914.2
F1:9858	EPQVYTLPPSR	99 99 99 99 99 99 99 99 99 99 99	3700914.2
F1:9766	EPQVYTLPPSR	99 99 99 99 99 99 99 99 99 99 99	3700914.2
F1:9740	EPQVYTLPPSR	99 99 99 99 99 99 99 99 99 99 99	3700914.2
F1:9833	EPQVYTLPPSR	99 99 99 99 99 99 99 99 99 99 99	3700914.2
F1:9885	EPQVYTLPPSR	99 99 99 99 99 99 99 99 99 99 99	3700914.2
F1:9971	EPQVYTLPPSR	99 99 99 99 99 99 99 99 99 99 99	3700914.2
F1:9629	EPQVYTLPPSR	99 99 99 99 99 99 99 99 99 99 99	3700914.2
F1:9913	EPQVYTLPPSR	99 99 99 99 99 99 99 99 99 99 99	3700914.2
F1:10132	EPQVYTLPPSR	99 99 99 99 99 99 99 99 99 99 99	305271
F1:9942	EPQVYTLPPSR	99 99 99 99 99 99 99 99 99 99 99	3700914.2
F1:10162	EPQVYTLPPSR	99 99 99 99 99 99 99 99 99 99 99	305271
F1:10198	EPQVYTLPPSR	99 99 99 99 99 99 99 99 99 99 99	305271
F1:9672	DKSRWQQGNVF	99 99 99 99 99 99 99 99 99 99 99	5669143.5
F1:9686	DKSRWQQGNVF	99 99 99 99 99 99 99 99 99 99 99	1.91E+07
F1:9659	DKSRWQQGNVF	99 99 99 99 99 99 99 99 99 99 99	1.91E+07
F1:9711	DKSRWQQGNVF	99 99 99 99 99 99 99 99 99 99 99	100
F1:9641	DKSRWQQGNVF	99 99 99 99 99 99 99 99 99 99 99	5669143.5
F1:9701	DKSRWQQGNVF	99 99 99 99 99 99 99 99 99 99 99	5669143.5
F2:10105	DKSRWQQGNVF	99 99 99 99 99 99 99 99 99 99 99	1165436.4
F1:9670	DKSRWQQGNVFSC(+57.02)S	99 99 99 99 99 99 99 99 99 99 99 99 99 99	1262357
F1:9700	DKSRWQQGNVFSC(+57.02)S	99 99 99 99 99 99 99 99 99 99 99 99 99 99	1262357
F3:10254	SASTKGPSVFPLAPSSK	99 99 99 99 99 99 99 99 99 99 99 99 99 99 99 99 99	3600610.8
F3:10295	SASTKGPSVFPLAPSSK	99 99 99 99 99 99 99 99 99 99 99 99 99 99 99 99 99	3600610.8
F3:10271	SASTKGPSVFPLAPSSK	99 99 99 99 99 99 99 99 99 99 99 99 99 99 99 99 99	2.42E+07
F3:10242	SASTKGPSVFPLAPSSK	99 99 99 99 99 99 99 99 99 99 99 99 99 99 99 99 99	2.42E+07
F3:10304	SASTKGPSVFPLAPSSK	99 99 99 99 99 99 99 99 99 99 99 99 99 99 99 99 99	2.42E+07
F2:10309	SASTKGPSVFPLAPSSK	99 99 99 99 99 99 99 99 99 99 99 99 99 99 99 99 99	2142557
F3:10351	SASTKGPSVFPLAPSSK	99 99 99 99 99 99 99 99 99 99 99 99 99 99 99 99 99	100
F2:10273	SASTKGPSVFPLAPSSK	99 99 99 99 99 99 99 99 99 99 99 99 99 99 99 99 99	2142557
F1:9706	SASTKGPSVFPLAPSSK	99 99 99 99 99 99 99 99 99 99 99 99 99 99 99 99 99	112863.48
F1:9735	VVTVPSSSLGTQTYIC(+57.02)NVNHKPSNTKV	99 99 99 99 99 99 99 99 99 99 99 99 99 99 99 99 99 99 99 99 99 99 99 99 99 99 99	476986.94
F1:9747	LVKGFYPS	99 99 99 99 99 99 99 99	5513314
F1:9802	LVKGFYPS	99 99 99 99 99 99 99 99	5513314
F1:9777	LVKGFYPS	99 99 99 99 99 99 99 99	5513314
F1:9832	LVKGFYPS	99 99 99 99 99 99 99 99	5513314
F2:10434	TVSSASTKGPSVFPLAPSSKSTSGGTA	99 99 99 99 99 99 99 99 99 99 99 99 99 99 99 99 99 99 99 99 99 99 99 99 99 99 99	8.48E+07
F2:10401	TVSSASTKGPSVFPLAPSSKSTSGGTA	99 99 99 99 99 99 99 99 99 99 99 99 99 99 99 99 99 99 99 99 99 99 99 99 99 99 99	8.48E+07
F2:10467	TVSSASTKGPSVFPLAPSSKSTSGGTA	99 99 99 99 99 99 99 99 99 99 99 99 99 99 99 99 99 99 99 99 99 99 99 99 99 99 99	8.48E+07
F2:10436	TVSSASTKGPSVFPLAPSSKSTSGGTA	99 99 99 99 99 99 99 99 99 99 99 99 99 99 99 99 99 99 99 99 99 99 99 99 99 99 99	3333834.8
F2:10399	TVSSASTKGPSVFPLAPSSKSTSGGTA	99 99 99 99 99 99 99 99 99 99 99 99 99 99 99 99 99 99 99 99 99 99 99 99 99 99 99	3333834.8
F2:10501	TVSSASTKGPSVFPLAPSSKSTSGGTA	99 99 99 99 99 99 99 99 99 99 99 99 99 99 99 99 99 99 99 99 99 99 99 99 99 99 99	100
F2:10369	TVSSASTKGPSVFPLAPSSKSTSGGTA	99 99 99 99 99 99 99 99 99 99 99 99 99 99 99 99 99 99 99 99 99 99 99 99 99 99 99	100
F2:10408	TVSSASTKGPSVFPLAPSSKSTSGGTA	99 99 99 99 99 99 99 99 99 99 99 99 99 99 99 99 99 99 99 99 99 99 99 99 99 99 99	866450.56
F1:9771	TVSSASTKGPSVFPLAPSSKSTSGGTA	99 99 99 99 99 99 99 99 99 99 99 99 99 99 99 99 99 99 99 99 99 99 99 99 99 99 99	840726.2
F1:9798	TVSSASTKGPSVFPLAPSSKSTSGGTA	99 99 99 99 99 99 99 99 99 99 99 99 99 99 99 99 99 99 99 99 99 99 99 99 99 99 99	840726.2
F3:10429	GTAALGC(+57.02)LVK	99 99 99 99 99 99 99 99 99 99	1239816.6
F1:9810	GTAALGC(+57.02)LVK	99 99 99 99 99 99 99 99 99 99	1309654.9
F1:9782	GTAALGC(+57.02)LVK	99 99 99 99 99 99 99 99 99 99	1309654.9
F1:9817	DKSRWQQGNVFSC(+57.02)	99 99 99 99 99 99 99 99 99 99 99 99 99	4182377
F1:9809	DKSRWQQGNVFSC(+57.02)	99 99 99 99 99 99 99 99 99 99 99 99 99	2.52E+07
F1:9836	DKSRWQQGNVFSC(+57.02)	99 99 99 99 99 99 99 99 99 99 99 99 99	2.52E+07
F1:9783	DKSRWQQGNVFSC(+57.02)	99 99 99 99 99 99 99 99 99 99 99 99 99	100
F1:9789	DKSRWQQGNVFSC(+57.02)	99 99 99 99 99 99 99 99 99 99 99 99 99	4182377
F1:9867	DKSRWQQGNVFSC(+57.02)	99 99 99 99 99 99 99 99 99 99 99 99 99	100
F1:9844	DKSRWQQGNVFSC(+57.02)	99 99 99 99 99 99 99 99 99 99 99 99 99	100
F1:9974	GGTAALGC(+57.02)LVK	99 99 99 99 99 99 99 99 99 99 99	895587.3
F3:10582	GGTAALGC(+57.02)LVK	99 99 99 99 99 99 99 99 99 99 99	1000925.06
F1:9828	GGTAALGC(+57.02)LVK	99 99 99 99 99 99 99 99 99 99 99	344093.2
F1:9947	GGTAALGC(+57.02)LVK	99 99 99 99 99 99 99 99 99 99 99	895587.3
F1:9866	ENNYKTTPPVL	99 99 99 99 99 99 99 99 99 99 99	1572327.2
F1:9892	ENNYKTTPPVL	99 99 99 99 99 99 99 99 99 99 99	1572327.2
F1:9918	GQPENNYKTTPPVL	99 99 99 99 99 99 99 99 99 99 99 99 99 99	1551462.9
F1:9945	GQPENNYKTTPPVL	99 99 99 99 99 99 99 99 99 99 99 99 99 99	1551462.9
F1:9970	GQPENNYKTTPPVL	99 99 99 99 99 99 99 99 99 99 99 99 99 99	1551462.9
F1:10121	DKSRWQQGNVFSC(+57.02)SVMH	99 99 99 99 99 99 99 99 99 99 99 99 99 99 99 99 99	8.98E+07
F1:10100	DKSRWQQGNVFSC(+57.02)SVMH	99 99 99 99 99 99 99 99 99 99 99 99 99 99 99 99 99	8.98E+07
F1:10075	DKSRWQQGNVFSC(+57.02)SVMH	99 99 99 99 99 99 99 99 99 99 99 99 99 99 99 99 99	1266097.6
F1:10099	DKSRWQQGNVFSC(+57.02)SVMH	99 99 99 99 99 99 99 99 99 99 99 99 99 99 99 99 99	7.88E+07
F1:10120	DKSRWQQGNVFSC(+57.02)SVMH	99 99 99 99 99 99 99 99 99 99 99 99 99 99 99 99 99	7.88E+07
F1:10076	DKSRWQQGNVFSC(+57.02)SVMH	99 99 99 99 99 99 99 99 99 99 99 99 99 99 99 99 99	8.98E+07
F1:10147	DKSRWQQGNVFSC(+57.02)SVMH	99 99 99 99 99 99 99 99 99 99 99 99 99 99 99 99 99	100
F1:10108	DKSRWQQGNVFSC(+57.02)SVMH	99 99 99 99 99 99 99 99 99 99 99 99 99 99 99 99 99	7277555
F1:10172	DKSRWQQGNVFSC(+57.02)SVMH	99 99 99 99 99 99 99 99 99 99 99 99 99 99 99 99 99	100
F1:10142	DKSRWQQGNVFSC(+57.02)SVMH	99 99 99 99 99 99 99 99 99 99 99 99 99 99 99 99 99	1266097.6
F1:10168	DKSRWQQGNVFSC(+57.02)SVMH	99 99 99 99 99 99 99 99 99 99 99 99 99 99 99 99 99	1266097.6
F1:10192	DKSRWQQGNVFSC(+57.02)SVMH	99 99 99 99 99 99 99 99 99 99 99 99 99 99 99 99 99	1266097.6
F1:10201	DKSRWQQGNVFSC(+57.02)SVMH	99 99 99 99 99 99 99 99 99 99 99 99 99 99 99 99 99	100
F1:10085	DKSRWQQGNVFSC(+57.02)SVMH	99 99 99 99 99 99 99 99 99 99 99 99 99 99 99 99 99	7277555
F1:9931	DKSRWQQGNVFSC(+57.02)SVMH	99 99 99 99 99 99 99 99 99 99 99 99 99 99 99 99 99	100
F1:10228	DKSRWQQGNVFSC(+57.02)SVMH	99 99 99 99 99 99 99 99 99 99 99 99 99 99 99 99 99	100
F1:9951	DKSRWQQGNVFSC(+57.02)SVMH	99 99 99 99 99 99 99 99 99 99 99 99 99 99 99 99 99	1266097.6
F1:10130	DKSRWQQGNVFSC(+57.02)SVMH	99 99 99 99 99 99 99 99 99 99 99 99 99 99 99 99 99	7277555
F1:10231	DKSRWQQGNVFSC(+57.02)SVMH	99 99 99 99 99 99 99 99 99 99 99 99 99 99 99 99 99	1266097.6
F1:9996	SVVTVPSSSLGTQTYIC(+57.02)NVNHKPSNTKV	99 99 99 99 99 99 99 99 99 99 99 99 99 99 99 99 99 99 99 99 99 99 99 99 99 99 99 99	3.79E+07
F1:10047	SVVTVPSSSLGTQTYIC(+57.02)NVNHKPSNTKV	99 99 99 99 99 99 99 99 99 99 99 99 99 99 99 99 99 99 99 99 99 99 99 99 99 99 99 99	3.79E+07
F1:10022	SVVTVPSSSLGTQTYIC(+57.02)NVNHKPSNTKV	99 99 99 99 99 99 99 99 99 99 99 99 99 99 99 99 99 99 99 99 99 99 99 99 99 99 99 99	3.79E+07
F1:10018	SVVTVPSSSLGTQTYIC(+57.02)NVNHKPSNTKV	99 99 99 99 99 99 99 99 99 99 99 99 99 99 99 99 99 99 99 99 99 99 99 99 99 99 99 99	5029517
F1:10041	SVVTVPSSSLGTQTYIC(+57.02)NVNHKPSNTKV	99 99 99 99 99 99 99 99 99 99 99 99 99 99 99 99 99 99 99 99 99 99 99 99 99 99 99 99	5029517
F1:9992	SVVTVPSSSLGTQTYIC(+57.02)NVNHKPSNTKV	99 99 99 99 99 99 99 99 99 99 99 99 99 99 99 99 99 99 99 99 99 99 99 99 99 99 99 99	5029517
F1:9967	SVVTVPSSSLGTQTYIC(+57.02)NVNHKPSNTKV	99 99 99 99 99 99 99 99 99 99 99 99 99 99 99 99 99 99 99 99 99 99 99 99 99 99 99 99	100
F2:10609	TVSSASTKGPSVFPLAPSSK	99 99 99 99 99 99 99 99 99 99 99 99 99 99 99 99 99 99 99 99	1218648
F3:10588	TVSSASTKGPSVFPLAPSSK	99 99 99 99 99 99 99 99 99 99 99 99 99 99 99 99 99 99 99 99	1.14E+07
F3:10559	TVSSASTKGPSVFPLAPSSK	99 99 99 99 99 99 99 99 99 99 99 99 99 99 99 99 99 99 99 99	1.14E+07
F2:10593	TVSSASTKGPSVFPLAPSSK	99 99 99 99 99 99 99 99 99 99 99 99 99 99 99 99 99 99 99 99	2.53E+07
F2:10582	TVSSASTKGPSVFPLAPSSK	99 99 99 99 99 99 99 99 99 99 99 99 99 99 99 99 99 99 99 99	1218648
F2:10655	TVSSASTKGPSVFPLAPSSK	99 99 99 99 99 99 99 99 99 99 99 99 99 99 99 99 99 99 99 99	100
F2:10566	TVSSASTKGPSVFPLAPSSK	99 99 99 99 99 99 99 99 99 99 99 99 99 99 99 99 99 99 99 99	2.53E+07
F2:10628	TVSSASTKGPSVFPLAPSSK	99 99 99 99 99 99 99 99 99 99 99 99 99 99 99 99 99 99 99 99	2.53E+07
F2:10687	TVSSASTKGPSVFPLAPSSK	99 99 99 99 99 99 99 99 99 99 99 99 99 99 99 99 99 99 99 99	100
F1:9972	TVSSASTKGPSVFPLAPSSK	99 99 99 99 99 99 99 99 99 99 99 99 99 99 99 99 99 99 99 99	166913.52
F2:10723	TVSSASTKGPSVFPLAPSSK	99 99 99 99 99 99 99 99 99 99 99 99 99 99 99 99 99 99 99 99	100
F2:10788	TVSSASTKGPSVFPLAPSSK	99 99 99 99 99 99 99 99 99 99 99 99 99 99 99 99 99 99 99 99	100
F2:10753	TVSSASTKGPSVFPLAPSSK	99 99 99 99 99 99 99 99 99 99 99 99 99 99 99 99 99 99 99 99	100
F1:10048	SSVVTVPSSSLGTQTYIC(+57.02)NVNHKPSNTKV	99 99 99 99 99 99 99 99 99 99 99 99 99 99 99 99 99 99 99 99 99 99 99 99 99 99 99 99 99	1.24E+07
F1:10060	SSVVTVPSSSLGTQTYIC(+57.02)NVNHKPSNTKV	99 99 99 99 99 99 99 99 99 99 99 99 99 99 99 99 99 99 99 99 99 99 99 99 99 99 99 99 99	1634535.1
F1:10019	SSVVTVPSSSLGTQTYIC(+57.02)NVNHKPSNTKV	99 99 99 99 99 99 99 99 99 99 99 99 99 99 99 99 99 99 99 99 99 99 99 99 99 99 99 99 99	100
F1:10177	RTPEVTC(+57.02)VVV	99 99 99 99 99 99 99 99 99 99	100
F1:10122	RTPEVTC(+57.02)VVV	99 99 99 99 99 99 99 99 99 99	6.92E+07
F1:10098	RTPEVTC(+57.02)VVV	99 99 99 99 99 99 99 99 99 99	6.92E+07
F1:10148	RTPEVTC(+57.02)VVV	99 99 99 99 99 99 99 99 99 99	100
F1:10074	RTPEVTC(+57.02)VVV	99 99 99 99 99 99 99 99 99 99	6.92E+07
F1:10232	RTPEVTC(+57.02)VVV	99 99 99 99 99 99 99 99 99 99	100
F1:10203	RTPEVTC(+57.02)VVV	99 99 99 99 99 99 99 99 99 99	100
F1:10050	RTPEVTC(+57.02)VVV	99 99 99 99 99 99 99 99 99 99	100
F1:10262	RTPEVTC(+57.02)VVV	99 99 99 99 99 99 99 99 99 99	100
F1:10055	SSVVTVPSSN(+.98)FGTQ(+.98)TYTC(+57.02)N(+.98)VDHKPSNTKV	99 99 99 99 99 99 99 99 99 99 99 99 99 99 99 99 99 99 99 99 99 99 99 99 99 99 99 99 99	858745.1
F3:10682	SGGTAALGC(+57.02)LVK	99 99 99 99 99 99 99 99 99 99 99 99	6590176
F3:10711	SGGTAALGC(+57.02)LVK	99 99 99 99 99 99 99 99 99 99 99 99	6590176
F3:10843	SGGTAALGC(+57.02)LVK	99 99 99 99 99 99 99 99 99 99 99 99	3394487.5
F1:10056	SGGTAALGC(+57.02)LVK	99 99 99 99 99 99 99 99 99 99 99 99	745225.06
F1:10072	DKSRWQEGNVF	99 99 99 99 99 99 99 99 99 99 99	389819.44
F1:10154	ESNGQPENNYKTTPPVL	99 99 99 99 99 99 99 99 99 99 99 99 99 99 99 99 99	100
F1:10128	ESNGQPENNYKTTPPVL	99 99 99 99 99 99 99 99 99 99 99 99 99 99 99 99 99	100
F1:10220	DKSRWQEGNVFSC(+57.02)	99 99 99 99 99 99 99 99 99 99 99 99 99	542495.8
F1:10152	DKSRWQEGNVFSC(+57.02)	99 99 99 99 99 99 99 99 99 99 99 99 99	216041.89
F1:10183	DKSRWQQGNIFSC(+57.02)SVMH	99 99 99 99 99 99 99 99 99 99 99 99 99 99 99 99 99	1185962.4
F1:10195	DKSRWQQGNIFSC(+57.02)SVMH	99 99 99 99 99 99 99 99 99 99 99 99 99 99 99 99 99	1250144.8
F1:10208	DKSRWQQGNIFSC(+57.02)SVMH	99 99 99 99 99 99 99 99 99 99 99 99 99 99 99 99 99	1185962.4
F1:10169	DKSRWQQGNIFSC(+57.02)SVMH	99 99 99 99 99 99 99 99 99 99 99 99 99 99 99 99 99	1250144.8
F1:10180	VTVSAPKTTPGAAAEQKLISEEDLN(+.98)DIK	99 99 99 99 99 99 99 99 99 99 99 99 99 99 99 99 99 99 99 99 99 99 99 99 99 99 99 99	254055.61
F3:10818	TSGGTAALGC(+57.02)LVK	99 99 99 99 99 99 99 99 99 99 99 99 99	3268234.5
F3:10847	TSGGTAALGC(+57.02)LVK	99 99 99 99 99 99 99 99 99 99 99 99 99	3268234.5
F1:10187	TSGGTAALGC(+57.02)LVK	99 99 99 99 99 99 99 99 99 99 99 99 99	330403.03
F1:10212	TSGGTAALGC(+57.02)LVK	99 99 99 99 99 99 99 99 99 99 99 99 99	330403.03
F1:10193	SVVTVPSSSLDTQTYIC(+57.02)NVNHKPSNTKV	99 99 99 99 99 99 99 99 99 99 99 99 99 99 99 99 99 99 99 99 99 99 99 99 99 99 99 99	921172.4
F1:10219	SVVTVPSSSLDTQTYIC(+57.02)NVNHKPSNTKV	99 99 99 99 99 99 99 99 99 99 99 99 99 99 99 99 99 99 99 99 99 99 99 99 99 99 99 99	921172.4
F1:10239	SVVTVPSSSLGTQTYIC(+57.02)NVN(+.98)HKPSNTKV	99 99 99 99 99 99 99 99 99 99 99 99 99 99 99 99 99 99 99 99 99 99 99 99 99 99 99 99	4586113.5
F1:10264	SVVTVPSSSLGTQTYIC(+57.02)NVN(+.98)HKPSNTKV	99 99 99 99 99 99 99 99 99 99 99 99 99 99 99 99 99 99 99 99 99 99 99 99 99 99 99 99	4586113.5
F1:10209	SVVTVPSSSLGTQTYIC(+57.02)NVN(+.98)HKPSNTKV	99 99 99 99 99 99 99 99 99 99 99 99 99 99 99 99 99 99 99 99 99 99 99 99 99 99 99 99	4586113.5
F1:10214	SVVTVPSSSLGTQTYIC(+57.02)NVN(+.98)HKPSNTKV	99 99 99 99 99 99 99 99 99 99 99 99 99 99 99 99 99 99 99 99 99 99 99 99 99 99 99 99	656715.3
F3:10395	TSSGGTAALGC(+57.02)LVK	99 99 99 99 99 99 99 99 99 99 99 99 99 99	396817.72
F3:10768	TSSGGTAALGC(+57.02)LVK	99 99 99 99 99 99 99 99 99 99 99 99 99 99	100
F3:11033	TSSGGTAALGC(+57.02)LVK	99 99 99 99 99 99 99 99 99 99 99 99 99 99	100
F1:10216	TSSGGTAALGC(+57.02)LVK	99 99 99 99 99 99 99 99 99 99 99 99 99 99	100
F1:10270	TSSGGTAALGC(+57.02)LVK	99 99 99 99 99 99 99 99 99 99 99 99 99 99	1702573.1
F1:10286	DKTHTC(+57.02)PPC(+57.02)PAPELLG	99 99 99 99 99 99 99 99 99 99 99 99 99 99 99 99	1207234
F1:10261	DKTHTC(+57.02)PPC(+57.02)PAPELLG	99 99 99 99 99 99 99 99 99 99 99 99 99 99 99 99	1207234
F1:10234	DKTHTC(+57.02)PPC(+57.02)PAPELLG	99 99 99 99 99 99 99 99 99 99 99 99 99 99 99 99	1207234
F1:10240	SVVTVPSSSLGTQ(+.98)TYIC(+57.02)NVNHKPSNTKV	99 99 99 99 99 99 99 99 99 99 99 99 99 99 99 99 99 99 99 99 99 99 99 99 99 99 99 99	656715.3
F3:10917	STSGGTAALGC(+57.02)LVK	99 99 99 99 99 99 99 99 99 99 99 99 99 99	100
F3:10825	STSGGTAALGC(+57.02)LVK	99 99 99 99 99 99 99 99 99 99 99 99 99 99	1.78E+09
F3:10883	STSGGTAALGC(+57.02)LVK	99 99 99 99 99 99 99 99 99 99 99 99 99 99	1.78E+09
F3:10945	STSGGTAALGC(+57.02)LVK	99 99 99 99 99 99 99 99 99 99 99 99 99 99	100
F3:10796	STSGGTAALGC(+57.02)LVK	99 99 99 99 99 99 99 99 99 99 99 99 99 99	100
F3:10973	STSGGTAALGC(+57.02)LVK	99 99 99 99 99 99 99 99 99 99 99 99 99 99	100
F3:10852	STSGGTAALGC(+57.02)LVK	99 99 99 99 99 99 99 99 99 99 99 99 99 99	1.78E+09
F3:11002	STSGGTAALGC(+57.02)LVK	99 99 99 99 99 99 99 99 99 99 99 99 99 99	100
F3:10853	STSGGTAALGC(+57.02)LVK	99 99 99 99 99 99 99 99 99 99 99 99 99 99	1.71E+07
F3:10884	STSGGTAALGC(+57.02)LVK	99 99 99 99 99 99 99 99 99 99 99 99 99 99	1.71E+07
F3:10823	STSGGTAALGC(+57.02)LVK	99 99 99 99 99 99 99 99 99 99 99 99 99 99	1.71E+07
F1:10245	STSGGTAALGC(+57.02)LVK	99 99 99 99 99 99 99 99 99 99 99 99 99 99	1702573.1
F1:10246	SSVVTVPSSSLGTQTYIC(+57.02)NVN(+.98)HKPSNTKV	99 99 99 99 99 99 99 99 99 99 99 99 99 99 99 99 99 99 99 99 99 99 99 99 99 99 99 99 99	1405798.2
F1:10266	QAPILLIYNNQ	99 99 99 99 99 99 99 99 99 99 99	1236962.2
F1:10274	SSVVTVPSSSLGTQTYIC(+57.02)N(+.98)VNHKPSNTKV	99 99 99 99 99 99 99 99 99 99 99 99 99 99 99 99 99 99 99 99 99 99 99 99 99 99 99 99 99	1405798.2
F1:10304	DTLM(+15.99)ISRTPEVT	99 99 99 99 99 99 99 99 99 99 99 99	6699026
F1:10329	DTLM(+15.99)ISRTPEVT	99 99 99 99 99 99 99 99 99 99 99 99	6699026
F3:10981	DTLM(+15.99)ISRTPEVT	99 99 99 99 99 99 99 99 99 99 99 99	3014091.8
F1:10356	DTLM(+15.99)ISRTPEVT	99 99 99 99 99 99 99 99 99 99 99 99	6699026
F1:10340	DKTHTC(+57.02)PPC(+57.02)PAPELLGG	99 99 99 99 99 99 99 99 99 99 99 99 99 99 99 99 99	759166.06
F1:10415	SVVTVPSSSLGTQTYIC(+57.02)NVNHKPSN(+.98)TKV	99 99 99 99 99 99 99 99 99 99 99 99 99 99 99 99 99 99 99 99 99 99 99 99 99 99 99 99	2367985
F1:10387	SVVTVPSSSLGTQTYIC(+57.02)NVNHKPSN(+.98)TKV	99 99 99 99 99 99 99 99 99 99 99 99 99 99 99 99 99 99 99 99 99 99 99 99 99 99 99 99	2367985
F3:11040	EEMTKNQVSLTC(+57.02)LVK	99 99 99 99 99 99 99 99 99 99 99 99 99 99 99	1389789.4
F3:11067	EEMTKNQVSLTC(+57.02)LVK	99 99 99 99 99 99 99 99 99 99 99 99 99 99 99	1389789.4
F3:11062	EEMTKNQVSLTC(+57.02)LVK	99 99 99 99 99 99 99 99 99 99 99 99 99 99 99	9063909
F3:11029	EEMTKNQVSLTC(+57.02)LVK	99 99 99 99 99 99 99 99 99 99 99 99 99 99 99	9063909
F1:10460	DKSRWQEGNVFSC(+57.02)SVMH	99 99 99 99 99 99 99 99 99 99 99 99 99 99 99 99 99	1333185.4
F1:10440	DKSRWQEGNVFSC(+57.02)SVMH	99 99 99 99 99 99 99 99 99 99 99 99 99 99 99 99 99	1400204.8
F1:10434	DKSRWQEGNVFSC(+57.02)SVMH	99 99 99 99 99 99 99 99 99 99 99 99 99 99 99 99 99	1333185.4
F1:10504	DKSRWQEGNVFSC(+57.02)SVMH	99 99 99 99 99 99 99 99 99 99 99 99 99 99 99 99 99	686562.6
F1:10503	DKSRWQEGNVFSC(+57.02)SVMH	99 99 99 99 99 99 99 99 99 99 99 99 99 99 99 99 99	484520.16
F1:10411	DKSRWQEGNVFSC(+57.02)SVMH	99 99 99 99 99 99 99 99 99 99 99 99 99 99 99 99 99	1400204.8
F1:10404	DKSRWQEGNVFSC(+57.02)SVMH	99 99 99 99 99 99 99 99 99 99 99 99 99 99 99 99 99	1333185.4
F1:10531	DKSRWQEGNVFSC(+57.02)SVMH	99 99 99 99 99 99 99 99 99 99 99 99 99 99 99 99 99	686562.6
F1:10470	DKSRWQEGNVFSC(+57.02)SVMH	99 99 99 99 99 99 99 99 99 99 99 99 99 99 99 99 99	1400204.8
F1:10593	DKSRWQEGNVFSC(+57.02)SVMH	99 99 99 99 99 99 99 99 99 99 99 99 99 99 99 99 99	686562.6
F1:10532	DKSRWQEGNVFSC(+57.02)SVMH	99 99 99 99 99 99 99 99 99 99 99 99 99 99 99 99 99	484520.16
F1:10575	DKSRWQEGNVFSC(+57.02)SVMH	99 99 99 99 99 99 99 99 99 99 99 99 99 99 99 99 99	484520.16
F1:10442	DPEVKFNWYVDGVEVHNAKTKPREEQY	99 99 99 99 99 99 99 99 99 99 99 99 99 99 99 99 99 99 99 99 99 99 99 99 99 99 99	1658200.5
F1:10416	SSVVTVPSSSLGTQTYIC(+57.02)NVNHKPSN(+.98)TKV	99 99 99 99 99 99 99 99 99 99 99 99 99 99 99 99 99 99 99 99 99 99 99 99 99 99 99 99 99	711065.7
F1:10445	DKTHTC(+57.02)PPC(+57.02)PAPELLGGPS	99 99 99 99 99 99 99 99 99 99 99 99 99 99 99 99 99 99 99	2236951
F1:10477	DKTHTC(+57.02)PPC(+57.02)PAPELLGGPS	99 99 99 99 99 99 99 99 99 99 99 99 99 99 99 99 99 99 99	2236951
F1:10431	GQPEDNYKTTPPVL	99 99 99 99 99 99 99 99 99 99 99 99 99 99	329120.84
F1:10547	DKTHTC(+57.02)PPC(+57.02)PAPELL	99 99 99 99 99 99 99 99 99 99 99 99 99 99 99	1.50E+07
F1:10498	DKTHTC(+57.02)PPC(+57.02)PAPELL	99 99 99 99 99 99 99 99 99 99 99 99 99 99 99	1.50E+07
F1:10570	DKTHTC(+57.02)PPC(+57.02)PAPELL	99 99 99 99 99 99 99 99 99 99 99 99 99 99 99	1.50E+07
F1:10524	DKTHTC(+57.02)PPC(+57.02)PAPELL	99 99 99 99 99 99 99 99 99 99 99 99 99 99 99	1.50E+07
F1:10510	DKTHTC(+57.02)PPC(+57.02)PAPELL	99 99 99 99 99 99 99 99 99 99 99 99 99 99 99	2098074.8
F1:10537	DKTHTC(+57.02)PPC(+57.02)PAPELL	99 99 99 99 99 99 99 99 99 99 99 99 99 99 99	2098074.8
F1:10472	DKTHTC(+57.02)PPC(+57.02)PAPELL	99 99 99 99 99 99 99 99 99 99 99 99 99 99 99	1.50E+07
F1:10595	DKTHTC(+57.02)PPC(+57.02)PAPELL	99 99 99 99 99 99 99 99 99 99 99 99 99 99 99	100
F1:10561	DKTHTC(+57.02)PPC(+57.02)PAPELL	99 99 99 99 99 99 99 99 99 99 99 99 99 99 99	2098074.8
F1:10483	DKTHTC(+57.02)PPC(+57.02)PAPELL	99 99 99 99 99 99 99 99 99 99 99 99 99 99 99	2098074.8
F1:10507	DTLM(+15.99)ISRTPEVTC(+57.02)	99 99 99 99 99 99 99 99 99 99 99 99 99	42163.98
F1:10536	DNYKTTPPVL	99 99 99 99 99 99 99 99 99 99	6.29E+07
F1:10586	DNYKTTPPVL	99 99 99 99 99 99 99 99 99 99	6.29E+07
F1:10560	DNYKTTPPVL	99 99 99 99 99 99 99 99 99 99	6.29E+07
F1:10511	DNYKTTPPVL	99 99 99 99 99 99 99 99 99 99	100
F1:10610	DNYKTTPPVL	99 99 99 99 99 99 99 99 99 99	100
F1:10632	DNYKTTPPVL	99 99 99 99 99 99 99 99 99 99	100
F1:10654	DNYKTTPPVL	99 99 99 99 99 99 99 99 99 99	100
F1:10678	DNYKTTPPVL	99 99 99 99 99 99 99 99 99 99	100
F1:10704	DNYKTTPPVL	99 99 99 99 99 99 99 99 99 99	100
F1:10638	ISRTPEVTC(+57.02)VVV	99 99 99 99 99 99 99 99 99 99 99 99	2142751.5
F1:10617	ISRTPEVTC(+57.02)VVV	99 99 99 99 99 99 99 99 99 99 99 99	2142751.5
F1:10592	ISRTPEVTC(+57.02)VVV	99 99 99 99 99 99 99 99 99 99 99 99	2142751.5
F1:10726	DSSKNQVVLTMT	99 99 99 99 99 99 99 99 99 99 99 99	1.80E+07
F1:10703	DSSKNQVVLTMT	99 99 99 99 99 99 99 99 99 99 99 99	1.80E+07
F1:10751	DSSKNQVVLTMT	99 99 99 99 99 99 99 99 99 99 99 99	1.80E+07
F1:10776	DSSKNQVVLTMT	99 99 99 99 99 99 99 99 99 99 99 99	100
F3:11386	DSSKNQVVLTMT	99 99 99 99 99 99 99 99 99 99 99 99	9.72E+07
F3:11408	DSSKNQVVLTMT	99 99 99 99 99 99 99 99 99 99 99 99	9.72E+07
F3:11432	DSSKNQVVLTMT	99 99 99 99 99 99 99 99 99 99 99 99	9.72E+07
F3:11463	DSSKNQVVLTMT	99 99 99 99 99 99 99 99 99 99 99 99	100
F3:11498	DSSKNQVVLTMT	99 99 99 99 99 99 99 99 99 99 99 99	100
F1:10679	DSSKNQVVLTMT	99 99 99 99 99 99 99 99 99 99 99 99	100
F1:10827	DSSKNQVVLTMT	99 99 99 99 99 99 99 99 99 99 99 99	100
F1:10615	SVVTVPSSSLGTQ(+.98)TYIC(+57.02)NVNHKPSN(+.98)TKV	99 99 99 99 99 99 99 99 99 99 99 99 99 99 99 99 99 99 99 99 99 99 99 99 99 99 99 99	199829.89
F1:10791	SVLTVLHQ	99 99 99 99 99 99 99 99	100
F1:10767	SVLTVLHQ	99 99 99 99 99 99 99 99	100
F1:10741	SVLTVLHQ	99 99 99 99 99 99 99 99	100
F1:10690	SVLTVLHQ	99 99 99 99 99 99 99 99	3.16E+07
F1:10821	SVLTVLHQ	99 99 99 99 99 99 99 99	100
F1:10715	SVLTVLHQ	99 99 99 99 99 99 99 99	3.16E+07
F1:10668	SVLTVLHQ	99 99 99 99 99 99 99 99	3.16E+07
F1:10645	SVLTVLHQ	99 99 99 99 99 99 99 99	100
F1:10752	ESNGQ(+.98)PENNYKTTPPVL	99 99 99 99 99 99 99 99 99 99 99 99 99 99 99 99 99	4293950
F1:10723	ESNGQ(+.98)PENNYKTTPPVL	99 99 99 99 99 99 99 99 99 99 99 99 99 99 99 99 99	4293950
F1:10777	ESNGQ(+.98)PENNYKTTPPVL	99 99 99 99 99 99 99 99 99 99 99 99 99 99 99 99 99	4293950
F1:10698	ESNGQ(+.98)PENNYKTTPPVL	99 99 99 99 99 99 99 99 99 99 99 99 99 99 99 99 99	4293950
F1:10762	N(+.98)GQPENNYKTTPPVL	99 99 99 99 99 99 99 99 99 99 99 99 99 99 99	3.94E+07
F1:10788	N(+.98)GQPENNYKTTPPVL	99 99 99 99 99 99 99 99 99 99 99 99 99 99 99	3.94E+07
F1:10841	N(+.98)GQPENNYKTTPPVL	99 99 99 99 99 99 99 99 99 99 99 99 99 99 99	3.94E+07
F1:10813	N(+.98)GQPENNYKTTPPVL	99 99 99 99 99 99 99 99 99 99 99 99 99 99 99	3.94E+07
F1:10867	N(+.98)GQPENNYKTTPPVL	99 99 99 99 99 99 99 99 99 99 99 99 99 99 99	3.94E+07
F1:10892	N(+.98)GQPENNYKTTPPVL	99 99 99 99 99 99 99 99 99 99 99 99 99 99 99	100
F1:10795	M(+15.99)ISRTPEVTC(+57.02)VVV	99 99 99 99 99 99 99 99 99 99 99 99 99	1322372.2
F1:10770	M(+15.99)ISRTPEVTC(+57.02)VVV	99 99 99 99 99 99 99 99 99 99 99 99 99	1322372.2
F2:11533	TVSSASTKGPSVFPLAPSSKSTSGGTAALG	99 99 99 99 99 99 99 99 99 99 99 99 99 99 99 99 99 99 99 99 99 99 99 99 99 99 99 99 99 99	2143573.8
F2:11760	TVSSASTKGPSVFPLAPSSKSTSGGTAALG	99 99 99 99 99 99 99 99 99 99 99 99 99 99 99 99 99 99 99 99 99 99 99 99 99 99 99 99 99 99	2.34E+07
F2:11809	TVSSASTKGPSVFPLAPSSKSTSGGTAALG	99 99 99 99 99 99 99 99 99 99 99 99 99 99 99 99 99 99 99 99 99 99 99 99 99 99 99 99 99 99	2.34E+07
F1:10792	TVSSASTKGPSVFPLAPSSKSTSGGTAALG	99 99 99 99 99 99 99 99 99 99 99 99 99 99 99 99 99 99 99 99 99 99 99 99 99 99 99 99 99 99	375239.12
F2:11784	TVSSASTKGPSVFPLAPSSKSTSGGTAALG	99 99 99 99 99 99 99 99 99 99 99 99 99 99 99 99 99 99 99 99 99 99 99 99 99 99 99 99 99 99	2.34E+07
F2:11835	TVSSASTKGPSVFPLAPSSKSTSGGTAALG	99 99 99 99 99 99 99 99 99 99 99 99 99 99 99 99 99 99 99 99 99 99 99 99 99 99 99 99 99 99	100
F1:10842	C(+57.02)LVKAFYPS	99 99 99 99 99 99 99 99 99	971375.56
F1:10891	C(+57.02)LVKGFYPS	99 99 99 99 99 99 99 99 99	1.04E+07
F1:10915	C(+57.02)LVKGFYPS	99 99 99 99 99 99 99 99 99	1.04E+07
F1:10869	C(+57.02)LVKGFYPS	99 99 99 99 99 99 99 99 99	1.04E+07
F1:10942	C(+57.02)LVKGFYPS	99 99 99 99 99 99 99 99 99	1.04E+07
F1:10965	C(+57.02)LVKGFYPS	99 99 99 99 99 99 99 99 99	100
F1:10910	SLSSVVTVPSSSLGTQTYIC(+57.02)NVNHKPSNTKV	99 99 99 99 99 99 99 99 99 99 99 99 99 99 99 99 99 99 99 99 99 99 99 99 99 99 99 99 99 99 99	2.23E+07
F1:10936	SLSSVVTVPSSSLGTQTYIC(+57.02)NVNHKPSNTKV	99 99 99 99 99 99 99 99 99 99 99 99 99 99 99 99 99 99 99 99 99 99 99 99 99 99 99 99 99 99 99	2.23E+07
F1:10961	SLSSVVTVPSSSLGTQTYIC(+57.02)NVNHKPSNTKV	99 99 99 99 99 99 99 99 99 99 99 99 99 99 99 99 99 99 99 99 99 99 99 99 99 99 99 99 99 99 99	2.23E+07
F1:10928	SLSSVVTVPSSSLGTQTYIC(+57.02)NVNHKPSNTKV	99 99 99 99 99 99 99 99 99 99 99 99 99 99 99 99 99 99 99 99 99 99 99 99 99 99 99 99 99 99 99	2865380.2
F1:10984	SLSSVVTVPSSSLGTQTYIC(+57.02)NVNHKPSNTKV	99 99 99 99 99 99 99 99 99 99 99 99 99 99 99 99 99 99 99 99 99 99 99 99 99 99 99 99 99 99 99	100
F1:11009	SLSSVVTVPSSSLGTQTYIC(+57.02)NVNHKPSNTKV	99 99 99 99 99 99 99 99 99 99 99 99 99 99 99 99 99 99 99 99 99 99 99 99 99 99 99 99 99 99 99	100
F1:10884	SLSSVVTVPSSSLGTQTYIC(+57.02)NVNHKPSNTKV	99 99 99 99 99 99 99 99 99 99 99 99 99 99 99 99 99 99 99 99 99 99 99 99 99 99 99 99 99 99 99	100
F1:10972	N(+.98)YKTTPPVL	99 99 99 99 99 99 99 99 99	6535570.5
F1:10999	N(+.98)YKTTPPVL	99 99 99 99 99 99 99 99 99	6535570.5
F1:10948	N(+.98)YKTTPPVL	99 99 99 99 99 99 99 99 99	6535570.5
F1:11022	N(+.98)YKTTPPVL	99 99 99 99 99 99 99 99 99	100
F1:10922	N(+.98)YKTTPPVL	99 99 99 99 99 99 99 99 99	100
F1:10938	SLSSVVTVPSSN(+.98)FGTQ(+.98)TYTC(+57.02)N(+.98)VDHKPSNTKV	99 99 99 99 99 99 99 99 99 99 99 99 99 99 99 99 99 99 99 99 99 99 99 99 99 99 99 99 99 99 99	100
F1:11198	N(+.98)GQPEDNYKTTPPVL	99 99 99 99 99 99 99 99 99 99 99 99 99 99 99	9517296
F1:11170	N(+.98)GQPEDNYKTTPPVL	99 99 99 99 99 99 99 99 99 99 99 99 99 99 99	9517296
F1:11378	N(+.98)GQPEDNYKTTPPVL	99 99 99 99 99 99 99 99 99 99 99 99 99 99 99	2128797
F1:11229	N(+.98)GQPEDNYKTTPPVL	99 99 99 99 99 99 99 99 99 99 99 99 99 99 99	937892.9
F1:11149	N(+.98)GQPEDNYKTTPPVL	99 99 99 99 99 99 99 99 99 99 99 99 99 99 99	9517296
F1:11354	N(+.98)GQPEDNYKTTPPVL	99 99 99 99 99 99 99 99 99 99 99 99 99 99 99	2128797
F1:11407	N(+.98)GQPEDNYKTTPPVL	99 99 99 99 99 99 99 99 99 99 99 99 99 99 99	2128797
F1:11049	DSSKNQVVLTM	99 99 99 99 99 99 99 99 99 99 99	5504485
F1:11026	DSSKNQVVLTM	99 99 99 99 99 99 99 99 99 99 99	5504485
F3:11737	DSSKNQVVLTM	99 99 99 99 99 99 99 99 99 99 99	8.11E+07
F3:11798	DSSKNQVVLTM	99 99 99 99 99 99 99 99 99 99 99	8.11E+07
F3:11764	DSSKNQVVLTM	99 99 99 99 99 99 99 99 99 99 99	8.11E+07
F3:11830	DSSKNQVVLTM	99 99 99 99 99 99 99 99 99 99 99	100
F3:11867	DSSKNQVVLTM	99 99 99 99 99 99 99 99 99 99 99	100
F1:11001	DSSKNQVVLTM	99 99 99 99 99 99 99 99 99 99 99	5504485
F1:11073	DSSKNQVVLTM	99 99 99 99 99 99 99 99 99 99 99	100
F1:11097	DSSKNQVVLTM	99 99 99 99 99 99 99 99 99 99 99	100
F1:11036	DSSKN(+.98)QVVLTMT	99 99 99 99 99 99 99 99 99 99 99 99	460280.25
F1:11577	DN(+.98)YKTTPPVL	99 99 99 99 99 99 99 99 99 99	664665.9
F1:11056	DN(+.98)YKTTPPVL	99 99 99 99 99 99 99 99 99 99	405308.12
F1:11030	DN(+.98)YKTTPPVL	99 99 99 99 99 99 99 99 99 99	405308.12
F1:11548	DN(+.98)YKTTPPVL	99 99 99 99 99 99 99 99 99 99	664665.9
F1:11602	DN(+.98)YKTTPPVL	99 99 99 99 99 99 99 99 99 99	664665.9
F1:11034	ESN(+.98)GQPEDNYKTTPPVL	99 99 99 99 99 99 99 99 99 99 99 99 99 99 99 99 99	628610.5
F3:13603	GPSVFLFPPKPK	99 99 99 99 99 99 99 99 99 99 99 99	1524465.6
F3:12335	GPSVFLFPPKPK	99 99 99 99 99 99 99 99 99 99 99 99	389271.88
F1:11366	GPSVFLFPPKPK	99 99 99 99 99 99 99 99 99 99 99 99	1472288
F1:11394	GPSVFLFPPKPK	99 99 99 99 99 99 99 99 99 99 99 99	1472288
F1:11298	GPSVFLFPPKPK	99 99 99 99 99 99 99 99 99 99 99 99	1472288
F1:11499	GPSVFLFPPKPK	99 99 99 99 99 99 99 99 99 99 99 99	1472288
F1:11206	GPSVFLFPPKPK	99 99 99 99 99 99 99 99 99 99 99 99	1472288
F1:12749	GPSVFLFPPKPK	99 99 99 99 99 99 99 99 99 99 99 99	1507692.1
F1:12775	GPSVFLFPPKPK	99 99 99 99 99 99 99 99 99 99 99 99	1507692.1
F1:11065	GPSVFLFPPKPK	99 99 99 99 99 99 99 99 99 99 99 99	1472288
F1:11553	GPSVFLFPPKPK	99 99 99 99 99 99 99 99 99 99 99 99	1472288
F1:11242	GPSVFLFPPKPK	99 99 99 99 99 99 99 99 99 99 99 99	1472288
F1:11267	GPSVFLFPPKPK	99 99 99 99 99 99 99 99 99 99 99 99	1472288
F1:11431	GPSVFLFPPKPK	99 99 99 99 99 99 99 99 99 99 99 99	1472288
F1:11093	GPSVFLFPPKPK	99 99 99 99 99 99 99 99 99 99 99 99	1472288
F1:11334	GPSVFLFPPKPK	99 99 99 99 99 99 99 99 99 99 99 99	1472288
F1:11069	SVLTVLHQ(+.98)	99 99 99 99 99 99 99 99	359621.8
F1:11047	SVLTVLHQ(+.98)	99 99 99 99 99 99 99 99	359621.8
F2:11884	TC(+57.02)LVKGFYPS	99 99 99 99 99 99 99 99 99 99	530914.94
F1:11076	TC(+57.02)LVKGFYPS	99 99 99 99 99 99 99 99 99 99	455299.25
F2:11858	TC(+57.02)LVKGFYPS	99 99 99 99 99 99 99 99 99 99	530914.94
F1:11101	TC(+57.02)LVKGFYPS	99 99 99 99 99 99 99 99 99 99	455299.25
F3:11921	DTLMISRTPEVT	99 99 99 99 99 99 99 99 99 99 99 99	2814707.5
F1:11148	DTLMISRTPEVT	99 99 99 99 99 99 99 99 99 99 99 99	3947327.2
F1:11171	DTLMISRTPEVT	99 99 99 99 99 99 99 99 99 99 99 99	3947327.2
F1:11124	DTLMISRTPEVT	99 99 99 99 99 99 99 99 99 99 99 99	100
F1:11200	DTLMISRTPEVT	99 99 99 99 99 99 99 99 99 99 99 99	100
F1:11193	SLSSVVTVPSSSLGTQTYIC(+57.02)NVN(+.98)HKPSNTKV	99 99 99 99 99 99 99 99 99 99 99 99 99 99 99 99 99 99 99 99 99 99 99 99 99 99 99 99 99 99 99	2898801.5
F1:11163	SLSSVVTVPSSSLGTQTYIC(+57.02)NVN(+.98)HKPSNTKV	99 99 99 99 99 99 99 99 99 99 99 99 99 99 99 99 99 99 99 99 99 99 99 99 99 99 99 99 99 99 99	2898801.5
F3:12074	GGPSVFLFPPKPK	99 99 99 99 99 99 99 99 99 99 99 99 99	9538917
F3:12233	GGPSVFLFPPKPK	99 99 99 99 99 99 99 99 99 99 99 99 99	9538917
F3:12269	GGPSVFLFPPKPK	99 99 99 99 99 99 99 99 99 99 99 99 99	9538917
F3:12145	GGPSVFLFPPKPK	99 99 99 99 99 99 99 99 99 99 99 99 99	9538917
F3:12307	GGPSVFLFPPKPK	99 99 99 99 99 99 99 99 99 99 99 99 99	9538917
F3:12138	GGPSVFLFPPKPK	99 99 99 99 99 99 99 99 99 99 99 99 99	2.70E+07
F3:12305	GGPSVFLFPPKPK	99 99 99 99 99 99 99 99 99 99 99 99 99	2.70E+07
F3:12165	GGPSVFLFPPKPK	99 99 99 99 99 99 99 99 99 99 99 99 99	2.70E+07
F3:12239	GGPSVFLFPPKPK	99 99 99 99 99 99 99 99 99 99 99 99 99	2.70E+07
F3:12037	GGPSVFLFPPKPK	99 99 99 99 99 99 99 99 99 99 99 99 99	2.70E+07
F3:12340	GGPSVFLFPPKPK	99 99 99 99 99 99 99 99 99 99 99 99 99	9538917
F3:11998	GGPSVFLFPPKPK	99 99 99 99 99 99 99 99 99 99 99 99 99	2.70E+07
F3:12069	GGPSVFLFPPKPK	99 99 99 99 99 99 99 99 99 99 99 99 99	2.70E+07
F3:12201	GGPSVFLFPPKPK	99 99 99 99 99 99 99 99 99 99 99 99 99	9538917
F3:12021	GGPSVFLFPPKPK	99 99 99 99 99 99 99 99 99 99 99 99 99	9538917
F3:12104	GGPSVFLFPPKPK	99 99 99 99 99 99 99 99 99 99 99 99 99	2.70E+07
F3:12272	GGPSVFLFPPKPK	99 99 99 99 99 99 99 99 99 99 99 99 99	2.70E+07
F3:12210	GGPSVFLFPPKPK	99 99 99 99 99 99 99 99 99 99 99 99 99	2.70E+07
F3:13582	GGPSVFLFPPKPK	99 99 99 99 99 99 99 99 99 99 99 99 99	1.21E+07
F3:12438	GGPSVFLFPPKPK	99 99 99 99 99 99 99 99 99 99 99 99 99	2.70E+07
F1:11509	GGPSVFLFPPKPK	99 99 99 99 99 99 99 99 99 99 99 99 99	2.09E+07
F3:12620	GGPSVFLFPPKPK	99 99 99 99 99 99 99 99 99 99 99 99 99	2.70E+07
F3:13620	GGPSVFLFPPKPK	99 99 99 99 99 99 99 99 99 99 99 99 99	1.21E+07
F3:12338	GGPSVFLFPPKPK	99 99 99 99 99 99 99 99 99 99 99 99 99	2.70E+07
F1:11323	GGPSVFLFPPKPK	99 99 99 99 99 99 99 99 99 99 99 99 99	4764278
F1:11388	GGPSVFLFPPKPK	99 99 99 99 99 99 99 99 99 99 99 99 99	2.09E+07
F1:11285	GGPSVFLFPPKPK	99 99 99 99 99 99 99 99 99 99 99 99 99	2.09E+07
F1:11426	GGPSVFLFPPKPK	99 99 99 99 99 99 99 99 99 99 99 99 99	4764278
F3:12575	GGPSVFLFPPKPK	99 99 99 99 99 99 99 99 99 99 99 99 99	2.70E+07
F3:13552	GGPSVFLFPPKPK	99 99 99 99 99 99 99 99 99 99 99 99 99	1.21E+07
F1:11310	GGPSVFLFPPKPK	99 99 99 99 99 99 99 99 99 99 99 99 99	2.09E+07
F1:11462	GGPSVFLFPPKPK	99 99 99 99 99 99 99 99 99 99 99 99 99	2.09E+07
F1:11484	GGPSVFLFPPKPK	99 99 99 99 99 99 99 99 99 99 99 99 99	2.09E+07
F1:11361	GGPSVFLFPPKPK	99 99 99 99 99 99 99 99 99 99 99 99 99	2.09E+07
F1:11413	GGPSVFLFPPKPK	99 99 99 99 99 99 99 99 99 99 99 99 99	2.09E+07
F1:11399	GGPSVFLFPPKPK	99 99 99 99 99 99 99 99 99 99 99 99 99	4764278
F1:11235	GGPSVFLFPPKPK	99 99 99 99 99 99 99 99 99 99 99 99 99	4764278
F1:11261	GGPSVFLFPPKPK	99 99 99 99 99 99 99 99 99 99 99 99 99	2.09E+07
F1:11533	GGPSVFLFPPKPK	99 99 99 99 99 99 99 99 99 99 99 99 99	2.09E+07
F3:12476	GGPSVFLFPPKPK	99 99 99 99 99 99 99 99 99 99 99 99 99	2.70E+07
F1:11262	GGPSVFLFPPKPK	99 99 99 99 99 99 99 99 99 99 99 99 99	4764278
F1:11438	GGPSVFLFPPKPK	99 99 99 99 99 99 99 99 99 99 99 99 99	2.09E+07
F1:11338	GGPSVFLFPPKPK	99 99 99 99 99 99 99 99 99 99 99 99 99	2.09E+07
F1:11586	GGPSVFLFPPKPK	99 99 99 99 99 99 99 99 99 99 99 99 99	2.09E+07
F1:11614	GGPSVFLFPPKPK	99 99 99 99 99 99 99 99 99 99 99 99 99	2.09E+07
F1:11204	GGPSVFLFPPKPK	99 99 99 99 99 99 99 99 99 99 99 99 99	2.09E+07
F1:11373	GGPSVFLFPPKPK	99 99 99 99 99 99 99 99 99 99 99 99 99	4764278
F1:11234	GGPSVFLFPPKPK	99 99 99 99 99 99 99 99 99 99 99 99 99	2.09E+07
F1:12780	GGPSVFLFPPKPK	99 99 99 99 99 99 99 99 99 99 99 99 99	1.25E+07
F1:11348	GGPSVFLFPPKPK	99 99 99 99 99 99 99 99 99 99 99 99 99	4764278
F1:11697	GGPSVFLFPPKPK	99 99 99 99 99 99 99 99 99 99 99 99 99	2.09E+07
F3:14214	GGPSVFLFPPKPK	99 99 99 99 99 99 99 99 99 99 99 99 99	3089173.5
F1:11450	GGPSVFLFPPKPK	99 99 99 99 99 99 99 99 99 99 99 99 99	4764278
F1:12757	GGPSVFLFPPKPK	99 99 99 99 99 99 99 99 99 99 99 99 99	1.25E+07
F3:13686	GGPSVFLFPPKPK	99 99 99 99 99 99 99 99 99 99 99 99 99	1.21E+07
F3:13654	GGPSVFLFPPKPK	99 99 99 99 99 99 99 99 99 99 99 99 99	1.21E+07
F1:11558	GGPSVFLFPPKPK	99 99 99 99 99 99 99 99 99 99 99 99 99	2.09E+07
F1:11591	GGPSVFLFPPKPK	99 99 99 99 99 99 99 99 99 99 99 99 99	4764278
F1:11750	GGPSVFLFPPKPK	99 99 99 99 99 99 99 99 99 99 99 99 99	2.09E+07
F1:11291	GGPSVFLFPPKPK	99 99 99 99 99 99 99 99 99 99 99 99 99	4764278
F1:11474	GGPSVFLFPPKPK	99 99 99 99 99 99 99 99 99 99 99 99 99	4764278
F1:11673	GGPSVFLFPPKPK	99 99 99 99 99 99 99 99 99 99 99 99 99	2.09E+07
F1:11724	GGPSVFLFPPKPK	99 99 99 99 99 99 99 99 99 99 99 99 99	2.09E+07
F1:11559	GGPSVFLFPPKPK	99 99 99 99 99 99 99 99 99 99 99 99 99	4764278
F3:14169	GGPSVFLFPPKPK	99 99 99 99 99 99 99 99 99 99 99 99 99	3089173.5
F1:11504	GGPSVFLFPPKPK	99 99 99 99 99 99 99 99 99 99 99 99 99	4764278
F1:11768	GGPSVFLFPPKPK	99 99 99 99 99 99 99 99 99 99 99 99 99	2.09E+07
F1:11528	GGPSVFLFPPKPK	99 99 99 99 99 99 99 99 99 99 99 99 99	4764278
F1:11648	GGPSVFLFPPKPK	99 99 99 99 99 99 99 99 99 99 99 99 99	2.09E+07
F3:12519	GGPSVFLFPPKPK	99 99 99 99 99 99 99 99 99 99 99 99 99	2.70E+07
F1:12733	GGPSVFLFPPKPK	99 99 99 99 99 99 99 99 99 99 99 99 99	1.25E+07
F1:11209	GGPSVFLFPPKPK	99 99 99 99 99 99 99 99 99 99 99 99 99	4764278
F1:11175	GGPSVFLFPPKPK	99 99 99 99 99 99 99 99 99 99 99 99 99	2.09E+07
F1:11806	GGPSVFLFPPKPK	99 99 99 99 99 99 99 99 99 99 99 99 99	2.09E+07
F1:11786	GGPSVFLFPPKPK	99 99 99 99 99 99 99 99 99 99 99 99 99	2.09E+07
F1:11825	GGPSVFLFPPKPK	99 99 99 99 99 99 99 99 99 99 99 99 99	100
F1:11843	GGPSVFLFPPKPK	99 99 99 99 99 99 99 99 99 99 99 99 99	100
F1:11654	GGPSVFLFPPKPK	99 99 99 99 99 99 99 99 99 99 99 99 99	4764278
F3:14275	GGPSVFLFPPKPK	99 99 99 99 99 99 99 99 99 99 99 99 99	3089173.5
F1:12806	GGPSVFLFPPKPK	99 99 99 99 99 99 99 99 99 99 99 99 99	1.25E+07
F1:11227	MISRTPEVTC(+57.02)VVV	99 99 99 99 99 99 99 99 99 99 99 99 99	4302867.5
F1:11252	MISRTPEVTC(+57.02)VVV	99 99 99 99 99 99 99 99 99 99 99 99 99	4302867.5
F1:11196	MISRTPEVTC(+57.02)VVV	99 99 99 99 99 99 99 99 99 99 99 99 99	4302867.5
F3:12013	GVHTFPAVLQ	99 99 99 99 99 99 99 99 99 99	1.05E+08
F3:12045	GVHTFPAVLQ	99 99 99 99 99 99 99 99 99 99	1.05E+08
F3:11975	GVHTFPAVLQ	99 99 99 99 99 99 99 99 99 99	1.05E+08
F3:12078	GVHTFPAVLQ	99 99 99 99 99 99 99 99 99 99	1.05E+08
F3:12243	GVHTFPAVLQ	99 99 99 99 99 99 99 99 99 99	100
F3:12148	GVHTFPAVLQ	99 99 99 99 99 99 99 99 99 99	100
F2:12016	GVHTFPAVLQ	99 99 99 99 99 99 99 99 99 99	365352.5
F2:12034	GVHTFPAVLQ	99 99 99 99 99 99 99 99 99 99	365352.5
F3:12323	GVHTFPAVLQ	99 99 99 99 99 99 99 99 99 99	100
F1:11264	GVHTFPAVLQ	99 99 99 99 99 99 99 99 99 99	496337.72
F1:11292	GVHTFPAVLQ	99 99 99 99 99 99 99 99 99 99	496337.72
F1:11336	GVHTFPAVLQ	99 99 99 99 99 99 99 99 99 99	496337.72
F3:11958	GVHTFPAVLQSS	99 99 99 99 99 99 99 99 99 99 99 99	1.70E+08
F3:11991	GVHTFPAVLQSS	99 99 99 99 99 99 99 99 99 99 99 99	1.70E+08
F3:11926	GVHTFPAVLQSS	99 99 99 99 99 99 99 99 99 99 99 99	1.70E+08
F3:12093	GVHTFPAVLQSS	99 99 99 99 99 99 99 99 99 99 99 99	1.70E+08
F3:12024	GVHTFPAVLQSS	99 99 99 99 99 99 99 99 99 99 99 99	1.70E+08
F3:11887	GVHTFPAVLQSS	99 99 99 99 99 99 99 99 99 99 99 99	100
F3:12056	GVHTFPAVLQSS	99 99 99 99 99 99 99 99 99 99 99 99	1.70E+08
F2:11988	GVHTFPAVLQSS	99 99 99 99 99 99 99 99 99 99 99 99	522771
F2:12011	GVHTFPAVLQSS	99 99 99 99 99 99 99 99 99 99 99 99	522771
F2:12031	GVHTFPAVLQSS	99 99 99 99 99 99 99 99 99 99 99 99	522771
F2:11960	GVHTFPAVLQSS	99 99 99 99 99 99 99 99 99 99 99 99	522771
F3:13599	PELLGGPSVFLFPPKPK	99 99 99 99 99 99 99 99 99 99 99 99 99 99 99 99 99	2.76E+07
F3:13546	PELLGGPSVFLFPPKPK	99 99 99 99 99 99 99 99 99 99 99 99 99 99 99 99 99	2.76E+07
F3:13572	PELLGGPSVFLFPPKPK	99 99 99 99 99 99 99 99 99 99 99 99 99 99 99 99 99	2.76E+07
F3:13667	PELLGGPSVFLFPPKPK	99 99 99 99 99 99 99 99 99 99 99 99 99 99 99 99 99	2.76E+07
F3:13633	PELLGGPSVFLFPPKPK	99 99 99 99 99 99 99 99 99 99 99 99 99 99 99 99 99	2.76E+07
F1:12769	PELLGGPSVFLFPPKPK	99 99 99 99 99 99 99 99 99 99 99 99 99 99 99 99 99	1.36E+07
F1:12747	PELLGGPSVFLFPPKPK	99 99 99 99 99 99 99 99 99 99 99 99 99 99 99 99 99	1.36E+07
F1:12794	PELLGGPSVFLFPPKPK	99 99 99 99 99 99 99 99 99 99 99 99 99 99 99 99 99	1.36E+07
F3:13726	PELLGGPSVFLFPPKPK	99 99 99 99 99 99 99 99 99 99 99 99 99 99 99 99 99	2.76E+07
F3:13697	PELLGGPSVFLFPPKPK	99 99 99 99 99 99 99 99 99 99 99 99 99 99 99 99 99	2.76E+07
F1:12740	PELLGGPSVFLFPPKPK	99 99 99 99 99 99 99 99 99 99 99 99 99 99 99 99 99	1.22E+07
F1:12836	PELLGGPSVFLFPPKPK	99 99 99 99 99 99 99 99 99 99 99 99 99 99 99 99 99	1.22E+07
F1:12764	PELLGGPSVFLFPPKPK	99 99 99 99 99 99 99 99 99 99 99 99 99 99 99 99 99	1.22E+07
F1:12721	PELLGGPSVFLFPPKPK	99 99 99 99 99 99 99 99 99 99 99 99 99 99 99 99 99	1.36E+07
F1:12843	PELLGGPSVFLFPPKPK	99 99 99 99 99 99 99 99 99 99 99 99 99 99 99 99 99	1.36E+07
F3:13883	PELLGGPSVFLFPPKPK	99 99 99 99 99 99 99 99 99 99 99 99 99 99 99 99 99	100
F1:12785	PELLGGPSVFLFPPKPK	99 99 99 99 99 99 99 99 99 99 99 99 99 99 99 99 99	1.22E+07
F1:12860	PELLGGPSVFLFPPKPK	99 99 99 99 99 99 99 99 99 99 99 99 99 99 99 99 99	1.22E+07
F3:13759	PELLGGPSVFLFPPKPK	99 99 99 99 99 99 99 99 99 99 99 99 99 99 99 99 99	2.76E+07
F1:12818	PELLGGPSVFLFPPKPK	99 99 99 99 99 99 99 99 99 99 99 99 99 99 99 99 99	1.36E+07
F1:12887	PELLGGPSVFLFPPKPK	99 99 99 99 99 99 99 99 99 99 99 99 99 99 99 99 99	1.22E+07
F3:13787	PELLGGPSVFLFPPKPK	99 99 99 99 99 99 99 99 99 99 99 99 99 99 99 99 99	2.76E+07
F3:13580	PELLGGPSVFLFPPKPK	99 99 99 99 99 99 99 99 99 99 99 99 99 99 99 99 99	2.18E+07
F1:12713	PELLGGPSVFLFPPKPK	99 99 99 99 99 99 99 99 99 99 99 99 99 99 99 99 99	1.22E+07
F3:13515	PELLGGPSVFLFPPKPK	99 99 99 99 99 99 99 99 99 99 99 99 99 99 99 99 99	100
F1:12809	PELLGGPSVFLFPPKPK	99 99 99 99 99 99 99 99 99 99 99 99 99 99 99 99 99	1.22E+07
F1:12915	PELLGGPSVFLFPPKPK	99 99 99 99 99 99 99 99 99 99 99 99 99 99 99 99 99	100
F3:13668	PELLGGPSVFLFPPKPK	99 99 99 99 99 99 99 99 99 99 99 99 99 99 99 99 99	2.18E+07
F3:13554	PELLGGPSVFLFPPKPK	99 99 99 99 99 99 99 99 99 99 99 99 99 99 99 99 99	2.18E+07
F1:11319	PELLGGPSVFLFPPKPK	99 99 99 99 99 99 99 99 99 99 99 99 99 99 99 99 99	1345425.9
F1:12871	PELLGGPSVFLFPPKPK	99 99 99 99 99 99 99 99 99 99 99 99 99 99 99 99 99	1.36E+07
F1:12695	PELLGGPSVFLFPPKPK	99 99 99 99 99 99 99 99 99 99 99 99 99 99 99 99 99	100
F1:11439	PELLGGPSVFLFPPKPK	99 99 99 99 99 99 99 99 99 99 99 99 99 99 99 99 99	1345425.9
F1:11411	PELLGGPSVFLFPPKPK	99 99 99 99 99 99 99 99 99 99 99 99 99 99 99 99 99	1345425.9
F3:14164	PELLGGPSVFLFPPKPK	99 99 99 99 99 99 99 99 99 99 99 99 99 99 99 99 99	3178592
F1:12940	PELLGGPSVFLFPPKPK	99 99 99 99 99 99 99 99 99 99 99 99 99 99 99 99 99	100
F1:11312	PELLGGPSVFLFPPKPK	99 99 99 99 99 99 99 99 99 99 99 99 99 99 99 99 99	387376.38
F3:12989	PELLGGPSVFLFPPKPK	99 99 99 99 99 99 99 99 99 99 99 99 99 99 99 99 99	697579.25
F3:12904	PELLGGPSVFLFPPKPK	99 99 99 99 99 99 99 99 99 99 99 99 99 99 99 99 99	697579.25
F3:13639	PELLGGPSVFLFPPKPK	99 99 99 99 99 99 99 99 99 99 99 99 99 99 99 99 99	2.18E+07
F1:12923	PELLGGPSVFLFPPKPK	99 99 99 99 99 99 99 99 99 99 99 99 99 99 99 99 99	100
F3:13607	PELLGGPSVFLFPPKPK	99 99 99 99 99 99 99 99 99 99 99 99 99 99 99 99 99	2.18E+07
F3:13529	PELLGGPSVFLFPPKPK	99 99 99 99 99 99 99 99 99 99 99 99 99 99 99 99 99	2.18E+07
F1:12682	PELLGGPSVFLFPPKPK	99 99 99 99 99 99 99 99 99 99 99 99 99 99 99 99 99	100
F3:13935	PELLGGPSVFLFPPKPK	99 99 99 99 99 99 99 99 99 99 99 99 99 99 99 99 99	100
F1:11321	STKGPSVFPLAPSSKSTSGGTAALGC(+57.02)LVK	99 99 99 99 99 99 99 99 99 99 99 99 99 99 99 99 99 99 99 99 99 99 99 99 99 99 99 99 99	8884040
F1:11347	STKGPSVFPLAPSSKSTSGGTAALGC(+57.02)LVK	99 99 99 99 99 99 99 99 99 99 99 99 99 99 99 99 99 99 99 99 99 99 99 99 99 99 99 99 99	8884040
F1:11295	STKGPSVFPLAPSSKSTSGGTAALGC(+57.02)LVK	99 99 99 99 99 99 99 99 99 99 99 99 99 99 99 99 99 99 99 99 99 99 99 99 99 99 99 99 99	8884040
F1:11333	STKGPSVFPLAPSSKSTSGGTAALGC(+57.02)LVK	99 99 99 99 99 99 99 99 99 99 99 99 99 99 99 99 99 99 99 99 99 99 99 99 99 99 99 99 99	1061736.2
F1:11374	STKGPSVFPLAPSSKSTSGGTAALGC(+57.02)LVK	99 99 99 99 99 99 99 99 99 99 99 99 99 99 99 99 99 99 99 99 99 99 99 99 99 99 99 99 99	100
F1:11305	STKGPSVFPLAPSSKSTSGGTAALGC(+57.02)LVK	99 99 99 99 99 99 99 99 99 99 99 99 99 99 99 99 99 99 99 99 99 99 99 99 99 99 99 99 99	1061736.2
F1:11331	SASTKGPSVFPLAPSSKSTSGGTAALGC(+57.02)LVK	99 99 99 99 99 99 99 99 99 99 99 99 99 99 99 99 99 99 99 99 99 99 99 99 99 99 99 99 99 99 99	2.15E+07
F1:11358	SASTKGPSVFPLAPSSKSTSGGTAALGC(+57.02)LVK	99 99 99 99 99 99 99 99 99 99 99 99 99 99 99 99 99 99 99 99 99 99 99 99 99 99 99 99 99 99 99	2.15E+07
F1:11303	SASTKGPSVFPLAPSSKSTSGGTAALGC(+57.02)LVK	99 99 99 99 99 99 99 99 99 99 99 99 99 99 99 99 99 99 99 99 99 99 99 99 99 99 99 99 99 99 99	2.15E+07
F1:11384	SASTKGPSVFPLAPSSKSTSGGTAALGC(+57.02)LVK	99 99 99 99 99 99 99 99 99 99 99 99 99 99 99 99 99 99 99 99 99 99 99 99 99 99 99 99 99 99 99	2.15E+07
F1:11318	SASTKGPSVFPLAPSSKSTSGGTAALGC(+57.02)LVK	99 99 99 99 99 99 99 99 99 99 99 99 99 99 99 99 99 99 99 99 99 99 99 99 99 99 99 99 99 99 99	2371634.8
F1:11343	SASTKGPSVFPLAPSSKSTSGGTAALGC(+57.02)LVK	99 99 99 99 99 99 99 99 99 99 99 99 99 99 99 99 99 99 99 99 99 99 99 99 99 99 99 99 99 99 99	2371634.8
F1:11344	GSASTKGPSVFPLAPSSKSTSGGTAALGC(+57.02)LVK	99 99 99 99 99 99 99 99 99 99 99 99 99 99 99 99 99 99 99 99 99 99 99 99 99 99 99 99 99 99 99 99	5009137
F1:11313	TKGPSVFPLAPGSSKSTSGTAALGC(+57.02)LVK	99 99 99 99 99 99 99 99 99 99 99 99 99 99 99 99 99 99 99 99 99 99 99 99 99 99 99 99	611805.1
F1:11315	STKGPSVFPLAPC(+57.02)SKSTAGGTAALGC(+57.02)LVK	99 99 99 99 99 99 99 99 99 99 99 99 99 99 99 99 99 99 99 99 99 99 99 99 99 99 99 99 99	1927843.2
F1:11317	SSAGTKGPSVFPLAPSSKSTSGGTAALGC(+57.02)LVK	99 99 99 99 99 99 99 99 99 99 99 99 99 99 99 99 99 99 99 99 99 99 99 99 99 99 99 99 99 99 99 99	5009137
F1:11329	SSASTKGPSVFPLAPGSSKSTSGTAALGC(+57.02)LVK	99 99 99 99 99 99 99 99 99 99 99 99 99 99 99 99 99 99 99 99 99 99 99 99 99 99 99 99 99 99 99 99	265878.1
F1:11340	SLSSVVTVPSSSLGTQTYIC(+57.02)NVNHKPSN(+.98)TKV	99 99 99 99 99 99 99 99 99 99 99 99 99 99 99 99 99 99 99 99 99 99 99 99 99 99 99 99 99 99 99	1473423.4
F1:11367	SLSSVVTVPSSSLGTQTYIC(+57.02)NVNHKPSN(+.98)TKV	99 99 99 99 99 99 99 99 99 99 99 99 99 99 99 99 99 99 99 99 99 99 99 99 99 99 99 99 99 99 99	1473423.4
F3:12275	DSSKDQVVLTM	99 99 99 99 99 99 99 99 99 99 99	441446.72
F1:11434	TVSSASTKGPSVFPLAPSSKSTSGGTAALGC(+57.02)LVK	99 99 99 99 99 99 99 99 99 99 99 99 99 99 99 99 99 99 99 99 99 99 99 99 99 99 99 99 99 99 99 99 99 99	1.60E+07
F1:11410	TVSSASTKGPSVFPLAPSSKSTSGGTAALGC(+57.02)LVK	99 99 99 99 99 99 99 99 99 99 99 99 99 99 99 99 99 99 99 99 99 99 99 99 99 99 99 99 99 99 99 99 99 99	1.60E+07
F1:11461	TVSSASTKGPSVFPLAPSSKSTSGGTAALGC(+57.02)LVK	99 99 99 99 99 99 99 99 99 99 99 99 99 99 99 99 99 99 99 99 99 99 99 99 99 99 99 99 99 99 99 99 99 99	1.60E+07
F1:11485	TVSSASTKGPSVFPLAPSSKSTSGGTAALGC(+57.02)LVK	99 99 99 99 99 99 99 99 99 99 99 99 99 99 99 99 99 99 99 99 99 99 99 99 99 99 99 99 99 99 99 99 99 99	100
F2:12238	EVQLVESGPVLVKPT	99 99 99 99 99 99 99 99 99 99 99 99 99 99 99	297437.38
F3:12280	EVQLVESGPVLVKPT	99 99 99 99 99 99 99 99 99 99 99 99 99 99 99	407537.88
F1:11615	DPVDTGTYY	99 99 99 99 99 99 99 99 99	294875.47
F1:11640	DPVDTGTYY	99 99 99 99 99 99 99 99 99	294875.47
F1:11689	DSSKNQVVLTLTNM(+15.99)	99 99 99 99 99 99 99 99 99 99 99 99 99 99	716417.6
F3:12665	ESGPTLVKPTQTLTLT	99 99 99 99 99 99 99 99 99 99 99 99 99 99 99 99	3.12E+08
F3:12637	ESGPTLVKPTQTLTLT	99 99 99 99 99 99 99 99 99 99 99 99 99 99 99 99	3.12E+08
F3:12726	ESGPTLVKPTQTLTLT	99 99 99 99 99 99 99 99 99 99 99 99 99 99 99 99	100
F3:12696	ESGPTLVKPTQTLTLT	99 99 99 99 99 99 99 99 99 99 99 99 99 99 99 99	3.12E+08
F3:12753	ESGPTLVKPTQTLTLT	99 99 99 99 99 99 99 99 99 99 99 99 99 99 99 99	100
F3:12603	ESGPTLVKPTQTLTLT	99 99 99 99 99 99 99 99 99 99 99 99 99 99 99 99	100
F3:12784	ESGPTLVKPTQTLTLT	99 99 99 99 99 99 99 99 99 99 99 99 99 99 99 99	100
F1:11810	ESGPTLVKPTQTLTLT	99 99 99 99 99 99 99 99 99 99 99 99 99 99 99 99	1085584.5
F3:12663	ESGPTLVKPTQTLTLT	99 99 99 99 99 99 99 99 99 99 99 99 99 99 99 99	1926968.2
F3:12634	ESGPTLVKPTQTLTLT	99 99 99 99 99 99 99 99 99 99 99 99 99 99 99 99	1926968.2
F3:12736	ESGPTLVKPTQTLTLTC(+57.02)	99 99 99 99 99 99 99 99 99 99 99 99 99 99 99 99 99	5.98E+08
F3:12767	ESGPTLVKPTQTLTLTC(+57.02)	99 99 99 99 99 99 99 99 99 99 99 99 99 99 99 99 99	5.98E+08
F3:12823	ESGPTLVKPTQTLTLTC(+57.02)	99 99 99 99 99 99 99 99 99 99 99 99 99 99 99 99 99	100
F3:12708	ESGPTLVKPTQTLTLTC(+57.02)	99 99 99 99 99 99 99 99 99 99 99 99 99 99 99 99 99	100
F3:12857	ESGPTLVKPTQTLTLTC(+57.02)	99 99 99 99 99 99 99 99 99 99 99 99 99 99 99 99 99	100
F3:12794	ESGPTLVKPTQTLTLTC(+57.02)	99 99 99 99 99 99 99 99 99 99 99 99 99 99 99 99 99	5.98E+08
F3:12917	ESGPTLVKPTQTLTLTC(+57.02)	99 99 99 99 99 99 99 99 99 99 99 99 99 99 99 99 99	100
F3:12890	ESGPTLVKPTQTLTLTC(+57.02)	99 99 99 99 99 99 99 99 99 99 99 99 99 99 99 99 99	100
F3:12769	ESGPTLVKPTQTLTLTC(+57.02)	99 99 99 99 99 99 99 99 99 99 99 99 99 99 99 99 99	9898101
F1:11887	ESGPTLVKPTQTLTLTC(+57.02)	99 99 99 99 99 99 99 99 99 99 99 99 99 99 99 99 99	887399.06
F3:12739	ESGPTLVKPTQTLTLTC(+57.02)	99 99 99 99 99 99 99 99 99 99 99 99 99 99 99 99 99	9898101
F3:12952	ESGPTLVKPTQTLTLTC(+57.02)	99 99 99 99 99 99 99 99 99 99 99 99 99 99 99 99 99	100
F3:13050	ESGPTLVKPTQTLTLTC(+57.02)	99 99 99 99 99 99 99 99 99 99 99 99 99 99 99 99 99	100
F1:11863	ESGPTLVKPTQTLTLTC(+57.02)	99 99 99 99 99 99 99 99 99 99 99 99 99 99 99 99 99	887399.06
F2:12675	M(+15.99)ISRTPEVTC(+57.02)VVVDVSHEDPEVKFN	99 99 99 99 99 99 99 99 99 99 99 99 99 99 99 99 99 99 99 99 99 99 99 99 99	4373394.5
F2:12709	M(+15.99)ISRTPEVTC(+57.02)VVVDVSHEDPEVKFN	99 99 99 99 99 99 99 99 99 99 99 99 99 99 99 99 99 99 99 99 99 99 99 99 99	4373394.5
F2:12646	M(+15.99)ISRTPEVTC(+57.02)VVVDVSHEDPEVKFN	99 99 99 99 99 99 99 99 99 99 99 99 99 99 99 99 99 99 99 99 99 99 99 99 99	4373394.5
F3:13575	LGGPSVFLFPPKPK	99 99 99 99 99 99 99 99 99 99 99 99 99 99	2510972.8
F3:13575	LGGPSVFIFPPKPK	99 99 99 99 99 99 99 99 99 99 99 99 99 99	2510972.8
F1:12078	LTC(+57.02)LVKGFYPS	99 99 99 99 99 99 99 99 99 99 99	1103605.4
F1:12061	LTC(+57.02)LVKGFYPS	99 99 99 99 99 99 99 99 99 99 99	1103605.4
F1:12146	ISRTPEVTC(+57.02)VVVDVSHEDPEVKF	99 99 99 99 99 99 99 99 99 99 99 99 99 99 99 99 99 99 99 99 99 99 99	262098.1
F1:12232	LLTVSSASTKGPSVFPLAPSSKSTSGGTAALGC(+57.02)LVK	99 99 99 99 99 99 99 99 99 99 99 99 99 99 99 99 99 99 99 99 99 99 99 99 99 99 99 99 99 99 99 99 99 99 99 99	1091065
F1:12251	LLTVSSASTKGPSVFPLAPSSKSTSGGTAALGC(+57.02)LVK	99 99 99 99 99 99 99 99 99 99 99 99 99 99 99 99 99 99 99 99 99 99 99 99 99 99 99 99 99 99 99 99 99 99 99 99	1091065
F1:12252	TYRVVSVLTVLHQ	99 99 99 99 99 99 99 99 99 99 99 99 99	188705.12
F1:12278	GLYSLSSVVTVPSSSLGTQTYIC(+57.02)NVNHKPSNTKV	99 99 99 99 99 99 99 99 99 99 99 99 99 99 99 99 99 99 99 99 99 99 99 99 99 99 99 99 99 99 99 99 99 99	3210102.8
F1:12301	GLYSLSSVVTVPSSSLGTQTYIC(+57.02)NVNHKPSNTKV	99 99 99 99 99 99 99 99 99 99 99 99 99 99 99 99 99 99 99 99 99 99 99 99 99 99 99 99 99 99 99 99 99 99	3210102.8
F1:12260	GLYSLSSVVTVPSSSLGTQTYIC(+57.02)NVNHKPSNTKV	99 99 99 99 99 99 99 99 99 99 99 99 99 99 99 99 99 99 99 99 99 99 99 99 99 99 99 99 99 99 99 99 99 99	3210102.8
F1:12305	PSVFPLAPSSKSTSGGTAALGC(+57.02)LVK	99 99 99 99 99 99 99 99 99 99 99 99 99 99 99 99 99 99 99 99 99 99 99 99 99	252654.52
F1:12352	MISRTPEVTC(+57.02)VVVDVSHEDPEVKF	99 99 99 99 99 99 99 99 99 99 99 99 99 99 99 99 99 99 99 99 99 99 99 99	194248.48
F1:12357	WIRQPPGKALEWL	99 99 99 99 99 99 99 99 99 99 99 99 99	482700.78
F1:12382	SSGLYSLSSVVTVPSSSLGTQTYIC(+57.02)NVNHKPSNTKV	99 99 99 99 99 99 99 99 99 99 99 99 99 99 99 99 99 99 99 99 99 99 99 99 99 99 99 99 99 99 99 99 99 99 99 99	4149711.2
F1:12406	SSGLYSLSSVVTVPSSSLGTQTYIC(+57.02)NVNHKPSNTKV	99 99 99 99 99 99 99 99 99 99 99 99 99 99 99 99 99 99 99 99 99 99 99 99 99 99 99 99 99 99 99 99 99 99 99 99	4149711.2
F1:12447	DTLMISRTPEVTC(+57.02)VVVDVSHE	99 99 99 99 99 99 99 99 99 99 99 99 99 99 99 99 99 99 99 99 99	216497.48
F1:12428	DTLMISRTPEVTC(+57.02)VVVDVSHE	99 99 99 99 99 99 99 99 99 99 99 99 99 99 99 99 99 99 99 99 99	216497.48
F1:12525	GTLLTVSSASTKGPSVFPLAPSSKSTSGGTAALGC(+57.02)LVK	99 99 99 99 99 99 99 99 99 99 99 99 99 99 99 99 99 99 99 99 99 99 99 99 99 99 99 99 99 99 99 99 99 99 99 99 99 99	2387989.2
F1:12505	GTLLTVSSASTKGPSVFPLAPSSKSTSGGTAALGC(+57.02)LVK	99 99 99 99 99 99 99 99 99 99 99 99 99 99 99 99 99 99 99 99 99 99 99 99 99 99 99 99 99 99 99 99 99 99 99 99 99 99	2387989.2
F1:12540	DSTYSLSSTLTLSKA	99 99 99 99 99 99 99 99 99 99 99 99 99 99 99	241860.17
F1:13347	N(+.98)STYRVVSVLTVLHQ	99 99 99 99 99 99 99 99 99 99 99 99 99 99 99	100
F1:13765	N(+.98)STYRVVSVLTVLHQ	99 99 99 99 99 99 99 99 99 99 99 99 99 99 99	100
F1:13699	N(+.98)STYRVVSVLTVLHQ	99 99 99 99 99 99 99 99 99 99 99 99 99 99 99	100
F1:13922	N(+.98)STYRVVSVLTVLHQ	99 99 99 99 99 99 99 99 99 99 99 99 99 99 99	100
F1:13680	N(+.98)STYRVVSVLTVLHQ	99 99 99 99 99 99 99 99 99 99 99 99 99 99 99	100
F1:13654	N(+.98)STYRVVSVLTVLHQ	99 99 99 99 99 99 99 99 99 99 99 99 99 99 99	100
F1:13874	N(+.98)STYRVVSVLTVLHQ	99 99 99 99 99 99 99 99 99 99 99 99 99 99 99	100
F1:13399	N(+.98)STYRVVSVLTVLHQ	99 99 99 99 99 99 99 99 99 99 99 99 99 99 99	6.36E+07
F1:14463	N(+.98)STYRVVSVLTVLHQ	99 99 99 99 99 99 99 99 99 99 99 99 99 99 99	100
F1:13719	N(+.98)STYRVVSVLTVLHQ	99 99 99 99 99 99 99 99 99 99 99 99 99 99 99	100
F1:13630	N(+.98)STYRVVSVLTVLHQ	99 99 99 99 99 99 99 99 99 99 99 99 99 99 99	100
F1:13945	N(+.98)STYRVVSVLTVLHQ	99 99 99 99 99 99 99 99 99 99 99 99 99 99 99	100
F1:14152	N(+.98)STYRVVSVLTVLHQ	99 99 99 99 99 99 99 99 99 99 99 99 99 99 99	100
F1:13808	N(+.98)STYRVVSVLTVLHQ	99 99 99 99 99 99 99 99 99 99 99 99 99 99 99	100
F1:15996	N(+.98)STYRVVSVLTVLHQ	99 99 99 99 99 99 99 99 99 99 99 99 99 99 99	100
F1:13470	N(+.98)STYRVVSVLTVLHQ	99 99 99 99 99 99 99 99 99 99 99 99 99 99 99	100
F1:13373	N(+.98)STYRVVSVLTVLHQ	99 99 99 99 99 99 99 99 99 99 99 99 99 99 99	1.56E+08
F1:13420	N(+.98)STYRVVSVLTVLHQ	99 99 99 99 99 99 99 99 99 99 99 99 99 99 99	1.56E+08
F1:13396	N(+.98)STYRVVSVLTVLHQ	99 99 99 99 99 99 99 99 99 99 99 99 99 99 99	1.56E+08
F1:16036	N(+.98)STYRVVSVLTVLHQ	99 99 99 99 99 99 99 99 99 99 99 99 99 99 99	100
F1:13377	N(+.98)STYRVVSVLTVLHQ	99 99 99 99 99 99 99 99 99 99 99 99 99 99 99	6.36E+07
F1:13548	N(+.98)STYRVVSVLTVLHQ	99 99 99 99 99 99 99 99 99 99 99 99 99 99 99	100
F1:13493	N(+.98)STYRVVSVLTVLHQ	99 99 99 99 99 99 99 99 99 99 99 99 99 99 99	100
F1:13519	N(+.98)STYRVVSVLTVLHQ	99 99 99 99 99 99 99 99 99 99 99 99 99 99 99	100
F1:13603	N(+.98)STYRVVSVLTVLHQ	99 99 99 99 99 99 99 99 99 99 99 99 99 99 99	100
F1:13447	N(+.98)STYRVVSVLTVLHQ	99 99 99 99 99 99 99 99 99 99 99 99 99 99 99	100
F1:13574	N(+.98)STYRVVSVLTVLHQ	99 99 99 99 99 99 99 99 99 99 99 99 99 99 99	100
F1:16153	N(+.98)STYRVVSVLTVLHQ	99 99 99 99 99 99 99 99 99 99 99 99 99 99 99	100
F1:13428	N(+.98)STYRVVSVLTVLHQ	99 99 99 99 99 99 99 99 99 99 99 99 99 99 99	100
F1:14057	N(+.98)STYRVVSVLTVLHQ	99 99 99 99 99 99 99 99 99 99 99 99 99 99 99	100
F1:14097	N(+.98)STYRVVSVLTVLHQ	99 99 99 99 99 99 99 99 99 99 99 99 99 99 99	100
F1:14034	N(+.98)STYRVVSVLTVLHQ	99 99 99 99 99 99 99 99 99 99 99 99 99 99 99	100
F1:13968	N(+.98)STYRVVSVLTVLHQ	99 99 99 99 99 99 99 99 99 99 99 99 99 99 99	100
F1:14223	N(+.98)STYRVVSVLTVLHQ	99 99 99 99 99 99 99 99 99 99 99 99 99 99 99	100
F1:13481	N(+.98)STYRVVSVLTVLHQ	99 99 99 99 99 99 99 99 99 99 99 99 99 99 99	100
F1:14014	N(+.98)STYRVVSVLTVLHQ	99 99 99 99 99 99 99 99 99 99 99 99 99 99 99	100
F1:15960	N(+.98)STYRVVSVLTVLHQ	99 99 99 99 99 99 99 99 99 99 99 99 99 99 99	100
F1:14187	N(+.98)STYRVVSVLTVLHQ	99 99 99 99 99 99 99 99 99 99 99 99 99 99 99	100
F1:15857	N(+.98)STYRVVSVLTVLHQ	99 99 99 99 99 99 99 99 99 99 99 99 99 99 99	100
F1:13787	N(+.98)STYRVVSVLTVLHQ	99 99 99 99 99 99 99 99 99 99 99 99 99 99 99	100
F1:16016	N(+.98)STYRVVSVLTVLHQ	99 99 99 99 99 99 99 99 99 99 99 99 99 99 99	100
F1:14636	N(+.98)STYRVVSVLTVLHQ	99 99 99 99 99 99 99 99 99 99 99 99 99 99 99	100
F1:14509	N(+.98)STYRVVSVLTVLHQ	99 99 99 99 99 99 99 99 99 99 99 99 99 99 99	100
F1:15978	N(+.98)STYRVVSVLTVLHQ	99 99 99 99 99 99 99 99 99 99 99 99 99 99 99	100
F1:14116	N(+.98)STYRVVSVLTVLHQ	99 99 99 99 99 99 99 99 99 99 99 99 99 99 99	100
F1:14265	N(+.98)STYRVVSVLTVLHQ	99 99 99 99 99 99 99 99 99 99 99 99 99 99 99	100
F1:13456	N(+.98)STYRVVSVLTVLHQ	99 99 99 99 99 99 99 99 99 99 99 99 99 99 99	100
F1:13741	N(+.98)STYRVVSVLTVLHQ	99 99 99 99 99 99 99 99 99 99 99 99 99 99 99	100
F1:14688	N(+.98)STYRVVSVLTVLHQ	99 99 99 99 99 99 99 99 99 99 99 99 99 99 99	100
F1:16096	N(+.98)STYRVVSVLTVLHQ	99 99 99 99 99 99 99 99 99 99 99 99 99 99 99	100
F1:14286	N(+.98)STYRVVSVLTVLHQ	99 99 99 99 99 99 99 99 99 99 99 99 99 99 99	100
F1:15922	N(+.98)STYRVVSVLTVLHQ	99 99 99 99 99 99 99 99 99 99 99 99 99 99 99	100
F1:16114	N(+.98)STYRVVSVLTVLHQ	99 99 99 99 99 99 99 99 99 99 99 99 99 99 99	100
F1:15104	N(+.98)STYRVVSVLTVLHQ	99 99 99 99 99 99 99 99 99 99 99 99 99 99 99	100
F1:14205	N(+.98)STYRVVSVLTVLHQ	99 99 99 99 99 99 99 99 99 99 99 99 99 99 99	100
F1:14831	N(+.98)STYRVVSVLTVLHQ	99 99 99 99 99 99 99 99 99 99 99 99 99 99 99	100
F1:13508	N(+.98)STYRVVSVLTVLHQ	99 99 99 99 99 99 99 99 99 99 99 99 99 99 99	100
F1:14417	N(+.98)STYRVVSVLTVLHQ	99 99 99 99 99 99 99 99 99 99 99 99 99 99 99	100
F1:15218	N(+.98)STYRVVSVLTVLHQ	99 99 99 99 99 99 99 99 99 99 99 99 99 99 99	100
F1:14078	N(+.98)STYRVVSVLTVLHQ	99 99 99 99 99 99 99 99 99 99 99 99 99 99 99	100
F1:14878	N(+.98)STYRVVSVLTVLHQ	99 99 99 99 99 99 99 99 99 99 99 99 99 99 99	100
F1:14134	N(+.98)STYRVVSVLTVLHQ	99 99 99 99 99 99 99 99 99 99 99 99 99 99 99	100
F1:14560	N(+.98)STYRVVSVLTVLHQ	99 99 99 99 99 99 99 99 99 99 99 99 99 99 99	100
F1:15941	N(+.98)STYRVVSVLTVLHQ	99 99 99 99 99 99 99 99 99 99 99 99 99 99 99	100
F1:14524	N(+.98)STYRVVSVLTVLHQ	99 99 99 99 99 99 99 99 99 99 99 99 99 99 99	100
F1:14654	N(+.98)STYRVVSVLTVLHQ	99 99 99 99 99 99 99 99 99 99 99 99 99 99 99	100
F1:14308	N(+.98)STYRVVSVLTVLHQ	99 99 99 99 99 99 99 99 99 99 99 99 99 99 99	100
F1:13896	N(+.98)STYRVVSVLTVLHQ	99 99 99 99 99 99 99 99 99 99 99 99 99 99 99	100
F1:15024	N(+.98)STYRVVSVLTVLHQ	99 99 99 99 99 99 99 99 99 99 99 99 99 99 99	100
F1:14540	N(+.98)STYRVVSVLTVLHQ	99 99 99 99 99 99 99 99 99 99 99 99 99 99 99	100
F1:15839	N(+.98)STYRVVSVLTVLHQ	99 99 99 99 99 99 99 99 99 99 99 99 99 99 99	100
F1:14169	N(+.98)STYRVVSVLTVLHQ	99 99 99 99 99 99 99 99 99 99 99 99 99 99 99	100
F1:14360	N(+.98)STYRVVSVLTVLHQ	99 99 99 99 99 99 99 99 99 99 99 99 99 99 99	100
F1:16193	N(+.98)STYRVVSVLTVLHQ	99 99 99 99 99 99 99 99 99 99 99 99 99 99 99	100
F1:14927	N(+.98)STYRVVSVLTVLHQ	99 99 99 99 99 99 99 99 99 99 99 99 99 99 99	100
F1:15006	N(+.98)STYRVVSVLTVLHQ	99 99 99 99 99 99 99 99 99 99 99 99 99 99 99	100
F1:15335	N(+.98)STYRVVSVLTVLHQ	99 99 99 99 99 99 99 99 99 99 99 99 99 99 99	100
F1:14478	N(+.98)STYRVVSVLTVLHQ	99 99 99 99 99 99 99 99 99 99 99 99 99 99 99	100
F1:16077	N(+.98)STYRVVSVLTVLHQ	99 99 99 99 99 99 99 99 99 99 99 99 99 99 99	100
F1:14493	N(+.98)STYRVVSVLTVLHQ	99 99 99 99 99 99 99 99 99 99 99 99 99 99 99	100
F1:15800	N(+.98)STYRVVSVLTVLHQ	99 99 99 99 99 99 99 99 99 99 99 99 99 99 99	100
F1:14245	N(+.98)STYRVVSVLTVLHQ	99 99 99 99 99 99 99 99 99 99 99 99 99 99 99	100
F1:14903	N(+.98)STYRVVSVLTVLHQ	99 99 99 99 99 99 99 99 99 99 99 99 99 99 99	100
F1:16174	N(+.98)STYRVVSVLTVLHQ	99 99 99 99 99 99 99 99 99 99 99 99 99 99 99	100
F1:13134	N(+.98)STYRVVSVLTVLHQ	99 99 99 99 99 99 99 99 99 99 99 99 99 99 99	355226.44
F1:13991	N(+.98)STYRVVSVLTVLHQ	99 99 99 99 99 99 99 99 99 99 99 99 99 99 99	100
F1:15253	N(+.98)STYRVVSVLTVLHQ	99 99 99 99 99 99 99 99 99 99 99 99 99 99 99	100
F1:14448	N(+.98)STYRVVSVLTVLHQ	99 99 99 99 99 99 99 99 99 99 99 99 99 99 99	100
F1:14741	N(+.98)STYRVVSVLTVLHQ	99 99 99 99 99 99 99 99 99 99 99 99 99 99 99	100
F1:14400	N(+.98)STYRVVSVLTVLHQ	99 99 99 99 99 99 99 99 99 99 99 99 99 99 99	100
F1:16132	N(+.98)STYRVVSVLTVLHQ	99 99 99 99 99 99 99 99 99 99 99 99 99 99 99	100
F1:14380	N(+.98)STYRVVSVLTVLHQ	99 99 99 99 99 99 99 99 99 99 99 99 99 99 99	100
F1:15416	N(+.98)STYRVVSVLTVLHQ	99 99 99 99 99 99 99 99 99 99 99 99 99 99 99	100
F1:16058	N(+.98)STYRVVSVLTVLHQ	99 99 99 99 99 99 99 99 99 99 99 99 99 99 99	100
F1:14672	N(+.98)STYRVVSVLTVLHQ	99 99 99 99 99 99 99 99 99 99 99 99 99 99 99	100
F1:15234	N(+.98)STYRVVSVLTVLHQ	99 99 99 99 99 99 99 99 99 99 99 99 99 99 99	100
F1:15820	N(+.98)STYRVVSVLTVLHQ	99 99 99 99 99 99 99 99 99 99 99 99 99 99 99	100
F1:13352	N(+.98)STYRVVSVLTVLHQ	99 99 99 99 99 99 99 99 99 99 99 99 99 99 99	100
F1:14706	N(+.98)STYRVVSVLTVLHQ	99 99 99 99 99 99 99 99 99 99 99 99 99 99 99	100
F1:14337	N(+.98)STYRVVSVLTVLHQ	99 99 99 99 99 99 99 99 99 99 99 99 99 99 99	100
F1:13593	N(+.98)STYRVVSVLTVLHQ	99 99 99 99 99 99 99 99 99 99 99 99 99 99 99	100
F1:14602	N(+.98)STYRVVSVLTVLHQ	99 99 99 99 99 99 99 99 99 99 99 99 99 99 99	100
F1:15201	N(+.98)STYRVVSVLTVLHQ	99 99 99 99 99 99 99 99 99 99 99 99 99 99 99	100
F1:14433	N(+.98)STYRVVSVLTVLHQ	99 99 99 99 99 99 99 99 99 99 99 99 99 99 99	100
F1:15183	N(+.98)STYRVVSVLTVLHQ	99 99 99 99 99 99 99 99 99 99 99 99 99 99 99	100
F1:15084	N(+.98)STYRVVSVLTVLHQ	99 99 99 99 99 99 99 99 99 99 99 99 99 99 99	100
F1:13250	N(+.98)STYRVVSVLTVLHQ	99 99 99 99 99 99 99 99 99 99 99 99 99 99 99	83605.266
F1:15903	N(+.98)STYRVVSVLTVLHQ	99 99 99 99 99 99 99 99 99 99 99 99 99 99 99	100
F1:14583	N(+.98)STYRVVSVLTVLHQ	99 99 99 99 99 99 99 99 99 99 99 99 99 99 99	100
F1:15144	N(+.98)STYRVVSVLTVLHQ	99 99 99 99 99 99 99 99 99 99 99 99 99 99 99	100
F1:15879	N(+.98)STYRVVSVLTVLHQ	99 99 99 99 99 99 99 99 99 99 99 99 99 99 99	100
F1:14810	N(+.98)STYRVVSVLTVLHQ	99 99 99 99 99 99 99 99 99 99 99 99 99 99 99	100
F1:15437	N(+.98)STYRVVSVLTVLHQ	99 99 99 99 99 99 99 99 99 99 99 99 99 99 99	100
F1:15163	N(+.98)STYRVVSVLTVLHQ	99 99 99 99 99 99 99 99 99 99 99 99 99 99 99	100
F1:13536	N(+.98)STYRVVSVLTVLHQ	99 99 99 99 99 99 99 99 99 99 99 99 99 99 99	100
F1:15274	N(+.98)STYRVVSVLTVLHQ	99 99 99 99 99 99 99 99 99 99 99 99 99 99 99	100
F1:15125	N(+.98)STYRVVSVLTVLHQ	99 99 99 99 99 99 99 99 99 99 99 99 99 99 99	100
F1:15498	N(+.98)STYRVVSVLTVLHQ	99 99 99 99 99 99 99 99 99 99 99 99 99 99 99	100
F1:14947	N(+.98)STYRVVSVLTVLHQ	99 99 99 99 99 99 99 99 99 99 99 99 99 99 99	100
F1:13666	N(+.98)STYRVVSVLTVLHQ	99 99 99 99 99 99 99 99 99 99 99 99 99 99 99	100
F1:14723	N(+.98)STYRVVSVLTVLHQ	99 99 99 99 99 99 99 99 99 99 99 99 99 99 99	100
F1:15519	N(+.98)STYRVVSVLTVLHQ	99 99 99 99 99 99 99 99 99 99 99 99 99 99 99	100
F1:15600	N(+.98)STYRVVSVLTVLHQ	99 99 99 99 99 99 99 99 99 99 99 99 99 99 99	100
F1:15562	N(+.98)STYRVVSVLTVLHQ	99 99 99 99 99 99 99 99 99 99 99 99 99 99 99	100
F1:15540	N(+.98)STYRVVSVLTVLHQ	99 99 99 99 99 99 99 99 99 99 99 99 99 99 99	100
F1:14987	N(+.98)STYRVVSVLTVLHQ	99 99 99 99 99 99 99 99 99 99 99 99 99 99 99	100
F1:14763	N(+.98)STYRVVSVLTVLHQ	99 99 99 99 99 99 99 99 99 99 99 99 99 99 99	100
F1:16217	N(+.98)STYRVVSVLTVLHQ	99 99 99 99 99 99 99 99 99 99 99 99 99 99 99	100
F1:15066	N(+.98)STYRVVSVLTVLHQ	99 99 99 99 99 99 99 99 99 99 99 99 99 99 99	100
F1:14851	N(+.98)STYRVVSVLTVLHQ	99 99 99 99 99 99 99 99 99 99 99 99 99 99 99	100
F1:15681	N(+.98)STYRVVSVLTVLHQ	99 99 99 99 99 99 99 99 99 99 99 99 99 99 99	100
F1:15735	N(+.98)STYRVVSVLTVLHQ	99 99 99 99 99 99 99 99 99 99 99 99 99 99 99	100
F1:12630	DGSFFLYSK	99 99 99 99 99 99 99 99 99	2344004.2
F1:12677	DGSFFLYSK	99 99 99 99 99 99 99 99 99	2344004.2
F1:12653	DGSFFLYSK	99 99 99 99 99 99 99 99 99	2344004.2
F1:12772	GDKTHTC(+57.02)PPC(+57.02)PAPELLGGPSVFLFPPKPK	99 99 99 99 99 99 99 99 99 99 99 99 99 99 99 99 99 99 99 99 99 99 99 99 99 99 99 99 99	7.21E+07
F1:12793	GDKTHTC(+57.02)PPC(+57.02)PAPELLGGPSVFLFPPKPK	99 99 99 99 99 99 99 99 99 99 99 99 99 99 99 99 99 99 99 99 99 99 99 99 99 99 99 99 99	7.21E+07
F1:12817	GDKTHTC(+57.02)PPC(+57.02)PAPELLGGPSVFLFPPKPK	99 99 99 99 99 99 99 99 99 99 99 99 99 99 99 99 99 99 99 99 99 99 99 99 99 99 99 99 99	7.21E+07
F1:12839	GDKTHTC(+57.02)PPC(+57.02)PAPELLGGPSVFLFPPKPK	99 99 99 99 99 99 99 99 99 99 99 99 99 99 99 99 99 99 99 99 99 99 99 99 99 99 99 99 99	7.21E+07
F1:12890	GDKTHTC(+57.02)PPC(+57.02)PAPELLGGPSVFLFPPKPK	99 99 99 99 99 99 99 99 99 99 99 99 99 99 99 99 99 99 99 99 99 99 99 99 99 99 99 99 99	7.21E+07
F1:12865	GDKTHTC(+57.02)PPC(+57.02)PAPELLGGPSVFLFPPKPK	99 99 99 99 99 99 99 99 99 99 99 99 99 99 99 99 99 99 99 99 99 99 99 99 99 99 99 99 99	7.21E+07
F1:12751	GDKTHTC(+57.02)PPC(+57.02)PAPELLGGPSVFLFPPKPK	99 99 99 99 99 99 99 99 99 99 99 99 99 99 99 99 99 99 99 99 99 99 99 99 99 99 99 99 99	7.21E+07
F1:12726	GDKTHTC(+57.02)PPC(+57.02)PAPELLGGPSVFLFPPKPK	99 99 99 99 99 99 99 99 99 99 99 99 99 99 99 99 99 99 99 99 99 99 99 99 99 99 99 99 99	7.21E+07
F1:12943	GDKTHTC(+57.02)PPC(+57.02)PAPELLGGPSVFLFPPKPK	99 99 99 99 99 99 99 99 99 99 99 99 99 99 99 99 99 99 99 99 99 99 99 99 99 99 99 99 99	100
F1:12774	GDKTHTC(+57.02)PPC(+57.02)PAPELLGGPSVFLFPPKPK	99 99 99 99 99 99 99 99 99 99 99 99 99 99 99 99 99 99 99 99 99 99 99 99 99 99 99 99 99	7510628
F1:12918	GDKTHTC(+57.02)PPC(+57.02)PAPELLGGPSVFLFPPKPK	99 99 99 99 99 99 99 99 99 99 99 99 99 99 99 99 99 99 99 99 99 99 99 99 99 99 99 99 99	100
F1:12745	GDKTHTC(+57.02)PPC(+57.02)PAPELLGGPSVFLFPPKPK	99 99 99 99 99 99 99 99 99 99 99 99 99 99 99 99 99 99 99 99 99 99 99 99 99 99 99 99 99	7510628
F1:12718	GDKTHTC(+57.02)PPC(+57.02)PAPELLGGPSVFLFPPKPK	99 99 99 99 99 99 99 99 99 99 99 99 99 99 99 99 99 99 99 99 99 99 99 99 99 99 99 99 99	7510628
F1:12969	GDKTHTC(+57.02)PPC(+57.02)PAPELLGGPSVFLFPPKPK	99 99 99 99 99 99 99 99 99 99 99 99 99 99 99 99 99 99 99 99 99 99 99 99 99 99 99 99 99	100
F1:12699	GDKTHTC(+57.02)PPC(+57.02)PAPELLGGPSVFLFPPKPK	99 99 99 99 99 99 99 99 99 99 99 99 99 99 99 99 99 99 99 99 99 99 99 99 99 99 99 99 99	7.21E+07
F1:12802	DKTHTC(+57.02)PPC(+57.02)PAPELLGGPSVFLFPPKPK	99 99 99 99 99 99 99 99 99 99 99 99 99 99 99 99 99 99 99 99 99 99 99 99 99 99 99 99	2.80E+08
F1:12779	DKTHTC(+57.02)PPC(+57.02)PAPELLGGPSVFLFPPKPK	99 99 99 99 99 99 99 99 99 99 99 99 99 99 99 99 99 99 99 99 99 99 99 99 99 99 99 99	2.80E+08
F1:12852	DKTHTC(+57.02)PPC(+57.02)PAPELLGGPSVFLFPPKPK	99 99 99 99 99 99 99 99 99 99 99 99 99 99 99 99 99 99 99 99 99 99 99 99 99 99 99 99	2.80E+08
F1:12756	DKTHTC(+57.02)PPC(+57.02)PAPELLGGPSVFLFPPKPK	99 99 99 99 99 99 99 99 99 99 99 99 99 99 99 99 99 99 99 99 99 99 99 99 99 99 99 99	2.80E+08
F1:12732	DKTHTC(+57.02)PPC(+57.02)PAPELLGGPSVFLFPPKPK	99 99 99 99 99 99 99 99 99 99 99 99 99 99 99 99 99 99 99 99 99 99 99 99 99 99 99 99	2.80E+08
F1:12827	DKTHTC(+57.02)PPC(+57.02)PAPELLGGPSVFLFPPKPK	99 99 99 99 99 99 99 99 99 99 99 99 99 99 99 99 99 99 99 99 99 99 99 99 99 99 99 99	2.80E+08
F1:12880	DKTHTC(+57.02)PPC(+57.02)PAPELLGGPSVFLFPPKPK	99 99 99 99 99 99 99 99 99 99 99 99 99 99 99 99 99 99 99 99 99 99 99 99 99 99 99 99	2.80E+08
F1:12905	DKTHTC(+57.02)PPC(+57.02)PAPELLGGPSVFLFPPKPK	99 99 99 99 99 99 99 99 99 99 99 99 99 99 99 99 99 99 99 99 99 99 99 99 99 99 99 99	100
F1:12767	DKTHTC(+57.02)PPC(+57.02)PAPELLGGPSVFLFPPKPK	99 99 99 99 99 99 99 99 99 99 99 99 99 99 99 99 99 99 99 99 99 99 99 99 99 99 99 99	2.82E+07
F1:12744	DKTHTC(+57.02)PPC(+57.02)PAPELLGGPSVFLFPPKPK	99 99 99 99 99 99 99 99 99 99 99 99 99 99 99 99 99 99 99 99 99 99 99 99 99 99 99 99	2.82E+07
F1:12931	DKTHTC(+57.02)PPC(+57.02)PAPELLGGPSVFLFPPKPK	99 99 99 99 99 99 99 99 99 99 99 99 99 99 99 99 99 99 99 99 99 99 99 99 99 99 99 99	100
F1:12959	DKTHTC(+57.02)PPC(+57.02)PAPELLGGPSVFLFPPKPK	99 99 99 99 99 99 99 99 99 99 99 99 99 99 99 99 99 99 99 99 99 99 99 99 99 99 99 99	100
F1:12815	DKTHTC(+57.02)PPC(+57.02)PAPELLGGPSVFLFPPKPK	99 99 99 99 99 99 99 99 99 99 99 99 99 99 99 99 99 99 99 99 99 99 99 99 99 99 99 99	2.82E+07
F1:12706	DKTHTC(+57.02)PPC(+57.02)PAPELLGGPSVFLFPPKPK	99 99 99 99 99 99 99 99 99 99 99 99 99 99 99 99 99 99 99 99 99 99 99 99 99 99 99 99	100
F1:12790	DKTHTC(+57.02)PPC(+57.02)PAPELLGGPSVFLFPPKPK	99 99 99 99 99 99 99 99 99 99 99 99 99 99 99 99 99 99 99 99 99 99 99 99 99 99 99 99	2.82E+07
F1:12719	DKTHTC(+57.02)PPC(+57.02)PAPELLGGPSVFLFPPKPK	99 99 99 99 99 99 99 99 99 99 99 99 99 99 99 99 99 99 99 99 99 99 99 99 99 99 99 99	2.82E+07
F1:12981	DKTHTC(+57.02)PPC(+57.02)PAPELLGGPSVFLFPPKPK	99 99 99 99 99 99 99 99 99 99 99 99 99 99 99 99 99 99 99 99 99 99 99 99 99 99 99 99	100
F1:12853	DKTHTC(+57.02)PPC(+57.02)PAPELLGGPSVFLFPPKPK	99 99 99 99 99 99 99 99 99 99 99 99 99 99 99 99 99 99 99 99 99 99 99 99 99 99 99 99	2.82E+07
F1:13007	DKTHTC(+57.02)PPC(+57.02)PAPELLGGPSVFLFPPKPK	99 99 99 99 99 99 99 99 99 99 99 99 99 99 99 99 99 99 99 99 99 99 99 99 99 99 99 99	100
F3:13923	DKTHTC(+57.02)PPC(+57.02)PAPELLGGPSVFLFPPKPK	99 99 99 99 99 99 99 99 99 99 99 99 99 99 99 99 99 99 99 99 99 99 99 99 99 99 99 99	796538.3
F1:13029	DKTHTC(+57.02)PPC(+57.02)PAPELLGGPSVFLFPPKPK	99 99 99 99 99 99 99 99 99 99 99 99 99 99 99 99 99 99 99 99 99 99 99 99 99 99 99 99	100
F1:13051	DKTHTC(+57.02)PPC(+57.02)PAPELLGGPSVFLFPPKPK	99 99 99 99 99 99 99 99 99 99 99 99 99 99 99 99 99 99 99 99 99 99 99 99 99 99 99 99	100
F1:13201	DKTHTC(+57.02)PPC(+57.02)PAPELLGGPSVFLFPPKPK	99 99 99 99 99 99 99 99 99 99 99 99 99 99 99 99 99 99 99 99 99 99 99 99 99 99 99 99	100
F1:13130	DKTHTC(+57.02)PPC(+57.02)PAPELLGGPSVFLFPPKPK	99 99 99 99 99 99 99 99 99 99 99 99 99 99 99 99 99 99 99 99 99 99 99 99 99 99 99 99	100
F1:13075	DKTHTC(+57.02)PPC(+57.02)PAPELLGGPSVFLFPPKPK	99 99 99 99 99 99 99 99 99 99 99 99 99 99 99 99 99 99 99 99 99 99 99 99 99 99 99 99	100
F1:12882	DKTHTC(+57.02)PPC(+57.02)PAPELLGGPSVFLFPPKPK	99 99 99 99 99 99 99 99 99 99 99 99 99 99 99 99 99 99 99 99 99 99 99 99 99 99 99 99	2.82E+07
F1:13246	DKTHTC(+57.02)PPC(+57.02)PAPELLGGPSVFLFPPKPK	99 99 99 99 99 99 99 99 99 99 99 99 99 99 99 99 99 99 99 99 99 99 99 99 99 99 99 99	100
F1:13175	DKTHTC(+57.02)PPC(+57.02)PAPELLGGPSVFLFPPKPK	99 99 99 99 99 99 99 99 99 99 99 99 99 99 99 99 99 99 99 99 99 99 99 99 99 99 99 99	100
F3:13969	DKTHTC(+57.02)PPC(+57.02)PAPELLGGPSVFLFPPKPK	99 99 99 99 99 99 99 99 99 99 99 99 99 99 99 99 99 99 99 99 99 99 99 99 99 99 99 99	796538.3
F1:12909	DKTHTC(+57.02)PPC(+57.02)PAPELLGGPSVFLFPPKPK	99 99 99 99 99 99 99 99 99 99 99 99 99 99 99 99 99 99 99 99 99 99 99 99 99 99 99 99	100
F1:12753	MGSTAILALLLG	99 99 99 99 99 99 99 99 99 99 99 99	525624.44
F1:12831	DTLM(+15.99)ISRTPEVTC(+57.02)VVV	99 99 99 99 99 99 99 99 99 99 99 99 99 99 99 99	8.39E+07
F1:12856	DTLM(+15.99)ISRTPEVTC(+57.02)VVV	99 99 99 99 99 99 99 99 99 99 99 99 99 99 99 99	8.39E+07
F1:12908	DTLM(+15.99)ISRTPEVTC(+57.02)VVV	99 99 99 99 99 99 99 99 99 99 99 99 99 99 99 99	100
F1:12881	DTLM(+15.99)ISRTPEVTC(+57.02)VVV	99 99 99 99 99 99 99 99 99 99 99 99 99 99 99 99	100
F1:12804	DTLM(+15.99)ISRTPEVTC(+57.02)VVV	99 99 99 99 99 99 99 99 99 99 99 99 99 99 99 99	100
F1:12842	DTLM(+15.99)ISRTPEVTC(+57.02)VVV	99 99 99 99 99 99 99 99 99 99 99 99 99 99 99 99	5469289
F1:12819	DTLM(+15.99)ISRTPEVTC(+57.02)VVV	99 99 99 99 99 99 99 99 99 99 99 99 99 99 99 99	5469289
F1:12867	DTLM(+15.99)ISRTPEVTC(+57.02)VVV	99 99 99 99 99 99 99 99 99 99 99 99 99 99 99 99	5469289
F1:12935	DTLM(+15.99)ISRTPEVTC(+57.02)VVV	99 99 99 99 99 99 99 99 99 99 99 99 99 99 99 99	100
F1:12960	DTLM(+15.99)ISRTPEVTC(+57.02)VVV	99 99 99 99 99 99 99 99 99 99 99 99 99 99 99 99	100
F1:12985	DTLM(+15.99)ISRTPEVTC(+57.02)VVV	99 99 99 99 99 99 99 99 99 99 99 99 99 99 99 99	100
F1:13010	DTLM(+15.99)ISRTPEVTC(+57.02)VVV	99 99 99 99 99 99 99 99 99 99 99 99 99 99 99 99	100
F1:13055	DTLM(+15.99)ISRTPEVTC(+57.02)VVV	99 99 99 99 99 99 99 99 99 99 99 99 99 99 99 99	100
F1:13033	DTLM(+15.99)ISRTPEVTC(+57.02)VVV	99 99 99 99 99 99 99 99 99 99 99 99 99 99 99 99	100
F2:13590	SGALTSGVHTFPAVL	99 99 99 99 99 99 99 99 99 99 99 99 99 99 99	533824.56
F3:14020	SGALTSGVHTFPAVL	99 99 99 99 99 99 99 99 99 99 99 99 99 99 99	782374.06
F2:13613	SGALTSGVHTFPAVL	99 99 99 99 99 99 99 99 99 99 99 99 99 99 99	533824.56
F2:13562	SGALTSGVHTFPAVL	99 99 99 99 99 99 99 99 99 99 99 99 99 99 99	533824.56
F1:12974	LFPPKPKDTLM(+15.99)ISRTPEVTC(+57.02)VVVDVSQE	99 99 99 99 99 99 99 99 99 99 99 99 99 99 99 99 99 99 99 99 99 99 99 99 99 99 99 99	1.92E+07
F1:12950	LFPPKPKDTLM(+15.99)ISRTPEVTC(+57.02)VVVDVSQE	99 99 99 99 99 99 99 99 99 99 99 99 99 99 99 99 99 99 99 99 99 99 99 99 99 99 99 99	1.92E+07
F1:13021	DKTHTC(+57.02)PPC(+57.02)PAPELLGGPSVF	99 99 99 99 99 99 99 99 99 99 99 99 99 99 99 99 99 99 99 99 99	1.24E+07
F1:12999	DKTHTC(+57.02)PPC(+57.02)PAPELLGGPSVF	99 99 99 99 99 99 99 99 99 99 99 99 99 99 99 99 99 99 99 99 99	1.24E+07
F2:13773	DKTHTC(+57.02)PPC(+57.02)PAPELLGGPSVF	99 99 99 99 99 99 99 99 99 99 99 99 99 99 99 99 99 99 99 99 99	217910.8
F1:13043	DKTHTC(+57.02)PPC(+57.02)PAPELLGGPSVF	99 99 99 99 99 99 99 99 99 99 99 99 99 99 99 99 99 99 99 99 99	1.24E+07
F2:13794	DKTHTC(+57.02)PPC(+57.02)PAPELLGGPSVF	99 99 99 99 99 99 99 99 99 99 99 99 99 99 99 99 99 99 99 99 99	217910.8
F3:14348	THTC(+57.02)PPC(+57.02)PAPELLGGPSVFLFPPKPK	99 99 99 99 99 99 99 99 99 99 99 99 99 99 99 99 99 99 99 99 99 99 99 99 99 99	2.59E+08
F3:14158	THTC(+57.02)PPC(+57.02)PAPELLGGPSVFLFPPKPK	99 99 99 99 99 99 99 99 99 99 99 99 99 99 99 99 99 99 99 99 99 99 99 99 99 99	2.59E+08
F3:14131	THTC(+57.02)PPC(+57.02)PAPELLGGPSVFLFPPKPK	99 99 99 99 99 99 99 99 99 99 99 99 99 99 99 99 99 99 99 99 99 99 99 99 99 99	2.59E+08
F3:14266	THTC(+57.02)PPC(+57.02)PAPELLGGPSVFLFPPKPK	99 99 99 99 99 99 99 99 99 99 99 99 99 99 99 99 99 99 99 99 99 99 99 99 99 99	2.59E+08
F3:14240	THTC(+57.02)PPC(+57.02)PAPELLGGPSVFLFPPKPK	99 99 99 99 99 99 99 99 99 99 99 99 99 99 99 99 99 99 99 99 99 99 99 99 99 99	2.59E+08
F3:14317	THTC(+57.02)PPC(+57.02)PAPELLGGPSVFLFPPKPK	99 99 99 99 99 99 99 99 99 99 99 99 99 99 99 99 99 99 99 99 99 99 99 99 99 99	2.59E+08
F3:14104	THTC(+57.02)PPC(+57.02)PAPELLGGPSVFLFPPKPK	99 99 99 99 99 99 99 99 99 99 99 99 99 99 99 99 99 99 99 99 99 99 99 99 99 99	100
F3:14211	THTC(+57.02)PPC(+57.02)PAPELLGGPSVFLFPPKPK	99 99 99 99 99 99 99 99 99 99 99 99 99 99 99 99 99 99 99 99 99 99 99 99 99 99	2.59E+08
F3:14195	THTC(+57.02)PPC(+57.02)PAPELLGGPSVFLFPPKPK	99 99 99 99 99 99 99 99 99 99 99 99 99 99 99 99 99 99 99 99 99 99 99 99 99 99	4.09E+07
F3:14183	THTC(+57.02)PPC(+57.02)PAPELLGGPSVFLFPPKPK	99 99 99 99 99 99 99 99 99 99 99 99 99 99 99 99 99 99 99 99 99 99 99 99 99 99	2.59E+08
F3:14290	THTC(+57.02)PPC(+57.02)PAPELLGGPSVFLFPPKPK	99 99 99 99 99 99 99 99 99 99 99 99 99 99 99 99 99 99 99 99 99 99 99 99 99 99	2.59E+08
F3:14172	THTC(+57.02)PPC(+57.02)PAPELLGGPSVFLFPPKPK	99 99 99 99 99 99 99 99 99 99 99 99 99 99 99 99 99 99 99 99 99 99 99 99 99 99	4.09E+07
F3:14146	THTC(+57.02)PPC(+57.02)PAPELLGGPSVFLFPPKPK	99 99 99 99 99 99 99 99 99 99 99 99 99 99 99 99 99 99 99 99 99 99 99 99 99 99	4.09E+07
F3:14226	THTC(+57.02)PPC(+57.02)PAPELLGGPSVFLFPPKPK	99 99 99 99 99 99 99 99 99 99 99 99 99 99 99 99 99 99 99 99 99 99 99 99 99 99	4.09E+07
F3:14285	THTC(+57.02)PPC(+57.02)PAPELLGGPSVFLFPPKPK	99 99 99 99 99 99 99 99 99 99 99 99 99 99 99 99 99 99 99 99 99 99 99 99 99 99	4.09E+07
F3:14381	THTC(+57.02)PPC(+57.02)PAPELLGGPSVFLFPPKPK	99 99 99 99 99 99 99 99 99 99 99 99 99 99 99 99 99 99 99 99 99 99 99 99 99 99	2.59E+08
F3:14310	THTC(+57.02)PPC(+57.02)PAPELLGGPSVFLFPPKPK	99 99 99 99 99 99 99 99 99 99 99 99 99 99 99 99 99 99 99 99 99 99 99 99 99 99	4.09E+07
F3:14259	THTC(+57.02)PPC(+57.02)PAPELLGGPSVFLFPPKPK	99 99 99 99 99 99 99 99 99 99 99 99 99 99 99 99 99 99 99 99 99 99 99 99 99 99	4.09E+07
F3:14417	THTC(+57.02)PPC(+57.02)PAPELLGGPSVFLFPPKPK	99 99 99 99 99 99 99 99 99 99 99 99 99 99 99 99 99 99 99 99 99 99 99 99 99 99	100
F3:14453	THTC(+57.02)PPC(+57.02)PAPELLGGPSVFLFPPKPK	99 99 99 99 99 99 99 99 99 99 99 99 99 99 99 99 99 99 99 99 99 99 99 99 99 99	100
F3:14364	THTC(+57.02)PPC(+57.02)PAPELLGGPSVFLFPPKPK	99 99 99 99 99 99 99 99 99 99 99 99 99 99 99 99 99 99 99 99 99 99 99 99 99 99	4.09E+07
F3:14118	THTC(+57.02)PPC(+57.02)PAPELLGGPSVFLFPPKPK	99 99 99 99 99 99 99 99 99 99 99 99 99 99 99 99 99 99 99 99 99 99 99 99 99 99	100
F3:14485	THTC(+57.02)PPC(+57.02)PAPELLGGPSVFLFPPKPK	99 99 99 99 99 99 99 99 99 99 99 99 99 99 99 99 99 99 99 99 99 99 99 99 99 99	100
F3:14335	THTC(+57.02)PPC(+57.02)PAPELLGGPSVFLFPPKPK	99 99 99 99 99 99 99 99 99 99 99 99 99 99 99 99 99 99 99 99 99 99 99 99 99 99	4.09E+07
F3:14521	THTC(+57.02)PPC(+57.02)PAPELLGGPSVFLFPPKPK	99 99 99 99 99 99 99 99 99 99 99 99 99 99 99 99 99 99 99 99 99 99 99 99 99 99	100
F3:14549	THTC(+57.02)PPC(+57.02)PAPELLGGPSVFLFPPKPK	99 99 99 99 99 99 99 99 99 99 99 99 99 99 99 99 99 99 99 99 99 99 99 99 99 99	100
F3:14580	THTC(+57.02)PPC(+57.02)PAPELLGGPSVFLFPPKPK	99 99 99 99 99 99 99 99 99 99 99 99 99 99 99 99 99 99 99 99 99 99 99 99 99 99	100
F3:14409	THTC(+57.02)PPC(+57.02)PAPELLGGPSVFLFPPKPK	99 99 99 99 99 99 99 99 99 99 99 99 99 99 99 99 99 99 99 99 99 99 99 99 99 99	100
F1:13036	THTC(+57.02)PPC(+57.02)PAPELLGGPSVFLFPPKPK	99 99 99 99 99 99 99 99 99 99 99 99 99 99 99 99 99 99 99 99 99 99 99 99 99 99	198302.44
F1:13101	DIAVEWESNGQPE	99 99 99 99 99 99 99 99 99 99 99 99 99	815489.8
F1:13142	DIAVEWESNGQPE	99 99 99 99 99 99 99 99 99 99 99 99 99	815489.8
F1:13122	DIAVEWESNGQPE	99 99 99 99 99 99 99 99 99 99 99 99 99	815489.8
F1:13081	DIAVEWESNGQPE	99 99 99 99 99 99 99 99 99 99 99 99 99	815489.8
F1:13170	DIAVEWESNGQPE	99 99 99 99 99 99 99 99 99 99 99 99 99	815489.8
F1:13198	DIAVEWESNGQPE	99 99 99 99 99 99 99 99 99 99 99 99 99	815489.8
F1:13248	Q(+.98)VQLQQSGPRLVKPSQTLSLTC(+57.02)	99 99 99 99 99 99 99 99 99 99 99 99 99 99 99 99 99 99 99 99 99 99	319869.3
F1:13339	EEM(+15.99)TKNQVSLTC(+57.02)LVKGFYPS	99 99 99 99 99 99 99 99 99 99 99 99 99 99 99 99 99 99 99 99	4590288.5
F1:13370	EEM(+15.99)TKNQVSLTC(+57.02)LVKGFYPS	99 99 99 99 99 99 99 99 99 99 99 99 99 99 99 99 99 99 99 99	4590288.5
F1:13311	EEM(+15.99)TKNQVSLTC(+57.02)LVKGFYPS	99 99 99 99 99 99 99 99 99 99 99 99 99 99 99 99 99 99 99 99	4590288.5
F1:13323	DVSHEDPEVKFNWYV	99 99 99 99 99 99 99 99 99 99 99 99 99 99 99	8393598
F1:13333	DVSHEDPEVKFNWYV	99 99 99 99 99 99 99 99 99 99 99 99 99 99 99	1413390.5
F1:13296	DVSHEDPEVKFNWYV	99 99 99 99 99 99 99 99 99 99 99 99 99 99 99	8393598
F1:13351	DVSHEDPEVKFNWYV	99 99 99 99 99 99 99 99 99 99 99 99 99 99 99	8393598
F1:13306	DVSHEDPEVKFNWYV	99 99 99 99 99 99 99 99 99 99 99 99 99 99 99	1413390.5
F1:13358	DVSHEDPEVKFNWYV	99 99 99 99 99 99 99 99 99 99 99 99 99 99 99	1413390.5
F1:13378	ELLGGPSVFLFPPKPK	99 99 99 99 99 99 99 99 99 99 99 99 99 99 99 99	3174124.2
F1:13402	ELLGGPSVFLFPPKPK	99 99 99 99 99 99 99 99 99 99 99 99 99 99 99 99	3174124.2
F1:13429	ELLGGPSVFLFPPKPK	99 99 99 99 99 99 99 99 99 99 99 99 99 99 99 99	3174124.2
F1:13459	ELLGGPSVFLFPPKPK	99 99 99 99 99 99 99 99 99 99 99 99 99 99 99 99	3174124.2
F1:13486	ELLGGPSVFLFPPKPK	99 99 99 99 99 99 99 99 99 99 99 99 99 99 99 99	3174124.2
F1:13516	ELLGGPSVFLFPPKPK	99 99 99 99 99 99 99 99 99 99 99 99 99 99 99 99	3174124.2
F1:13551	ELLGGPSVFLFPPKPK	99 99 99 99 99 99 99 99 99 99 99 99 99 99 99 99	3174124.2
F1:13348	ELLGGPSVFLFPPKPK	99 99 99 99 99 99 99 99 99 99 99 99 99 99 99 99	3174124.2
F1:13586	ELLGGPSVFLFPPKPK	99 99 99 99 99 99 99 99 99 99 99 99 99 99 99 99	3174124.2
F1:13374	DVSHEDPQ(+.98)VKFNWYV	99 99 99 99 99 99 99 99 99 99 99 99 99 99 99	8393598
F1:13424	DVSHEDPQ(+.98)VKFNWYV	99 99 99 99 99 99 99 99 99 99 99 99 99 99 99	100
F1:13452	DVSHEDPQ(+.98)VKFNWYV	99 99 99 99 99 99 99 99 99 99 99 99 99 99 99	100
F1:13461	DTLMISRTPEVTC(+57.02)VVV	99 99 99 99 99 99 99 99 99 99 99 99 99 99 99 99	1.07E+08
F1:13511	DTLMISRTPEVTC(+57.02)VVV	99 99 99 99 99 99 99 99 99 99 99 99 99 99 99 99	1.07E+08
F1:13485	DTLMISRTPEVTC(+57.02)VVV	99 99 99 99 99 99 99 99 99 99 99 99 99 99 99 99	1.07E+08
F1:13567	DTLMISRTPEVTC(+57.02)VVV	99 99 99 99 99 99 99 99 99 99 99 99 99 99 99 99	100
F1:13539	DTLMISRTPEVTC(+57.02)VVV	99 99 99 99 99 99 99 99 99 99 99 99 99 99 99 99	100
F1:13597	DTLMISRTPEVTC(+57.02)VVV	99 99 99 99 99 99 99 99 99 99 99 99 99 99 99 99	100
F1:13478	DTLMISRTPEVTC(+57.02)VVV	99 99 99 99 99 99 99 99 99 99 99 99 99 99 99 99	2127808.5
F1:13505	DTLMISRTPEVTC(+57.02)VVV	99 99 99 99 99 99 99 99 99 99 99 99 99 99 99 99	2127808.5
F1:13437	DTLMISRTPEVTC(+57.02)VVV	99 99 99 99 99 99 99 99 99 99 99 99 99 99 99 99	100
F1:13625	DTLMISRTPEVTC(+57.02)VVV	99 99 99 99 99 99 99 99 99 99 99 99 99 99 99 99	100
F1:13647	DTLMISRTPEVTC(+57.02)VVV	99 99 99 99 99 99 99 99 99 99 99 99 99 99 99 99	100
F1:13453	DTLMISRTPEVTC(+57.02)VVV	99 99 99 99 99 99 99 99 99 99 99 99 99 99 99 99	2127808.5
F1:13690	DTLMISRTPEVTC(+57.02)VVV	99 99 99 99 99 99 99 99 99 99 99 99 99 99 99 99	100
F1:13443	DIKRTVAAPSVFIFPPS	99 99 99 99 99 99 99 99 99 99 99 99 99 99 99 99 99	727563.75
F1:13623	DIKRTVAAPSVFIFPPS	99 99 99 99 99 99 99 99 99 99 99 99 99 99 99 99 99	727563.75
F1:13594	DIKRTVAAPSVFIFPPS	99 99 99 99 99 99 99 99 99 99 99 99 99 99 99 99 99	727563.75
F1:13541	DIKRTVAAPSVFIFPPS	99 99 99 99 99 99 99 99 99 99 99 99 99 99 99 99 99	727563.75
F1:13550	DIAVEWESNGQ(+.98)PE	99 99 99 99 99 99 99 99 99 99 99 99 99	1650986.5
F1:13520	DIAVEWESNGQ(+.98)PE	99 99 99 99 99 99 99 99 99 99 99 99 99	1650986.5
F1:13577	DIAVEWESNGQ(+.98)PE	99 99 99 99 99 99 99 99 99 99 99 99 99	1650986.5
F1:13605	DIAVEWESNGQ(+.98)PE	99 99 99 99 99 99 99 99 99 99 99 99 99	1650986.5
F1:13631	DIAVEWESNGQ(+.98)PE	99 99 99 99 99 99 99 99 99 99 99 99 99	1650986.5
F1:13658	DIAVEWESNGQ(+.98)PE	99 99 99 99 99 99 99 99 99 99 99 99 99	1650986.5
F1:13465	DIAVEWESNGQ(+.98)PE	99 99 99 99 99 99 99 99 99 99 99 99 99	1650986.5
F1:13500	EVKFNWYV	99 99 99 99 99 99 99 99	1375681.5
F1:13483	PEVKFNWYV	99 99 99 99 99 99 99 99 99	698232.4
F1:13489	DIAVEWESN(+.98)GQPE	99 99 99 99 99 99 99 99 99 99 99 99 99	1650986.5
F1:13515	DPEVKFNWY	99 99 99 99 99 99 99 99 99	139994.73
F1:13547	DIAVEWESNGQPENNYKTTPPVL	99 99 99 99 99 99 99 99 99 99 99 99 99 99 99 99 99 99 99 99 99 99 99	3899512.2
F1:13554	DIAVEWESNGQPENNYKTTPPVL	99 99 99 99 99 99 99 99 99 99 99 99 99 99 99 99 99 99 99 99 99 99 99	4397666.5
F1:13522	DIAVEWESNGQPENNYKTTPPVL	99 99 99 99 99 99 99 99 99 99 99 99 99 99 99 99 99 99 99 99 99 99 99	3899512.2
F1:13523	DIAVEWESNGQPENNYKTTPPVL	99 99 99 99 99 99 99 99 99 99 99 99 99 99 99 99 99 99 99 99 99 99 99	4397666.5
F1:13573	DIAVEWESNGQPENNYKTTPPVL	99 99 99 99 99 99 99 99 99 99 99 99 99 99 99 99 99 99 99 99 99 99 99	3899512.2
F1:13581	DIAVEWESNGQPENNYKTTPPVL	99 99 99 99 99 99 99 99 99 99 99 99 99 99 99 99 99 99 99 99 99 99 99	4397666.5
F1:13635	DIAVEWESNGQPENNYKTTPPVL	99 99 99 99 99 99 99 99 99 99 99 99 99 99 99 99 99 99 99 99 99 99 99	100
F1:13662	DIAVEWESNGQPENNYKTTPPVL	99 99 99 99 99 99 99 99 99 99 99 99 99 99 99 99 99 99 99 99 99 99 99	100
F1:13610	DIAVEWESNGQPENNYKTTPPVL	99 99 99 99 99 99 99 99 99 99 99 99 99 99 99 99 99 99 99 99 99 99 99	4397666.5
F1:13632	DIAVEWESNGQPENNYKTTPPVL	99 99 99 99 99 99 99 99 99 99 99 99 99 99 99 99 99 99 99 99 99 99 99	100
F1:13604	DIAVEWESNGQPENNYKTTPPVL	99 99 99 99 99 99 99 99 99 99 99 99 99 99 99 99 99 99 99 99 99 99 99	3899512.2
F1:13583	EEMTKNQVSLTC(+57.02)LVKGFYPS	99 99 99 99 99 99 99 99 99 99 99 99 99 99 99 99 99 99 99 99	7793078
F1:13559	EEMTKNQVSLTC(+57.02)LVKGFYPS	99 99 99 99 99 99 99 99 99 99 99 99 99 99 99 99 99 99 99 99	7793078
F1:13609	EEMTKNQVSLTC(+57.02)LVKGFYPS	99 99 99 99 99 99 99 99 99 99 99 99 99 99 99 99 99 99 99 99	7793078
F1:13532	EEMTKNQVSLTC(+57.02)LVKGFYPS	99 99 99 99 99 99 99 99 99 99 99 99 99 99 99 99 99 99 99 99	7793078
F1:13634	EEMTKNQVSLTC(+57.02)LVKGFYPS	99 99 99 99 99 99 99 99 99 99 99 99 99 99 99 99 99 99 99 99	100
F1:14372	DPEVKFNWYV	99 99 99 99 99 99 99 99 99 99	6.88E+07
F1:14352	DPEVKFNWYV	99 99 99 99 99 99 99 99 99 99	6.88E+07
F1:14410	DPEVKFNWYV	99 99 99 99 99 99 99 99 99 99	100
F1:14426	DPEVKFNWYV	99 99 99 99 99 99 99 99 99 99	100
F1:14392	DPEVKFNWYV	99 99 99 99 99 99 99 99 99 99	100
F1:14326	DPEVKFNWYV	99 99 99 99 99 99 99 99 99 99	6.88E+07
F1:14442	DPEVKFNWYV	99 99 99 99 99 99 99 99 99 99	100
F1:14487	DPEVKFNWYV	99 99 99 99 99 99 99 99 99 99	100
F1:14738	DPEVKFNWYV	99 99 99 99 99 99 99 99 99 99	100
F1:14472	DPEVKFNWYV	99 99 99 99 99 99 99 99 99 99	100
F1:14302	DPEVKFNWYV	99 99 99 99 99 99 99 99 99 99	100
F1:14457	DPEVKFNWYV	99 99 99 99 99 99 99 99 99 99	100
F1:14517	DPEVKFNWYV	99 99 99 99 99 99 99 99 99 99	100
F1:14662	DPEVKFNWYV	99 99 99 99 99 99 99 99 99 99	100
F1:14533	DPEVKFNWYV	99 99 99 99 99 99 99 99 99 99	100
F1:14697	DPEVKFNWYV	99 99 99 99 99 99 99 99 99 99	100
F1:13643	N(+.98)STYRVVSVLTVLHQ(+.98)	99 99 99 99 99 99 99 99 99 99 99 99 99 99 99	100
F1:13864	DIAVEWESN(+.98)GQPENNYKTTPPVL	99 99 99 99 99 99 99 99 99 99 99 99 99 99 99 99 99 99 99 99 99 99 99	1.66E+07
F1:13845	DIAVEWESN(+.98)GQPENNYKTTPPVL	99 99 99 99 99 99 99 99 99 99 99 99 99 99 99 99 99 99 99 99 99 99 99	1.45E+07
F1:13907	DIAVEWESN(+.98)GQPENNYKTTPPVL	99 99 99 99 99 99 99 99 99 99 99 99 99 99 99 99 99 99 99 99 99 99 99	1.66E+07
F1:13825	DIAVEWESN(+.98)GQPENNYKTTPPVL	99 99 99 99 99 99 99 99 99 99 99 99 99 99 99 99 99 99 99 99 99 99 99	1.45E+07
F1:13891	DIAVEWESN(+.98)GQPENNYKTTPPVL	99 99 99 99 99 99 99 99 99 99 99 99 99 99 99 99 99 99 99 99 99 99 99	1.45E+07
F1:13866	DIAVEWESN(+.98)GQPENNYKTTPPVL	99 99 99 99 99 99 99 99 99 99 99 99 99 99 99 99 99 99 99 99 99 99 99	1.45E+07
F1:13916	DIAVEWESN(+.98)GQPENNYKTTPPVL	99 99 99 99 99 99 99 99 99 99 99 99 99 99 99 99 99 99 99 99 99 99 99	1.45E+07
F1:13712	DIAVEWESN(+.98)GQPENNYKTTPPVL	99 99 99 99 99 99 99 99 99 99 99 99 99 99 99 99 99 99 99 99 99 99 99	610873.25
F1:13960	DIAVEWESN(+.98)GQPENNYKTTPPVL	99 99 99 99 99 99 99 99 99 99 99 99 99 99 99 99 99 99 99 99 99 99 99	100
F1:14024	DIAVEWESN(+.98)GQPENNYKTTPPVL	99 99 99 99 99 99 99 99 99 99 99 99 99 99 99 99 99 99 99 99 99 99 99	100
F1:13715	DIAVEWESN(+.98)GQPENNYKTTPPVL	99 99 99 99 99 99 99 99 99 99 99 99 99 99 99 99 99 99 99 99 99 99 99	555246.9
F1:13954	DIAVEWESN(+.98)GQPENNYKTTPPVL	99 99 99 99 99 99 99 99 99 99 99 99 99 99 99 99 99 99 99 99 99 99 99	100
F1:13734	DIAVEWESN(+.98)GQPENNYKTTPPVL	99 99 99 99 99 99 99 99 99 99 99 99 99 99 99 99 99 99 99 99 99 99 99	610873.25
F1:13978	DIAVEWESN(+.98)GQPENNYKTTPPVL	99 99 99 99 99 99 99 99 99 99 99 99 99 99 99 99 99 99 99 99 99 99 99	100
F1:13762	DIAVEWESN(+.98)GQPENNYKTTPPVL	99 99 99 99 99 99 99 99 99 99 99 99 99 99 99 99 99 99 99 99 99 99 99	610873.25
F1:13691	DIAVEWESN(+.98)GQPENNYKTTPPVL	99 99 99 99 99 99 99 99 99 99 99 99 99 99 99 99 99 99 99 99 99 99 99	610873.25
F1:13803	DIAVEWESN(+.98)GQPENNYKTTPPVL	99 99 99 99 99 99 99 99 99 99 99 99 99 99 99 99 99 99 99 99 99 99 99	100
F1:13885	DIAVEWESNGQ(+.98)PENNYKTTPPVL	99 99 99 99 99 99 99 99 99 99 99 99 99 99 99 99 99 99 99 99 99 99 99	1.66E+07
F1:13819	DIAVEWESNGQ(+.98)PENNYKTTPPVL	99 99 99 99 99 99 99 99 99 99 99 99 99 99 99 99 99 99 99 99 99 99 99	1.66E+07
F3:15142	DYFPEPVTVS	99 99 99 99 99 99 99 99 99 99	2.89E+07
F3:15169	DYFPEPVTVS	99 99 99 99 99 99 99 99 99 99	2.89E+07
F3:15203	DYFPEPVTVS	99 99 99 99 99 99 99 99 99 99	2.89E+07
F3:15116	DYFPEPVTVS	99 99 99 99 99 99 99 99 99 99	100
F3:15233	DYFPEPVTVS	99 99 99 99 99 99 99 99 99 99	100
F1:13910	DYFPEPVTVS	99 99 99 99 99 99 99 99 99 99	669130.94
F3:15267	DYFPEPVTVS	99 99 99 99 99 99 99 99 99 99	100
F1:13886	DYFPEPVTVS	99 99 99 99 99 99 99 99 99 99	669130.94
F3:15303	DYFPEPVTVS	99 99 99 99 99 99 99 99 99 99	100
F2:15026	N(+.98)SGALTSGVHTFPAVL	99 99 99 99 99 99 99 99 99 99 99 99 99 99 99 99	285381.5
F2:15008	N(+.98)SGALTSGVHTFPAVL	99 99 99 99 99 99 99 99 99 99 99 99 99 99 99 99	285381.5
F2:14496	N(+.98)SGALTSGVHTFPAVL	99 99 99 99 99 99 99 99 99 99 99 99 99 99 99 99	88284.766
F2:15041	N(+.98)SGALTSGVHTFPAVL	99 99 99 99 99 99 99 99 99 99 99 99 99 99 99 99	285381.5
F1:13908	N(+.98)SGALTSGVHTFPAVL	99 99 99 99 99 99 99 99 99 99 99 99 99 99 99 99	66184.055
F1:13941	DIAVEWESNGQPEN(+.98)NYKTTPPVL	99 99 99 99 99 99 99 99 99 99 99 99 99 99 99 99 99 99 99 99 99 99 99	100
F1:13931	DIAVEWESNGQPEN(+.98)NYKTTPPVL	99 99 99 99 99 99 99 99 99 99 99 99 99 99 99 99 99 99 99 99 99 99 99	100
F1:14036	DYWGRGTRVTVSSASTKGPSVFPLAPSSKSTSGGTAALGC(+57.02)LVK	99 99 99 99 99 99 99 99 99 99 99 99 99 99 99 99 99 99 99 99 99 99 99 99 99 99 99 99 99 99 99 99 99 99 99 99 99 99 99 99 99 99 99	1.22E+07
F1:13997	DYWGRGTRVTVSSASTKGPSVFPLAPSSKSTSGGTAALGC(+57.02)LVK	99 99 99 99 99 99 99 99 99 99 99 99 99 99 99 99 99 99 99 99 99 99 99 99 99 99 99 99 99 99 99 99 99 99 99 99 99 99 99 99 99 99 99	1.22E+07
F1:14055	DYWGRGTRVTVSSASTKGPSVFPLAPSSKSTSGGTAALGC(+57.02)LVK	99 99 99 99 99 99 99 99 99 99 99 99 99 99 99 99 99 99 99 99 99 99 99 99 99 99 99 99 99 99 99 99 99 99 99 99 99 99 99 99 99 99 99	3426790
F1:14017	DYWGRGTRVTVSSASTKGPSVFPLAPSSKSTSGGTAALGC(+57.02)LVK	99 99 99 99 99 99 99 99 99 99 99 99 99 99 99 99 99 99 99 99 99 99 99 99 99 99 99 99 99 99 99 99 99 99 99 99 99 99 99 99 99 99 99	1.22E+07
F1:14000	DIAVEWESN(+.98)GQPEN(+.98)NYKTTPPVL	99 99 99 99 99 99 99 99 99 99 99 99 99 99 99 99 99 99 99 99 99 99 99	787315
F1:14046	DYWGQGTLLTVSSASTKGPSVFPLAPSSKSTSGGTAALGC(+57.02)LVK	99 99 99 99 99 99 99 99 99 99 99 99 99 99 99 99 99 99 99 99 99 99 99 99 99 99 99 99 99 99 99 99 99 99 99 99 99 99 99 99 99 99 99	7.29E+07
F1:14026	DYWGQGTLLTVSSASTKGPSVFPLAPSSKSTSGGTAALGC(+57.02)LVK	99 99 99 99 99 99 99 99 99 99 99 99 99 99 99 99 99 99 99 99 99 99 99 99 99 99 99 99 99 99 99 99 99 99 99 99 99 99 99 99 99 99 99	7.29E+07
F1:14006	DYWGQGTLLTVSSASTKGPSVFPLAPSSKSTSGGTAALGC(+57.02)LVK	99 99 99 99 99 99 99 99 99 99 99 99 99 99 99 99 99 99 99 99 99 99 99 99 99 99 99 99 99 99 99 99 99 99 99 99 99 99 99 99 99 99 99	7.29E+07
F1:14068	DYWGQGTLLTVSSASTKGPSVFPLAPSSKSTSGGTAALGC(+57.02)LVK	99 99 99 99 99 99 99 99 99 99 99 99 99 99 99 99 99 99 99 99 99 99 99 99 99 99 99 99 99 99 99 99 99 99 99 99 99 99 99 99 99 99 99	7.29E+07
F1:14087	DYWGQGTLLTVSSASTKGPSVFPLAPSSKSTSGGTAALGC(+57.02)LVK	99 99 99 99 99 99 99 99 99 99 99 99 99 99 99 99 99 99 99 99 99 99 99 99 99 99 99 99 99 99 99 99 99 99 99 99 99 99 99 99 99 99 99	7536795.5
F1:14027	DYWGQGTLLTVSSASTKGPSVFPLAPSSKSTSGGTAALGC(+57.02)LVK	99 99 99 99 99 99 99 99 99 99 99 99 99 99 99 99 99 99 99 99 99 99 99 99 99 99 99 99 99 99 99 99 99 99 99 99 99 99 99 99 99 99 99	7156593.5
F1:14110	DYWGQGTLLTVSSASTKGPSVFPLAPSSKSTSGGTAALGC(+57.02)LVK	99 99 99 99 99 99 99 99 99 99 99 99 99 99 99 99 99 99 99 99 99 99 99 99 99 99 99 99 99 99 99 99 99 99 99 99 99 99 99 99 99 99 99	7536795.5
F1:16028	DYWGQGTLLTVSSASTKGPSVFPLAPSSKSTSGGTAALGC(+57.02)LVK	99 99 99 99 99 99 99 99 99 99 99 99 99 99 99 99 99 99 99 99 99 99 99 99 99 99 99 99 99 99 99 99 99 99 99 99 99 99 99 99 99 99 99	4940567
F1:14184	DYWGQGTLLTVSSASTKGPSVFPLAPSSKSTSGGTAALGC(+57.02)LVK	99 99 99 99 99 99 99 99 99 99 99 99 99 99 99 99 99 99 99 99 99 99 99 99 99 99 99 99 99 99 99 99 99 99 99 99 99 99 99 99 99 99 99	7536795.5
F1:14028	DYWGQGTLLTVSSASTKGPSVFPLAPSSKSTSGGTA	99 99 99 99 99 99 99 99 99 99 99 99 99 99 99 99 99 99 99 99 99 99 99 99 99 99 99 99 99 99 99 99 99 99 99 99	1642781.2
F1:14038	EDPEVKFNWYV	99 99 99 99 99 99 99 99 99 99 99	4468347.5
F1:14060	EDPEVKFNWYV	99 99 99 99 99 99 99 99 99 99 99	4468347.5
F1:14047	DIAVEWESNGQPEDNYKTTPPVL	99 99 99 99 99 99 99 99 99 99 99 99 99 99 99 99 99 99 99 99 99 99 99	100
F1:14104	DIAVEWESNGQPEDNYKTTPPVL	99 99 99 99 99 99 99 99 99 99 99 99 99 99 99 99 99 99 99 99 99 99 99	100
F1:14127	DIAVEWESNGQPEDNYKTTPPVL	99 99 99 99 99 99 99 99 99 99 99 99 99 99 99 99 99 99 99 99 99 99 99	100
F1:14201	DIAVEWESN(+.98)GQPEDNYKTTPPVL	99 99 99 99 99 99 99 99 99 99 99 99 99 99 99 99 99 99 99 99 99 99 99	1725219.2
F1:14196	DIAVEWESN(+.98)GQPEDNYKTTPPVL	99 99 99 99 99 99 99 99 99 99 99 99 99 99 99 99 99 99 99 99 99 99 99	1418020
F1:14214	DIAVEWESN(+.98)GQPEDNYKTTPPVL	99 99 99 99 99 99 99 99 99 99 99 99 99 99 99 99 99 99 99 99 99 99 99	1418020
F1:14219	DIAVEWESN(+.98)GQPEDNYKTTPPVL	99 99 99 99 99 99 99 99 99 99 99 99 99 99 99 99 99 99 99 99 99 99 99	1725219.2
F1:14239	DIAVEWESN(+.98)GQPEDNYKTTPPVL	99 99 99 99 99 99 99 99 99 99 99 99 99 99 99 99 99 99 99 99 99 99 99	1725219.2
F1:14259	DIAVEWESN(+.98)GQPEDNYKTTPPVL	99 99 99 99 99 99 99 99 99 99 99 99 99 99 99 99 99 99 99 99 99 99 99	1725219.2
F1:14235	DIAVEWESN(+.98)GQPEDNYKTTPPVL	99 99 99 99 99 99 99 99 99 99 99 99 99 99 99 99 99 99 99 99 99 99 99	1663654.5
F1:14323	DIAVEWESN(+.98)GQPEDNYKTTPPVL	99 99 99 99 99 99 99 99 99 99 99 99 99 99 99 99 99 99 99 99 99 99 99	1663654.5
F1:14179	DIAVEWESN(+.98)GQPEDNYKTTPPVL	99 99 99 99 99 99 99 99 99 99 99 99 99 99 99 99 99 99 99 99 99 99 99	787315
F1:14276	DIAVEWESN(+.98)GQPEDNYKTTPPVL	99 99 99 99 99 99 99 99 99 99 99 99 99 99 99 99 99 99 99 99 99 99 99	1663654.5
F1:14297	DIAVEWESN(+.98)GQPEDNYKTTPPVL	99 99 99 99 99 99 99 99 99 99 99 99 99 99 99 99 99 99 99 99 99 99 99	1663654.5
F1:14180	DIAVEWESN(+.98)GQPEDNYKTTPPVL	99 99 99 99 99 99 99 99 99 99 99 99 99 99 99 99 99 99 99 99 99 99 99	1725219.2
F1:14339	DIAVEWESN(+.98)GQPEDNYKTTPPVL	99 99 99 99 99 99 99 99 99 99 99 99 99 99 99 99 99 99 99 99 99 99 99	1725219.2
F1:14350	DIAVEWESN(+.98)GQPEDNYKTTPPVL	99 99 99 99 99 99 99 99 99 99 99 99 99 99 99 99 99 99 99 99 99 99 99	1663654.5
F1:14301	DIAVEWESN(+.98)GQPEDNYKTTPPVL	99 99 99 99 99 99 99 99 99 99 99 99 99 99 99 99 99 99 99 99 99 99 99	1725219.2
F1:14279	DIAVEWESN(+.98)GQPEDNYKTTPPVL	99 99 99 99 99 99 99 99 99 99 99 99 99 99 99 99 99 99 99 99 99 99 99	1725219.2
F1:14244	DYWGQGTLLTVSSASTKGPSVFPLAPSSK	99 99 99 99 99 99 99 99 99 99 99 99 99 99 99 99 99 99 99 99 99 99 99 99 99 99 99 99 99	262478.62
F1:14255	DIAVEWESNGQ(+.98)PEDNYKTTPPVL	99 99 99 99 99 99 99 99 99 99 99 99 99 99 99 99 99 99 99 99 99 99 99	1663654.5
F1:14292	IRQPPGKALEWLAVIYG	99 99 99 99 99 99 99 99 99 99 99 99 99 99 99 99 99	1981620.8
F1:14318	IRQPPGKALEWLAVIYG	99 99 99 99 99 99 99 99 99 99 99 99 99 99 99 99 99	1981620.8
F1:14347	IRQPPGKALEWLAVIYG	99 99 99 99 99 99 99 99 99 99 99 99 99 99 99 99 99	1981620.8
F1:14403	DGSFFLYSKL	99 99 99 99 99 99 99 99 99 99	837955.06
F1:14419	DGSFFLYSKL	99 99 99 99 99 99 99 99 99 99	837955.06
F1:14382	DGSFFLYSKL	99 99 99 99 99 99 99 99 99 99	837955.06
F1:14405	QVSLTC(+57.02)LVKGFYPS	99 99 99 99 99 99 99 99 99 99 99 99 99 99	356929.25
F1:14570	DPEVKFN(+.98)WYV	99 99 99 99 99 99 99 99 99 99	1005131.9
F1:14758	DPEVKFN(+.98)WYV	99 99 99 99 99 99 99 99 99 99	1005131.9
F1:14591	DPEVKFN(+.98)WYV	99 99 99 99 99 99 99 99 99 99	1005131.9
F1:14608	DPEVKFN(+.98)WYV	99 99 99 99 99 99 99 99 99 99	1005131.9
F1:14550	DPEVKFN(+.98)WYV	99 99 99 99 99 99 99 99 99 99	1005131.9
F1:14746	GWIRQPPGKALEWLAVIYG	99 99 99 99 99 99 99 99 99 99 99 99 99 99 99 99 99 99 99	583068.7
F1:14787	WIRQPPGKALEWLAVIYG	99 99 99 99 99 99 99 99 99 99 99 99 99 99 99 99 99 99	9969634
F1:14766	WIRQPPGKALEWLAVIYG	99 99 99 99 99 99 99 99 99 99 99 99 99 99 99 99 99 99	9969634
F1:14809	WIRQPPGKALEWLAVIYG	99 99 99 99 99 99 99 99 99 99 99 99 99 99 99 99 99 99	9969634
F1:14745	WIRQPPGKALEWLAVIYG	99 99 99 99 99 99 99 99 99 99 99 99 99 99 99 99 99 99	9969634
F1:14828	WIRQPPGKALEWLAVIYG	99 99 99 99 99 99 99 99 99 99 99 99 99 99 99 99 99 99	9969634
F1:14848	WIRQPPGKALEWLAVIYG	99 99 99 99 99 99 99 99 99 99 99 99 99 99 99 99 99 99	9969634
F1:14872	WIRQPPGKALEWLAVIYG	99 99 99 99 99 99 99 99 99 99 99 99 99 99 99 99 99 99	100
F1:14791	WIRQPPGKALEWLAVIYG	99 99 99 99 99 99 99 99 99 99 99 99 99 99 99 99 99 99	448999.97
F1:14762	Q(+.98)VSLTC(+57.02)LVKGFYPS	99 99 99 99 99 99 99 99 99 99 99 99 99 99	543805.06
F1:14782	ESGPTLVKPTQTLTLTC(+57.02)TFSGFSLST	99 99 99 99 99 99 99 99 99 99 99 99 99 99 99 99 99 99 99 99 99 99 99 99 99 99	2463353.8
F1:14777	ESGPTLVKPTQTLTLTC(+57.02)TFSGFSLST	99 99 99 99 99 99 99 99 99 99 99 99 99 99 99 99 99 99 99 99 99 99 99 99 99 99	2994693.8
F1:14801	DPQVKFN(+.98)WYV	99 99 99 99 99 99 99 99 99 99	100
F1:14807	DGSFFLYSKLTVG	99 99 99 99 99 99 99 99 99 99 99 99 99	1080921.6
F1:14881	DGSFFLYSKLTV	99 99 99 99 99 99 99 99 99 99 99 99	2.67E+07
F1:14991	DGSFFLYSKLTV	99 99 99 99 99 99 99 99 99 99 99 99	2.67E+07
F1:15011	DGSFFLYSKLTV	99 99 99 99 99 99 99 99 99 99 99 99	100
F1:14856	DGSFFLYSKLTV	99 99 99 99 99 99 99 99 99 99 99 99	2.67E+07
F1:14907	DGSFFLYSKLTV	99 99 99 99 99 99 99 99 99 99 99 99	2.67E+07
F1:14971	DGSFFLYSKLTV	99 99 99 99 99 99 99 99 99 99 99 99	2.67E+07
F1:14931	DGSFFLYSKLTV	99 99 99 99 99 99 99 99 99 99 99 99	2.67E+07
F1:14952	DGSFFLYSKLTV	99 99 99 99 99 99 99 99 99 99 99 99	2.67E+07
F1:15107	DGSFFLYSKLTV	99 99 99 99 99 99 99 99 99 99 99 99	100
F1:15088	DGSFFLYSKLTV	99 99 99 99 99 99 99 99 99 99 99 99	100
F1:16161	DGSFFLYSKLTV	99 99 99 99 99 99 99 99 99 99 99 99	2373083
F1:16181	DGSFFLYSKLTV	99 99 99 99 99 99 99 99 99 99 99 99	2373083
F1:15068	DGSFFLYSKLTV	99 99 99 99 99 99 99 99 99 99 99 99	100
F1:16140	DGSFFLYSKLTV	99 99 99 99 99 99 99 99 99 99 99 99	2373083
F1:16120	DGSFFLYSKLTV	99 99 99 99 99 99 99 99 99 99 99 99	2373083
F1:15148	DGSFFLYSKLTV	99 99 99 99 99 99 99 99 99 99 99 99	100
F1:15333	DGSFFLYSKLTV	99 99 99 99 99 99 99 99 99 99 99 99	100
F1:15029	DGSFFLYSKLTV	99 99 99 99 99 99 99 99 99 99 99 99	100
F1:15047	DGSFFLYSKLTV	99 99 99 99 99 99 99 99 99 99 99 99	100
F1:16201	DGSFFLYSKLTV	99 99 99 99 99 99 99 99 99 99 99 99	2373083
F1:16246	DGSFFLYSKLTV	99 99 99 99 99 99 99 99 99 99 99 99	2373083
F1:16103	DGSFFLYSKLTV	99 99 99 99 99 99 99 99 99 99 99 99	2373083
F1:16222	DGSFFLYSKLTV	99 99 99 99 99 99 99 99 99 99 99 99	2373083
F1:15240	DGSFFLYSKLTV	99 99 99 99 99 99 99 99 99 99 99 99	100
F1:15127	DGSFFLYSKLTV	99 99 99 99 99 99 99 99 99 99 99 99	100
F1:15353	DGSFFLYSKLTV	99 99 99 99 99 99 99 99 99 99 99 99	100
F1:15167	DGSFFLYSKLTV	99 99 99 99 99 99 99 99 99 99 99 99	100
F1:15186	DGSFFLYSKLTV	99 99 99 99 99 99 99 99 99 99 99 99	100
F1:15294	DGSFFLYSKLTV	99 99 99 99 99 99 99 99 99 99 99 99	100
F1:15204	DGSFFLYSKLTV	99 99 99 99 99 99 99 99 99 99 99 99	100
F1:16287	DGSFFLYSKLTV	99 99 99 99 99 99 99 99 99 99 99 99	2373083
F1:14836	DGSFFLYSKLTV	99 99 99 99 99 99 99 99 99 99 99 99	100
F1:15453	DGSFFLYSKLTV	99 99 99 99 99 99 99 99 99 99 99 99	100
F1:15531	DGSFFLYSKLTV	99 99 99 99 99 99 99 99 99 99 99 99	100
F1:15222	DGSFFLYSKLTV	99 99 99 99 99 99 99 99 99 99 99 99	100
F1:15669	DGSFFLYSKLTV	99 99 99 99 99 99 99 99 99 99 99 99	100
F1:15512	DGSFFLYSKLTV	99 99 99 99 99 99 99 99 99 99 99 99	100
F1:15567	DGSFFLYSKLTV	99 99 99 99 99 99 99 99 99 99 99 99	100
F1:15653	DGSFFLYSKLTV	99 99 99 99 99 99 99 99 99 99 99 99	100
F1:15549	DGSFFLYSKLTV	99 99 99 99 99 99 99 99 99 99 99 99	100
F1:15472	DGSFFLYSKLTV	99 99 99 99 99 99 99 99 99 99 99 99	100
F1:15586	DGSFFLYSKLTV	99 99 99 99 99 99 99 99 99 99 99 99	100
F1:16306	DGSFFLYSKLTV	99 99 99 99 99 99 99 99 99 99 99 99	2373083
F1:15686	DGSFFLYSKLTV	99 99 99 99 99 99 99 99 99 99 99 99	100
F1:15605	DGSFFLYSKLTV	99 99 99 99 99 99 99 99 99 99 99 99	100
F1:15374	DGSFFLYSKLTV	99 99 99 99 99 99 99 99 99 99 99 99	100
F1:15277	DGSFFLYSKLTV	99 99 99 99 99 99 99 99 99 99 99 99	100
F1:16266	DGSFFLYSKLTV	99 99 99 99 99 99 99 99 99 99 99 99	2373083
F1:15414	DGSFFLYSKLTV	99 99 99 99 99 99 99 99 99 99 99 99	100
F1:15258	DGSFFLYSKLTV	99 99 99 99 99 99 99 99 99 99 99 99	100
F1:15774	DGSFFLYSKLTV	99 99 99 99 99 99 99 99 99 99 99 99	100
F1:15393	DGSFFLYSKLTV	99 99 99 99 99 99 99 99 99 99 99 99	100
F1:15315	DGSFFLYSKLTV	99 99 99 99 99 99 99 99 99 99 99 99	100
F1:15432	DGSFFLYSKLTV	99 99 99 99 99 99 99 99 99 99 99 99	100
F1:15702	DGSFFLYSKLTV	99 99 99 99 99 99 99 99 99 99 99 99	100
F1:15755	DGSFFLYSKLTV	99 99 99 99 99 99 99 99 99 99 99 99	100
F1:15880	DGSFFLYSKLTV	99 99 99 99 99 99 99 99 99 99 99 99	100
F1:16025	DGSFFLYSKLTV	99 99 99 99 99 99 99 99 99 99 99 99	2373083
F1:15837	DGSFFLYSKLTV	99 99 99 99 99 99 99 99 99 99 99 99	100
F1:15493	DGSFFLYSKLTV	99 99 99 99 99 99 99 99 99 99 99 99	100
F1:15737	DGSFFLYSKLTV	99 99 99 99 99 99 99 99 99 99 99 99	100
F1:15638	DGSFFLYSKLTV	99 99 99 99 99 99 99 99 99 99 99 99	100
F1:16046	DGSFFLYSKLTV	99 99 99 99 99 99 99 99 99 99 99 99	2373083
F1:15014	DSDGSFFLYSKLTV	99 99 99 99 99 99 99 99 99 99 99 99 99 99	2687192.2
F1:15051	DSDGSFFLYSKLTV	99 99 99 99 99 99 99 99 99 99 99 99 99 99	2687192.2
F1:15032	DSDGSFFLYSKLTV	99 99 99 99 99 99 99 99 99 99 99 99 99 99	2687192.2
F1:15071	DSDGSFFLYSKLTV	99 99 99 99 99 99 99 99 99 99 99 99 99 99	2687192.2
F1:14992	DSDGSFFLYSKLTV	99 99 99 99 99 99 99 99 99 99 99 99 99 99	2687192.2
F1:15081	N(+.98)QVVLTMTTV	99 99 99 99 99 99 99 99 99 99	118565
F1:15151	N(+.98)QVSLTC(+57.02)LVKGFYPS	99 99 99 99 99 99 99 99 99 99 99 99 99 99 99	946093.5
F1:15130	N(+.98)QVSLTC(+57.02)LVKGFYPS	99 99 99 99 99 99 99 99 99 99 99 99 99 99 99	946093.5
F1:15109	N(+.98)QVSLTC(+57.02)LVKGFYPS	99 99 99 99 99 99 99 99 99 99 99 99 99 99 99	946093.5
F1:15403	DYWGQGTLLTVSSA	99 99 99 99 99 99 99 99 99 99 99 99 99 99	236496.14
F1:15384	DYWGQGTLLTVSSA	99 99 99 99 99 99 99 99 99 99 99 99 99 99	236496.14
F1:15465	DYWGQGTLLTVS	99 99 99 99 99 99 99 99 99 99 99 99	815990
F1:15485	DYWGQGTLLTVS	99 99 99 99 99 99 99 99 99 99 99 99	815990
F1:15539	DYWGQGTLL	99 99 99 99 99 99 99 99 99	1162750.1
F2:15905	DYWGQGTLL	99 99 99 99 99 99 99 99 99	328203.88
F2:15922	DYWGQGTLL	99 99 99 99 99 99 99 99 99	328203.88
F1:15520	DYWGQGTLL	99 99 99 99 99 99 99 99 99	1162750.1
F1:15614	EWLAVIYG	99 99 99 99 99 99 99 99	111814.03
F3:17498	DYFPEPVTVSWNSGALTSGVHTFPAVLQSS	99 99 99 99 99 99 99 99 99 99 99 99 99 99 99 99 99 99 99 99 99 99 99 99 99 99 99 99 99 99	1.80E+07
F3:17527	DYFPEPVTVSWNSGALTSGVHTFPAVLQSS	99 99 99 99 99 99 99 99 99 99 99 99 99 99 99 99 99 99 99 99 99 99 99 99 99 99 99 99 99 99	1.80E+07
F3:17577	DYFPEPVTVSWNSGALTSGVHTFPAVLQSS	99 99 99 99 99 99 99 99 99 99 99 99 99 99 99 99 99 99 99 99 99 99 99 99 99 99 99 99 99 99	1.80E+07
F3:17551	DYFPEPVTVSWNSGALTSGVHTFPAVLQSS	99 99 99 99 99 99 99 99 99 99 99 99 99 99 99 99 99 99 99 99 99 99 99 99 99 99 99 99 99 99	1.80E+07
F1:15808	DYFPEPVTVSWNSGALTSGVHTFPAVLQSS	99 99 99 99 99 99 99 99 99 99 99 99 99 99 99 99 99 99 99 99 99 99 99 99 99 99 99 99 99 99	1908246.9
F1:15788	DYFPEPVTVSWNSGALTSGVHTFPAVLQSS	99 99 99 99 99 99 99 99 99 99 99 99 99 99 99 99 99 99 99 99 99 99 99 99 99 99 99 99 99 99	1908246.9
F3:17664	DYFPEPVTVSWNSGALTSGVHTFPAVLQ	99 99 99 99 99 99 99 99 99 99 99 99 99 99 99 99 99 99 99 99 99 99 99 99 99 99 99 99	1966715.9
F3:17650	DYFPEPVTVSWNSGALTSGVHTFPAVLQ	99 99 99 99 99 99 99 99 99 99 99 99 99 99 99 99 99 99 99 99 99 99 99 99 99 99 99 99	8951497
F3:17624	DYFPEPVTVSWNSGALTSGVHTFPAVLQ	99 99 99 99 99 99 99 99 99 99 99 99 99 99 99 99 99 99 99 99 99 99 99 99 99 99 99 99	8951497
F3:17699	DYFPEPVTVSWNSGALTSGVHTFPAVLQ	99 99 99 99 99 99 99 99 99 99 99 99 99 99 99 99 99 99 99 99 99 99 99 99 99 99 99 99	8951497
F3:17676	DYFPEPVTVSWNSGALTSGVHTFPAVLQ	99 99 99 99 99 99 99 99 99 99 99 99 99 99 99 99 99 99 99 99 99 99 99 99 99 99 99 99	8951497
F3:17725	DYFPEPVTVSWNSGALTSGVHTFPAVLQ	99 99 99 99 99 99 99 99 99 99 99 99 99 99 99 99 99 99 99 99 99 99 99 99 99 99 99 99	100
F3:17635	DYFPEPVTVSWNSGALTSGVHTFPAVLQ	99 99 99 99 99 99 99 99 99 99 99 99 99 99 99 99 99 99 99 99 99 99 99 99 99 99 99 99	1966715.9
F1:15920	DYFPEPVTVSWNSGALTSGVHTFPAVLQ	99 99 99 99 99 99 99 99 99 99 99 99 99 99 99 99 99 99 99 99 99 99 99 99 99 99 99 99	1443007.5
F1:15900	DYFPEPVTVSWNSGALTSGVHTFPAVLQ	99 99 99 99 99 99 99 99 99 99 99 99 99 99 99 99 99 99 99 99 99 99 99 99 99 99 99 99	1443007.5
F1:15878	DYFPEPVTVSWNSGALTSGVHTFPAVLQ	99 99 99 99 99 99 99 99 99 99 99 99 99 99 99 99 99 99 99 99 99 99 99 99 99 99 99 99	1443007.5
F3:17632	DYFPEPVTVSWNSGALTS	99 99 99 99 99 99 99 99 99 99 99 99 99 99 99 99 99 99	1.35E+07
F3:17607	DYFPEPVTVSWNSGALTS	99 99 99 99 99 99 99 99 99 99 99 99 99 99 99 99 99 99	1.35E+07
F3:17655	DYFPEPVTVSWNSGALTS	99 99 99 99 99 99 99 99 99 99 99 99 99 99 99 99 99 99	1.35E+07
F3:17680	DYFPEPVTVSWNSGALTS	99 99 99 99 99 99 99 99 99 99 99 99 99 99 99 99 99 99	1.35E+07
F3:17731	DYFPEPVTVSWNSGALTS	99 99 99 99 99 99 99 99 99 99 99 99 99 99 99 99 99 99	100
F3:17751	DYFPEPVTVSWNSGALT	99 99 99 99 99 99 99 99 99 99 99 99 99 99 99 99 99	1126513
F3:17727	DYFPEPVTVSWNSGALT	99 99 99 99 99 99 99 99 99 99 99 99 99 99 99 99 99	1126513
F3:17948	DYFPEPVTVSW	99 99 99 99 99 99 99 99 99 99 99	3388556.2
F1:16157	DYFPEPVTVSW	99 99 99 99 99 99 99 99 99 99 99	855938.75
F3:17968	DYFPEPVTVSW	99 99 99 99 99 99 99 99 99 99 99	3388556.2
F1:16136	DYFPEPVTVSW	99 99 99 99 99 99 99 99 99 99 99	855938.75
F1:16178	DYFPEPVTVSW	99 99 99 99 99 99 99 99 99 99 99	855938.75
F3:17926	DYFPEPVTVSW	99 99 99 99 99 99 99 99 99 99 99	100
F3:18028	DYFPEPVTVSWNSGALTSGVHTFPAVL	99 99 99 99 99 99 99 99 99 99 99 99 99 99 99 99 99 99 99 99 99 99 99 99 99 99 99	4689463
F3:18001	DYFPEPVTVSWNSGALTSGVHTFPAVL	99 99 99 99 99 99 99 99 99 99 99 99 99 99 99 99 99 99 99 99 99 99 99 99 99 99 99	4689463
F3:18027	DYFPEPVTVSWNSGALTSGVHTFPAVL	99 99 99 99 99 99 99 99 99 99 99 99 99 99 99 99 99 99 99 99 99 99 99 99 99 99 99	7615372.5
F3:18000	DYFPEPVTVSWNSGALTSGVHTFPAVL	99 99 99 99 99 99 99 99 99 99 99 99 99 99 99 99 99 99 99 99 99 99 99 99 99 99 99	7615372.5
F1:16216	DYFPEPVTVSWNSGALTSGVHTFPAVL	99 99 99 99 99 99 99 99 99 99 99 99 99 99 99 99 99 99 99 99 99 99 99 99 99 99 99	1213127.5
F1:16225	DYFPEPVTVSWNSGALTSGVHTFPAVL	99 99 99 99 99 99 99 99 99 99 99 99 99 99 99 99 99 99 99 99 99 99 99 99 99 99 99	784488.56
F3:18165	DYFPEPVTVSWNSGALTSGVHTFPAVL	99 99 99 99 99 99 99 99 99 99 99 99 99 99 99 99 99 99 99 99 99 99 99 99 99 99 99	553350.56
F1:16237	DYFPEPVTVSWNSGALTSGVHTFPAVL	99 99 99 99 99 99 99 99 99 99 99 99 99 99 99 99 99 99 99 99 99 99 99 99 99 99 99	1213127.5
F3:18056	DYFPEPVTVSWNSGALTSGVHTFPAVL	99 99 99 99 99 99 99 99 99 99 99 99 99 99 99 99 99 99 99 99 99 99 99 99 99 99 99	7615372.5
F3:18112	DYFPEPVTVSWNSGALTSGVHTFPAVL	99 99 99 99 99 99 99 99 99 99 99 99 99 99 99 99 99 99 99 99 99 99 99 99 99 99 99	100
F3:18161	DYFPEPVTVSWNSGALTSGVHTFPAVL	99 99 99 99 99 99 99 99 99 99 99 99 99 99 99 99 99 99 99 99 99 99 99 99 99 99 99	270468.06
F3:18082	DYFPEPVTVSWNSGALTSGVHTFPAVL	99 99 99 99 99 99 99 99 99 99 99 99 99 99 99 99 99 99 99 99 99 99 99 99 99 99 99	100
F3:17995	DYFPEPVTVSWN(+.98)SGALTS	99 99 99 99 99 99 99 99 99 99 99 99 99 99 99 99 99 99	1218729.6
F3:18017	DYFPEPVTVSWN(+.98)SGALTSGVHTFPAVLQ	99 99 99 99 99 99 99 99 99 99 99 99 99 99 99 99 99 99 99 99 99 99 99 99 99 99 99 99	2442852.5
F1:16258	DYFPEPVTVSWN(+.98)SGALTSGVHTFPAVLQ	99 99 99 99 99 99 99 99 99 99 99 99 99 99 99 99 99 99 99 99 99 99 99 99 99 99 99 99	395085.94
F1:16235	DYFPEPVTVSWN(+.98)SGALTSGVHTFPAVLQ	99 99 99 99 99 99 99 99 99 99 99 99 99 99 99 99 99 99 99 99 99 99 99 99 99 99 99 99	395085.94
F1:16380	DYFPEPVTVSWNSGALTSGVHTFPAVLQSSGLY	99 99 99 99 99 99 99 99 99 99 99 99 99 99 99 99 99 99 99 99 99 99 99 99 99 99 99 99 99 99 99 99 99	7748912.5
F2:2320	YC(+57.02)AHRT	99 99 99 99 99 99	318200.7
F2:2401	YC(+57.02)AHRT	99 99 99 99 99 99	318200.7
F2:2366	YC(+57.02)AHRT	99 99 99 99 99 99	318200.7
F2:3108	DKRVEPKSC(+57.02)DKTH	99 99 99 99 99 99 99 99 99 99 99 99 99	172451.5
F2:3092	DKRVEPKSC(+57.02)DKTH	99 99 99 99 99 99 99 99 99 99 99 99 99	172451.5
F2:3126	DKRVEPKSC(+57.02)DKTH	99 99 99 99 99 99 99 99 99 99 99 99 99	172451.5
F2:3365	GN(+.98)DDKRY	99 99 99 99 99 99 99	100
F2:3662	GN(+.98)DDKRY	99 99 99 99 99 99 99	100
F2:3878	GN(+.98)DDKRY	99 99 99 99 99 99 99	100
F2:3827	GN(+.98)DDKRY	99 99 99 99 99 99 99	100
F2:4157	GN(+.98)DDKRY	99 99 99 99 99 99 99	100
F2:3598	GN(+.98)DDKRY	99 99 99 99 99 99 99	100
F2:3793	GN(+.98)DDKRY	99 99 99 99 99 99 99	100
F2:4091	GN(+.98)DDKRY	99 99 99 99 99 99 99	100
F2:4026	GN(+.98)DDKRY	99 99 99 99 99 99 99	100
F2:3929	GN(+.98)DDKRY	99 99 99 99 99 99 99	100
F2:3912	GN(+.98)DDKRY	99 99 99 99 99 99 99	100
F2:3462	GN(+.98)DDKRY	99 99 99 99 99 99 99	100
F2:3946	GN(+.98)DDKRY	99 99 99 99 99 99 99	100
F2:4124	GN(+.98)DDKRY	99 99 99 99 99 99 99	100
F2:3810	GN(+.98)DDKRY	99 99 99 99 99 99 99	100
F2:3997	GN(+.98)DDKRY	99 99 99 99 99 99 99	2.10E+08
F2:3895	GN(+.98)DDKRY	99 99 99 99 99 99 99	100
F2:3966	GN(+.98)DDKRY	99 99 99 99 99 99 99	2.10E+08
F2:3861	GN(+.98)DDKRY	99 99 99 99 99 99 99	100
F2:4058	GN(+.98)DDKRY	99 99 99 99 99 99 99	100
F2:3327	GN(+.98)DDKRY	99 99 99 99 99 99 99	100
F2:3777	GN(+.98)DDKRY	99 99 99 99 99 99 99	100
F2:3515	GN(+.98)DDKRY	99 99 99 99 99 99 99	100
F2:3759	GN(+.98)DDKRY	99 99 99 99 99 99 99	100
F2:3498	GN(+.98)DDKRY	99 99 99 99 99 99 99	100
F2:3678	GN(+.98)DDKRY	99 99 99 99 99 99 99	100
F2:3694	GN(+.98)DDKRY	99 99 99 99 99 99 99	100
F2:3743	GN(+.98)DDKRY	99 99 99 99 99 99 99	100
F2:3844	GN(+.98)DDKRY	99 99 99 99 99 99 99	100
F2:3548	GN(+.98)DDKRY	99 99 99 99 99 99 99	100
F2:3727	GN(+.98)DDKRY	99 99 99 99 99 99 99	100
F2:3426	GN(+.98)DDKRY	99 99 99 99 99 99 99	100
F2:3646	GN(+.98)DDKRY	99 99 99 99 99 99 99	100
F2:3710	GN(+.98)DDKRY	99 99 99 99 99 99 99	100
F2:3295	GN(+.98)DDKRY	99 99 99 99 99 99 99	100
F2:3630	GN(+.98)DDKRY	99 99 99 99 99 99 99	100
F2:3532	GN(+.98)DDKRY	99 99 99 99 99 99 99	100
[truncated: 11,190 more rows]
