# Supplementary material for: Complete De Novo Assembly of Monoclonal Antibody Sequences
Source: Sci Rep. 2016 Aug 26;6:31730. doi: 10.1038/srep31730 (PMC4999880; doi:10.1038/srep31730)
Supplement: Assembly results [file srep31730-s2.zip › ALPS_Data/Data_Human_Heavy/peptides_db.csv.k6.csv]

0.0028	0.0058	0.0180	0.0331	0.0486	0.0620	0.0608	0.0576	0.0484	0.0429	0.0479	0.0534	0.0576	0.1203	0.1743	0.1909	0.1857	0.1874	0.2121	0.2540	0.2690	0.3656	0.4521	0.4562	0.4933	0.5021	0.4678	0.4564	0.3438	0.2288	0.2180	0.2140	0.2236	0.2416	0.2653	0.3073	0.2926	0.2654	0.2082	0.1972	0.2061	0.2178	0.1378	0.0540	0.0636	0.0732	0.0780	0.1208	0.1621	0.1632
0.0004	0.0009	0.0027	0.0030	0.0057	0.0080	0.0085	0.0200	0.0219	0.0254	0.0390	0.0634	0.0632	0.0481	0.0345	0.0816	0.2439	0.3437	0.3437	0.3437	0.3437	0.3437	0.3099	0.2108	0.1883	0.1685	0.1040	0.0371	0.0364	0.0302	0.0338	0.0743	0.0755	0.0724	0.0887	0.0706	0.0540	0.1081	0.2016	0.1570	0.1931	0.1918	0.2013	0.2231	0.2654	0.2532	0.1651	0.0633	0.0696	0.0784
0.0013	0.0028	0.0039	0.0128	0.0505	0.1608	0.2429	0.2555	0.2555	0.2555	0.2555	0.2555	0.2394	0.2200	0.2270	0.2191	0.2224	0.1677	0.1070	0.0931	0.0777	0.0450	0.0245	0.0195	0.0146	0.0146	0.0089	0.0109	0.0119	0.0071	0.0063	0.0057	0.0063	0.0063	0.0063	0.0063	0.0057	0.0051	0.0051	0.0139	0.0146	0.0105	0.0026	0.0034	0.0047	0.0055	0.0035	0.0011	0.0031
0.0013	0.0060	0.0032	0.0029	0.0028	0.0025	0.0024	0.0027	0.0353	0.0711	0.0937	0.1464	0.1440	0.1457	0.1899	0.1899	0.1899	0.1899	0.1899	0.1619	0.1575	0.0846	0.0098	0.0108	0.0064	0.0003	0.0005	0.0012	0.0015	0.0015	0.0035	0.0025	0.0027	0.0071	0.0118	0.0327	0.0020	0.0020	0.0012	0.0012	0.0012	0.0012	0.0107	0.0030	0.0054	0.0030	0.0024	0.0033	0.0069	0.0021
0.0044	0.0089	0.0291	0.0494	0.0494	0.0720	0.0811	0.1166	0.1440	0.1440	0.1440	0.1440	0.1440	0.0692	0.0013	0.0013	0.0013	0.0072	0.0392	0.0320	0.0030	0.0022	0.0009	0.0005
0.0229	0.0293	0.0600	0.1041	0.1041	0.1041	0.1041	0.1041	0.0794	0.0792	0.0485	0.0110	0.0136	0.0215	0.0091	0.0046
0.0003	0.0007	0.0008	0.0010	0.0444	0.0909	0.0924	0.0932	0.0932	0.0932	0.0932	0.0932	0.0653	0.0498	0.0314
0.0319	0.0912	0.0912	0.0912	0.0912	0.0912	0.0710	0.0138	0.0114	0.0111	0.0110	0.0114	0.0097	0.0005	0.0004	0.0002	0.0002	0.0002	0.0002	0.0024	0.0017	0.0012
0.0002	0.0004	0.0007	0.0012	0.0008	0.0008	0.0011	0.0012	0.0057	0.0080	0.0109	0.0067	0.0073	0.0066	0.0744	0.0819	0.0900	0.0900	0.0900	0.0900	0.0900	0.0744	0.0619	0.0695	0.0469
0.0029	0.0059	0.0062	0.0142	0.0137	0.0413	0.0590	0.0703	0.0860	0.0860	0.0860	0.0860	0.0860	0.0419	0.0091	0.0006	0.0005	0.0002
[truncated: 296 more columns]
