# Supplementary material for: Complete De Novo Assembly of Monoclonal Antibody Sequences
Source: Sci Rep. 2016 Aug 26;6:31730. doi: 10.1038/srep31730 (PMC4999880; doi:10.1038/srep31730)
Supplement: Assembly results [file srep31730-s2.zip › ALPS_Data/Data_Human_Heavy/peptides_db.csv.k6.fasta]

>seq0
TYYFDYWGQGTLLTVSSASTKGPSVFPLAPSSKSTSGGTAALGCLVKDYFPEPVTVSWNSGALTSGVHTFPAVLQSSGLYSLSSVVTVPSSSLGTQTYLCNVNHKPSNTKVDKRVEPKSCDKTHTCPPCPAPELLGGPSVFLFPPKPKDTLMLSRTPEVTCVVVDVSHEDPEVKFNWYVDGVEVHNAKTKPREEQYNSTYRVVSVLTVLHQDWLNGKEYKCKVSNKALPAPLEKTLSKAKGQPREPQVYTLPPSREEMTKNQVSLTCLVKGFYPSDLAVEWESNGQPENNYKTTPPVLDSDGSFFLYSKLTVDKSRWQQGNVFSCSVMHEALHNHYTQKSLSLSPG
>seq1
SFGSFSLTTDEVGVAWLRQPPGKALEWLAVLYGDDDKRYSPSLKSRLSLTKDSSKNQVVLTMTSLDPVDTGTYYCAHTRDYTDYVWGKFGSW
>seq2
LDPLKESGPTLVKPTQTLTLTCSFSGFSLNTGGMRVGWLRQPGPKALQW
>seq3
HETLVVPDTVLHQNWLDGKEYKGCKGVSNKGALPAPQLKTLSKGAKGQPERPAGVYTLPQNNELMTKNQ
>seq4
EWVALLYGNDDKRYNPSLKSLRVW
>seq5
YVDGVQVHNAKGTKPR
>seq6
NNADNGQPEDNYKTT
>seq7
LAPAPLEGKTLSKWNPAPALVY
>seq8
QNGVNTVMSCSVMGHEALHDHYTQK
>seq9
TKGRPEEQYDSTYRVNRK
