# Supplementary material for: Complete De Novo Assembly of Monoclonal Antibody Sequences
Source: Sci Rep. 2016 Aug 26;6:31730. doi: 10.1038/srep31730 (PMC4999880; doi:10.1038/srep31730)
Supplement: Assembly results [file srep31730-s2.zip › ALPS_Data/Data_Human_Heavy/peptides_spider.csv.k6.csv]

0.0046	0.0094	0.0227	0.0388	0.0546	0.0684	0.0672	0.0641	0.0519	0.0434	0.0483	0.0537	0.0579	0.1207	0.1738	0.1901	0.1862	0.0025	0.0044	0.0062	0.0062	0.0068	0.4741	0.4756	0.5227	0.5382	0.5038	0.4932	0.3658	0.2348	0.2241	0.2189	0.2309	0.2555	0.2818	0.3361	0.3224	0.2925	0.2320	0.2212	0.2299	0.2376	0.1485	0.0580	0.0675	0.0775	0.0829	0.1250	0.1655	0.1665
0.0004	0.0009	0.0027	0.0030	0.0056	0.0078	0.0084	0.0197	0.0215	0.0274	0.0433	0.0672	0.0683	0.0523	0.0376	0.0852	0.2689	0.3738	0.3388	0.2395	0.2161	0.1954	0.1165	0.0031	0.0087	0.0131	0.0162	0.0373	0.0560	0.0560	0.0857	0.0983	0.1338	0.1601	0.2547	0.2040	0.2408	0.2407	0.2520	0.2615	0.2944	0.2805	0.1765	0.0610	0.0671	0.0764	0.0666	0.0776	0.1134	0.1245
0.0942	0.1848	0.2146	0.2583	0.2811	0.3804	0.3804	0.3804	0.3804	0.3804	0.2374	0.0012	0.0012	0.0012	0.0012	0.0012	0.0012	0.0012	0.0012	0.0012	0.0070	0.0075	0.0075	0.0075	0.0201	0.0155	0.0106	0.0092	0.0090	0.0047	0.0015
0.0044	0.0124	0.0163	0.0251	0.0708	0.1922	0.2735	0.2846	0.2846	0.2846	0.2846	0.2846	0.2713	0.2522	0.2578	0.2489	0.2571	0.1891	0.1139	0.0977	0.0794	0.0467	0.0266	0.0216	0.0168	0.0174	0.0118	0.0132	0.0130	0.0070	0.0062	0.0056	0.0062	0.0062	0.0062	0.0062	0.0056	0.0050	0.0050	0.0149	0.0149	0.0109	0.0026	0.0034	0.0046	0.0054	0.0034	0.0010	0.0031	0.0003
0.0013	0.0059	0.0032	0.0029	0.0027	0.0025	0.0023	0.0027	0.0397	0.0817	0.1045	0.1606	0.1564	0.1593	0.2015	0.2015	0.2015	0.2015	0.2015	0.1728	0.1654	0.0868	0.0097	0.0107	0.0063	0.0003	0.0005	0.0011	0.0015	0.0014	0.0035	0.0024	0.0027	0.0070	0.0116	0.0352	0.0020	0.0020	0.0012	0.0012	0.0012	0.0012	0.0310	0.0236	0.0249	0.0112	0.0131	0.0178	0.0214	0.0045
0.0179	0.0377	0.0826	0.1444	0.1526	0.1570	0.1596	0.1651	0.1651	0.1651	0.1651	0.1651	0.0963	0.0075	0.0007	0.0006	0.0007	0.0014	0.0039	0.0035	0.0040	0.0016	0.0013	0.0021	0.0014	0.0004	0.0004	0.0005	0.0032	0.0030	0.0007
0.0238	0.0313	0.0621	0.1060	0.1060	0.1060	0.1060	0.1060	0.0818	0.0809	0.0502	0.0109	0.0133	0.0212	0.0090	0.0064	0.0289	0.0336	0.0330	0.0180	0.0031	0.0031	0.0055	0.0025	0.0044	0.0025	0.0025	0.0012
0.0614	0.0965	0.0965	0.0965	0.0965	0.0965	0.0897	0.0794	0.0754	0.0774	0.0505
0.0012	0.0025	0.0034	0.0034	0.0078	0.0812	0.0867	0.0947	0.0947	0.0947	0.0947	0.0947	0.0837	0.0683	0.0757	0.0542	0.0037	0.0037	0.0019
0.0003	0.0007	0.0008	0.0009	0.0443	0.0906	0.0920	0.0928	0.0928	0.0928	0.0928	0.0928	0.0655	0.0502	0.0314
[truncated: 296 more columns]
