# Supplementary material for: Complete De Novo Assembly of Monoclonal Antibody Sequences
Source: Sci Rep. 2016 Aug 26;6:31730. doi: 10.1038/srep31730 (PMC4999880; doi:10.1038/srep31730)
Supplement: Assembly results [file srep31730-s2.zip › ALPS_Data/Data_Human_Heavy/peptides_spider.csv.k6.fasta]

>seq0
TYYFDYWGQGTLLTVSSASTKNPSVFPLAPSSKSTSGGTAALGCLVKDYFPEPVTVSWNSGALTSGVHTFPAVLQSSGLYSLSSVVTVPSSSLGTQTYLCNVNHKPSNTKVDKRVEPKSCDKTHTCPPCPAPELLGGPSVFLFPPKPKDTLMLSRTPEVTCVVVDVSHEDPEVKFNWYVDGVEVHNAKTKPREEQYNSTYRVVSVLTVLHQDWLNGKEYKCKVSNKALPAPLEKTLSKAKGQPREPQVYTLPPSREEMTKNQVSLTCLVKGFYPSDLAVEWESNGQPENNYKTTPPVLDSDGSFFLYSKLTVDKSRWQQGNVFSCSVMHEALHNHYTQKSLSLSPG
>seq1
SFGSFSLTTDEVGVAWLRQPPGKALEWVALLYGNDDKRYSPSLKSRLSLTKDSSKNQVVLTMTSLDPVDTGTYYCAHTRDYTDYVWGKFGSW
>seq2
SASTKGPSVFPMQPCSGSTSGTAALACLVKD
>seq3
QVPLKESGPTLVKPTQTLTLTCSFSGFSLNTGGMRVGWLRQPGPKALQWLAVLYGDDDKRYNPSLKS
>seq4
HETLVVPDTVLHQNWLDGKEYKGCKGVSNKGALPAPQLKTLSKQKGQPRQPAGVYTLPQNNELMTKNQ
>seq5
CSSVMHEQLHNHYGTAGKSLSSPGLKGSRLL
>seq6
YVDGVQVHNAKGTKPREQQYNSTFRVVS
>seq7
LFPPKGPKDTL
>seq8
SCSVTHEALHDHYTQKGLS
>seq9
NNADNGQPEDNYKTT
