# Supplementary material for: Complete De Novo Assembly of Monoclonal Antibody Sequences
Source: Sci Rep. 2016 Aug 26;6:31730. doi: 10.1038/srep31730 (PMC4999880; doi:10.1038/srep31730)
Supplement: Assembly results [file srep31730-s2.zip › ALPS_Data/Data_Human_Light/peptides_0.csv]

Scan	Peptide	local confidence (%)	Area
F2:6525	SSFKESNNLVKFM	26 21 14 11 18 11 10 10 11 10 12 12 16	1.06E+04
F1:16178	DYVALTNMMNKWSM(+15.99)V	20 37 28 13 11 10 11 6 6 10 8 7 8 10 22	1.19E+04
F3:8473	YVHNKLGSPAAM(+15.99)MPVTK	14 12 6 10 11 12 9 11 10 12 13 10 6 8 13 73 70	1.27E+04
F3:4970	TAM(+15.99)M(+15.99)M(+15.99)SR	33 38 56 40 24 21 37	1.39E+04
F2:16956	QPKKARHAL	13 10 15 15 14 11 6 11 29	1.49E+04
F3:5231	RRARSPPN(+.98)K	12 11 15 15 15 11 10 10 25	1.67E+04
F2:4950	C(+57.02)AMWRKY	22 21 11 18 15 24 90	1.70E+04
F1:8063	DYLLDRPRFK	17 11 14 14 17 10 10 10 10 25	1.71E+04
F2:2152	LEC(+57.02)PVLGL	15 20 15 12 14 15 10 30	1.74E+04
F2:4306	EN(+.98)PN(+.98)FGTM(+15.99)	27 15 13 15 16 15 17 39	1.81E+04
F1:4535	DM(+15.99)ALLYAT	24 17 18 23 44 60 54 68	1.83E+04
F1:16189	DKPLC(+57.02)GVPASL	21 20 20 26 16 11 17 21 21 20 41	1.83E+04
F1:5443	DAFKVPQ	43 60 71 76 95 37 52	1.84E+04
F1:8732	DAHTAKFKLNSKLY	18 17 10 16 14 13 12 12 14 10 10 12 31 90	1.87E+04
F1:10786	DTGAPGFGPGSSAVLPKE	15 10 10 12 10 10 12 14 21 23 25 21 52 49 62 5 5 18	1.93E+04
F3:9069	EC(+57.02)DEC(+57.02)R	23 14 22 23 15 28	1.96E+04
F3:6674	C(+57.02)DMDMK	15 21 9 25 13 40	1.97E+04
F3:5756	TAM(+15.99)WVQNNAKFK	19 17 15 11 11 11 12 13 10 10 9 21	1.97E+04
F1:5241	DHALAHLQ	28 10 27 35 51 80 82 52	2.05E+04
F2:6150	GPFRYHTF	18 14 17 13 15 10 21 40	2.06E+04
F2:16634	WDC(+57.02)C(+57.02)DC(+57.02)DPHTPW	11 16 12 12 18 11 18 10 7 15 15 37	2.06E+04
F2:4690	N(+.98)TSNFDN(+.98)L	21 19 20 17 17 30 29 56	2.08E+04
F2:8530	SSNSLGLGNLN(+.98)EL	16 16 21 62 67 17 17 12 16 21 16 25 44	2.10E+04
F3:8636	Q(+.98)TMETFR	15 15 18 22 16 27 43	2.10E+04
F2:4968	HVFRRRLY	7 13 15 12 12 12 15 32	2.10E+04
F1:4400	DEQLKFP	32 54 38 82 25 20 30	2.11E+04
F1:6128	DFEFDQQPLVC(+57.02)	20 13 22 15 21 14 14 12 15 23 91	2.12E+04
F3:4926	KHNC(+57.02)MPPTTTK	14 6 13 12 8 10 8 10 8 8 21	2.12E+04
F2:4302	YLFQMHVY	15 16 16 15 8 9 21 41	2.19E+04
F3:5956	SM(+15.99)C(+57.02)NC(+57.02)SK	31 29 29 24 24 25 44	2.23E+04
F1:5552	DHPGKQKYSM(+15.99)FC(+57.02)	19 7 12 13 15 14 14 14 12 11 18 90	2.25E+04
F1:5946	DQ(+.98)LPFPEMQ(+.98)P	20 14 17 12 14 10 20 6 11 21	2.26E+04
F1:4401	DAGKVYSEKM(+15.99)GC(+57.02)	19 14 12 15 15 15 15 20 11 11 18 90	2.27E+04
F2:4943	GPVGM(+15.99)KPNKTRW	18 14 13 8 9 8 7 11 10 10 9 25	2.29E+04
F2:4948	KFGPAC(+57.02)M(+15.99)SYTSTNSPTKVSY	7 7 7 6 8 7 8 8 8 8 8 8 6 6 5 6 6 7 11 80	2.29E+04
F3:7294	QAPGSSER	16 16 15 16 21 21 30 81	2.30E+04
F3:5746	LNQTTPC(+57.02)DQHR	20 16 19 24 77 20 19 27 16 8 34	2.32E+04
F1:7178	DPVHKTSLQQ	20 14 21 11 18 19 21 19 15 32	2.33E+04
F3:4719	SGGGGLTRKK	13 11 15 21 18 16 12 10 10 25	2.36E+04
F2:5310	AM(+15.99)APGKKPPVY	10 10 11 9 10 11 13 11 9 11 25	2.36E+04
F2:4901	DYLKDC(+57.02)C(+57.02)PHM(+15.99)Q(+.98)LLTRM	12 8 10 9 14 10 10 7 5 8 7 8 8 7 6 10	2.37E+04
F2:5122	TKTVPSNL	60 28 32 30 21 23 20 44	2.39E+04
F1:10448	DNTVDLKFT	30 37 55 56 80 85 29 20 40	2.41E+04
F1:8106	DVVN(+.98)M(+15.99)LNGY	30 24 26 22 20 23 73 74 91	2.41E+04
F2:5120	QQNAFGC(+57.02)F	20 19 20 18 19 27 51 96	2.41E+04
F1:5932	DHM(+15.99)HHKQHAMT	15 5 11 5 5 10 10 5 11 7 29	2.42E+04
F3:5129	AMLPPMFGR	14 8 18 13 15 10 16 15 81	2.43E+04
F2:4973	SGM(+15.99)PM(+15.99)VSW	28 27 82 20 21 22 23 48	2.44E+04
F2:16646	VNRLKAFL	14 12 13 15 13 13 11 30	2.45E+04
F1:6278	DKYVADAM(+15.99)SE	23 24 25 23 16 21 15 14 14 41	2.46E+04
F2:17377	LPLEGPASASL	18 21 35 41 18 12 14 15 19 43 68	2.47E+04
F2:4619	SGSNNVVVW	17 14 19 19 16 16 17 20 78	2.47E+04
F1:7521	DFQVWWEQ(+.98)F	18 11 12 13 12 12 18 10 24	2.49E+04
F1:10898	DLQAPPKHTVQK	15 12 11 11 9 8 10 5 10 10 9 22	2.52E+04
F1:5513	DLSAAKLKPGG	28 28 25 23 22 21 25 28 20 18 38	2.53E+04
F3:5086	ATPSHN(+.98)NAAPM(+15.99)M(+15.99)GGK	51 57 12 14 7 13 12 12 12 10 10 11 10 10 25	2.53E+04
F3:7315	ELWRRRLQR	19 13 14 12 11 11 14 11 25	2.53E+04
F3:8816	VNFHDC(+57.02)M(+15.99)GGC(+57.02)PTLK	8 8 9 5 13 9 8 6 6 7 7 10 13 29	2.54E+04
F3:7569	RFWRM(+15.99)K	14 14 15 14 15 30	2.55E+04
F3:5772	WVTVKDNNNSSNSSQR	8 8 9 9 9 13 9 8 9 10 8 8 9 8 8 19	2.58E+04
F1:5789	DHVLLVTK	27 9 21 24 33 41 85 93	2.59E+04
F2:4513	TKSNTVVC(+57.02)KHF	15 15 18 18 18 21 76 74 26 9 38	2.59E+04
F2:4628	FKKHTTAPPASNRY	10 10 14 7 13 12 11 9 9 10 9 8 8 23	2.61E+04
F1:7623	DHLAGLGANKGPG	18 6 17 17 18 30 69 41 18 15 14 15 33	2.62E+04
F3:7501	M(+15.99)N(+.98)DDQDTRNWKQWRVENK	7 7 12 11 8 11 8 7 7 7 7 6 6 5 6 9 5 14	2.62E+04
F2:4014	KQRDPGYRGY	18 18 20 37 21 19 20 19 78 94	2.64E+04
F2:5354	N(+.98)GGARALSNW	17 15 25 31 23 21 20 11 11 26	2.64E+04
F3:5161	YYREPANAPR	25 22 21 40 66 31 30 74 91 97	2.65E+04
F3:6141	M(+15.99)VADNC(+57.02)R	33 31 30 32 22 22 38	2.65E+04
F2:5127	C(+57.02)AC(+57.02)KVYQW	18 16 15 13 13 13 11 27	2.67E+04
F2:5185	VGTEKRPL	65 17 24 82 80 31 19 43	2.68E+04
F2:3961	C(+57.02)AVETTMF	31 28 23 31 68 26 14 48	2.68E+04
F3:5203	SFNAC(+57.02)ER	29 27 27 22 22 35 46	2.71E+04
F1:6512	DPRLM(+15.99)TY	37 27 34 34 35 91 97	2.72E+04
F3:4693	LGPKARMR	40 34 85 34 21 17 10 34	2.72E+04
F2:4881	SLSPPVPGY	28 37 91 67 28 23 18 19 43	2.74E+04
F2:5558	N(+.98)GRKHKNNYM(+15.99)	17 14 21 26 10 16 16 16 25 51	2.74E+04
F3:5959	GPYAVPVKN(+.98)ER	14 11 15 15 15 10 13 14 11 20 31	2.75E+04
F1:6811	DNANQDVASQ	22 20 24 17 14 20 14 15 24 35	2.76E+04
F2:3879	AKEDRAL	93 91 96 90 41 46 80	2.77E+04
F2:15366	LTGVLVSAM(+15.99)	29 24 24 28 29 31 79 29 49	2.77E+04
F1:11312	DPSLDEFFLP	19 10 15 18 21 20 12 11 12 21	2.77E+04
F1:7103	DM(+15.99)LGYPR	30 24 33 27 37 84 92	2.78E+04
F1:7459	DLM(+15.99)YPKNN	35 39 50 92 29 24 20 41	2.79E+04
F1:5234	DFALEAKAC(+57.02)	22 15 17 21 29 18 23 85 95	2.79E+04
F2:11964	AC(+57.02)EFVKGLC(+57.02)GLF	12 13 26 14 12 11 10 16 14 9 12 25	2.80E+04
F3:5167	SM(+15.99)PDC(+57.02)GK	79 37 24 33 23 20 43	2.81E+04
F3:4669	VSC(+57.02)C(+57.02)WMC(+57.02)EN(+.98)SK	14 13 15 18 16 8 15 41 79 40 68	2.82E+04
F1:4408	DLMVLGGKSGTM	21 16 9 16 24 77 68 22 15 12 15 20	2.82E+04
F1:5959	DVTHSNGNYKSTA	15 10 11 6 12 11 9 11 13 14 14 14 28	2.82E+04
F2:5229	GFGSMM(+15.99)MGY	21 28 30 24 11 18 13 19 43	2.84E+04
F1:5853	DMGHKQNNQ	21 13 15 8 14 14 13 11 27	2.84E+04
F1:6477	DQLSRAL	27 20 29 71 68 27 46	2.85E+04
F1:11400	DKKKHVLY	21 14 18 19 11 25 39 91	2.85E+04
F2:5112	KFSNNKL	21 18 18 15 17 29 62	2.85E+04
F2:15198	QPNPLKKVSSM(+15.99)	19 15 21 15 21 18 21 25 25 25 45	2.86E+04
F1:6326	DYYKTDST	21 15 16 14 14 21 12 28	2.86E+04
F2:15860	HGN(+.98)DC(+57.02)KGPPKQMM(+15.99)	5 8 12 18 11 11 8 8 9 10 10 5 22	2.86E+04
F1:6816	DNRANLL	21 16 16 17 18 21 38	2.88E+04
F2:16608	QKLVHML	15 14 20 18 9 10 33	2.88E+04
F1:6087	DNAC(+57.02)GC(+57.02)SGN(+.98)Q	20 21 25 15 10 11 11 8 10 26	2.88E+04
F3:5859	ATPVM(+15.99)NR	83 73 28 28 31 40 93	2.89E+04
F2:5545	SVM(+15.99)M(+15.99)ESC(+57.02)KWEGVM(+15.99)	21 20 23 15 20 12 12 13 15 21 10 12 29	2.91E+04
F2:3824	SSKPKPPATVPGQPNL	15 10 11 9 10 6 6 8 10 13 50 8 8 6 8 21	2.92E+04
F2:4567	RFPHMY	21 21 19 14 19 88	2.93E+04
F2:4963	MDGGKNGMHTYKSN(+.98)SY	6 17 11 11 13 14 13 10 8 15 11 11 12 22 84 95	2.94E+04
F1:15569	DLLPPKSV	22 26 31 17 11 13 11 27	2.94E+04
F2:4213	C(+57.02)AVEFGY	32 28 25 33 38 34 55	2.95E+04
F1:6236	DPRGHPYTYSYM(+15.99)	21 11 15 14 10 13 17 17 15 19 72 84	2.95E+04
F3:5892	EYN(+.98)Q(+.98)N(+.98)EK	39 26 28 22 22 32 40	2.96E+04
F2:7991	TGLLLAPMM(+15.99)TY	15 13 24 28 31 22 13 8 14 22 90	2.96E+04
F1:6653	DRNALN(+.98)AK	21 14 19 20 18 12 10 25	2.96E+04
F1:4031	DGKN(+.98)QFTAQ	24 21 19 16 15 15 16 15 75	2.97E+04
F2:17149	M(+15.99)TWFNC(+57.02)C(+57.02)L	16 15 18 20 26 26 21 44	2.97E+04
F2:5230	LSTC(+57.02)HQPL	18 15 15 14 8 20 22 59	2.97E+04
F1:4699	DSLNHSVVHV	17 10 14 12 5 13 15 10 5 23	2.97E+04
F1:6338	DNAKKKVAPD	21 19 25 26 20 17 19 20 15 46	2.98E+04
F2:3909	RYGGKVY	22 24 23 23 33 49 94	2.99E+04
F1:6013	DKVHAFDN(+.98)SPE	15 10 11 6 12 12 18 10 9 7 32	2.99E+04
F1:6240	DRYANVYVKDTKGT	32 50 61 54 40 43 85 85 82 27 15 18 18 43	3.01E+04
F3:5828	C(+57.02)EGSPPC(+57.02)K	68 27 15 17 14 18 25 86	3.01E+04
F3:15751	YGC(+57.02)PWVK	21 18 22 14 16 18 37	3.01E+04
F2:5190	THNNM(+15.99)C(+57.02)GF	14 7 18 16 14 14 10 27	3.02E+04
F1:12190	DVVLERDKPVPN(+.98)TVDHLQ	18 17 20 17 21 15 24 14 10 15 17 56 11 9 15 8 70 82	3.05E+04
F1:11120	DWRKVKVNPTNVR	17 11 11 14 15 13 11 11 9 10 10 10 21	3.05E+04
F1:6833	DYSASAWSKKC(+57.02)	25 28 23 18 16 15 16 24 25 28 83	3.06E+04
F2:4566	VKKYSGM(+15.99)TSSY	14 17 21 18 15 10 12 12 11 12 31	3.06E+04
F2:14019	C(+57.02)QM(+15.99)DC(+57.02)EC(+57.02)N(+.98)W	12 12 14 20 12 19 12 11 27	3.06E+04
F3:6076	TAC(+57.02)EM(+15.99)PR	35 31 29 33 23 25 84	3.07E+04
F3:5540	TMPQ(+.98)AAWK	28 15 21 21 21 21 20 43	3.07E+04
F2:4576	AC(+57.02)SNAHLGEPGM	12 12 15 62 17 7 15 12 27 11 12 23	3.07E+04
F2:4588	GHKKHWNTM	12 8 18 15 6 12 16 24 31	3.08E+04
F3:3865	RNYNSSR	15 16 19 22 29 29 78	3.09E+04
F1:4493	DPMSVKTLC(+57.02)	21 11 10 20 22 23 24 29 89	3.09E+04
F3:16091	M(+15.99)SVVEM(+15.99)PN(+.98)R	21 21 29 25 24 14 13 17 25	3.09E+04
F1:4597	DEQLSVTR	38 59 49 93 37 22 18 35	3.10E+04
F1:6442	DAAKSPVTK	21 14 19 24 74 21 29 78 61	3.10E+04
F3:5226	KVMTQHLDGFQK	17 14 8 14 14 7 15 20 10 11 12 68	3.12E+04
F1:6749	DETHDPGNQGK	15 15 11 6 19 10 11 14 12 10 26	3.12E+04
F3:5794	QEVNGNM(+15.99)M(+15.99)MM(+15.99)R	10 15 10 11 10 12 15 13 5 9 21	3.12E+04
F2:5174	KRLVAGWVLAM	12 11 16 17 21 13 14 16 22 23 27	3.13E+04
F3:5931	RERLSSNVWHR	10 15 10 13 12 12 11 10 9 5 22	3.13E+04
F2:16664	FSVSFVFLRN(+.98)M	12 12 14 14 12 10 11 14 10 12 20	3.15E+04
F3:5039	SGSKWHSSPGQPAR	12 10 14 14 14 7 16 21 46 11 12 10 13 62	3.16E+04
F1:4961	DHLVNKMT	18 6 15 12 13 14 7 28	3.16E+04
F1:10758	DNDAYGMHQ(+.98)AH	20 13 21 16 19 15 9 7 15 74 86	3.17E+04
F3:9553	KAHHMLALQHKDSK	11 11 7 7 7 14 11 12 11 5 11 72 29 51	3.17E+04
F1:8366	DYLTVQHQ(+.98)NN(+.98)TKHM(+15.99)WWH	14 10 16 15 15 12 5 10 9 12 70 57 5 8 9 10 12	3.17E+04
F1:9036	DAMKKLYL	22 15 9 16 21 26 22 45	3.18E+04
F1:5808	DAAFKAFMHQ	22 27 30 18 14 12 11 5 6 30	3.18E+04
F2:9418	TVGNRLPLSVY	19 19 18 20 17 19 14 24 19 22 48	3.19E+04
F1:14246	DQ(+.98)VMWLMLAWNC(+57.02)KHGC(+57.02)	15 15 10 5 8 9 5 9 8 8 7 8 9 5 7 20	3.20E+04
F1:6245	DYLEEAESYDC(+57.02)	20 11 14 20 20 14 21 14 12 29 89	3.21E+04
F3:4835	SLC(+57.02)C(+57.02)DR	71 33 26 21 26 31	3.22E+04
F1:10870	DKLRKHSWVPPAA	24 25 31 19 16 8 15 21 83 82 23 25 49	3.22E+04
F1:9891	DAKAQ(+.98)SLKYL	19 12 15 16 17 22 38 73 28 49	3.23E+04
F3:5083	KLHNGHVSR	25 26 11 16 12 8 21 31 51	3.23E+04
F2:8922	LNNFYPVW	83 79 84 88 57 28 31 59	3.24E+04
F1:10191	DKC(+57.02)GSDN(+.98)NNAH	23 15 18 15 18 24 18 18 19 78 83	3.25E+04
F1:6275	DKTPVSTK	29 29 34 24 29 26 21 41	3.25E+04
F2:4899	QFQLFKAY	24 23 29 79 39 34 35 91	3.26E+04
F1:4118	DAAERLKT	24 27 30 28 20 46 41 57	3.26E+04
F2:5409	FVPPKVLAVHQAM	15 11 10 10 15 17 16 13 11 5 11 16 21	3.27E+04
F1:9093	DGC(+57.02)RLKLY	30 18 23 20 31 40 55 96	3.28E+04
F3:4714	NNLLVKTSSAK	14 13 17 16 15 13 12 14 12 11 24	3.28E+04
F1:6263	DNAHC(+57.02)Q(+.98)EWQSGQ	19 23 32 9 12 11 17 11 10 10 8 23	3.29E+04
F1:4096	DC(+57.02)WEN(+.98)Q(+.98)SGTVFL	14 9 10 16 10 10 10 8 8 8 8 22	3.29E+04
F3:4905	LSLKTSDSK	72 78 87 38 28 25 33 28 59	3.30E+04
F1:5894	DPC(+57.02)VAPAPHPRAC(+57.02)	24 19 19 16 16 14 21 18 10 11 18 84 95	3.30E+04
F2:3895	NGLLLALY	24 21 35 32 31 28 32 86	3.31E+04
F2:15454	SKAEVTHANL	12 13 18 40 20 21 21 15 12 28	3.32E+04
F2:5000	N(+.98)SPGLEM(+15.99)PSQNNF	9 9 8 8 11 15 9 7 8 6 6 6 16	3.33E+04
F1:5242	DGPGFYVC(+57.02)	34 24 25 23 24 23 25 89	3.34E+04
F1:6600	DVPNLYNRGFC(+57.02)	20 13 12 15 18 15 15 13 10 18 88	3.34E+04
F2:4858	C(+57.02)QALLKVAL	12 12 14 17 15 12 12 10 28	3.34E+04
F3:5171	YSPKVWSK	33 34 74 27 22 22 21 44	3.35E+04
F1:10837	DKRQ(+.98)RSPA	26 23 19 17 18 67 21 46	3.35E+04
F3:5122	EGPQWNNGSYSK	21 10 11 12 12 11 12 11 11 10 10 23	3.35E+04
F1:5577	DEKLMKEP	44 80 86 83 21 27 32 35	3.37E+04
F3:5080	LNTVQMSK	18 16 21 23 21 13 29 94	3.38E+04
F3:4548	EYN(+.98)Q(+.98)N(+.98)EK	38 25 27 22 21 32 41	3.39E+04
F3:9061	C(+57.02)PAAPEDGC(+57.02)C(+57.02)LK	10 7 10 10 8 15 14 8 8 8 10 21	3.40E+04
F1:5791	DVKLQ(+.98)HE	24 32 50 85 52 13 49	3.41E+04
F1:4234	DAARVSC(+57.02)SNSGHNGF	20 18 20 18 21 22 18 15 16 17 10 6 17 75 90	3.41E+04
F2:4900	KKKVMNHVM	12 11 14 14 8 12 6 10 15	3.41E+04
F2:13765	GLLLKAKC(+57.02)C(+57.02)YLHQL	12 17 26 80 28 18 15 15 15 14 18 7 14 32	3.42E+04
F1:9531	DLQPMAYATKGYM	20 24 14 9 6 12 14 12 12 13 20 33 43	3.43E+04
F1:6217	DTKPVTKG	35 33 43 86 91 88 33 49	3.44E+04
F3:6276	AC(+57.02)VMRFM(+15.99)PSK	13 13 15 9 12 13 14 11 16 40	3.44E+04
F2:6679	C(+57.02)TKHNDTVASSPKSL	10 10 10 5 10 15 11 11 14 21 18 8 8 8 22	3.44E+04
F1:7840	DLMASLEKC(+57.02)WYGHKVG	12 9 5 10 10 10 14 9 9 9 7 6 5 8 8 17	3.44E+04
F3:5944	APKPGDEPQWQK	59 44 20 14 12 18 20 10 12 12 18 88	3.45E+04
F1:4097	DSHRGMEM(+15.99)C(+57.02)GTSQ	14 10 5 10 9 6 15 10 14 10 9 8 19	3.45E+04
F1:9229	DVVETYLK	37 51 54 44 30 82 90 93	3.46E+04
F2:5049	LRHC(+57.02)NGMFKL	14 10 7 12 11 10 7 11 11 29	3.46E+04
F1:16170	DM(+15.99)GM(+15.99)M(+15.99)HESNC(+57.02)PPLQVLLKKKKKKKKSRS	5 5 5 5 5 5 6 5 5 5 5 5 5 5 5 5 5 5 5 5 5 5 5 5 5 5 5 8	3.46E+04
F3:6249	SSSNC(+57.02)SM(+15.99)GNKKVVK	11 16 18 14 14 15 14 10 12 10 10 9 8 21	3.47E+04
F3:5795	ASM(+15.99)LATQWK	18 17 18 21 18 19 23 76 92	3.48E+04
F1:6783	DHNKGKSKHNP	17 7 16 16 11 11 13 14 5 10 18	3.48E+04
F1:8911	DAPAPEPLGVSVDGPNVMFA	10 7 6 7 5 11 6 8 6 6 7 6 8 5 5 7 6 5 6 15	3.48E+04
F1:5321	DKYVAWYF	23 15 17 15 15 15 16 44	3.51E+04
F3:7752	KVVHYSTR	13 13 17 9 16 14 11 25	3.51E+04
F1:10062	DTQALAAPVVTN	20 15 15 14 18 21 25 19 21 22 15 29	3.52E+04
F3:5923	GKPWRNYGVYTSR	11 12 10 12 11 11 10 10 11 10 9 10 22	3.52E+04
F3:5943	LGPWVTC(+57.02)R	16 12 14 39 15 15 18 79	3.53E+04
F3:5729	RNQKQGC(+57.02)K	14 14 15 15 44 14 18 49	3.55E+04
F3:7489	C(+57.02)DWEC(+57.02)PPGRVRAM(+15.99)AGDPAKFTVPK	6 8 6 11 8 7 10 48 9 7 6 6 6 7 5 8 9 5 5 7 7 7 8 61	3.55E+04
F1:5114	DKSKLTC(+57.02)M(+15.99)C(+57.02)VRLNA	14 8 10 10 12 12 11 11 14 11 8 9 8 19	3.56E+04
F2:7430	HKGNVALLAHQAM	10 16 12 12 12 15 31 34 17 5 12 19 25	3.57E+04
F2:4707	ATC(+57.02)AGHKQAVFW	18 15 19 41 15 9 16 16 12 12 17 81	3.58E+04
F3:5385	C(+57.02)C(+57.02)C(+57.02)M(+15.99)GK	15 15 16 17 15 31	3.58E+04
F2:16197	APMVVPVGVPKSF	21 13 12 21 18 12 12 10 12 9 13 12 27	3.58E+04
F3:8333	VVPPGQNEGRFK	10 12 11 10 10 10 10 15 7 8 8 21	3.58E+04
F1:15434	DEYTKLAN	21 24 18 15 14 16 14 31	3.60E+04
F2:3876	LC(+57.02)QC(+57.02)PM(+15.99)AAL	83 83 78 25 18 24 32 31 56	3.61E+04
F2:4629	NPGMPHVSLC(+57.02)NQNSY	12 10 12 8 10 7 14 12 14 12 11 11 13 69 93	3.61E+04
F3:5879	APKSSAPMSK	12 10 16 18 15 13 10 7 41 51	3.61E+04
F1:12213	DGTSSHSAKKPYLSPKVMELARAL	6 5 5 5 5 5 6 5 5 5 5 5 5 5 5 5 5 5 6 5 5 5 5 11	3.62E+04
F3:5715	RGRPGVGDPYER	9 6 8 8 10 11 8 14 6 8 14 23	3.63E+04
F2:12210	GPVAWAFHDKANHKL	8 8 12 12 12 12 10 5 14 10 8 8 5 8 25	3.63E+04
F3:6610	VPADLSGFAPYGK	32 24 27 33 25 23 19 24 31 82 91 96 99	3.64E+04
F1:6877	DNAN(+.98)C(+57.02)LLSVGM(+15.99)M(+15.99)GRHNKGS	10 10 13 9 8 11 18 10 9 7 8 10 7 6 5 6 6 5 15	3.64E+04
F1:8908	DKQHPKVLAKAHTY	17 13 15 7 12 16 18 28 22 15 11 5 16 86	3.65E+04
F3:8426	WKHAKTNQM(+15.99)NTKFNSR	8 7 5 12 13 13 12 10 11 20 54 66 11 10 12 31	3.65E+04
F1:4753	DPAM(+15.99)C(+57.02)PKKL	18 9 13 13 12 10 13 11 29	3.66E+04
F2:8486	TKWRKATW	21 18 18 15 16 18 20 83	3.67E+04
F3:4624	MKKYVMK	15 24 26 23 24 15 49	3.67E+04
F2:4955	LSSSC(+57.02)HVVN(+.98)M(+15.99)	17 16 24 22 17 9 18 13 14 34	3.67E+04
F2:3999	ASERFNTRF	12 12 23 13 14 14 13 10 28	3.67E+04
F1:14114	DVPGQHMGTRARFAKGGDHPLLLSYTSFLKFS	5 5 5 5 5 5 5 5 5 5 5 5 5 5 5 5 5 5 5 5 5 5 6 5 5 5 5 5 5 5 5 5	3.67E+04
F1:12327	DTVVANGDLHGGDVASSSS	15 19 15 12 11 10 8 15 12 5 8 9 17 50 10 10 25 63 79	3.68E+04
F1:12350	DEKLMHDDQ(+.98)GAPGFVQ	13 17 12 14 6 5 15 15 9 10 21 15 11 10 10 21	3.68E+04
F1:12373	DTVVAFLM(+15.99)MENMKN(+.98)Q	19 25 15 10 10 10 13 10 5 15 8 5 8 8 20	3.68E+04
F1:12414	DTWFM(+15.99)QLPAWYQW	17 15 12 10 10 10 11 8 10 8 8 9 22	3.68E+04
F1:6540	DGKVSRPATQ	18 10 14 14 12 11 9 10 10 24	3.69E+04
F2:4958	GPGNVGPGALTAVKGF	14 16 60 11 9 8 8 8 10 11 8 8 8 7 6 17	3.69E+04
F2:4069	SSPVRETM	40 39 73 66 21 33 23 34	3.70E+04
F1:10743	DTGLVVHM(+15.99)GQNPKNVQ	14 10 10 14 12 12 5 9 8 10 9 7 8 9 14 62	3.70E+04
F1:15942	DKHHVLPAPLS	16 13 7 7 13 14 11 16 10 12 24	3.71E+04
F2:12289	TGGMKKENVTSKKGTNM	8 7 9 7 15 12 15 9 9 11 16 12 10 8 9 9 12	3.71E+04
F2:5161	GPFNLPTSSSSC(+57.02)APLL	11 9 10 9 11 10 11 10 10 12 10 10 8 6 8 20	3.72E+04
F2:6504	GMSDVHQGL	19 14 31 40 29 16 24 18 40	3.73E+04
F1:6404	DTPLAVC(+57.02)PLGLAHS	15 10 10 49 13 13 13 10 14 10 14 10 5 22	3.73E+04
F3:3917	GSGGGC(+57.02)DN(+.98)PK	24 31 84 85 76 26 30 17 13 75	3.74E+04
F3:5749	VPTAHVNGAQSR	28 20 21 18 8 16 18 16 13 11 14 75	3.74E+04
F2:4982	DYC(+57.02)M(+15.99)NAM(+15.99)	27 18 20 17 15 15 31	3.74E+04
F3:5891	C(+57.02)HGM(+15.99)SGC(+57.02)TTK	10 5 10 11 11 9 12 12 12 27	3.74E+04
F1:13656	DTLHN(+.98)TPHFGVASRP	15 10 13 6 13 14 10 8 59 79 75 17 14 12 25	3.75E+04
F2:4639	C(+57.02)NMRNLPQNWY	15 12 8 12 14 15 11 13 11 11 26	3.75E+04
F1:15201	DGLLLLLASDHC(+57.02)WYGP	12 6 10 10 12 19 18 9 8 13 5 7 7 7 6 15	3.76E+04
F1:9918	DLVNPWKV	22 21 17 14 15 32 26 43	3.78E+04
F2:17217	DVKLKKFEL	21 14 18 18 12 12 12 17 28	3.78E+04
F3:10910	THATLTMSC(+57.02)KWNPQVFGFR	9 5 9 9 10 9 5 8 8 8 8 8 5 7 8 7 6 9 68	3.78E+04
F2:4874	LYDAVML	86 77 91 74 29 15 49	3.79E+04
F1:6788	DVKPAQQVC(+57.02)HLQ	28 30 25 15 18 16 15 15 14 10 79 82	3.79E+04
F2:12851	KSLVLKPLPVQAMMEF	11 10 12 11 14 13 11 14 10 14 10 10 5 6 22 79	3.79E+04
F1:6216	DAAKKC(+57.02)MGM(+15.99)QNPR	17 11 12 16 19 16 7 10 12 10 10 8 21	3.80E+04
F2:15310	NN(+.98)QLREVEHL	11 11 12 15 11 18 11 16 6 30	3.81E+04
F1:8996	DVVVYSQTL	19 14 14 14 13 14 14 12 31	3.82E+04
F2:6920	TEPPPRKTSRFL	11 18 11 19 20 14 12 12 10 8 9 25	3.82E+04
F1:15741	DKKKTKTGV	17 11 12 12 12 14 15 10 27	3.83E+04
F3:4071	FKPN(+.98)APTK	27 25 20 21 21 18 25 48	3.84E+04
F1:9482	DKQLVDL	33 33 35 46 59 70 73	3.85E+04
F1:6004	DRYLSSLC(+57.02)	34 22 27 28 27 29 33 90	3.85E+04
F1:4516	DAAESGSASLN(+.98)SK	19 21 20 21 14 17 14 11 11 15 63 16 29	3.85E+04
F1:6197	DHM(+15.99)TSKKHNAC(+57.02)	19 6 14 15 17 18 21 10 18 70 89	3.86E+04
F1:14856	DPVAVLASAP	20 10 15 15 14 19 24 72 29 40	3.87E+04
F2:6497	Q(+.98)PPGYC(+57.02)DGNGSM(+15.99)	19 14 14 13 18 18 22 12 13 10 12 28	3.87E+04
F3:6139	LYYQQC(+57.02)R	80 83 88 31 27 30 87	3.88E+04
F2:15976	YGPSVPVM(+15.99)	18 14 14 15 15 14 23 45	3.88E+04
F3:6161	SYKWM(+15.99)MQFHM(+15.99)PKPK	10 9 11 11 10 5 8 9 5 9 9 10 7 20	3.88E+04
F2:4134	GM(+15.99)SRGWSW	27 31 70 20 17 26 43 81	3.89E+04
F1:4475	DVESDQGHSVQ	22 15 25 17 24 16 18 43 68 35 43	3.89E+04
F2:4135	HNDLLQEAC(+57.02)AL	6 12 20 15 15 12 21 15 20 19 39	3.89E+04
F2:14148	KNNPSLQGPSL	13 12 14 11 13 14 11 10 10 18 30	3.89E+04
F3:9067	NPC(+57.02)SQAHLQ(+.98)R	14 10 15 18 56 18 8 17 21 40	3.90E+04
F1:15241	DSKKSGSSN	22 15 18 21 19 14 17 15 34	3.90E+04
F1:8880	DEM(+15.99)LVRGAPATAPSVGKTG	10 9 7 8 7 7 7 10 8 10 9 7 5 6 6 5 5 5 11	3.90E+04
F2:14562	ASEHAC(+57.02)GDQAW	18 18 33 11 20 18 14 24 18 81 96	3.91E+04
F1:10318	DTNALHFALNPT	17 14 17 17 17 6 12 11 10 9 7 21	3.91E+04
F2:4099	HTNNGHVYDGNFGF	8 15 18 16 13 8 14 13 21 10 13 18 67 89	3.92E+04
F1:6636	DNATPAVMN(+.98)Q	22 21 26 21 13 14 14 7 14 71	3.92E+04
F1:6822	DLM(+15.99)LVNNKVN	18 15 14 15 13 14 13 12 12 27	3.92E+04
F1:9838	DNATKSKKMLC(+57.02)PASPVF	12 10 10 9 9 11 17 17 6 14 16 7 7 7 6 10 23	3.93E+04
F2:12283	WMYVRVSL	40 20 33 24 20 22 19 43	3.95E+04
F2:4992	LQKKSDGNRSL	80 24 30 32 30 35 22 27 33 50 79	3.96E+04
F1:5462	DGC(+57.02)ENYDN	20 11 15 21 16 15 18 29	3.96E+04
F2:4495	QAVQAHNVAASSY	14 13 14 14 14 7 12 13 15 12 12 16 80	3.96E+04
F2:16443	M(+15.99)LLRVRL	14 15 18 13 14 13 32	3.97E+04
F1:11745	DNVPPGVPSAKLK	14 9 10 8 9 10 11 9 11 10 9 9 20	3.97E+04
F3:5723	YDYTTLRR	21 29 27 24 22 23 23 79	3.98E+04
F2:4123	ARLTEGDPASSSKY	11 10 14 12 21 11 17 9 12 15 14 13 14 75	3.99E+04
F2:8438	QHYKGVRQLKTTVM	10 5 11 11 9 10 9 11 12 9 10 14 18 22	3.99E+04
F1:7176	DKTGSLYSSPAK	17 14 17 15 20 20 18 26 32 16 15 33	4.00E+04
F3:4287	SVQKMTR	14 14 15 15 9 19 45	4.00E+04
F1:5217	DMKYPTQAHF	17 7 12 13 11 14 13 10 5 24	4.00E+04
F1:6409	DYN(+.98)QQWLKAC(+57.02)	29 30 21 18 16 16 20 24 83 96	4.01E+04
F3:4720	RWKVDLK	14 14 18 18 30 30 33	4.01E+04
F1:5752	DANTVNLK	65 90 96 94 95 94 95 96	4.02E+04
F2:15741	Q(+.98)LVGTLKQAAQTF	18 22 29 21 21 21 15 14 14 12 16 81 94	4.02E+04
F1:4673	DPGLAVKTK	23 12 15 21 18 20 24 70 87	4.03E+04
F3:5841	YVM(+15.99)ENSFTR	29 26 22 28 18 20 23 22 44	4.03E+04
F1:6622	DFPYPVYVKN	18 15 14 46 17 29 35 31 19 31	4.03E+04
F2:4312	VRC(+57.02)DAVHM(+15.99)L	15 12 16 23 14 15 8 14 34	4.03E+04
F1:15778	DPPGKVENAAFKPAKQKNN(+.98)LY	9 5 5 5 7 7 11 8 14 17 9 7 7 12 8 6 5 5 6 10 65	4.03E+04
F1:5404	DGVPYKGAH	52 74 82 93 93 54 48 92 92	4.04E+04
F1:5942	DKRSTTSDGS	24 16 16 18 18 21 21 25 15 37	4.04E+04
F2:8464	WGTM(+15.99)ENN(+.98)NDSLNNSL	56 10 13 13 20 12 12 11 18 12 12 10 12 18 43	4.04E+04
F2:5215	GDM(+15.99)C(+57.02)YDM(+15.99)	12 21 15 14 14 21 29	4.04E+04
F2:6482	M(+15.99)GN(+.98)QQPMHVWKKL	11 10 15 12 10 9 6 5 9 8 8 9 26	4.04E+04
F3:3988	MHKSSM(+15.99)M(+15.99)MK	12 11 23 22 23 23 19 8 29	4.05E+04
F3:6690	HPQ(+.98)GQKHPC(+57.02)GK	5 7 10 10 11 10 5 8 9 7 21	4.05E+04
F2:15618	NRADSNMM(+15.99)	16 14 18 26 22 19 9 33	4.06E+04
F3:5822	NNFYPLQDK	22 21 27 78 19 23 21 26 39	4.07E+04
F3:4699	RVPWFNEK	14 15 14 16 16 15 21 30	4.07E+04
F3:4853	ATLSNNDEK	45 46 86 88 30 24 32 29 40	4.08E+04
F1:6403	DRALKKNNHS	19 11 14 16 14 16 18 51 8 33	4.08E+04
F1:4405	DPKHSLFYG	18 9 14 7 12 15 15 15 28	4.08E+04
F1:9619	DREMQLFRKTN	18 10 21 8 14 14 12 11 11 11 26	4.08E+04
F2:4867	MGPVFVVLPGL	7 10 13 18 15 12 12 15 10 10 27	4.08E+04
F2:3881	YC(+57.02)NNRGTGM(+15.99)	88 85 33 26 22 22 29 24 56	4.09E+04
F2:12837	EYWC(+57.02)M(+15.99)M(+15.99)	27 17 17 16 17 35	4.09E+04
F2:6251	C(+57.02)AAQVLKEKQ(+.98)Y	15 15 16 18 20 17 14 21 12 12 29	4.09E+04
F2:17033	AHM(+15.99)TDN(+.98)C(+57.02)YQF	12 6 14 15 21 14 14 11 11 28	4.09E+04
F1:4745	DHHPHRAPK	18 6 7 10 6 11 12 8 25	4.10E+04
F3:8504	ATGLAM(+15.99)TPAK	28 25 21 23 15 13 14 11 17 38	4.12E+04
F1:4720	DESSSLSLLR	18 21 15 17 15 15 12 12 12 25	4.13E+04
F1:5284	DSSKLPLTC(+57.02)Q	18 15 18 14 14 9 13 10 10 24	4.13E+04
F3:7709	MVKVGMMVALR	11 18 21 22 19 13 20 84 82 65 80	4.14E+04
F3:5951	NHNEM(+15.99)SSR	21 11 23 30 19 21 21 40	4.14E+04
F2:5379	YNVVRGN(+.98)N(+.98)QM	11 11 12 12 10 9 11 11 12 18	4.14E+04
F1:4749	DMPLKLMT	21 8 12 16 17 23 11 37	4.15E+04
F2:3943	SGGGNYC(+57.02)SSPQL	16 13 15 14 18 15 14 15 15 11 12 30	4.15E+04
F2:15330	ATDWGPMC(+57.02)HY	14 14 22 15 12 14 9 14 11 90	4.16E+04
F1:6983	DN(+.98)N(+.98)M(+15.99)HHTFKNRVFKQ	14 11 14 12 6 6 12 9 9 9 7 8 10 11 60	4.17E+04
F1:12700	DHN(+.98)LEVTWSARWY	17 7 16 15 18 11 10 10 10 9 8 10 24	4.17E+04
F2:7092	SSGM(+15.99)C(+57.02)MC(+57.02)DKM(+15.99)AAKL	11 13 12 12 10 5 8 12 8 7 7 7 7 21	4.17E+04
F2:3873	DASTHFGF	30 26 87 82 17 34 44 72	4.18E+04
F3:3872	FGVWEGR	78 27 34 27 35 31 94	4.18E+04
F3:4031	AC(+57.02)EEAHK	26 27 63 39 21 11 41	4.18E+04
F1:6789	DNAQTAKKAALAPD	19 16 19 15 14 15 13 12 13 13 44 41 9 35	4.18E+04
F1:5941	DVM(+15.99)RALLLC(+57.02)	28 20 21 21 26 32 35 43 82	4.19E+04
F3:4825	TASM(+15.99)M(+15.99)M(+15.99)R	39 37 40 33 25 24 78	4.20E+04
F3:4844	ATSM(+15.99)M(+15.99)M(+15.99)R	38 35 41 35 28 23 38	4.20E+04
F1:6481	DVLTWFTT	23 16 19 16 20 35 49 67	4.20E+04
F1:8999	DLKAKTF	22 20 22 28 60 33 48	4.21E+04
F1:9026	DLAKFTK	23 19 21 21 21 20 37	4.21E+04
F3:16615	SATTTSWNANPGR	10 10 12 12 10 10 9 9 9 8 7 8 19	4.21E+04
F3:14591	SVLC(+57.02)RAYK	15 15 18 14 13 15 15 45	4.23E+04
F1:5691	DRN(+.98)FQRFD	19 11 14 12 12 11 11 35	4.23E+04
F2:7053	LFNFKKLLGPM	12 10 11 11 11 11 15 20 13 13 25	4.23E+04
F2:15795	SPPVMTFPWAF	17 30 43 34 10 14 14 11 14 16 33	4.24E+04
F3:5834	NADAN(+.98)AAPVR	14 14 21 14 15 19 15 9 11 65	4.24E+04
F1:6394	DQGSSGSKYFFRN(+.98)NQ	14 10 11 15 14 10 10 10 11 15 13 8 7 8 65	4.24E+04
F1:10091	DNKPPNANAPHVKSKYG	13 10 11 8 7 8 8 9 8 7 5 9 8 8 7 7 14	4.24E+04
F3:6038	FMGPHAAPNPNK	14 8 14 13 8 13 10 8 10 8 12 35	4.25E+04
F3:4731	SSSGGGM(+15.99)LDR	33 72 96 89 88 81 26 22 31 45	4.26E+04
F1:15030	DQDKNVF	21 15 23 14 14 15 30	4.27E+04
F1:6339	DDTVNLK	87 99 99 97 94 79 77	4.28E+04
F1:14181	DASEGMGGS	37 48 40 41 23 15 20 18 43	4.28E+04
F2:15975	WRLQLL	15 13 18 15 18 33	4.28E+04
F1:10887	DAKNKLQ	27 22 26 27 41 86 56	4.29E+04
F1:10913	DSRVVLQ	31 25 24 29 41 55 60	4.29E+04
F1:12469	DSAFNM(+15.99)DN(+.98)C(+57.02)AH	26 21 22 19 18 16 24 18 21 80 82	4.29E+04
F2:4494	MHSKSAPDQPY	9 8 19 19 15 12 9 18 11 14 89	4.29E+04
F3:4411	HMDSM(+15.99)YK	8 8 26 18 16 15 29	4.29E+04
F3:5217	MKMGDGSKVM(+15.99)LK	13 21 15 21 34 19 24 31 75 80 88 96	4.30E+04
F2:5580	TPSPASHVAC(+57.02)GF	37 26 75 66 73 20 8 18 21 30 28 34	4.30E+04
F3:4910	QAYAC(+57.02)LLK	14 13 14 13 13 15 13 27	4.30E+04
F2:16951	AVVM(+15.99)GSLLLL	11 12 14 14 9 10 12 11 11 27	4.30E+04
F2:12807	TGYKKEGNNNLDMYW	10 8 10 10 10 15 8 9 9 9 9 12 5 8 23	4.30E+04
F3:4336	VSM(+15.99)ANNR	52 21 26 33 26 22 33	4.31E+04
F1:6182	DQRKRFAAGY	21 13 13 17 19 18 18 17 14 34	4.31E+04
F3:5748	LFM(+15.99)FGHSTAAK	14 12 15 18 16 10 19 19 19 21 29	4.32E+04
F1:8587	DAHGPLPLAAQTVTVHSHD	11 8 5 7 7 10 8 12 12 12 39 11 7 7 8 5 7 5 23	4.32E+04
F1:6835	DKGHPEGAL	21 18 15 10 22 60 35 35 66	4.33E+04
F1:9262	DAYVWPAHPVSKTF	24 24 22 21 23 16 16 11 78 83 24 14 13 30	4.34E+04
F3:4979	APDANEGK	26 17 30 18 16 25 12 28	4.34E+04
F1:5490	DSLC(+57.02)YYDFGRK	15 10 12 11 13 12 16 10 7 9 27	4.34E+04
F3:4958	AN(+.98)PTPNFFNFGMK	10 10 9 12 10 12 11 12 12 10 8 5 23	4.34E+04
F2:3952	SGGGGGGNSGRY	28 25 86 84 67 55 44 21 15 13 18 62	4.35E+04
F3:7568	YMGC(+57.02)C(+57.02)DM(+15.99)N(+.98)C(+57.02)LLKPLVVK	8 5 7 8 8 12 8 8 9 11 10 6 5 7 6 6 16	4.35E+04
F3:8502	VQSTPGSR	17 16 18 18 14 13 12 26	4.36E+04
F1:5595	DYSKRSVAPEAC(+57.02)	28 33 27 21 16 16 17 16 11 29 81 95	4.39E+04
F2:6919	LHHVLLPPQKM	46 7 8 15 21 26 18 16 14 15 23	4.39E+04
F2:16811	YGQLLPLAL	14 10 14 15 14 10 14 10 28	4.39E+04
F3:5955	AHLVLWDSK	15 8 19 18 21 17 22 18 86	4.40E+04
F1:14486	DVHTALTSN(+.98)AGVVSY	21 25 9 13 13 14 12 10 10 11 8 11 18 61 62	4.41E+04
F1:4259	DRTLDNVKKQ	32 37 45 44 45 33 49 92 89 59	4.43E+04
F1:5790	DGGVPHAHPAPVTK	27 16 18 21 17 11 21 9 14 21 83 90 92 95	4.43E+04
F2:5376	YNPPAMVGGY	20 20 21 16 15 10 24 23 35 92	4.43E+04
F2:4216	TNAC(+57.02)VRRF	14 13 14 14 15 21 18 30	4.43E+04
F1:9514	DRGKPALKHYQNGVQGF	12 9 9 10 8 15 28 25 7 9 9 8 7 9 9 7 18	4.43E+04
F1:15515	DRVGLLPV	20 15 20 14 19 24 18 41	4.45E+04
F3:7362	TVTM(+15.99)QGRGHRAAPVGAM(+15.99)TK	10 9 10 10 10 8 8 8 5 9 10 11 9 14 50 10 10 15 31	4.45E+04
F2:6521	VPSSKTSFDMQAW	39 33 48 37 28 28 71 81 84 11 15 15 33	4.47E+04
F3:9088	SLDEYLK	15 17 25 22 14 16 28	4.47E+04
F3:8605	SVPDDDN(+.98)GDDDC(+57.02)PK	8 8 7 14 13 13 8 8 21 13 11 7 6 20	4.47E+04
F3:5970	DNTVNLK	51 44 95 95 93 98 100	4.48E+04
F1:7093	DLTPQPSGKNPTKSGWN(+.98)GFK	13 11 10 8 10 9 13 12 16 11 9 60 63 14 9 8 8 6 8 18	4.48E+04
F2:3892	YC(+57.02)QC(+57.02)GKW	93 90 83 28 21 26 50	4.49E+04
F2:5201	LYRAPEF	90 86 50 41 23 38 48	4.49E+04
F3:8185	Q(+.98)NELDVK	19 17 31 23 30 21 32	4.49E+04
F3:9022	QSDSNMGPQ(+.98)AAQAHK	10 9 16 10 10 6 9 8 11 15 10 8 9 5 23	4.49E+04
F2:12865	C(+57.02)AM(+15.99)DSAKVPVVLPPPL	10 7 8 12 8 8 9 9 7 9 7 8 6 10 15 39	4.50E+04
F1:3981	DFLRAQPQAC(+57.02)	31 27 33 25 25 23 17 24 86 96	4.51E+04
F2:4550	RWDMHQGHNGM	10 10 18 7 6 10 9 5 9 8 13	4.51E+04
F2:10650	NNFPSPVRKRLPPSDEL	10 10 12 9 10 8 9 8 8 7 10 7 6 7 11 13 31	4.52E+04
F2:14677	QLPTRQC(+57.02)AVLTSLY	10 10 8 9 8 9 8 8 9 10 8 7 8 18	4.52E+04
F2:8784	GPSLTDPELKKNL	28 30 41 37 35 91 85 85 89 24 20 18 40	4.53E+04
F2:7354	THMVVTAQQGM(+15.99)TQ(+.98)FWQGY	12 6 8 15 14 12 11 11 10 9 10 10 10 10 10 50 26 92	4.53E+04
F2:14052	SPNMQHANPHNANQEM(+15.99)	13 9 13 7 11 6 13 11 8 6 10 8 8 8 14 24	4.53E+04
F2:16447	LFKPDRKM	61 15 16 13 68 15 14 21	4.54E+04
F3:6119	WDFFLTM(+15.99)R	21 30 24 21 22 20 18 35	4.54E+04
F1:7770	DSDDHNM(+15.99)SSN	17 11 18 18 5 11 11 10 11 27	4.54E+04
F1:10100	DAQFFWKVVLPKLM(+15.99)PTSGT	10 6 7 7 7 7 7 7 7 7 5 6 7 6 5 5 5 5 14	4.54E+04
F1:9361	DQANEFVLTK	26 22 28 26 39 82 86 34 32 89	4.55E+04
F2:4024	NGPHM(+15.99)GMM(+15.99)GFLF	14 11 12 9 18 12 8 14 11 15 17 32	4.56E+04
F1:15448	DDEMQ(+.98)M(+15.99)LLLVLLL	14 13 15 5 10 13 21 17 11 8 9 9 21	4.56E+04
F2:9136	SVHNLAGHGPAASKTDGMTAVFN(+.98)MKAY	5 5 5 5 6 5 5 5 5 5 6 6 5 5 5 6 5 5 5 5 5 5 5 5 5 5 10	4.56E+04
F1:9424	DM(+15.99)PRN(+.98)NPQNN(+.98)GTKSYGPA	10 5 5 6 8 8 6 8 7 8 9 9 8 9 9 7 6 19	4.57E+04
F3:10867	SVM(+15.99)EASTGDR	15 14 14 20 12 12 12 9 16 24	4.58E+04
F2:4124	KKKLNDDMM(+15.99)	12 11 14 15 12 18 18 6 25	4.58E+04
F1:14903	DFHAMYAAFTYAPA	14 10 6 16 14 25 17 14 13 10 10 10 9 25	4.58E+04
F3:6817	TVPPGMHNVAVWSKESVPTK	7 6 6 7 8 5 5 9 9 8 7 6 6 6 12 18 12 12 33 63	4.59E+04
F1:14014	DANDNNDFTQAP	14 9 10 17 11 10 14 10 10 10 13 23	4.60E+04
F2:4162	ESVTEGNRM	31 23 40 86 81 20 20 18 31	4.61E+04
F2:4783	VPSVPKKAM	18 13 16 15 12 16 14 11 15	4.61E+04
F2:4964	TPRC(+57.02)VQPGAPRL	17 12 15 15 15 15 12 15 70 20 20 34	4.62E+04
F2:4422	QQ(+.98)AVAHVSL	19 21 24 18 14 8 19 24 37	4.62E+04
F1:9247	DRC(+57.02)M(+15.99)NM(+15.99)HAVTM	22 19 24 19 15 14 7 17 16 20 26	4.62E+04
F3:5741	TTNPNDDDK	14 12 13 9 11 18 17 14 21	4.63E+04
F3:10917	NYLNPNVAHALN(+.98)VPDQ(+.98)K	7 7 9 8 6 8 8 8 5 10 9 6 6 5 9 6 19	4.63E+04
F2:4493	KHLWWMFLAY	21 10 21 18 15 9 15 18 24 91	4.64E+04
F1:9115	DKTPVTYKQ	38 35 45 89 93 92 44 33 85	4.65E+04
F1:9513	DRWKLKFPG	29 18 22 21 23 23 25 19 39	4.65E+04
F1:11049	DNPQSWGNPA	22 17 14 17 17 20 15 18 19 45	4.66E+04
F2:16548	TLPVSAAPL	21 23 21 27 28 25 21 12 35	4.67E+04
F1:6224	DAM(+15.99)HC(+57.02)M(+15.99)G	24 17 21 12 24 21 33	4.68E+04
F1:14121	DNDGC(+57.02)NDDSWATLPTLLLALVLLLRQMQHPK	5 5 5 5 5 5 5 5 5 5 5 5 5 5 5 7 5 5 5 5 5 5 6 7 5 5 5 5 9 5 8	4.68E+04
F3:9053	YVHQADEQ(+.98)DGDTK	13 12 6 10 11 16 14 9 14 7 12 8 19	4.69E+04
F2:10762	WWMEVVSYGPKL	14 10 6 18 11 12 12 10 7 7 10 24	4.70E+04
F1:14498	DPADSENDGDDC(+57.02)M(+15.99)AP	13 6 9 14 10 14 9 12 7 14 15 10 11 15 24	4.72E+04
F1:5882	DM(+15.99)MM(+15.99)TASGRDGPF	14 10 8 14 14 13 11 8 9 12 7 6 21	4.72E+04
F1:16140	DGYLTLLLVL	17 9 12 14 14 19 17 11 10 26	4.73E+04
F3:9128	M(+15.99)DM(+15.99)DTMAKVKKTKKKGSYC(+57.02)C(+57.02)YR	6 7 5 8 5 5 6 6 6 6 5 5 5 5 5 5 5 5 5 6 5 10	4.73E+04
F1:9828	DLVVGRSNKSPVF	14 11 14 18 14 13 10 10 12 15 9 10 22	4.74E+04
F1:5926	DPSSALYRPW	16 8 11 11 10 12 11 9 8 23	4.74E+04
F2:4153	HRKTKRGY	9 15 21 25 30 29 68 89	4.75E+04
F2:16473	LSSTLLSAW	25 24 38 38 27 23 25 85 96	4.76E+04
F1:5968	DAAGHVLVGPTQ	21 24 27 14 7 13 17 16 10 9 13 32	4.77E+04
F2:5011	C(+57.02)C(+57.02)DEYLKPVHKSL	9 9 15 15 10 12 10 7 9 5 8 8 21	4.77E+04
F1:10980	DFALYYC(+57.02)QQSR	43 66 73 73 93 93 94 87 75 25 45	4.78E+04
F3:4871	RYEQWLK	13 14 23 14 14 16 30	4.78E+04
F2:4299	RFKYC(+57.02)W	14 15 15 15 15 31	4.78E+04
F2:6174	KAMRASAQL	21 18 9 14 26 15 14 12 29	4.79E+04
F2:12348	NNSKC(+57.02)QAKWAKTPRF	14 14 18 14 13 11 11 11 11 11 10 10 8 12 78	4.79E+04
F2:16052	VFHPNQRVM(+15.99)TAWTLW	15 13 6 10 12 12 11 11 10 10 10 11 10 15 80	4.79E+04
F2:4827	VTSDAQVW	31 32 80 69 21 18 16 35	4.80E+04
F2:15710	SPPVLVTSPLAADSGL	16 35 60 63 83 24 23 56 13 15 11 11 15 11 10 33	4.80E+04
F2:15803	SFMWWKKTWWSPY	8 6 5 7 8 11 10 10 9 8 9 8 23	4.82E+04
F1:9091	DPNHSPR	40 21 23 10 30 86 93	4.83E+04
F2:4252	KEEPM(+15.99)MY	17 25 29 14 18 15 89	4.83E+04
F2:7593	QPSAAYDQNVSSY	12 9 14 16 22 15 18 12 14 18 23 29 87	4.83E+04
F1:10405	DEHC(+57.02)QC(+57.02)	26 35 10 16 15 31	4.83E+04
F1:7259	DLRTQSHHGY	25 19 17 18 16 16 9 10 21 46	4.83E+04
F1:6408	DGHM(+15.99)RNPPRAC(+57.02)	28 15 11 21 20 20 18 26 85 93 96	4.84E+04
F1:5254	DFKATMM(+15.99)ASHKAC(+57.02)	22 17 18 18 18 11 17 17 21 10 25 86 95	4.84E+04
F3:5074	TANVVTMNK	21 20 22 24 52 21 11 21 49	4.84E+04
F1:10262	DVWFPSDGPA	21 26 17 12 9 11 18 9 9 27	4.84E+04
F3:8964	SAFEAM(+15.99)SEVYK	12 12 14 21 14 13 13 20 11 11 25	4.84E+04
F1:15172	DTPFPPAQTTVRYGFQGAV	12 12 7 7 5 5 7 7 7 8 12 9 7 5 6 7 9 9 19	4.86E+04
F3:4426	LEWGNM(+15.99)C(+57.02)K	86 90 71 23 25 27 29 52	4.87E+04
F3:9265	NKLYDMKR	21 22 82 49 79 13 21 84	4.87E+04
F3:15971	THKKKFK	15 7 17 15 14 14 28	4.87E+04
F3:15994	FAKKLGPR	13 12 15 15 16 11 9 24	4.87E+04
F2:17099	SPPNLPLKPL	13 14 16 14 14 9 13 10 8 27	4.88E+04
F3:4044	FFGHKER	14 14 14 8 15 27 79	4.89E+04
F1:10277	DVKSSMKKKGKHPAP	22 28 25 16 13 7 17 65 18 11 11 8 46 22 32	4.89E+04
F3:4060	QPPHATNR	13 11 14 7 12 11 12 33	4.89E+04
F1:5915	DAAQPRDFDPLH	18 21 23 13 8 9 14 10 13 7 11 12	4.89E+04
F1:8105	DNPRVVVEKQPPTC(+57.02)C(+57.02)P	44 9 8 9 11 12 11 14 9 10 8 7 8 9 10 24	4.89E+04
F2:16131	KM(+15.99)N(+.98)TTFQVYTSLADSTM(+15.99)	8 7 8 8 9 9 9 8 8 8 8 7 6 10 6 6 16	4.89E+04
F1:4444	DALEGTNGGGY	28 22 26 33 18 18 22 68 79 86 94	4.90E+04
F1:10128	DHKAYM(+15.99)EC(+57.02)SC(+57.02)C(+57.02)AARF	18 6 14 14 14 14 20 12 13 17 21 41 49 85 92	4.90E+04
F1:9403	DTATQQEYELQ	24 19 24 69 24 21 38 33 41 22 37	4.91E+04
F2:15878	ALPRSTAVKYF	10 12 9 10 12 12 13 12 10 10 24	4.93E+04
F1:6963	DSVKLSWLFRC(+57.02)GSYVPQQ	10 7 8 8 10 9 9 10 8 7 8 6 7 7 6 5 7 18	4.94E+04
F1:10293	DRLLSSASSLSSLPDGP	11 9 14 14 14 43 12 10 12 14 12 12 15 10 11 5 12	4.95E+04
F2:7640	VLYAPAM(+15.99)C(+57.02)NFNVF	9 11 12 13 8 9 8 9 9 8 8 10 24	4.96E+04
F3:4983	QVPAENDN(+.98)K	15 15 15 20 75 20 23 13 26	4.98E+04
F2:4805	RRYTQGPKGLW	16 14 18 18 21 18 13 14 9 14 30	4.98E+04
F1:6396	DLHTENNRRKT	14 12 6 15 54 12 10 9 9 12 26	4.98E+04
F3:8471	LTPM(+15.99)GVTYHM(+15.99)LEVDK	14 10 9 11 9 10 10 10 5 9 9 15 12 20 31	4.98E+04
F2:4475	GPEGHC(+57.02)GY	12 11 25 13 8 18 17 39	4.99E+04
F2:4459	THEMNNM	17 8 25 8 15 17 21	4.99E+04
F2:5954	TMVMQQDN(+.98)NGY	11 6 11 7 12 11 16 11 10 15 60	4.99E+04
F1:6568	DYELQAAQK	28 22 40 37 26 31 86 85 93	5.00E+04
F2:4890	C(+57.02)SRASQL	21 21 27 28 29 27 37	5.00E+04
F1:6592	DTLKSLM(+15.99)QN	17 10 14 12 11 22 17 11 25	5.00E+04
F3:6037	NLATTQTETTK	16 20 30 77 21 20 70 37 15 16 71	5.01E+04
F2:3783	QDKEARREL	17 24 15 23 16 17 20 34 49	5.01E+04
F1:9972	DYKKQEC(+57.02)N	19 13 15 14 14 21 11 27	5.01E+04
F2:15252	GRETTKVNGTL	9 10 20 13 13 13 15 16 14 19 31	5.01E+04
F3:4223	YPC(+57.02)YSR	18 13 18 16 22 84	5.02E+04
F3:4276	AYEN(+.98)QDK	21 22 37 20 19 27 35	5.02E+04
F1:16177	DGPVVGLATATSLSPVPG	17 12 12 17 24 25 31 21 18 15 15 18 30 31 16 18 17 38	5.02E+04
F2:12833	NLN(+.98)RPEQTW	12 15 18 14 10 20 12 11 28	5.02E+04
F2:8480	GPHEQAHSGVPWSSGL	7 6 5 15 11 11 5 10 8 10 7 10 10 11 10 33	5.02E+04
F2:4791	TGTM(+15.99)GPVVW	20 18 28 25 19 18 26 33 91	5.04E+04
F1:6052	DAGSKNVPQ	29 27 26 23 19 18 19 13 37	5.04E+04
F2:4812	VN(+.98)Q(+.98)QKPTF	37 13 15 14 14 12 19 39	5.04E+04
F1:6035	DAGKANPKN(+.98)	21 20 19 18 14 14 10 11 26	5.04E+04
F1:6319	DHLLLFSC(+57.02)NV	18 6 15 16 18 16 14 8 8 21	5.04E+04
F3:4872	FEEN(+.98)N(+.98)EK	26 37 37 22 23 38 46	5.05E+04
F2:10795	TGLSLSLASLGPW	15 11 20 38 62 70 25 21 22 22 14 14 40	5.05E+04
F1:10117	DSSELVVLQTGN	23 27 31 31 20 18 22 20 12 11 10 27	5.05E+04
F2:7562	SSPVTKQY	84 81 97 95 89 38 28 86	5.06E+04
F1:6472	DNLRVSTG	25 21 27 24 43 51 35 45	5.06E+04
F2:8546	ENLETQL	26 18 32 39 21 27 72	5.06E+04
F1:7981	DAAPRSM(+15.99)YSAPPDAQ	21 28 32 14 12 14 14 12 13 14 9 8 15 10 68	5.06E+04
F1:4692	DEKVPM(+15.99)FRP	19 21 14 14 11 14 15 11 23	5.06E+04
F2:5022	HAAHSWNGQTLMGM	6 12 15 7 10 9 8 7 9 10 11 5 7 13	5.06E+04
F2:7324	TVVMVMKMMLWVL	13 13 19 11 20 11 14 7 7 10 12 18 28	5.07E+04
F2:6577	DPGVTHQGL	50 39 50 69 81 17 23 16 39	5.09E+04
F2:12924	TGWLLVPPM	21 18 23 26 25 29 33 32 43	5.10E+04
F1:11040	DPQEC(+57.02)WYS	26 14 20 27 21 71 24 43	5.11E+04
F2:8895	VSMM(+15.99)DN(+.98)YGKPPC(+57.02)LGY	13 12 8 14 22 20 72 16 15 12 12 14 16 21 80	5.11E+04
F1:5278	DRSKVFESH	27 16 21 21 21 26 87 30 30	5.12E+04
F3:10962	LDRTYM(+15.99)K	20 23 16 17 18 20 41	5.12E+04
F2:8674	YARRTLPGY	22 19 19 19 19 24 18 16 40	5.12E+04
F2:4853	VRVRRQW	17 14 18 16 17 21 41	5.12E+04
F2:6139	Q(+.98)C(+57.02)ATSKKSGADSY	10 9 10 10 11 12 10 9 8 12 28 38 67	5.12E+04
F3:7897	EDHSSGKWHTK	16 15 5 11 11 8 10 10 5 21 41	5.12E+04
F3:6643	VQDRGEAK	21 21 33 18 17 31 21 49	5.14E+04
F1:4000	DYTFMC(+57.02)C(+57.02)SGFSHHHPY	14 10 10 9 5 10 11 10 9 12 54 7 5 5 7 31	5.14E+04
F3:6785	YANDMHDK	27 22 19 22 9 8 19 30	5.15E+04
F2:3820	SGGGSMMM(+15.99)RPVM	14 12 18 21 27 11 7 12 10 9 12 17	5.15E+04
F1:7133	DSALRVVAAPS	30 34 74 33 29 33 32 38 44 38 61	5.16E+04
F1:5326	DNAPFLVPFDC(+57.02)	23 24 29 13 14 15 18 13 14 28 90	5.16E+04
F3:4631	GTPENHRQN(+.98)VK	11 13 12 23 13 6 11 12 10 11 29	5.17E+04
F3:15950	LHMWRSPSALLSN(+.98)PWK	11 5 7 11 11 54 9 10 10 11 9 8 8 6 8 21	5.17E+04
F3:11503	DFALYYNNPR	38 29 44 91 85 83 26 20 17 68	5.18E+04
F2:7350	NGPN(+.98)AHMSASDY	16 13 16 27 71 12 11 22 20 19 44 96	5.18E+04
F3:5026	ATLDNNNGPAPMGR	74 76 75 21 12 12 12 12 12 12 8 5 10 33	5.18E+04
F2:6175	C(+57.02)GNTLLQ(+.98)HM(+15.99)EYM(+15.99)	14 11 14 14 17 15 13 7 14 21 14 28	5.18E+04
F3:6818	HPVHSPC(+57.02)NAKALYAVPTK	5 6 8 5 8 6 8 9 8 8 10 8 6 7 10 9 18 40	5.18E+04
F3:4603	FFKRM(+15.99)C(+57.02)DM(+15.99)K	12 11 13 12 12 12 18 10 25	5.19E+04
F3:6198	SSGRGLNHR	16 16 13 12 10 14 12 5 23	5.19E+04
F1:10438	DPFDAYSGMSF	27 19 22 29 20 20 26 28 22 86 92	5.20E+04
F2:4605	SSAAKSVNL	18 18 21 19 16 18 23 23 37	5.20E+04
F2:4622	EVKQPYL	21 14 15 14 12 18 35	5.20E+04
F2:4585	TMPTAGMSSKSY	16 9 14 18 19 15 12 28 32 38 90 95	5.21E+04
F3:15745	NSLVRRK	14 13 17 14 12 12 28	5.21E+04
F2:9468	KNVQ(+.98)VHAKGQRPL	15 14 16 16 18 9 16 16 13 12 12 11 33	5.21E+04
F1:14347	DVKLRYEANC(+57.02)SY	32 39 27 23 20 21 29 18 15 21 87 94	5.22E+04
F2:10705	SAPAPLRGF	18 18 18 24 22 79 25 20 50	5.22E+04
F1:10382	DVQHWVPV	35 40 28 10 21 26 21 48	5.22E+04
F3:6589	AGQEEVFSSGSK	11 9 13 21 21 14 18 14 11 9 10 25	5.22E+04
F2:4996	GFSKQ(+.98)C(+57.02)VNGF	24 25 23 19 16 15 17 20 27 61	5.23E+04
F2:4246	QFPYYM(+15.99)M(+15.99)LQPQ(+.98)Y	13 12 11 15 18 14 14 16 13 10 18 88	5.23E+04
F2:4262	RPPVGQSC(+57.02)MQMGMY	11 10 11 14 11 12 11 11 6 10 5 9 10 82	5.23E+04
F1:5824	DYGRYGHKMTM	23 26 15 12 14 11 6 12 7 14 18	5.24E+04
F1:14315	DPAQYNRF	20 10 14 13 14 15 13 34	5.25E+04
F3:8364	SLSLVSAR	43 56 96 93 48 46 88 96	5.26E+04
F1:9336	DNAQQ(+.98)Q(+.98)Q(+.98)VC(+57.02)NWLTQ	18 18 23 15 12 12 11 11 11 10 10 11 11 65	5.26E+04
F1:15587	DRKKKKSA	19 11 14 12 12 12 11 26	5.26E+04
F2:3898	YEDLLLPGW	18 25 27 20 18 18 14 16 38	5.27E+04
F2:5145	ANQLNPKGM(+15.99)VL	14 14 19 55 20 13 18 15 14 13 33	5.27E+04
F2:15079	C(+57.02)AFGNVSSW	15 18 21 16 16 18 20 17 35	5.27E+04
F1:7070	DAAGKALPMPV	23 28 32 21 22 20 21 14 8 12 32	5.28E+04
F3:3888	ASC(+57.02)C(+57.02)C(+57.02)C(+57.02)AK	61 30 39 32 23 21 18 75	5.30E+04
F3:16353	GPNVKVVFK	16 14 19 21 20 18 17 15 33	5.30E+04
F2:5124	GPAALAPQLVADEHL	26 20 16 11 11 9 7 9 14 12 7 10 10 5 21	5.30E+04
F2:12221	SANAEFNGNVHLLGLMMPNGW	6 5 6 6 10 8 7 6 7 7 5 9 12 5 5 5 5 5 5 5 18	5.30E+04
F1:6009	DNGDGSVFAQSC(+57.02)Y	16 13 12 18 10 11 10 10 10 10 12 12 28	5.31E+04
F1:11241	DC(+57.02)HNASPTNKLTHNVKPGPVMR	7 5 5 5 5 5 5 5 5 5 6 5 5 5 5 5 5 5 5 5 5 10	5.31E+04
F2:4706	GPGTEPWY	88 80 85 65 32 15 19 84	5.34E+04
F3:4565	NNM(+15.99)EM(+15.99)VVLLK	15 14 15 23 15 16 14 12 12 26	5.34E+04
F1:6940	DAAKLSSFPNARSAS	14 10 12 14 19 21 21 16 9 11 9 9 11 11 28	5.34E+04
F2:12553	M(+15.99)KMAPPFQ(+.98)TTL	11 10 7 12 14 18 14 11 10 10 31	5.34E+04
F1:5227	DAAPQAKSDVYG	18 21 23 10 10 9 9 10 14 10 10 18	5.34E+04
F3:4897	GSPM(+15.99)RGYAR	10 12 11 14 11 11 14 11 23	5.34E+04
F2:7440	GPNVHPQGARLPL	19 18 23 21 14 71 21 19 79 21 23 17 37	5.35E+04
F2:10735	TKLWGVAAAAEEFNGY	12 11 12 9 7 8 10 14 15 11 12 12 9 10 9 29	5.35E+04
F1:15067	DAFYALLHWPKA	32 54 59 55 88 88 25 8 14 12 18 38	5.36E+04
F2:10513	DSPVTKSF	44 37 90 94 88 94 79 78	5.37E+04
F1:8524	DQ(+.98)ELSVSAPFVV	26 49 51 30 20 14 12 12 8 14 21 41	5.37E+04
F2:4859	ALPPATKTREF	10 12 10 12 14 12 13 16 11 18 28	5.37E+04
F2:9420	NNFGHKGTSAPSVPPM	11 11 15 10 5 11 10 13 15 14 11 62 15 11 15 28	5.38E+04
F1:4582	DM(+15.99)RQLC(+57.02)KLMT	18 12 12 14 14 12 12 14 9 34	5.39E+04
F1:4566	DVRTQGMSVSMT	16 10 11 12 12 10 7 14 13 13 7 27	5.39E+04
F2:15785	C(+57.02)GVQKC(+57.02)RDRW	15 14 21 15 12 12 10 15 9 26	5.40E+04
F3:7667	YVRFM(+15.99)PN(+.98)TPAHSAPVTK	8 7 6 6 5 5 6 6 5 6 5 5 6 5 9 14 31	5.40E+04
F2:16552	YDDTGQQPVNPTGTM	9 14 18 11 7 8 10 8 8 8 5 8 8 14 18	5.41E+04
F1:14239	DVPQQVM(+15.99)TT	33 35 22 23 21 21 20 18 38	5.42E+04
F1:7468	DKVAKYHL	19 13 15 14 14 15 8 37	5.42E+04
F1:5726	DKVQVAKAHYG	57 46 16 14 14 13 15 17 7 13 25	5.43E+04
F2:15614	LYDDFKFKKKLDN(+.98)DGM	15 14 23 18 11 12 11 9 9 10 11 16 8 11 6 10	5.43E+04
F2:4353	QAPSASFLSSY	14 14 14 49 19 16 18 23 38 94 98	5.45E+04
F2:6187	SSNNVFGGPATLGSF	27 21 18 15 14 15 14 12 11 16 18 21 15 66 85	5.45E+04
F2:17165	SLAAFFRMWSTLWRERYTKVC(+57.02)LLNNPRFY	12 17 29 19 11 10 8 5 9 10 10 9 7 6 10 7 10 8 9 44 51 76 79 69 46 6 7 9 24	5.45E+04
F1:6449	DTKSQGHDVPVTYSLTTRPC(+57.02)	12 8 10 10 10 9 5 17 14 12 16 33 13 14 59 14 12 9 10 68	5.45E+04
F2:12832	FPWLSYDLL	17 12 20 24 24 18 22 15 32	5.46E+04
F3:5804	KPGVM(+15.99)APGDHNC(+57.02)DPARPEK	7 6 7 8 8 8 6 7 11 5 7 7 10 5 7 5 5 9 14	5.46E+04
F2:5231	SSAAFFGNKAEPAESY	24 22 27 22 21 21 14 13 12 13 18 8 11 23 80 95	5.47E+04
F2:16968	SPPN(+.98)M(+15.99)M(+15.99)GC(+57.02)NAF	15 29 31 20 15 12 10 13 16 30 56	5.47E+04
F1:6305	DYSMDDMALFC(+57.02)	24 26 19 8 21 20 8 15 14 14 69	5.47E+04
F1:6322	DYDDN(+.98)NNHKTM	21 25 38 23 13 12 12 6 11 14 18	5.47E+04
F2:4048	SSRM(+15.99)YGL	46 38 26 22 25 30 59	5.48E+04
F2:15162	LC(+57.02)VGKQGPSSAAL	19 17 21 15 15 14 10 11 19 19 21 20 32	5.48E+04
F1:5931	DYKNEEEPTHMT	15 18 11 9 14 14 15 7 8 5 5 22	5.48E+04
F3:8472	SGM(+15.99)C(+57.02)YNPLVLLAR	9 7 10 10 10 11 9 15 11 9 9 8 18	5.48E+04
F1:11522	DAPADLLN(+.98)QHA	19 13 13 20 77 27 26 21 14 6 27	5.49E+04
F1:5845	DRVDRFWL	19 11 14 19 11 13 11 29	5.49E+04
F1:15132	DKKHHPSVKPNVSPC(+57.02)VVPTA	14 15 13 6 6 14 17 11 9 6 8 10 31 44 8 7 8 5 7 18	5.49E+04
F1:11066	DARKKTL	21 13 14 14 15 15 33	5.51E+04
F2:15233	WQLKLRSPM(+15.99)Q(+.98)GPGM	10 9 12 10 11 9 9 7 10 9 8 7 7 11	5.52E+04
F2:4877	QQPLKPKNWVY	23 21 21 28 23 17 21 24 78 87 96	5.53E+04
F1:5228	DEVPWWKKFE	18 18 13 10 12 12 12 10 10 35	5.53E+04
F2:3913	VQ(+.98)EDTNFM(+15.99)MY	14 13 23 21 14 15 16 14 11 49	5.54E+04
F2:9470	SAVVGFHKQAKHKW	10 10 11 12 10 12 5 10 10 10 11 5 9 20	5.54E+04
F1:10992	DRTYGEGQNYLQFFPA	12 7 9 9 7 15 8 8 9 9 8 7 7 7 6 19	5.54E+04
F2:4423	SSSGGGGGRQGY	21 43 94 87 91 89 72 54 34 39 21 48	5.55E+04
F2:7072	TNGDDDQ(+.98)HNMM(+15.99)	16 15 15 28 27 22 15 8 13 9 77	5.55E+04
F1:9899	DAELAKWATKKALLGY	14 11 18 12 10 11 13 16 14 10 8 8 10 12 11 29	5.55E+04
F1:8879	DRWFWLYRYVNLRNTC(+57.02)Q	11 7 8 9 12 17 11 8 9 10 10 8 5 6 6 6 15	5.55E+04
F2:4111	NSGSGGSNRL	20 21 33 93 86 82 73 21 19 54	5.56E+04
F1:10112	DATQRLAETMLVRSPN	15 10 12 12 14 50 18 22 15 9 21 15 14 45 10 26	5.56E+04
F3:6086	HQC(+57.02)PVTLVTK	8 16 19 15 17 17 19 14 15 32	5.56E+04
F1:13972	DGLPPVVTTTKM(+15.99)LWLPLAPDPS	8 5 6 5 5 8 10 9 8 7 7 8 7 5 5 5 6 5 5 7 5 11	5.56E+04
F1:4807	DAKKYHAP	21 14 15 15 16 8 13 24	5.58E+04
F3:5373	SSVPYFQPVR	21 19 19 12 11 10 10 8 11 26	5.58E+04
F2:10725	VPVTNSWLHF	21 38 45 37 21 18 19 23 10 38	5.59E+04
F2:4157	VHGVVKPPLPAM	17 10 21 37 48 87 74 26 22 17 24 30	5.60E+04
F3:4996	RN(+.98)QEGSRVSQSSYR	13 14 16 28 15 18 15 17 18 62 28 33 87 95	5.60E+04
F2:6589	SSPVTKSFFASGY	81 76 94 92 46 43 84 71 26 17 18 18 45	5.61E+04
F3:9428	LYETTTRQ(+.98)K	85 83 50 31 26 23 21 25 85	5.61E+04
F2:3850	FDFPAPPY	44 77 31 15 18 14 11 31	5.62E+04
F1:11017	DRQWGM(+15.99)C(+57.02)TGM(+15.99)LPKE	25 27 30 35 25 22 16 14 12 20 70 43 10 33	5.63E+04
F2:3802	GPPPVPWM(+15.99)	13 18 26 22 18 11 12 30	5.63E+04
F3:5742	FPLM(+15.99)M(+15.99)WEER	15 11 20 18 15 15 23 21 29	5.63E+04
F3:8341	M(+15.99)YEVC(+57.02)M(+15.99)YEWMK	10 10 18 11 11 10 10 16 9 5 21	5.63E+04
F2:3889	C(+57.02)AEHTNL	55 56 94 25 33 30 48	5.64E+04
F1:4730	DLPHSGGGDQ	20 16 11 8 19 23 26 22 33 75	5.64E+04
F1:5569	DEQLKSTGAN(+.98)	28 45 30 38 29 25 29 69 23 39	5.65E+04
F1:5587	DEQRPAQYG	29 49 26 17 12 15 17 16 29	5.65E+04
F2:4903	SSSKFRGPPAVGW	12 23 27 17 14 14 14 13 10 10 11 14 35	5.65E+04
F2:4835	AKVMLC(+57.02)AARL	12 11 14 9 16 14 14 11 10 28	5.65E+04
F2:4817	NGTKPLVKEF	12 10 12 12 9 13 11 10 15 23	5.65E+04
F1:5502	DPWFEQ	38 28 21 21 35 84	5.66E+04
F1:4287	DKLDLWY	31 21 27 31 25 27 90	5.66E+04
F1:5526	DPN(+.98)LSSST	33 33 41 35 29 23 18 38	5.66E+04
F1:7517	DKFYRVPAYG	16 10 12 12 10 12 14 17 15 26	5.66E+04
F1:10070	DTVNLKTF	59 93 98 50 51 94 95 97	5.67E+04
F1:10093	DTLNVTKF	37 52 32 18 21 28 31 88	5.67E+04
F1:11172	DVPPEPLN(+.98)SRVVLVVH	11 8 7 7 13 6 9 7 7 7 10 9 8 7 7 9	5.67E+04
F2:11954	SSSALQLAFAFARRVVFY	10 9 10 10 12 11 12 10 10 10 11 14 12 12 15 28 72 62	5.68E+04
F3:8328	SC(+57.02)C(+57.02)YPPVNPTR	12 12 15 18 15 10 12 14 11 18 43	5.68E+04
F2:4451	APPVPNDGDLLPAY	10 11 13 12 9 11 16 9 16 12 12 9 12 27	5.68E+04
F3:6689	LHPMM(+15.99)TMC(+57.02)EM(+15.99)N(+.98)TLARPVVR	8 5 5 5 8 10 5 8 11 6 7 7 7 6 5 5 6 5 12	5.68E+04
F1:6431	DKNEHMNGSQSKAKK	12 8 9 15 5 5 10 7 8 8 7 7 7 7 18	5.69E+04
F2:4547	SNGRDYFLC(+57.02)YLM(+15.99)	10 10 9 10 16 10 10 11 8 8 10 21	5.70E+04
F1:7759	DSAVPVTKSQSPPGHC(+57.02)	27 18 21 26 85 89 93 93 88 22 16 14 17 16 12 86	5.71E+04
F3:4166	RSSGFPAR	77 35 35 26 30 23 34 94	5.72E+04
F3:5842	WAATPRMVNEHK	50 12 11 10 8 9 5 9 7 11 5 18	5.72E+04
F3:5099	YTTYANASPAAVR	17 18 25 77 65 21 19 29 74 24 20 18 28	5.73E+04
F2:12308	QAMVQEM(+15.99)AVLVVFPSNL	12 11 7 13 14 20 12 13 14 15 12 12 13 9 10 10 26	5.73E+04
F2:4148	GSNSGGSLSPVM	20 25 35 85 85 79 87 90 32 19 23 31	5.74E+04
F3:6003	AC(+57.02)RRWAM(+15.99)RR	15 14 13 12 12 12 12 10 24	5.75E+04
F1:5120	DYGMNKLKKLLTWQM(+15.99)	12 8 8 5 11 13 13 9 9 12 11 8 7 7 18	5.75E+04
F1:5534	DLFRRVPN(+.98)	26 20 20 18 20 21 15 38	5.76E+04
F2:4546	KM(+15.99)VFFM(+15.99)NM(+15.99)DGSL	12 11 13 13 13 12 12 12 17 11 14 33	5.76E+04
F3:10673	VAAGLVESGFGHQK	15 15 21 25 33 61 23 13 11 14 11 7 15 40	5.77E+04
F1:11167	DAM(+15.99)LYEEHLAM(+15.99)P	24 18 22 79 81 32 26 11 34 69 27 38	5.78E+04
F2:15916	LTHDVVADGYL	13 12 7 18 12 11 11 18 9 10 27	5.78E+04
F3:7668	FM(+15.99)YVFRLKWM(+15.99)GPER	10 10 15 15 12 10 11 10 10 8 7 6 13 18	5.78E+04
F2:3815	DLKM(+15.99)MGPL	90 89 88 33 18 29 35 69	5.79E+04
F1:9059	DTSMHN(+.98)KAAKKSQ	22 26 26 10 7 15 14 14 14 15 26 77 72	5.79E+04
F3:4371	HEMEERWR	6 19 8 20 20 11 11 26	5.79E+04
F1:15399	DNQENTEVPR	20 13 14 23 15 14 21 14 18 76	5.80E+04
F1:2185	DM(+15.99)C(+57.02)EQNDQSM(+15.99)M(+15.99)D	18 13 14 21 13 12 18 12 10 11 14 41	5.80E+04
F1:7478	DLKNYSGRQA	18 18 17 15 14 15 12 10 10 24	5.80E+04
F3:6832	KMM(+15.99)EKKPTMR	11 6 12 19 11 12 12 15 10 35	5.80E+04
F1:7869	DKKPLMWASSKTYC(+57.02)Y	12 8 9 7 10 5 9 10 13 11 8 7 7 7 19	5.80E+04
F3:6623	LPTSSALPAPGKGK	30 17 21 19 19 21 26 66 75 14 14 22 82 95	5.81E+04
F1:11065	DFAYLNMYLVSE	32 63 57 25 21 17 10 26 25 18 14 40	5.81E+04
F3:5156	Q(+.98)KTTSRGHK	65 20 21 18 16 16 20 18 54	5.81E+04
F2:15937	Q(+.98)LVAMALLAFC(+57.02)Y	14 15 14 14 8 12 16 19 16 18 30 85	5.81E+04
F3:6646	APLFGALAPPLEK	16 13 20 14 10 12 15 15 12 10 14 22 37	5.81E+04
F2:12448	GTPNGVFFVYTLPL	13 18 17 16 11 14 13 14 15 15 18 31 35 41	5.82E+04
F1:12441	DHQ(+.98)RVLQVYG	21 7 16 14 15 17 15 14 14 27	5.82E+04
F1:6021	DN(+.98)LHFERMVTM	20 15 18 8 15 20 12 8 12 11 16	5.82E+04
F2:8433	LYDANGFLL	90 89 91 86 34 25 27 26 50	5.83E+04
F3:4978	VSSKSTTDELNKR	21 21 23 22 23 26 30 86 79 83 22 24 86	5.84E+04
F1:16065	DAAFNDRPKVLTVM(+15.99)EQ(+.98)K	15 18 25 15 10 14 8 7 8 8 10 7 8 8 12 7 18	5.84E+04
F3:6608	M(+15.99)EN(+.98)DDN(+.98)PPLPARRR	8 13 9 15 21 15 9 8 12 6 8 7 7 17	5.84E+04
F1:4694	DAAPKEKMKGM(+15.99)	15 10 11 8 11 15 10 7 18 11 27	5.87E+04
F2:3828	TTQMPGSY	29 25 22 11 19 52 99 100	5.88E+04
F2:14857	EKGVPVNKFHNHQM	14 8 9 12 9 10 9 9 9 5 8 5 12 26	5.88E+04
F2:12831	ASN(+.98)KTTEEVNLRWLYQM	8 7 8 8 8 8 13 13 8 8 9 6 7 7 6 6 9	5.88E+04
F2:5144	GKLLGGPATQM	21 29 83 33 21 17 14 17 15 17 24	5.89E+04
F1:8027	DVKLLVVP	29 29 28 24 23 21 18 32	5.89E+04
F2:14088	DQRRRN(+.98)TLTNTY	48 10 10 11 13 17 15 15 12 11 11 28	5.89E+04
F1:13275	DVTKVVRGSPVFLF	20 14 16 18 67 18 14 14 22 20 33 35 79 59	5.90E+04
F2:7606	LTAPLSPKKW	15 12 14 10 14 12 10 13 13 30	5.90E+04
F3:13576	N(+.98)LVVN(+.98)M(+15.99)ETPNTPVDVTYK	7 9 10 8 8 8 12 8 5 7 8 6 8 10 6 7 10 17	5.90E+04
F1:9836	DAAGC(+57.02)GPC(+57.02)MKAKGTNN(+.98)TQ(+.98)YQ	13 15 20 12 12 8 7 9 6 9 8 8 5 6 6 6 7 7 8 60	5.91E+04
F2:4502	NGPN(+.98)ANHAVSSY	16 12 13 20 31 17 7 17 28 44 91 97	5.92E+04
F2:12708	LLN(+.98)N(+.98)KYFVSHL	43 35 23 18 21 28 31 21 15 7 37	5.92E+04
F1:13945	DHEYLLSVLYNVVT	13 5 17 10 11 11 9 9 10 8 8 9 8 20	5.92E+04
F1:6471	DVVRSYWDGWC(+57.02)	20 14 16 14 15 14 14 20 10 18 90	5.93E+04
F3:8631	YHKDAASAQHC(+57.02)C(+57.02)DEWMANQVPTK	6 5 6 8 5 5 5 5 5 5 5 5 7 7 5 5 5 5 5 6 6 12 28	5.94E+04
F1:14890	DAPAFPNC(+57.02)C(+57.02)GDVSY	19 13 12 15 15 12 14 14 14 11 24 21 74 91	5.95E+04
F3:5915	SGSPYVSR	26 29 48 86 87 39 30 82	5.96E+04
F3:5934	SGSPYVSR	23 26 44 85 86 34 26 61	5.96E+04
F2:7305	TGGSLNMKKTW	20 17 23 28 21 15 10 18 20 29 89	5.96E+04
F1:7152	DAARYEQL	26 29 45 43 51 60 26 52	5.97E+04
F3:12031	C(+57.02)LLANTHN(+.98)PR	19 26 84 23 17 16 8 21 27 56	5.97E+04
F1:13505	DTRLHMLKLQSSFGLL	12 8 8 10 5 5 11 8 10 10 12 11 8 5 8 19	5.97E+04
F3:8243	MMDMLKTTRNYGMLAK	5 5 14 6 13 10 11 11 8 7 6 5 5 8 7 18	5.97E+04
F1:14852	DRYNTMKKTKGMGSTDTANM(+15.99)DKTKMKEMPHH	5 5 5 5 5 5 5 5 5 5 5 5 5 5 5 5 5 5 5 5 5 5 5 5 5 5 5 5 5 5 29	5.97E+04
F2:3789	GRYMFKAFL	10 11 14 8 14 13 12 11 30	5.98E+04
F2:7089	GN(+.98)C(+57.02)M(+15.99)LQWLFLL	9 11 12 12 13 10 11 12 9 10 25	5.98E+04
F3:15892	DLSVDNKATR	17 14 16 16 21 14 14 14 21 37	5.99E+04
F1:6589	DYLRFLRGC(+57.02)D	16 10 14 11 11 12 10 8 10 33	5.99E+04
F1:6564	DMVGRGQSRPPN(+.98)	18 12 16 10 9 8 10 10 8 7 7 21	5.99E+04
F1:5205	DRLRVM(+15.99)NE	19 11 16 11 12 12 11 38	6.00E+04
F3:9326	RPGDGNPTMAAPAPN(+.98)QN(+.98)K	7 5 5 10 6 8 6 7 5 9 9 6 6 5 5 5 6 21	6.00E+04
F1:5945	DAATDASGTTEQ	28 32 38 26 28 17 18 19 37 73 97 98	6.01E+04
F1:6437	DNMVTHQGL	32 26 22 87 84 20 26 18 45	6.01E+04
F3:6223	MALTGKC(+57.02)SGKHSGSSPVTK	6 10 13 11 10 12 12 12 10 14 40 17 10 14 15 11 18 77 92	6.01E+04
F2:7443	QDNPQC(+57.02)SNFAVPPAKMMFM(+15.99)QSKTL	5 6 5 5 5 5 5 5 5 5 5 5 5 5 5 5 5 5 5 5 5 5 5 11	6.01E+04
F1:16024	DLVVLFKEL	18 13 12 12 13 12 11 16 27	6.02E+04
F1:16042	DTKLKGKKAS	17 11 12 14 11 9 11 10 10 25	6.02E+04
F1:10185	DPKLLGEDPLHKNKP	12 6 10 12 12 8 15 14 5 7 5 7 8 8 15	6.02E+04
F2:12034	Q(+.98)VKAVASNLNL	33 17 20 21 68 16 14 16 25 34 82	6.03E+04
F1:11141	DAARKAKAASPFV	18 16 18 12 12 12 15 23 26 18 11 14 28	6.03E+04
F2:6441	M(+15.99)SNADSFLLM	15 13 14 12 18 12 14 12 11 15	6.03E+04
F2:16641	WN(+.98)PMAKTKGNQPW	15 14 12 9 20 32 33 68 14 12 17 76 92	6.04E+04
F2:5204	HTRTLANL	8 15 21 39 55 46 28 38	6.06E+04
F2:5173	YRN(+.98)QEGPF	20 18 23 21 38 17 12 37	6.06E+04
F2:8444	SLGPEWKAL	34 40 85 56 35 21 23 21 49	6.07E+04
F1:5584	DTLN(+.98)LHGSE	21 17 18 15 21 14 22 20 49	6.07E+04
F1:7959	DNFGYPR	46 61 91 40 48 91 96	6.08E+04
F2:7353	NTRHKSKSKSKF	13 12 14 9 18 15 14 15 14 13 14 30	6.08E+04
F3:15840	LSFENWYVMLLK	15 12 12 19 12 11 12 12 5 14 21 27	6.08E+04
F1:6207	DYLAAPRTYDC(+57.02)	26 30 31 26 26 18 18 18 15 31 91	6.09E+04
F1:14212	DTVLGSSDMSAC(+57.02)NGFRRVNQAY	10 11 8 7 5 6 6 10 5 7 6 5 5 5 5 5 5 5 5 5 5 11	6.09E+04
F2:6162	NPGDAAFSHGTDY	14 11 15 37 68 20 14 14 7 10 12 29 89	6.10E+04
F2:10434	STKPARLSGASPVF	13 12 14 13 21 19 21 19 18 20 15 10 15 41	6.10E+04
F2:7351	TSKSNKPSKGL	10 11 16 32 15 13 13 19 15 10 26	6.10E+04
F2:12400	C(+57.02)LMVAAVVC(+57.02)LL	18 21 19 78 29 25 25 25 24 30 50	6.11E+04
F2:6495	GPADNTVNKL	26 27 74 43 18 18 21 19 18 37	6.11E+04
F2:4527	HPC(+57.02)LEN(+.98)M	31 28 22 15 19 12 15	6.11E+04
F2:4545	GNADN(+.98)AHAM	13 15 16 25 16 15 9 15 21	6.11E+04
F1:4067	DHTAHQSVSS	20 6 14 15 8 19 39 73 89 93	6.12E+04
F1:11359	DHVPTGLLVRYL	14 5 12 11 18 16 22 21 11 9 10 26	6.13E+04
F1:10084	DNN(+.98)PPVHHKSGPPKRR	13 10 10 8 8 10 5 5 9 9 6 6 7 8 7 17	6.13E+04
F2:7111	AC(+57.02)PETHQGL	79 30 23 46 86 79 31 21 41	6.14E+04
F1:12512	DMNHGSELLFKKNMPGKKSVR	9 5 9 5 6 7 14 10 8 7 7 8 7 5 5 5 5 6 6 5 12	6.14E+04
F2:3908	ADEAGAAAQW	25 39 89 35 26 27 25 22 27 59	6.16E+04
F2:7285	TFGPPAM(+15.99)VL	52 54 93 89 27 24 24 21 48	6.18E+04
F2:5160	TANFGNMDESVGVC(+57.02)SY	11 10 13 16 14 14 7 17 21 30 12 9 10 14 76 95	6.18E+04
F2:4773	LSGESM(+15.99)KTTGY	75 17 14 25 16 14 14 15 20 22 46	6.19E+04
F1:9965	DGM(+15.99)YGHLVAQEEARAKHVMPG	8 5 6 6 6 5 9 8 6 6 10 10 7 6 7 8 5 7 5 5 12	6.19E+04
F1:14483	DVLQGN(+.98)GGLGPMMSY	32 61 73 19 13 17 17 13 20 19 11 8 11 80 92	6.20E+04
F1:10930	DRSHKN(+.98)KMTKWGN(+.98)M(+15.99)HDDGPFYSAH	13 18 18 5 6 6 6 5 7 7 7 5 7 6 5 9 10 8 30 7 6 8 33 65	6.20E+04
F1:4812	DPWGVFM(+15.99)Q	38 35 30 19 25 39 88 76	6.21E+04
F1:8842	DVFLLFVLKHY	21 14 18 26 77 25 28 41 28 18 92	6.23E+04
F1:14276	DKDGSHDSLELVP	15 10 19 11 12 5 15 10 12 16 15 16 26	6.23E+04
F2:12735	GQNFKEVYYLTWGSSSKAQAW	5 5 6 6 6 10 6 6 6 7 6 6 8 13 10 8 7 5 5 5 12	6.23E+04
F2:12785	YGKMNRNGLQNWHRYGAHTF	8 5 7 5 7 6 7 6 8 6 6 7 5 5 6 6 8 5 7 16	6.23E+04
F1:11334	DFALYYTPMAAP	41 73 79 95 92 86 29 19 12 21 23 38	6.24E+04
F1:15936	DLPEPMKGPHN	15 11 7 14 8 7 12 8 5 5 15	6.25E+04
F1:6107	DM(+15.99)MDSDSF	32 24 16 33 24 38 71 86	6.26E+04
F2:7559	GPVAHKLPGPLHY	60 49 15 12 8 28 37 21 14 8 10 5 65	6.26E+04
F2:5137	FPSGHAPVQM	15 10 19 24 10 18 20 30 34 57	6.26E+04
F1:2184	DM(+15.99)NC(+57.02)C(+57.02)MGSG	21 18 15 14 14 8 14 17 29	6.26E+04
F2:14234	C(+57.02)M(+15.99)STFN(+.98)TSAPKRL	10 10 10 10 10 10 10 10 11 8 10 8 22	6.26E+04
F3:6642	VSAEVQWK	25 23 26 38 28 31 86 92	6.28E+04
F3:6670	VSAELNWK	22 21 23 32 23 23 72 92	6.28E+04
F2:5569	ESTRGKAPPNMM	18 10 12 11 10 12 13 10 7 9 5 12	6.28E+04
F1:3978	DDNLKGVMLAC(+57.02)	23 24 19 21 18 14 16 10 27 85 95	6.30E+04
F1:4801	DFNFLLYGGQ	22 21 17 14 15 19 18 12 37 32	6.30E+04
F2:5075	GPWPFMRQL	10 10 14 11 12 7 12 13 37	6.30E+04
F1:10105	DKVWRLPVRGPNN	14 9 10 11 10 12 8 10 10 8 7 8 21	6.30E+04
F1:7788	DLTHQGLSSPV	25 25 23 12 29 41 62 66 86 29 52	6.31E+04
F1:10379	DAMDGDDPDN	20 15 10 24 12 21 25 12 22 32	6.31E+04
F1:6520	DAVNPPVLPHED	21 14 16 18 18 14 16 21 14 5 15 34	6.32E+04
F2:8538	YYARFKDYYLMSNPWPPVNY	9 6 7 6 7 7 10 7 7 8 5 7 5 5 5 5 5 5 5 13	6.32E+04
F1:13746	DFAC(+57.02)MNS	81 92 90 29 14 26 56	6.33E+04
F1:13771	DM(+15.99)AM(+15.99)TM(+15.99)P	63 24 18 15 17 24 37	6.33E+04
F3:9086	LN(+.98)NFYPR	88 81 66 55 76 89 85	6.34E+04
F1:10153	DETVFC(+57.02)MPV	25 27 22 65 23 25 21 25 50	6.34E+04
F3:8323	VSMAVM(+15.99)SK	16 14 9 13 13 14 16 35	6.34E+04
F3:15898	DSAAQ(+.98)GVWSLNSPSPGPR	14 8 9 9 9 8 34 10 9 48 39 9 7 8 6 8 14 33	6.36E+04
F3:6035	HEEEMEVK	14 40 55 50 17 31 20 48	6.37E+04
F1:13830	DAAQVVTFR	25 20 21 25 43 38 26 23 82	6.37E+04
F1:14673	DAMHQN(+.98)N(+.98)QYSDA	15 10 6 5 11 10 10 10 9 9 13 21	6.38E+04
F3:7040	YGPPN(+.98)EC(+57.02)R	23 15 18 22 75 32 15 29	6.39E+04
F3:8392	KFC(+57.02)NYC(+57.02)MADC(+57.02)M(+15.99)M(+15.99)M(+15.99)LLVVLVR	6 6 7 7 7 7 5 7 10 6 6 8 8 8 7 5 5 6 5 12	6.39E+04
F3:5154	SM(+15.99)ARVDHM(+15.99)LK	11 11 14 12 11 17 5 10 12 28	6.40E+04
F1:14719	DSNNDKRSLSAALLLKQEHV	9 6 7 7 10 7 7 11 10 7 7 6 7 10 8 5 5 8 5 14	6.40E+04
F1:10356	DPRSLSSSLAPRL	22 17 27 82 85 88 40 31 27 16 11 11 32	6.41E+04
F1:6465	DNHGEQGAVR	22 21 11 18 82 65 14 13 15 70	6.41E+04
F2:6918	APGFVTVNKL	50 27 23 21 18 18 18 15 15 33	6.41E+04
F2:15688	FEATM(+15.99)M(+15.99)WPM(+15.99)	14 19 14 16 21 21 16 10 29	6.41E+04
F1:13729	DVPSYGEDC(+57.02)NAQ(+.98)GPVP	12 8 7 9 9 8 14 12 8 8 7 8 6 7 10 19	6.41E+04
F1:5479	DHTM(+15.99)LKVHMNMQPTH	18 6 13 14 16 14 14 6 7 13 6 11 11 75 75	6.42E+04
F3:8862	NGTNEC(+57.02)R	19 15 21 66 31 23 48	6.43E+04
F1:6255	DPRRM(+15.99)QWS	19 10 12 11 12 13 11 26	6.44E+04
F1:5565	DYKTPPETYAC(+57.02)	23 18 18 17 14 17 31 24 78 87 94	6.45E+04
F1:8013	DMRQ(+.98)VFEGMKTKK	16 6 10 12 11 11 18 11 8 14 11 10 22	6.45E+04
F1:9762	DC(+57.02)SDC(+57.02)C(+57.02)SRT	18 11 13 19 12 14 15 12 29	6.46E+04
F1:5807	DPASVLVQ(+.98)VC(+57.02)C(+57.02)RMHTM	15 9 12 11 10 12 10 9 10 10 8 7 5 28 22 28	6.46E+04
F3:6614	ELQRQAEGTM(+15.99)SC(+57.02)C(+57.02)AQVPRR	10 7 7 7 7 8 12 6 7 6 6 7 8 9 7 6 5 6 18	6.46E+04
F1:6797	DRNFRAFLDEHESLN(+.98)FALDVMDP	7 5 5 5 5 7 8 9 11 9 5 7 5 7 6 6 5 5 6 5 5 7 11	6.46E+04
F1:4965	DYLVFHNHAHAC(+57.02)	29 37 33 23 18 8 15 9 24 21 89 95	6.47E+04
F2:3900	VPSATPKAKSNGY	19 16 24 23 20 15 18 21 27 24 24 82 97	6.47E+04
F2:15732	SPPVQ(+.98)MWKLKTL	14 27 37 26 15 6 10 10 11 15 19 28	6.47E+04
F2:15711	SPPVVLSLRC(+57.02)STL	12 23 35 32 16 12 10 11 10 11 12 14 32	6.47E+04
F2:16487	LLLHC(+57.02)C(+57.02)C(+57.02)M(+15.99)MM(+15.99)	15 15 21 12 29 21 14 11 6 26	6.48E+04
F1:11151	DVAHNGDTPYTLT	13 8 9 5 10 8 13 9 8 11 12 15 29	6.48E+04
F3:9118	HPSPLPASSM(+15.99)MNPPLRAHC(+57.02)QQTPVK	5 5 5 5 5 5 6 8 8 6 5 5 5 5 5 5 5 5 5 5 5 5 5 5 20	6.48E+04
F2:6413	GPFGNYTPC(+57.02)GRM(+15.99)	19 15 18 14 15 17 23 14 13 10 11 30	6.49E+04
F1:14894	DAWKLGKM(+15.99)LVSVSAQ(+.98)RQLRPKQ	9 10 8 6 6 5 6 7 9 8 9 10 7 5 5 5 5 5 5 5 5 13	6.50E+04
F1:9848	DNYTKTPLPV	24 20 20 19 22 40 34 27 15 37	6.51E+04
F3:5092	GSTTPTGNMK	18 21 26 26 16 18 15 18 13 38	6.51E+04
F3:5030	ATFM(+15.99)EGR	90 85 37 27 39 28 90	6.52E+04
F2:9116	NRSPAAFGPAL	15 16 55 67 21 15 14 12 10 12 29	6.52E+04
F2:4854	N(+.98)KAPEAAHLHEY	11 11 12 10 15 8 10 10 16 7 26 35	6.52E+04
F2:6112	C(+57.02)GATNRLY	92 37 44 29 25 28 56 98	6.53E+04
F1:5774	DVVRLGMFVSP	25 18 19 18 22 15 10 19 19 21 35	6.53E+04
F2:5232	VSDAKLM(+15.99)PQFDVHHL	9 8 14 10 11 12 10 7 9 9 11 9 6 7 30	6.53E+04
F3:16179	LPRPGYLK	20 13 15 11 11 14 14 28	6.54E+04
F3:5717	APAKKPPHGSPMWAK	9 7 10 10 10 9 10 5 8 10 7 5 8 8 19	6.55E+04
F3:8932	LDNFYPR	83 92 89 71 91 96 98	6.57E+04
F1:10471	DAANGWLPSHKPNAALPLR	24 28 24 18 14 18 21 15 21 57 85 66 16 18 71 31 13 16 29	6.58E+04
F2:4079	DPGSSNMKHATY	24 12 15 20 21 13 6 11 5 11 11 27	6.58E+04
F2:4095	DPSGSNNQGPATY	21 10 15 14 17 14 12 12 10 9 12 13 28	6.58E+04
F3:5949	WFNGHN(+.98)HAAHVSVN(+.98)DKN(+.98)SK	7 6 7 6 5 8 5 8 8 5 8 10 8 6 8 5 5 6 18	6.58E+04
F2:6445	GNRDAQFASSSY	20 21 23 61 78 28 29 40 40 37 69 78	6.59E+04
F2:4850	ASKLNSLM	25 27 79 71 24 21 25 71	6.59E+04
F2:4832	ASKLNTVM	22 23 34 72 25 21 22 79	6.59E+04
F3:5942	AYC(+57.02)ENQ(+.98)R	29 27 26 32 22 23 41	6.59E+04
F3:5924	YAC(+57.02)DQER	26 25 25 30 21 33 41	6.59E+04
F1:6086	DGKVSATSAFMAC(+57.02)	21 12 16 17 17 17 15 15 15 15 10 75 93	6.59E+04
F2:12660	M(+15.99)PKMRKWNQLQNGGF	15 10 11 6 9 10 10 9 9 10 8 8 7 10 37	6.59E+04
F3:9347	TRGYFMM(+15.99)M(+15.99)M(+15.99)DDVTGLK	35 6 7 8 8 5 9 7 7 9 8 5 21 5 7 15	6.59E+04
F3:5174	AEQRPAVM(+15.99)YR	14 21 15 15 12 15 15 15 16 34	6.60E+04
F3:5155	KPPSSAHYHGR	11 13 18 22 20 12 5 10 5 9 28	6.60E+04
F3:5935	DAN(+.98)TVNLK	38 31 81 84 88 89 95 98	6.61E+04
F3:5954	N(+.98)ASEVLNK	22 21 24 35 66 26 22 87	6.61E+04
F2:5148	AVYKSGAAPGSGGRRAM(+15.99)	14 14 15 15 15 15 18 20 18 74 82 73 43 15 14 16 39	6.61E+04
F3:15127	GTC(+57.02)NGDNDFYPR	10 11 12 12 10 17 11 19 14 18 27 54	6.62E+04
F1:5211	DPTLTRTTSGY	15 8 11 15 14 10 11 13 12 11 28	6.62E+04
F1:11513	DFGTLLKLFM(+15.99)M(+15.99)HKQPHGKKHPA	9 8 8 8 8 7 6 7 6 6 5 5 5 5 5 5 5 5 5 5 5 15	6.63E+04
F3:5003	SGLSPADR	34 31 92 95 86 41 56 96	6.65E+04
F3:5023	GSLSPGER	29 34 93 96 89 33 52 95	6.65E+04
F2:4767	KGPRVLKW	18 14 14 13 14 15 11 27	6.66E+04
F1:14047	DYYVKKKLHAVM(+15.99)M(+15.99)E	14 10 13 16 16 12 10 11 5 10 11 11 13 46	6.66E+04
F1:9070	DEHRPHPEHTKTPHDSPGYP	8 8 5 5 6 5 6 13 5 9 9 10 5 5 9 5 5 5 5 10	6.66E+04
F3:7369	VDGEWYELGR	32 43 33 52 48 93 97 95 96 99	6.68E+04
F3:6179	YN(+.98)KVN(+.98)DM(+15.99)SR	15 14 15 18 19 24 15 13 27	6.68E+04
F1:9855	DNSGNPAAQ(+.98)VYSLLLLAF	13 10 11 8 10 10 12 10 9 9 9 10 21 21 14 12 14 61	6.68E+04
F3:6197	HNRM(+15.99)M(+15.99)HMR	7 14 14 13 13 7 7 26	6.68E+04
F1:4802	DAARFLAVQ	29 20 22 21 21 29 40 74 52	6.69E+04
F1:6285	DLPQTHLGNHFSKTGF	16 13 10 14 19 11 15 9 10 5 11 16 18 22 71 69	6.69E+04
F2:14402	LTTNSTM(+15.99)C(+57.02)DGHM	18 15 14 13 13 12 13 14 16 9 5 15	6.69E+04
F1:6669	DFKPVRYLALLSAMGC(+57.02)WD	10 6 7 6 8 8 9 11 8 10 10 6 5 5 5 5 6 22	6.69E+04
F2:14361	WAHGLLKQYVWY	25 24 18 24 26 19 12 11 10 16 32 56	6.70E+04
F2:15140	EPDFTHKF	38 21 43 27 18 7 12 29	6.71E+04
F2:9812	KTNAVHSGMDADHPVSTSTL	9 8 8 7 7 5 8 6 5 10 6 10 5 5 6 8 8 7 7 20	6.71E+04
F3:7639	M(+15.99)PAKQPGTK	18 13 18 20 18 14 19 81 93	6.72E+04
F1:15889	DLFVLLAQL	18 13 12 12 14 14 12 10 27	6.72E+04
F1:15909	DKLGKKKQS	18 11 15 11 12 12 12 12 28	6.72E+04
F2:4122	QTLAEM(+15.99)W	17 18 27 17 22 15 35	6.73E+04
F2:4103	QTTAC(+57.02)KW	16 15 16 15 16 21 40	6.73E+04
F1:16156	DPLNMNQELTL	21 10 18 15 10 15 15 23 17 17 39	6.74E+04
F1:16173	DAAVDNVVGVDTL	18 21 21 12 16 11 11 12 9 9 15 12 30	6.74E+04
F1:9480	DVGPLTWKKFG	15 10 11 10 14 10 12 14 10 9 18	6.75E+04
F3:9589	NDM(+15.99)DGDFR	20 28 21 26 16 34 83 94	6.76E+04
F1:5940	DNTLYKTSM(+15.99)Q	21 18 20 21 15 14 14 11 12 57	6.76E+04
F1:15735	DLRKVGKAT	21 15 14 15 14 12 16 15 32	6.76E+04
F1:15755	DTARGKKVL	18 11 14 13 12 14 12 10 28	6.76E+04
F3:16534	LRVLHHEK	21 17 21 19 9 9 24 38	6.77E+04
F3:4878	NSPVAVYNDR	13 13 11 15 14 14 14 11 17 25	6.77E+04
F1:15119	DVGVLLLNNTAY	35 67 60 60 66 51 29 18 15 19 80 95	6.78E+04
F3:15611	LPKLLFMWTK	16 12 23 74 61 20 10 15 15 35	6.78E+04
F1:6206	DNAGQ(+.98)ETTTTQ(+.98)Q	26 26 29 17 18 24 16 17 18 20 26 90	6.78E+04
F3:9757	LLLYDANSR	83 98 97 93 92 76 35 40 95	6.79E+04
F2:6867	TLNQQQL	18 20 19 17 16 21 56	6.79E+04
F2:4976	LSFFAHTLYVTPQANQY	12 11 18 18 13 5 11 13 11 12 11 7 9 8 8 11 80	6.79E+04
F3:6125	C(+57.02)GSHYKSSNM(+15.99)STVLVKKTK	6 5 8 5 8 7 7 7 7 6 6 7 8 8 6 7 10 13 17	6.79E+04
F3:10453	GDAC(+57.02)ENGR	18 29 21 19 29 19 19 89	6.80E+04
F2:14539	VTPGQ(+.98)KNLPREDL	14 12 10 9 10 10 10 11 8 7 13 12 24	6.81E+04
F2:12394	TVVQKASHPAPNL	11 10 10 10 10 12 13 7 10 9 7 10 22	6.81E+04
F1:14847	DVVFVDLPMMLSPYKKKTC(+57.02)N(+.98)MC(+57.02)HGN(+.98)GVN(+.98)HHPA	5 5 5 5 5 5 5 5 5 5 5 5 5 5 5 5 5 5 5 5 5 5 5 5 5 5 5 5 5 5 9 21	6.81E+04
F3:5513	TPSEHM(+15.99)M(+15.99)K	27 20 22 28 10 18 15 34	6.84E+04
F1:10028	DGKMKVSSSSVQWKV	14 8 11 10 26 28 31 28 25 22 16 14 17 15 28	6.84E+04
F1:5250	DYPKPLGHGMWAC(+57.02)	28 37 27 24 18 24 15 10 16 8 18 83 95	6.85E+04
F1:6382	DKMELGWQLN	20 14 7 18 13 11 14 11 12 27	6.86E+04
F1:6402	DARLVM(+15.99)QQQE	16 10 11 14 11 11 12 11 11 38	6.86E+04
F1:8336	DQVTKQ(+.98)KGRNW	15 10 11 11 11 10 10 9 8 9 21	6.86E+04
F2:15209	TQNKVSSVRLSHAVPGW	8 7 8 8 8 10 13 10 7 9 10 5 10 8 5 5 15	6.86E+04
F1:6434	DKHVN(+.98)GLSSPVAAK	28 21 11 21 21 27 55 92 96 93 92 38 29 49	6.87E+04
F1:6455	DPRGHAAFSVPAAK	14 8 10 9 5 12 11 12 16 19 15 15 12 26	6.87E+04
F3:10534	TLTNNTYNVKN(+.98)PHFPK	8 10 9 9 9 9 9 8 8 8 7 5 5 7 7 22	6.87E+04
F1:6223	DTTGKFPSLKSLR	21 14 15 13 17 21 30 88 90 82 17 15 28	6.88E+04
F2:15963	TKRFFL	15 15 16 20 20 35	6.90E+04
F2:8547	TPVKKYVDF	21 15 18 15 14 15 15 19 31	6.90E+04
F2:15990	FTRKFL	15 15 14 15 15 33	6.90E+04
F1:11399	DLVEFYPMRKRVRGVYSW	10 8 8 12 8 7 5 5 6 7 6 7 6 5 6 6 6 15	6.90E+04
F1:9108	DTQPPGSWKTPVVWGPSDGHN	8 5 6 5 5 5 6 6 8 8 5 8 9 6 5 5 5 8 5 5 12	6.90E+04
F2:5097	SSNDLEQ(+.98)FRM(+15.99)	14 13 13 18 13 18 11 10 9 24	6.92E+04
F2:3805	HPGQSHMW	14 24 63 68 59 13 15 56	6.93E+04
F3:8682	LLLPM(+15.99)DHGR	37 71 88 23 23 31 11 16 76	6.94E+04
F1:4714	DEPVKMSVMV	17 18 10 12 12 7 12 11 6 25	6.95E+04
F1:10746	DVSGSEDGWTTDDPAP	15 23 20 9 9 13 12 6 7 6 5 10 11 6 8 15	6.95E+04
F3:16193	LSM(+15.99)EM(+15.99)FHEEEM(+15.99)SQQAKSMAKSGK	7 6 8 10 5 6 5 12 11 10 6 6 6 7 24 5 5 5 5 5 5 5 11	6.95E+04
F2:10436	VSVC(+57.02)SLSPLSWQL	31 31 41 82 54 84 82 24 32 23 19 18 43	6.96E+04
F2:5198	N(+.98)GSLPN(+.98)LSWL	15 12 18 16 9 12 15 11 11 29	6.96E+04
F1:4814	DHVPM(+15.99)EM(+15.99)C(+57.02)WW	16 5 12 10 11 17 11 10 10 29	6.96E+04
F1:4061	DVMVMGASSV	25 30 15 21 11 21 37 54 50 62	6.97E+04
F3:7691	GRKPKHK	12 14 18 14 21 12 33	6.97E+04
F1:12212	DPHAKAPLSLSLSYGQ	14 7 5 14 18 14 10 14 15 18 15 21 59 12 8 25	6.97E+04
F1:12239	DPPGTVTVSPTLPQKM(+15.99)	14 8 10 10 12 13 14 13 15 9 10 15 11 10 8 21	6.97E+04
F1:7877	DQERFM(+15.99)KNGRVC(+57.02)	25 17 28 17 18 16 15 15 11 18 80 91	6.98E+04
F3:10501	C(+57.02)KVC(+57.02)DVNK	15 14 17 17 24 14 11 28	6.98E+04
F3:10480	GRSSC(+57.02)DGKR	10 11 14 16 15 21 12 12 26	6.98E+04
F3:6147	GDKTWEDC(+57.02)KTHHAK	8 14 10 10 10 16 14 9 9 9 5 5 8 21	6.98E+04
F3:16419	LLGYWFPVSPVNHK	13 12 9 10 9 10 11 12 10 6 7 8 5 22	6.98E+04
F3:5128	AHTPPSLK	21 11 26 21 26 43 89 82	7.00E+04
F3:14805	TAAEM(+15.99)M(+15.99)M(+15.99)TR	27 21 21 29 20 16 12 11 65	7.00E+04
F1:10016	DGSSKVFKPLQV	19 11 19 21 18 15 15 16 10 14 11 27	7.00E+04
F1:4070	DPAPVMPGNYVE	18 14 15 10 13 7 9 9 10 10 10 34	7.00E+04
F1:6956	DNGPFARYNRGVWSY	17 11 11 15 14 14 13 13 13 11 9 13 27 82 94	7.01E+04
F3:9316	ETELAYLK	52 43 96 92 88 95 95 88	7.03E+04
F3:8363	VTSLSEN(+.98)ERESLLR	21 27 86 71 72 32 16 22 14 22 16 19 21 74	7.03E+04
F1:4591	DLGTALM(+15.99)MTPGR	23 21 18 21 32 57 87 48 18 11 11 27	7.04E+04
F1:4608	DWRLHMRHQ	21 15 21 46 31 22 18 10 61	7.04E+04
F1:8839	DTYVLKLMQLGRVVY	16 10 11 11 14 12 17 9 12 14 8 10 15 33 93	7.05E+04
F1:8865	DKELPLHC(+57.02)LQRLLY	16 10 19 14 10 17 7 14 14 10 9 12 22 88	7.05E+04
F2:15155	TVLVHGVHDVVGVLVGGY	8 8 10 8 5 7 8 5 11 8 8 6 8 8 7 7 9 25	7.05E+04
F3:8233	ATVDN(+.98)C(+57.02)C(+57.02)VKSVLFK	9 9 9 14 9 9 8 8 8 7 7 8 7 18	7.06E+04
F1:2190	DGGHSSSC(+57.02)GC(+57.02)C(+57.02)Q(+.98)M(+15.99)EMNEC(+57.02)C(+57.02)M(+15.99)GSG	8 6 5 5 5 5 5 5 5 5 5 5 5 7 5 5 6 5 5 5 5 5 11	7.06E+04
F2:14465	AMFGGSVNYHTAPLL	8 5 9 10 12 14 14 12 12 6 10 10 8 11 24	7.07E+04
F2:8821	NDFYPLGW	35 60 95 95 83 43 28 57	7.08E+04
F2:3983	ADWHTYRDGY	11 16 12 7 15 15 11 15 8 26	7.08E+04
F2:4209	NGGGGRGAY	82 90 96 95 89 35 28 29 51	7.09E+04
F2:16436	HRRKRF	8 15 17 20 18 40	7.09E+04
F2:16460	HRRKRF	8 14 15 15 15 32	7.09E+04
F3:6718	SPNDEAFVK	12 8 12 18 18 12 12 10 25	7.09E+04
F2:10959	LC(+57.02)VRHTHVLY	35 31 33 25 12 23 13 28 85 94	7.10E+04
F2:4816	GPFLNGPLLLVM(+15.99)	82 63 18 17 15 14 21 82 39 19 14 31	7.10E+04
F1:14851	DVQYWDPA	27 19 21 22 21 30 14 38	7.10E+04
F1:10144	DLAERTFLGDRKKY	16 12 12 21 15 15 14 16 12 15 9 12 33 93	7.10E+04
F1:14876	DM(+15.99)PKDFGPA	19 14 11 14 19 13 12 12 33	7.10E+04
F2:10760	TYLAAYRRGPPYAALVF	12 12 18 16 61 19 15 12 9 8 9 12 15 15 18 24 87	7.11E+04
F1:14284	DVGAPSHDVSQ	21 28 24 20 14 14 8 29 18 12 25	7.11E+04
F3:3878	M(+15.99)AHDSHGK	24 23 14 30 21 11 15 39	7.12E+04
F3:15660	GTEQPPGMN(+.98)R	11 12 20 13 10 10 11 6 10 23	7.13E+04
F2:4863	GPVVLC(+57.02)GLKGPPVY	57 49 45 21 17 15 17 79 75 18 13 14 21 83	7.15E+04
F3:5867	SSLAMC(+57.02)N(+.98)R	32 33 71 26 12 21 21 50	7.18E+04
F1:8873	DNADGC(+57.02)NC(+57.02)QTRRLNE	13 10 11 15 8 9 9 9 8 8 6 6 8 7 26	7.18E+04
F1:15320	DAQAAC(+57.02)DDGSN(+.98)VLKFLLKL	9 6 7 8 8 7 10 10 5 6 7 7 6 5 6 10 11 7 16	7.18E+04
F3:8496	VYNHAVANVPPPSN(+.98)GN(+.98)TPVNAVSYC(+57.02)R	5 5 5 5 5 5 5 5 5 5 5 5 5 5 5 5 5 5 5 5 5 5 5 5 5 10	7.18E+04
F2:11048	QSLPLLVTLPLEDN(+.98)DVHL	7 7 10 7 9 9 8 8 8 6 9 10 10 8 19 10 5 31	7.19E+04
F2:4297	SSKTWLADSY	26 24 21 18 17 21 27 39 86 97	7.21E+04
F3:8884	M(+15.99)VPPMLSLSPDAR	17 16 14 15 12 28 23 30 78 13 20 15 75	7.21E+04
F2:7088	VRRNPHFFVF	15 14 18 50 14 8 16 15 16 38	7.21E+04
F3:14739	NPSSVVGFSLN(+.98)DFYPR	26 21 29 31 33 34 26 26 32 92 93 95 90 95 97 99	7.22E+04
F2:6574	AANMLTTPSLMQYTW	18 15 14 7 15 18 20 11 13 14 5 10 10 13 81	7.22E+04
F1:7089	DRPPEPY	37 28 37 46 79 88 94	7.23E+04
F1:10477	DTAKLGFSMV	23 21 23 21 24 28 50 85 24 52	7.24E+04
F1:10502	DTALKGMSVF	27 23 26 27 25 25 13 16 48 68	7.24E+04
F1:6627	DYRQELM(+15.99)	37 37 39 40 76 99 99	7.25E+04
F1:6645	DRYQELM(+15.99)	38 27 33 38 75 97 98	7.25E+04
F1:10400	DPTLWQVK	21 11 18 21 21 21 21 41	7.27E+04
F1:10423	DN(+.98)PVWKKV	21 14 12 15 16 16 15 31	7.27E+04
F1:10962	DGYGVN(+.98)NWDSN(+.98)	22 17 24 15 15 14 14 14 19 14 31	7.28E+04
F1:14942	DVGVSEC(+57.02)PPRC(+57.02)ATSNPGLVVQPQ(+.98)M(+15.99)VM(+15.99)HVNGAT	6 15 15 11 5 5 5 5 5 5 5 5 5 5 5 5 5 5 5 5 5 5 5 5 5 5 5 5 5 5 5 7	7.28E+04
F3:16097	LTALVHSK	30 23 24 23 22 14 24 49	7.30E+04
F3:16075	KPARPGSR	15 13 22 65 17 14 14 28	7.30E+04
F1:11083	DRKLKKD	21 13 18 18 15 14 39	7.30E+04
F1:11106	DRKLKKD	21 13 18 18 15 14 39	7.30E+04
F2:17376	FLLQETNY	31 43 88 80 90 28 25 61	7.31E+04
F2:17360	LTSRGDHEL	21 18 21 14 10 19 9 31 48	7.31E+04
F2:14511	NGSHNVNHNVQ(+.98)TLFW	10 9 12 5 9 9 10 5 8 9 10 9 9 8 19	7.31E+04
F3:5755	LTQLFKMGDAATGFHK	13 10 11 12 13 62 8 9 18 12 11 9 7 11 11 43	7.32E+04
F2:17072	LTTHGWEPLLC(+57.02)LLY	18 23 29 8 10 11 17 9 12 10 8 10 12 25	7.32E+04
F1:9569	DKKKKFVVTY	15 10 12 16 15 13 12 12 12 27	7.33E+04
F2:5555	MN(+.98)C(+57.02)SRDC(+57.02)C(+57.02)GFKKDL	6 10 11 10 10 18 10 10 8 8 9 10 15 23	7.34E+04
F2:4718	APPSSN(+.98)DPVPVY	18 20 24 28 25 18 23 12 16 26 82 94	7.35E+04
F2:4760	LTKPWN(+.98)VL	16 13 15 11 14 17 18 48	7.35E+04
F1:9287	DRHTRRKNARL	15 10 6 12 10 10 11 10 9 8 24	7.35E+04
F2:4891	TM(+15.99)ELKGF	20 19 35 26 23 22 49	7.38E+04
F2:7415	GPQYALFLPQ(+.98)M(+15.99)WAC(+57.02)HGL	10 8 9 8 8 10 12 15 8 9 8 7 7 8 5 10 34	7.38E+04
F1:7763	DTYTPAPLPPTVMM	18 16 21 65 12 12 10 15 10 12 20 26 20 35	7.39E+04
F2:7148	KADEPANALRPL	16 16 26 32 61 22 23 83 84 27 20 39	7.40E+04
F2:17148	SPPAWMGLAF	17 24 28 21 16 8 10 15 21 41	7.40E+04
F3:13262	ASGPTYVLLTAAN(+.98)VGNDR	11 10 10 10 14 20 63 29 24 56 13 10 11 12 9 10 15 24	7.41E+04
F1:9557	DN(+.98)ADGLSNTC(+57.02)F	17 11 12 19 11 14 12 12 11 12 33	7.41E+04
F2:3972	LSPPMGGY	94 93 44 27 22 82 92 99	7.42E+04
F3:4916	VPPHAHMM(+15.99)K	14 17 21 10 14 7 8 15 37	7.42E+04
F3:4879	HTM(+15.99)FDGVLK	7 13 15 15 21 10 10 8 19	7.42E+04
F2:17256	SPPVLQ(+.98)TSPASL	18 34 46 41 30 18 20 69 23 32 37 39	7.43E+04
F2:11961	SAAGPRDVSPM(+15.99)	13 13 16 14 12 10 19 19 15 11 31	7.43E+04
F3:16104	TASHQVC(+57.02)LLDHAESPR	11 11 12 7 14 16 21 82 81 82 7 10 16 14 29 74	7.44E+04
F2:6459	QAPSHTMHMAY	16 18 18 21 10 15 9 10 11 27 90	7.44E+04
F1:7966	DNPRGSSAAPAPVQ	18 14 10 11 12 19 18 45 16 10 12 10 15 29	7.44E+04
F1:7990	DNLASVVKM(+15.99)M(+15.99)VQ	14 12 14 11 10 10 10 11 10 12 23 44	7.44E+04
F3:4692	WWKWYELK	14 13 14 13 13 20 12 26	7.45E+04
F3:4710	SFFFRYFPK	12 12 13 13 11 12 12 8 25	7.45E+04
F1:9492	DDN(+.98)DDDN(+.98)TLKHKRLLL	11 11 8 12 15 25 21 16 12 9 5 7 7 8 9 23	7.45E+04
F3:4638	QQVDN(+.98)SAPANAK	15 15 20 24 15 15 61 11 11 11 12 28	7.46E+04
F3:8468	APLALPKM(+15.99)VVNR	12 11 21 49 25 14 14 13 10 10 10 21	7.46E+04
F3:8491	APLALPQALFQR	15 12 18 16 18 11 14 13 11 10 10 21	7.46E+04
F1:9968	DTLTLSKA	51 87 99 99 98 97 59 71	7.48E+04
F1:9993	DTLTLSKA	31 26 56 94 94 90 38 56	7.48E+04
F1:15425	DLKLLLTT	27 26 23 21 21 21 16 35	7.48E+04
F1:15447	DGRKKKKG	21 15 21 28 24 15 11 22	7.48E+04
F3:15484	GPPKWVK	12 12 14 15 14 14 29	7.48E+04
F3:8179	MFTLGNQQWKNAGPQPR	5 8 10 11 8 9 9 9 9 9 10 8 6 5 8 9 25	7.48E+04
F2:11672	KWELQL	25 24 41 37 54 95	7.49E+04
F2:12816	M(+15.99)GVLNAFVN(+.98)FQ(+.98)AW	22 19 37 44 70 19 15 15 16 17 20 82 97	7.49E+04
F1:15825	DC(+57.02)N(+.98)DNFC(+57.02)C(+57.02)M(+15.99)ME	15 10 11 16 11 10 10 10 9 5 31	7.50E+04
F2:14482	N(+.98)TQPLRMGMM(+15.99)LYL	9 9 10 8 12 9 5 8 7 9 9 8 26	7.50E+04
F2:8497	LSSPGSKLYY	40 48 96 93 44 39 34 31 31 90	7.52E+04
F2:10759	SRPTAAAM(+15.99)PY	30 27 27 30 28 26 24 26 73 90	7.52E+04
F3:5604	N(+.98)SPVVTNNKHK	15 14 14 15 15 13 14 15 13 7 33	7.53E+04
F1:9261	DYYM(+15.99)KTLLMK	21 14 15 17 16 15 16 14 7 28	7.54E+04
F2:8828	SSPVTGKSFY	83 79 88 79 90 31 29 27 39 95	7.55E+04
F2:15810	GPWN(+.98)PTLLHRLLN(+.98)YGPPARFFAKVF	5 5 5 5 5 5 7 6 5 5 8 10 9 5 5 5 5 5 5 7 7 5 5 5 9	7.55E+04
F1:14259	DDRQVSD	61 24 17 18 18 18 54	7.56E+04
F2:7090	NPSYVSKMRTGFKL	14 10 16 15 14 15 48 5 6 6 6 10 10 28	7.56E+04
F3:5222	TASM(+15.99)M(+15.99)VR	45 44 44 29 26 32 91	7.58E+04
F3:5195	ATSM(+15.99)VM(+15.99)R	41 35 29 23 23 29 86	7.58E+04
F3:6023	AMPGQ(+.98)EQQ(+.98)PLK	10 5 9 11 20 27 12 10 8 16 45	7.58E+04
F3:7582	Q(+.98)PASHN(+.98)C(+57.02)SHQVQLGSSVPTK	11 8 12 12 6 12 13 14 7 11 12 49 13 11 39 46 22 22 90 98	7.60E+04
F3:15870	HQEVTKSGVFSTKANYK	5 11 20 16 20 23 67 14 12 12 15 12 11 10 9 9 21	7.63E+04
F1:9274	DASFYWLMVVVLPAPNA	13 8 10 13 65 13 11 5 9 10 11 11 7 8 6 8 19	7.63E+04
F3:5782	QN(+.98)NTVGLGK	73 88 84 83 91 48 33 21 81	7.64E+04
F3:7326	NQRTGFVPNNGSSN(+.98)Q(+.98)WDR	10 10 10 11 9 12 14 12 13 12 10 12 18 29 45 72 82 94	7.65E+04
F2:8772	WSSSNPHKTWWGVYL	9 8 9 9 9 7 5 12 12 11 9 8 10 10 26	7.65E+04
F2:7573	VQMMAHALN(+.98)GKLAQRC(+57.02)C(+57.02)M(+15.99)	6 6 5 5 8 5 8 8 6 5 6 6 6 6 5 7 7 18	7.65E+04
F3:10545	APKLFMTASR	18 16 28 78 28 15 21 17 22 86	7.66E+04
F3:10519	KAPLMFWTK	14 15 18 75 10 15 16 14 33	7.66E+04
F1:10886	DWALGRVNSEFVQ	22 18 19 19 14 15 15 15 15 22 15 59 35	7.66E+04
F3:5823	SSLAARASM(+15.99)GSSC(+57.02)PK	28 22 19 11 9 8 10 10 10 12 10 8 7 6 21	7.66E+04
F3:5845	WTM(+15.99)GALSSLADDSR	10 9 10 9 10 12 11 11 13 10 14 13 8 18	7.66E+04
F3:3904	MMKSWDR	33 26 28 20 19 32 85	7.67E+04
F2:7657	LPLLPHSPAW	13 9 18 19 12 7 12 8 10 26	7.67E+04
F1:4776	DSLADGHTKHY	21 15 21 22 27 14 9 20 20 12 85	7.68E+04
F2:4759	APAMALM(+15.99)QM(+15.99)	18 18 25 13 20 24 25 22 44	7.69E+04
F2:4417	RHFNQKTRRL	11 6 14 14 14 15 14 11 11 31	7.69E+04
F2:4439	SHGSSKVVWKKL	11 5 10 12 12 12 12 11 10 10 10 26	7.69E+04
F2:8496	APQAVQGF	35 25 29 31 84 39 52 91	7.70E+04
F3:6101	LGPPSSPVTK	15 12 21 27 60 32 13 11 10 24	7.71E+04
F3:6121	LGPPSSPVTK	14 11 18 22 24 23 16 21 22 27	7.71E+04
F2:3808	FRSFFF	80 80 80 45 46 92	7.72E+04
F3:7277	SPGNWADPR	95 97 98 95 94 95 63 49 97	7.74E+04
F1:11791	DYPVM(+15.99)MC(+57.02)FPGPS	21 17 14 18 18 9 16 17 11 10 9 28	7.74E+04
F1:15022	DRRRLL	21 14 14 14 17 33	7.76E+04
F1:15044	DVVKLLAA	20 13 14 14 15 15 12 28	7.76E+04
F3:11227	TM(+15.99)NM(+15.99)DM(+15.99)R	14 14 16 16 23 14 26	7.77E+04
F1:10780	DPC(+57.02)C(+57.02)C(+57.02)C(+57.02)	21 11 15 15 15 30	7.78E+04
F2:3948	SNGGNTYC(+57.02)SPL	20 21 69 76 20 15 15 16 16 14 43	7.79E+04
F1:12496	DEM(+15.99)GLLVPVLGGKTFMTF	9 10 6 5 8 9 8 5 5 6 5 5 7 5 5 5 5 14	7.79E+04
F1:4483	DHPVKKHAMM(+15.99)	50 5 5 7 14 21 15 31 18 49	7.80E+04
F1:4501	DLLFATGSPGMT	16 13 17 15 15 14 12 16 11 12 10 33	7.80E+04
F2:7988	LN(+.98)KLQ(+.98)GEHLPRL	14 11 12 13 14 16 31 10 15 9 10 28	7.80E+04
F2:15739	M(+15.99)PGC(+57.02)N(+.98)VDMGAPKKHRGL	11 7 7 7 7 7 11 5 7 8 6 7 7 5 6 6 18	7.80E+04
F1:12188	DSGKLC(+57.02)LSKEPTTALDN	13 9 8 9 10 10 11 9 8 13 7 10 10 14 67 19 23	7.81E+04
F2:5131	TLKMQAPVNETTKEY	8 10 10 5 9 12 10 9 9 17 9 7 7 15 51	7.82E+04
F3:5728	M(+15.99)C(+57.02)VHPPNVANK	14 14 14 6 9 9 11 10 8 9 25	7.82E+04
F3:9327	SNVNC(+57.02)KRAFSQK	10 10 10 10 10 10 9 10 8 8 8 21	7.82E+04
F2:6220	GPGQLWTLKKWY	23 25 69 18 17 15 22 69 15 14 18 84	7.83E+04
F1:4697	DPRFKFFEY	18 9 11 13 12 12 11 16 24	7.83E+04
F1:5316	DRHGPMLRPMC(+57.02)	24 15 10 15 16 12 21 14 10 8 79	7.84E+04
F1:15251	DRVKARK	20 12 15 14 15 15 32	7.84E+04
F1:15231	DVRRKKA	21 13 14 13 14 14 28	7.84E+04
F3:6716	YPC(+57.02)NEGR	27 18 18 14 21 12 31	7.85E+04
F3:5872	LLTTTMMEPK	21 20 19 18 18 10 9 19 11 37	7.85E+04
F3:5896	SHEHRRQSK	12 6 21 7 11 11 13 12 29	7.85E+04
F1:14023	DTKLLMKPRPWTGLFAC(+57.02)D	13 14 11 9 8 5 7 6 6 5 7 6 5 7 7 6 6 21	7.85E+04
F3:4987	VYTTPNR	18 18 21 21 16 25 88	7.86E+04
F3:4966	DNFLVSR	23 15 18 21 18 23 84	7.86E+04
F2:7118	N(+.98)HMGN(+.98)TWGESSY	15 8 10 14 16 15 15 12 24 31 86 95	7.86E+04
F3:7405	GPPLTSLTGPPSHLTSAM(+15.99)K	6 5 7 10 9 9 10 9 8 7 8 9 5 8 8 8 9 15 86	7.86E+04
F2:6986	AKVKAALM(+15.99)LKHM	13 12 13 14 17 24 26 19 17 11 5 14	7.87E+04
F3:8748	YDERWEQ(+.98)KKN(+.98)K	10 15 18 10 11 16 10 10 9 9 21	7.87E+04
F2:9800	HMNGSNPTQPRWM(+15.99)Q(+.98)YN(+.98)F	9 9 17 14 14 13 10 13 11 10 11 11 12 12 11 50 68	7.89E+04
F1:9348	DQAHAPNEDDPSTFEHAP	11 7 8 5 10 7 8 12 11 15 10 10 8 8 14 5 8 14	7.89E+04
F2:12993	LFTPYWVSNTL	23 23 37 81 85 76 54 18 15 18 40	7.90E+04
F2:4338	GPPYRKYTY	12 22 26 18 12 12 12 11 27	7.90E+04
F2:6943	HVMTKSTYKHPRPY	7 14 9 15 15 17 15 15 14 5 9 10 12 82	7.90E+04
F1:9226	DSMNNGDC(+57.02)	31 46 16 15 16 13 19 30	7.91E+04
F3:9060	LELSGELGR	80 83 84 31 26 91 92 92 98	7.92E+04
F2:5851	SSRLERFSY	32 28 23 26 33 22 26 74 97	7.92E+04
F1:8608	DNALQPSPSDYQTM(+15.99)M(+15.99)	23 28 40 37 55 15 19 16 16 21 12 14 14 14 31	7.92E+04
F1:10136	DKPFALASLSGPV	19 20 18 17 15 19 23 37 34 21 10 8 25	7.92E+04
F3:7576	SSVHLTGDMHKLFM(+15.99)AK	9 8 9 5 10 10 8 13 5 5 10 11 9 8 8 21	7.92E+04
F3:5960	TSAHLTAAHKMSSKHK	16 15 18 7 14 12 14 13 7 14 6 10 13 57 12 40	7.93E+04
F2:5085	N(+.98)SSVVLVGPLTL	10 11 16 19 17 12 10 8 7 12 11 25	7.93E+04
F2:4320	VC(+57.02)KRDVW	79 81 84 27 35 39 95	7.94E+04
F3:10446	NPGSVSHWK	20 17 23 28 24 18 8 14 32	7.94E+04
F3:15121	C(+57.02)C(+57.02)C(+57.02)YAGPVSFKRTGVVKVKKKN(+.98)C(+57.02)C(+57.02)PSPAGVYGNYK	5 5 5 5 5 5 5 5 5 5 5 5 5 5 5 5 5 5 5 5 5 5 5 5 5 5 5 5 5 5 5 5 5 5 5	7.94E+04
F3:15747	N(+.98)QTPPHDDC(+57.02)C(+57.02)R	14 13 15 13 12 8 21 21 12 12 25	7.95E+04
F3:15723	AHHC(+57.02)AVC(+57.02)C(+57.02)DDR	14 7 7 14 13 13 15 14 16 15 22	7.95E+04
F2:4034	NEPPYDASMVMGF	10 15 9 9 11 15 10 10 6 10 5 7 21	7.95E+04
F2:3834	EDELWVL	80 92 92 86 32 30 57	7.96E+04
F2:6457	FMLNATSHN(+.98)SY	17 9 19 17 17 15 15 9 27 87 98	7.96E+04
F2:15736	SNLTMPPMTLLL	12 12 20 25 9 9 9 7 14 19 22 30	7.96E+04
F1:10613	DHPNFVDVGEVHGQK	32 16 29 39 50 78 90 30 26 90 80 68 20 25 86	7.97E+04
F2:6122	SKADSESKAN(+.98)Y	34 33 43 43 25 37 68 40 22 70 92	7.98E+04
F2:6585	VPM(+15.99)MSQLY	48 32 34 16 28 33 59 97	7.98E+04
F1:10430	DYYKLLLRLL	17 12 15 16 16 14 13 9 11 27	7.98E+04
F1:10404	DRHPLKRKFL	16 10 6 10 12 11 10 10 10 26	7.98E+04
F3:6282	GQC(+57.02)C(+57.02)HC(+57.02)EMGRM(+15.99)KYNK	8 10 14 14 5 10 17 5 8 8 8 8 8 8 20	7.98E+04
F3:11223	LTGQQPQ(+.98)AAKKAAGTSK	10 8 6 8 8 7 8 7 7 9 10 9 9 6 9 12 18	7.98E+04
F3:4866	ATLSRSM(+15.99)NTLR	90 90 89 30 24 25 21 19 17 29 90	7.99E+04
F2:3838	WPTVEGN(+.98)HN(+.98)SGY	24 18 29 29 35 13 14 7 11 12 12 31	7.99E+04
F2:14362	DDC(+57.02)Q(+.98)DAN(+.98)DYPGPPL	20 20 15 15 21 15 14 21 19 12 11 9 9 31	7.99E+04
F1:10099	DGVFKQTADMVKPVL	14 10 11 10 10 10 10 9 15 5 8 7 6 7 21	7.99E+04
F3:5716	DPVPGAWK	22 12 22 25 24 28 78 88	8.00E+04
F1:15927	DPPC(+57.02)N(+.98)C(+57.02)GGYAF	17 10 12 13 12 11 10 12 13 14 29	8.00E+04
F3:9401	MALVRRLDN(+.98)N(+.98)N(+.98)GDEK	31 10 12 10 10 10 14 20 13 10 8 6 12 14 25	8.00E+04
F1:7889	DDHKNVTYMVVFD	15 18 5 10 11 11 10 10 5 8 8 8 27	8.00E+04
F3:16044	ATLSM(+15.99)QM(+15.99)GR	93 95 97 91 35 32 33 38 97	8.01E+04
F3:16068	ATLSM(+15.99)C(+57.02)ATR	74 85 73 33 28 24 22 26 87	8.01E+04
F1:10248	DKYLVPAKEKNVV	14 9 10 11 10 8 9 9 14 8 9 14 30	8.01E+04
F1:6979	DTKYAMMA	24 18 24 29 23 12 10 35	8.02E+04
F1:10853	DSVKRFTANQ	17 10 12 14 15 24 18 11 10 24	8.03E+04
F2:4866	NDARALTL	15 22 21 18 21 30 24 35	8.04E+04
F1:4415	DTTTTTSPV	33 40 38 32 32 44 52 39 63	8.05E+04
F1:4430	DTKTMMPV	25 29 19 14 8 10 17 44	8.05E+04
F2:4433	M(+15.99)PQSGSGYTW	18 10 14 12 9 11 10 13 18 38	8.05E+04
F2:4453	GHSDPKN(+.98)QDM	10 6 14 20 9 11 11 12 28 29	8.05E+04
F3:7675	SGTDC(+57.02)GC(+57.02)DGDDDDLPKVVLLK	5 5 6 9 6 5 6 9 5 9 9 13 14 6 5 5 5 5 5 5 11	8.05E+04
F1:10518	DASPPAPFTW	24 25 29 19 15 24 18 16 18 35	8.06E+04
F1:10543	DATGPPWVVM(+15.99)	18 12 14 12 12 14 16 12 13 28	8.06E+04
F2:15656	DADLWVLTNPDQ(+.98)W	14 9 14 11 10 10 10 9 9 6 15 23 45	8.06E+04
F3:10762	VAC(+57.02)TGVGPWQR	15 14 15 15 12 15 14 11 12 14 34	8.08E+04
F1:4953	DN(+.98)PRMFRWR	18 11 10 11 7 12 10 11 24	8.08E+04
F1:6077	DHQ(+.98)LKLDC(+57.02)M(+15.99)C(+57.02)STC(+57.02)C(+57.02)HN(+.98)	12 5 9 10 10 14 16 9 8 8 7 7 9 12 6 23	8.08E+04
F1:6099	DSM(+15.99)METTSGWKVN(+.98)NC(+57.02)C(+57.02)C(+57.02)	11 8 8 5 15 13 11 8 6 7 7 6 6 6 6 7 17	8.08E+04
F1:6186	DLAKVGRP	33 50 82 44 32 24 21 37	8.09E+04
F2:5395	GYDDM(+15.99)C(+57.02)M(+15.99)	12 14 22 21 14 14 29	8.09E+04
F2:13018	SVHKTLN(+.98)LKLSDF	26 21 12 22 22 31 30 38 32 21 22 90 95	8.10E+04
F2:17241	SLPPMRKMHRTL	10 13 12 15 10 11 10 6 5 8 9 24	8.10E+04
F1:9010	DQARHGKLVQHALLVANFMVV	8 5 6 6 5 6 7 8 7 6 5 7 10 8 7 5 5 5 5 5 12	8.10E+04
F2:5138	AVKGAGSQAAPLM	21 23 39 43 56 84 20 13 15 14 11 15 18	8.11E+04
F2:6584	AAM(+15.99)SQAC(+57.02)FRLVSNAW	19 15 13 11 11 11 11 10 10 12 9 9 9 13 83	8.11E+04
F2:9466	KYEELQTL	30 29 55 66 59 54 67 51	8.12E+04
F1:12303	DEQM(+15.99)AHC(+57.02)AC(+57.02)KAKVPPS	17 33 14 10 10 6 11 9 10 10 8 9 10 9 8 22	8.12E+04
F3:8380	M(+15.99)DC(+57.02)DSC(+57.02)EDVC(+57.02)GM(+15.99)RDQYRKGLK	5 8 6 9 6 6 9 9 6 7 7 8 5 7 5 5 5 5 5 6 12	8.12E+04
F2:6630	TLGNGLTY	95 94 51 35 30 41 51 97	8.13E+04
F3:6748	EESNYELQ(+.98)GK	54 46 27 22 21 37 86 86 50 87	8.13E+04
F1:9529	DPFFFQ(+.98)RLTM(+15.99)VC(+57.02)AKT	11 5 8 8 7 6 6 8 7 7 6 5 6 8 18	8.13E+04
F1:11541	DPNVKAANLSC(+57.02)C(+57.02)	22 11 17 18 21 20 21 22 21 17 17 40	8.14E+04
F1:10339	DN(+.98)EASNALNRGPTSSKHFQ	10 7 12 8 7 7 7 8 8 7 6 8 48 15 12 12 9 10 19	8.14E+04
F2:8261	LAC(+57.02)EVTHQGL	98 97 97 98 97 96 40 45 43 59	8.15E+04
F2:7689	QEKTPNASM(+15.99)YPVPVPNM(+15.99)	10 15 10 10 8 10 10 11 10 11 10 10 7 9 7 8 21	8.16E+04
F3:10342	LSYC(+57.02)TDHPPVPPLDHLK	10 8 8 8 8 13 5 7 6 8 9 8 9 10 5 8 21	8.16E+04
F2:11690	TFTPSLFVAMANL	14 15 21 19 21 21 21 27 30 59 71 22 48	8.17E+04
F1:9595	DAM(+15.99)YPPSVSSYL	15 11 12 13 12 14 26 30 30 33 35 55	8.17E+04
F2:8296	SGDMHGPLLVKLPNVHGPMC(+57.02)SM	6 5 10 5 5 6 6 9 7 5 5 6 5 5 5 5 5 5 5 5 5 7	8.17E+04
F3:4001	FSSSGGNNGR	85 85 97 96 90 80 33 27 22 43	8.20E+04
F3:4018	FSSSGNNNR	82 82 96 94 87 32 28 24 40	8.20E+04
F2:10559	FWRWSFRYKKW	59 18 19 20 21 20 19 20 18 25 72	8.22E+04
F3:6737	VDNAAADK	25 32 27 31 22 18 21 33	8.22E+04
F1:10416	DHLGLVVHLVHKPPM(+15.99)F	14 5 11 9 12 12 15 9 23 17 6 11 8 8 12 73	8.22E+04
F3:6381	KYRGEQEC(+57.02)R	12 11 12 11 19 12 18 10 24	8.22E+04
F3:6412	YTVTM(+15.99)DGPPTK	11 10 11 11 11 15 9 9 11 18 34	8.22E+04
F1:10394	DN(+.98)MEGSKPKKKLLVVAP	11 7 5 12 7 8 8 7 11 11 9 8 8 9 12 13 21	8.22E+04
F2:13742	TGDM(+15.99)YMYSMC(+57.02)M(+15.99)N(+.98)KVPLLLL	7 6 12 7 7 5 8 10 5 7 7 7 6 6 5 9 9 7 16	8.22E+04
F1:7603	DC(+57.02)QRYRWKD	18 13 15 12 12 11 12 10 34	8.24E+04
F2:15951	TRLLN(+.98)MQPEQLKRYNSLLALVM(+15.99)PWW	6 5 5 5 5 5 5 5 7 5 5 5 5 5 5 5 5 5 5 5 5 5 5 5 10	8.24E+04
F3:8421	SAFLVVKANHR	11 12 15 18 16 15 12 11 10 5 21	8.25E+04
F3:9629	MAEGMMC(+57.02)R	11 21 81 34 17 14 24 85	8.26E+04
F1:7915	DQC(+57.02)C(+57.02)DNN(+.98)LKLLLHELF	12 8 9 9 14 9 10 13 10 10 9 10 5 14 9 21	8.26E+04
F2:14383	SSGSKAMSNTY	18 16 14 16 18 17 10 15 14 25 87	8.27E+04
F2:4327	SKGQLTGMMGKRM	16 14 13 18 69 17 11 8 8 10 11 10 17	8.28E+04
F1:4620	DMVQN(+.98)SLSGDVN(+.98)SK	18 8 15 15 13 12 14 12 10 15 13 69 18 31	8.29E+04
F1:15583	DLLRLWK	20 15 17 12 15 14 28	8.29E+04
F1:15602	DRLRVLAT	19 11 16 11 13 15 11 26	8.29E+04
F1:16150	DWLTPELLNLGVN(+.98)VTAPKEPFTPHQ	24 5 7 6 5 10 7 5 5 5 5 7 9 25 6 5 5 6 9 5 5 5 5 5 49	8.29E+04
F1:6950	DHPVNATFGVPTKSQMSGVTTA	14 6 10 13 18 22 16 15 18 23 21 80 68 57 9 5 10 8 8 9 10 24	8.31E+04
F2:8957	ALSSPAKAPPY	33 37 46 93 87 40 29 28 27 82 95	8.33E+04
F2:15895	C(+57.02)MGLAPAGPVLSGL	12 8 15 22 19 15 23 23 22 24 80 81 33 34	8.33E+04
F2:15920	VPLM(+15.99)KFDGYSGL	28 23 30 16 15 12 17 10 10 13 15 40	8.33E+04
F2:5074	HPNLPLW	14 18 21 18 11 17 30	8.33E+04
F3:10514	ALGGAHQKM(+15.99)SQ(+.98)WK	12 14 13 13 12 5 10 10 10 8 8 8 21	8.33E+04
F1:10665	DFTM(+15.99)N(+.98)RVPKPAASC(+57.02)LC(+57.02)RSS	10 6 7 7 8 8 10 8 9 6 9 14 14 7 7 6 6 7 17	8.34E+04
F2:12956	VWGFSGKW	94 95 95 92 90 91 97 99	8.35E+04
F1:7065	DGKRVTTSK	22 12 18 17 18 20 17 13 30	8.36E+04
F1:7091	DKALNGFKV	18 12 15 17 14 11 15 15 33	8.36E+04
F2:10967	FNVHN(+.98)GNVGLRL	56 11 12 6 11 8 10 10 8 12 10 24	8.36E+04
F1:10812	DQLLRMLLPVQPQGHKN	11 7 10 10 8 5 12 12 8 8 7 5 7 5 5 6 15	8.36E+04
F3:4005	KAPYN(+.98)QSR	45 48 82 86 87 30 28 89	8.37E+04
F3:4022	KAPYDTNR	29 32 75 49 86 24 19 44	8.37E+04
F3:8362	ETTWLAK	61 51 95 95 97 99 99	8.39E+04
F3:8292	SC(+57.02)EDDM(+15.99)N(+.98)DK	18 16 29 30 25 18 21 27 33	8.40E+04
F2:5171	KGQLSGGLNWDL	16 13 22 39 27 15 11 14 10 11 17 30	8.40E+04
F1:6427	DTAAVALLLPQNYC(+57.02)NG	11 8 9 8 8 8 9 8 9 6 6 6 6 6 6 13	8.41E+04
F1:5613	DLHQNNWENNSYS	15 13 6 11 10 10 9 15 10 9 10 11 24	8.42E+04
F2:4126	DRTN(+.98)LNVTAVL	19 12 16 14 16 15 19 15 12 12 28	8.43E+04
F1:6742	DFRLFRVEP	19 12 12 15 12 11 14 20 23	8.43E+04
F1:10689	DVTC(+57.02)N(+.98)DDSC(+57.02)LLLLLKLFLFPA	11 18 13 7 6 9 9 6 7 13 12 7 6 5 5 5 5 6 6 5 15	8.43E+04
F3:4026	VMSMWHK	25 14 28 14 30 81 95	8.44E+04
F3:4009	VMC(+57.02)LMHK	23 12 22 21 14 23 57	8.44E+04
F1:14822	DN(+.98)TSTMDVW	20 14 18 21 16 9 22 13 30	8.44E+04
F1:14796	DAQ(+.98)PGM(+15.99)GYVD	18 14 16 12 13 16 14 15 12 37	8.44E+04
F1:7177	DSGHRHMKM	18 12 12 7 11 6 8 18 24	8.44E+04
F2:14840	APLQKNASAPSLSLSGPVW	25 18 25 21 21 24 30 79 35 30 90 92 90 91 88 24 21 29 51	8.45E+04
F2:4991	APDAAPPY	24 18 32 21 21 15 15 78	8.45E+04
F2:4969	APDANNSL	34 20 27 15 15 16 17 49	8.45E+04
F2:6891	N(+.98)PGRAAPPMWPSKL	15 12 15 16 18 17 13 14 9 14 10 12 12 32	8.45E+04
F3:7590	GNHQLPPREAYSSK	9 9 5 10 11 8 7 8 14 8 9 12 14 28	8.45E+04
F1:5419	DLN(+.98)LKNQ	56 89 98 96 94 86 91	8.46E+04
F3:4902	VQETTTPSK	28 32 96 87 94 88 94 93 52	8.46E+04
F1:5399	DLDLKNQ	37 52 70 93 88 30 43	8.46E+04
F3:13654	VPKVLGVK	70 16 23 26 78 24 21 35	8.46E+04
F2:4178	STGMNVKWC(+57.02)VNW	15 14 14 9 15 14 14 15 12 11 16 85	8.46E+04
F2:4193	GTLFGKHMQ(+.98)EM(+15.99)W	12 14 17 15 12 13 7 8 11 17 16 87	8.46E+04
F2:7623	APPDPKVNVY	11 13 15 21 10 12 13 15 16 33	8.47E+04
F1:7971	DRVFDEKVNNPGTM	14 9 10 10 15 16 9 9 10 8 6 8 11 15	8.47E+04
F2:15811	TLVC(+57.02)FMVNNNL	19 20 20 20 16 7 14 15 14 15 41	8.49E+04
F2:15828	LTFGKC(+57.02)DVAQW	25 20 20 14 16 13 19 14 12 12 28	8.49E+04
F2:4852	VFKGHNLN(+.98)ALTL	11 10 11 10 6 11 13 11 9 10 9 23	8.49E+04
F2:9919	TALLLSPPLGC(+57.02)DDDPVF	8 8 10 10 10 8 7 8 11 7 8 10 14 21 7 8 18	8.50E+04
F3:3864	LNVFPETK	26 21 22 22 19 33 25 88	8.52E+04
F2:4074	TKMPGLGSL	65 24 15 17 18 27 19 18 38	8.52E+04
F2:4059	KTNVNAGSL	18 17 18 17 14 15 16 17 31	8.52E+04
F2:6087	HVVSQGQ(+.98)ALRPL	14 25 26 25 30 87 92 93 87 37 29 48	8.54E+04
F3:15468	GTHKC(+57.02)N(+.98)C(+57.02)GPKNFYPR	12 14 8 15 15 16 15 12 12 18 17 21 69 93 98	8.54E+04
F1:5746	DKVKADFG	85 98 99 92 39 50 37 54	8.55E+04
F1:5798	DYPGTAPNPTVW	25 32 25 21 21 18 14 14 9 12 21 91	8.55E+04
F1:5765	DKKSPTGF	27 45 21 11 9 14 13 32	8.55E+04
F1:9489	DLPGMVLVNTKATLAFAR	16 14 10 10 9 27 31 23 15 12 15 75 56 82 21 13 14 30	8.56E+04
F1:5911	DSHGEQ(+.98)TAHSP	18 12 7 14 31 21 20 17 7 15 27	8.56E+04
F2:5113	GLSEKPKTGL	21 24 21 29 21 21 26 19 14 37	8.58E+04
F2:16896	SSQ(+.98)NTHHDMELFSF	21 18 15 13 13 7 6 18 7 16 12 15 74 90	8.59E+04
F2:16915	VPDC(+57.02)NLTPPTTM(+15.99)DGM(+15.99)	8 5 12 8 8 10 9 6 7 9 7 6 10 5 17	8.59E+04
F2:8809	SSN(+.98)Q(+.98)N(+.98)EMHSSY	40 33 22 17 18 26 10 10 29 91 96	8.60E+04
F3:5141	SGWERGGLGSGTVGR	18 15 21 29 18 18 23 41 85 86 60 18 15 15 82	8.61E+04
F1:7198	DNPNGHFSKTVPSAAP	13 9 8 10 9 7 23 30 39 34 24 16 11 8 8 15	8.61E+04
F3:5160	TPM(+15.99)LSSLPGSGDGLK	11 8 11 12 12 14 21 41 15 15 12 14 6 8 19	8.61E+04
F2:6658	GPNDHNGKGPPFGSY	14 12 14 21 7 13 11 12 10 10 10 12 11 59 81	8.63E+04
F1:13515	DM(+15.99)DAHC(+57.02)C(+57.02)KKVKRKKKKKK	10 7 12 8 5 10 12 12 10 7 7 5 6 6 6 6 6 14	8.63E+04
F2:4983	NN(+.98)GPATGVHSGC(+57.02)NGVN(+.98)SY	10 10 11 48 31 14 10 12 6 11 9 10 10 9 10 13 71 93	8.64E+04
F2:3788	SAHLNGNSNLAAL	34 19 10 19 20 27 24 21 17 15 16 18 34	8.64E+04
F1:9346	DKQEDC(+57.02)MGKFKKPRN(+.98)C(+57.02)GN(+.98)DSPKA	7 5 5 8 8 5 5 5 6 6 5 5 5 5 5 5 5 5 7 5 5 5 11	8.64E+04
F2:16159	RVLDQ(+.98)GSDPGKAAL	13 14 18 24 16 14 15 24 12 10 12 12 13 33	8.65E+04
F2:16138	LATNALFLLGTYM	18 14 12 11 10 13 12 15 14 8 10 9 13	8.65E+04
F3:5984	SSWDLM(+15.99)TQWVYRK	15 12 12 16 12 11 10 10 10 9 9 8 21	8.65E+04
F2:11946	QSTSYGNTDKPPLMGVYM(+15.99)DKWM(+15.99)	7 8 12 8 7 5 6 6 10 10 8 6 7 5 5 6 6 5 8 5 5 12	8.65E+04
F2:5259	LTATNNFTQW	17 15 19 19 15 15 15 13 13 31	8.66E+04
F2:5833	GN(+.98)GASLATNQL	14 18 21 26 26 21 14 12 10 11 28	8.67E+04
F3:4553	HGC(+57.02)TAVDLK	7 11 16 17 19 79 88 59 38	8.68E+04
F3:4530	M(+15.99)TMFVDLK	16 16 10 18 22 37 76 46	8.68E+04
F2:4669	FKGKVAENM	12 11 11 14 16 25 62 15 25	8.68E+04
F2:4696	C(+57.02)MC(+57.02)KALKL	15 15 30 19 15 15 11 30	8.68E+04
F2:6458	NPRRRC(+57.02)KL	17 13 15 13 12 14 12 30	8.68E+04
F1:7882	DATTSARGLPGM(+15.99)KK	24 49 38 18 13 11 13 29 59 71 11 10 10 24	8.69E+04
F1:7908	DTVTGATNLLRKC(+57.02)	26 33 19 14 12 14 13 15 23 16 12 20 91	8.69E+04
F2:6018	WNAVLLLLPY	14 12 14 14 15 15 16 18 16 85	8.70E+04
F1:9306	DTAKTALHALWTPD	21 16 19 18 19 19 21 15 34 34 32 73 17 48	8.71E+04
F2:13682	TGRAMMQQGDSATF	19 16 24 26 12 11 18 20 18 24 17 24 86 95	8.73E+04
F2:5167	GQPMRHGAVM(+15.99)KL	14 15 12 8 13 10 20 76 51 55 25 49	8.73E+04
F1:9963	DKLVDAPPLGTS	14 10 12 11 15 10 7 8 10 8 10 23	8.73E+04
F3:3933	AKEDLAR	95 96 99 98 95 97 99	8.74E+04
F2:8450	TLSPDRKDL	94 97 98 92 82 35 55 51 79	8.74E+04
F2:13705	NVC(+57.02)C(+57.02)FQTL	17 17 21 18 18 22 40 77	8.74E+04
F1:11160	DLLSTKLGPVTVNGHMAGDPPQ(+.98)Q(+.98)GSRQQVP	6 7 9 5 5 5 6 5 5 5 5 5 5 5 5 5 5 9 46 5 5 5 5 5 5 5 5 5 5 10	8.74E+04
F1:8860	DLNFYPR	61 87 96 95 96 96 97	8.75E+04
F1:8887	DLNFYPR	46 69 85 91 90 92 73	8.75E+04
F1:8525	DLAPGPVAASSQKAAYGQ	14 14 15 14 18 22 32 30 26 27 26 12 10 8 8 8 8 55	8.75E+04
F1:4206	DTAHHQSV	22 16 18 12 20 44 70 86	8.76E+04
F1:4190	DVTSTADSV	24 23 28 22 16 15 28 32 56	8.76E+04
F1:11900	DASTC(+57.02)HAP	18 12 15 14 15 9 15 24	8.76E+04
F2:10519	LSTN(+.98)NALKLY	26 21 21 21 19 21 32 41 92 94	8.78E+04
F1:11201	DVSHSGWVHSSPV	14 10 11 6 15 10 10 10 6 12 15 12 30	8.78E+04
F1:5632	DNHKWNN(+.98)M(+15.99)SLNSN	15 10 5 11 12 12 11 10 10 10 8 8 21	8.79E+04
F2:8437	AAPQLFKAYYAVSKVY	10 11 10 11 12 11 12 11 11 12 16 18 14 11 12 63	8.80E+04
F3:16683	FPM(+15.99)WKQ(+.98)C(+57.02)YNQGGKKN(+.98)K	8 6 8 8 8 8 8 7 7 7 5 5 6 7 8 19	8.80E+04
F3:8649	RLLLYN(+.98)ASTR	43 52 79 91 98 98 95 54 71 99	8.81E+04
F1:6178	DNHFKKHK	22 21 8 12 15 19 7 27	8.81E+04
F1:6492	DNHGENQLR	21 20 12 22 81 19 19 62 44	8.82E+04
F1:6511	DNAHDAPLMV	20 20 20 8 21 15 12 21 10 34	8.82E+04
F3:8660	FC(+57.02)LMKSLSKWPDM(+15.99)VQHVPGFMN(+.98)SK	5 5 5 5 5 5 5 5 5 5 5 7 5 5 5 5 5 5 5 5 5 5 5 12	8.82E+04
F3:13593	YSLATFVMVVDGGFYPR	27 27 34 24 22 26 78 14 18 22 82 21 19 35 60 68 86	8.83E+04
F1:9477	DKVNDTM(+15.99)TRHAM(+15.99)TAQRMPA	10 6 7 7 10 7 8 9 9 5 8 8 7 7 6 5 5 5 14	8.84E+04
F2:4804	DKARWKPL	21 14 15 12 14 14 9 30	8.85E+04
F1:5685	DSKKYFYVMN	18 12 17 17 14 12 12 12 8 32	8.85E+04
F1:8950	DHSSLLLPVFTC(+57.02)	15 5 14 16 21 16 12 8 10 10 9 21	8.85E+04
F2:5335	NSKLTSC(+57.02)L	16 15 17 18 17 27 59 80	8.86E+04
F1:6196	DVPHQGLSTTVTKGS	19 15 12 8 20 23 31 22 21 27 76 77 23 20 48	8.86E+04
F2:5361	NSTTKVC(+57.02)L	21 21 26 21 21 24 25 51	8.86E+04
F2:15526	SPPVLTVAASSVSSL	13 28 44 45 39 24 17 13 11 10 10 11 14 23 45	8.86E+04
F1:6221	DGVPHAGAHPPVTSGK	15 9 12 9 6 15 17 13 5 10 14 23 69 14 10 26	8.86E+04
F3:5431	DC(+57.02)M(+15.99)C(+57.02)HPSNK	26 18 20 22 11 16 18 17 39	8.87E+04
F3:5458	C(+57.02)C(+57.02)DAC(+57.02)HWR	13 12 21 13 13 7 11 26	8.87E+04
F1:10349	DLPVHRTLFMWPHAA	12 9 7 9 5 9 9 10 8 5 7 6 5 11 27	8.87E+04
F2:12480	LTQRFPSPLVSPTGELNL	14 11 10 8 10 11 17 11 14 17 74 59 11 8 18 14 16 55	8.88E+04
F2:14633	AHQSTLMLKGTQHAFALVF	9 5 11 11 11 12 6 11 10 8 10 44 5 10 10 10 14 21 86	8.88E+04
F3:16517	EWQ(+.98)Q(+.98)LVWVHSRPEEQR	13 8 10 9 10 9 9 8 5 8 6 5 11 11 7 17	8.88E+04
F2:3866	TYRHKVY	27 27 35 45 40 49 95	8.89E+04
F2:16495	M(+15.99)PQTSTSSGFRAPW	14 9 14 16 16 20 18 14 12 18 19 15 11 34	8.89E+04
F3:6666	GPTSTVQWK	21 19 26 30 41 83 76 87 89	8.90E+04
F1:4453	DQSPNWC(+57.02)	34 35 33 19 22 28 87	8.91E+04
F1:4436	DQAN(+.98)N(+.98)TNQ	29 22 22 19 20 20 18 38	8.91E+04
F2:6880	GTLRAVGGYSSRNPY	11 13 20 22 29 20 14 12 14 14 13 11 13 17 88	8.91E+04
F3:5950	APKFSKEYR	19 14 15 13 13 16 20 10 24	8.92E+04
F2:7647	KQNVHAGHSDVPTVAPGY	9 7 8 9 5 12 10 5 9 12 8 5 7 7 7 6 8 24	8.92E+04
F3:6006	NMQ(+.98)EPLLKKVGPHQM(+15.99)FSR	6 5 7 12 6 10 10 11 11 9 6 5 5 5 5 5 6 18	8.93E+04
F1:7460	DKRESRSL	19 12 12 20 12 11 11 29	8.94E+04
F3:11162	EDWM(+15.99)DM(+15.99)M(+15.99)QQR	21 19 14 14 21 17 19 15 18 85	8.95E+04
F3:6153	YELVPQ(+.98)PTRDLLGM(+15.99)DAPPK	6 10 8 7 5 7 5 7 6 9 7 8 5 5 8 5 5 5 14	8.95E+04
F2:10773	DNKAHATLPPYGGPM(+15.99)	18 11 13 12 6 14 13 14 10 14 20 15 10 8 23	8.96E+04
F2:6045	GPYLC(+57.02)LGPPLHY	76 63 30 26 27 38 59 39 12 15 9 73	8.97E+04
F2:14063	SKQN(+.98)VTN(+.98)GPDPGQASWF	10 10 10 9 9 9 9 8 7 17 10 9 9 8 8 10 73	8.98E+04
F1:9443	DQTALAEQDKVFSC(+57.02)SVMH	23 18 20 19 22 20 27 18 24 18 23 27 78 66 80 82 79 56	8.99E+04
F1:6488	DHVPQGHNLHTKNHGRC(+57.02)NQ	20 11 23 20 25 21 10 19 25 15 81 79 20 9 40 11 10 12 74	8.99E+04
F1:7717	DRLLEQFN(+.98)LC(+57.02)	17 10 14 14 17 11 11 10 11 24	8.99E+04
F3:15698	QQVLTQSTQKSVTGQHK	11 10 12 15 12 14 54 11 8 9 10 9 10 7 8 5 19	8.99E+04
F3:15721	QQVGERSTLNQKADAPR	9 9 10 8 14 10 55 10 9 8 8 7 8 12 7 5 18	8.99E+04
F1:6466	DLTHNAVSPVTTKSTN(+.98)N(+.98)LN(+.98)GY	9 7 7 5 7 6 6 7 5 8 8 11 10 6 5 5 5 6 5 5 13	8.99E+04
F2:13556	VTATC(+57.02)M(+15.99)FY	20 21 28 33 25 26 71 86	9.00E+04
F1:7493	DASTKALGFNMGEVTQVQ	25 27 25 21 23 29 28 18 21 22 13 46 50 30 14 16 62 82	9.00E+04
F1:12481	DKNPQPVHWC(+57.02)TTM	15 10 10 8 11 9 10 5 10 9 12 59 35	9.01E+04
F2:12651	GC(+57.02)C(+57.02)NPC(+57.02)M	11 13 15 16 13 16 21	9.01E+04
F1:4404	DYAPAHKVPGP	67 44 37 19 22 14 26 24 15 14 29	9.03E+04
F1:4420	DPGVKASFVMT	18 9 11 14 15 14 13 13 12 8 31	9.03E+04
F1:12571	DLDAPTQD	21 17 22 14 13 45 15 39	9.04E+04
F1:8345	DAKVLGGSK	30 23 29 38 90 88 82 40 59	9.05E+04
F2:9662	APGLLLM(+15.99)TVGF	20 15 18 25 62 24 21 24 23 21 51	9.05E+04
F3:8506	TGPEWQVK	19 15 17 30 20 18 20 78	9.05E+04
F1:7015	DTM(+15.99)WKKHKF	18 11 13 13 12 12 6 11 26	9.05E+04
F3:8477	ASMLMVHR	14 13 8 15 7 13 5 24	9.05E+04
F1:5403	DRLSELK	41 45 59 51 77 99 99	9.06E+04
F3:14705	EVVSTKAGPYSDK	18 12 18 17 15 12 11 10 10 11 10 14 21	9.06E+04
F3:8653	NQKKKAANMM(+15.99)MQHSR	10 11 17 15 11 12 15 46 7 10 5 9 5 9 21	9.07E+04
F3:6085	YVPC(+57.02)DSTHK	33 29 21 22 28 21 21 10 41	9.09E+04
F2:6606	C(+57.02)DWDHYDFW	12 18 13 20 6 12 18 10 25	9.09E+04
F2:6511	VAHNKSQ(+.98)RGKRMQGF	9 9 5 10 11 13 12 10 8 10 8 5 10 10 32	9.11E+04
F3:16837	HDNDTVMVMNGGFYPR	11 30 24 39 86 88 21 25 16 68 27 28 83 89 88 96	9.12E+04
F1:10644	DGRFAKKSAK	21 12 15 18 19 23 39 82 33 50	9.12E+04
F3:7914	C(+57.02)NHVFAM(+15.99)SM(+15.99)HRKRK	9 8 5 10 10 10 10 11 12 5 7 8 7 18	9.12E+04
F1:7918	DAMTKSGNGHVAHQYSFVHC(+57.02)Y	18 14 10 18 20 24 22 20 15 10 18 16 7 14 75 81 77 14 5 15 83	9.14E+04
F2:7031	WTYSC(+57.02)DKLTPLLW	10 10 11 11 11 18 11 13 11 8 12 12 24	9.14E+04
F2:15696	SPPVGM(+15.99)SM(+15.99)SDC(+57.02)C(+57.02)N(+.98)KVKAVPAF	8 19 24 15 8 7 7 8 9 12 7 6 7 6 5 5 5 5 5 12 26	9.14E+04
F2:4565	ASRVDLKRNM(+15.99)	28 28 37 56 78 98 96 86 55 86	9.15E+04
F2:7099	KLGPPLNW	79 84 84 34 21 25 19 40	9.15E+04
F1:15411	DKVFSAPQ(+.98)FLYW	26 21 23 20 18 17 14 18 15 24 86 95	9.15E+04
F2:4584	SPNHKLALYY	14 10 15 9 27 38 20 14 12 28	9.15E+04
F1:15433	DHN(+.98)DSGTLVKKTW	15 5 11 17 11 9 10 11 10 11 16 23 89	9.15E+04
F2:15829	ELFVC(+57.02)SAQKGW	28 20 19 14 12 11 11 12 12 11 33	9.15E+04
F2:15809	TLLSVKYC(+57.02)GHM(+15.99)	22 21 20 15 14 16 20 16 10 5 25	9.15E+04
F3:4876	HQGDLM(+15.99)NR	10 18 17 29 76 28 21 45	9.17E+04
F3:4854	GNQ(+.98)HLEC(+57.02)K	15 17 19 10 73 24 11 28	9.17E+04
F1:4672	DLHTNSSHAAPLTH	19 14 8 16 16 15 14 8 18 18 16 31 85 84	9.18E+04
F1:4693	DGRPVPWAAFFTH	17 10 12 10 13 11 14 15 12 10 11 49 41	9.18E+04
F2:12873	SSAQVVVLN(+.98)SVSSY	28 23 19 17 19 23 18 20 20 21 29 40 90 96	9.20E+04
F2:7611	VPQTTM(+15.99)KTNSSKPSL	21 11 14 14 14 14 14 13 17 78 69 18 12 15 30	9.20E+04
F2:4228	VKKGC(+57.02)C(+57.02)HHL	12 12 14 14 18 21 14 13 46	9.20E+04
F2:4210	FFATTYNKF	22 19 17 14 12 12 12 11 26	9.20E+04
F1:9812	DVRVYKVNT	19 12 15 18 15 13 13 11 27	9.20E+04
F1:9391	DGSSSSYSFAH	37 27 35 43 67 71 95 93 92 95 93	9.22E+04
F3:4920	SASMGKATVDSR	20 18 21 12 20 28 76 25 21 82 45 69	9.22E+04
F3:5116	VFTQNLGDGR	14 13 16 26 28 72 20 24 20 90	9.22E+04
F3:4552	HVMAHLNSSR	9 18 11 18 10 24 21 20 20 37	9.22E+04
F3:5140	TTLYC(+57.02)RHR	14 14 18 14 14 12 6 26	9.22E+04
F3:6796	MM(+15.99)AHSALLTSK	6 12 15 6 12 12 23 18 14 15 24	9.22E+04
F2:12177	AKVKPN(+.98)HEEGDMN(+.98)M(+15.99)ELLRKL	48 9 8 8 6 8 5 15 16 7 12 5 5 6 12 9 8 6 8 17	9.23E+04
F1:4460	DGLHKVYAC(+57.02)	28 16 26 15 31 43 90 94 97	9.24E+04
F1:4477	DRFSPPLAC(+57.02)	34 27 34 35 26 25 45 89 97	9.24E+04
F1:5139	DLGHQWAC(+57.02)	67 32 20 10 21 22 22 85	9.24E+04
F3:9126	QTATLTGN(+.98)LKTSLDANHGM(+15.99)K	8 8 9 8 8 7 5 6 7 6 6 6 6 8 5 5 5 5 5 12	9.24E+04
F2:8354	HGTRTLALNNNATF	8 14 20 17 18 22 29 33 22 16 15 18 77 92	9.26E+04
F2:10102	SSPVTKSLF	93 89 97 95 95 60 51 81 90	9.27E+04
F3:15396	VPC(+57.02)LDLSRGRAQ(+.98)SWPR	17 12 19 21 21 17 63 16 11 11 10 11 54 15 15 82	9.28E+04
F2:15435	KKKSN(+.98)RAEQFN(+.98)GLKAL	11 13 16 19 68 14 12 18 11 11 10 10 63 17 14 28	9.29E+04
F2:6168	KARGKNSTL	20 18 18 14 15 15 14 14 35	9.29E+04
F1:10547	DRKFMAPKPPARKEFV	12 8 10 10 6 15 12 14 13 16 20 8 8 12 8 18	9.29E+04
F3:14625	SRHQYTVSSWMSPPDAR	12 10 7 13 12 13 13 13 11 12 7 11 9 17 67 29 85	9.30E+04
F3:14670	SPPVM(+15.99)NMRRFEWADPR	13 22 30 21 14 12 7 10 10 11 16 10 9 14 9 73	9.30E+04
F3:8460	ATGLKM(+15.99)MAPK	24 25 28 31 16 14 9 18 18 49	9.31E+04
F3:8435	TAGLFQMAPK	29 30 32 32 17 14 8 15 14 39	9.31E+04
F1:9083	DNAWC(+57.02)FDETQRRQ	19 22 26 15 11 11 18 24 16 12 10 12 72	9.31E+04
F1:7115	DFWFMTLLKFV	15 10 11 11 6 12 17 14 9 9 22	9.31E+04
F1:4093	DNMVTHQ	43 41 41 96 96 88 92	9.32E+04
F1:4110	DMNVTHQ	26 13 30 78 77 54 52	9.32E+04
F1:15695	DPDGLVRGATLTFVNHTWN(+.98)RP	9 5 12 6 7 6 5 5 6 6 7 6 6 5 7 5 8 7 7 8 15	9.33E+04
F3:6262	YDAEKATLC(+57.02)SR	31 40 37 94 94 95 95 95 46 57 98	9.34E+04
F1:14195	DGVLQSHVSWYQ	17 8 12 14 15 17 7 12 11 16 37 54	9.36E+04
F1:9570	DNKKKPSEKKRVTGY	14 14 21 21 17 10 13 25 17 11 8 8 9 8 21	9.36E+04
F3:7887	N(+.98)DQN(+.98)ALALPVPTK	11 15 11 12 14 15 11 14 10 13 12 71 92	9.37E+04
F1:8538	DQ(+.98)ELEHC(+57.02)TSAP	22 35 37 15 18 5 11 12 14 17 27	9.37E+04
F3:4898	C(+57.02)FQVNM(+15.99)VR	17 16 18 18 17 16 15 31	9.37E+04
F2:5442	VPRSLC(+57.02)GYY	12 9 12 13 14 12 10 11 27	9.37E+04
F1:11799	DFPGPVDM(+15.99)M(+15.99)GDW	15 10 8 9 9 11 18 11 9 7 12 21	9.37E+04
F2:4450	AHM(+15.99)SFQY	24 14 62 51 20 18 37	9.38E+04
F2:4408	NGPSSTSSY	16 13 14 19 35 21 28 28 49	9.38E+04
F2:4431	AHM(+15.99)YGAAY	19 9 21 19 15 18 15 34	9.38E+04
F2:11567	RAGGM(+15.99)GFHGRQW	18 20 69 23 27 67 24 11 16 14 16 38	9.39E+04
F1:12825	DSTGPGVKDDMEM(+15.99)RGM(+15.99)AKLKKTAF	6 5 5 5 5 5 6 5 7 7 5 7 5 5 5 5 5 5 5 5 5 5 6 14	9.39E+04
F2:15912	M(+15.99)M(+15.99)AFRSHFALY	35 37 85 79 23 21 13 39 48 62 92	9.40E+04
F1:15020	DKHRKK	22 14 8 14 15 30	9.40E+04
F1:15041	DKHRKK	22 14 8 14 15 30	9.40E+04
F1:15547	DKKGHKLVLFFC(+57.02)MN(+.98)MFC(+57.02)N(+.98)TC(+57.02)HPSGGLAWHSAPP	5 5 5 5 5 5 5 5 5 5 5 5 5 5 5 5 5 5 5 5 5 5 5 5 5 5 5 5 5 5 5 5 5	9.40E+04
F2:11762	ARSGPLYSGTLPDQW	12 10 13 10 10 18 21 18 14 17 15 8 15 17 90	9.41E+04
F2:7375	DSPVTKSF	67 63 97 98 97 94 66 79	9.42E+04
F2:9336	NFYPNKNY	90 95 99 92 40 32 38 95	9.42E+04
F3:9551	SAFFTLM(+15.99)VFGFR	11 11 12 12 11 12 11 12 10 8 10 21	9.42E+04
F1:5456	DKVKQW	46 81 98 90 33 50	9.43E+04
F1:5769	DYLM(+15.99)REGRM(+15.99)VAC(+57.02)	23 18 20 17 15 23 13 14 13 18 82 95	9.43E+04
F2:12641	TLADPPAFTF	28 30 30 35 20 27 88 86 94 98	9.44E+04
F3:5992	AYEAEMM(+15.99)VDLKR	15 15 25 17 27 10 22 72 73 79 49 55	9.44E+04
F3:6013	SLASC(+57.02)C(+57.02)YVDKLR	19 21 21 21 23 23 28 81 85 21 23 80	9.44E+04
F1:9854	DRVM(+15.99)VTLSKA	20 11 14 15 18 22 31 73 26 43	9.44E+04
F2:6931	FGGGAGPLLHKSGRLY	23 19 28 25 24 13 10 13 15 8 14 11 10 11 20 85	9.44E+04
F1:7764	DAFGPKSGLPPNHKQ	21 25 17 10 10 13 17 24 57 84 14 11 5 11 65	9.45E+04
F1:8903	DRGYQVYVETVYYFAKY	20 17 13 13 17 31 39 31 25 14 14 11 49 12 12 18 88	9.45E+04
F1:8472	DRRNLRKL	19 11 13 12 14 11 11 29	9.45E+04
F3:15945	C(+57.02)DMMNYFPR	20 28 14 15 27 29 35 89 97	9.47E+04
F3:15923	MMDC(+57.02)NYFPR	10 10 32 26 24 23 29 79 96	9.47E+04
F3:5344	NPNN(+.98)C(+57.02)SRWPAR	15 10 14 14 14 12 8 9 13 26 85	9.47E+04
F2:10405	N(+.98)ANWMGC(+57.02)ANNRF	37 30 13 12 7 10 12 13 12 13 14 37	9.48E+04
F2:14030	TGVAAHPC(+57.02)LVPQGDVKKPY	7 5 11 11 8 5 7 7 7 5 5 5 5 8 5 6 9 7 19	9.48E+04
F1:9122	DNSMM(+15.99)C(+57.02)Y	28 21 21 11 22 25 43	9.49E+04
F3:8976	LLLC(+57.02)DC(+57.02)SVTVFK	12 14 15 12 18 12 12 10 9 9 9 21	9.49E+04
F3:8176	NDFYPR	90 98 98 98 99 100	9.50E+04
F3:8200	NDFYPR	79 93 96 97 98 99	9.50E+04
F1:7548	DC(+57.02)YDLGRQTRSKYSGAW	15 17 11 13 10 7 8 8 8 7 8 7 7 7 6 8 20	9.50E+04
F3:10850	SPPVSAGFPR	13 16 25 27 18 15 11 12 11 29	9.51E+04
F2:13380	RGTRSMHL	15 12 16 14 16 9 6 32	9.51E+04
F2:12892	SASPSVFKKLFKVTSSN(+.98)VF	7 7 10 7 8 7 7 10 12 11 9 9 8 8 7 6 5 6 56	9.51E+04
F1:10383	DVGFWGFPA	24 18 15 18 18 17 22 21 52	9.52E+04
F1:10407	DN(+.98)YLQVTAA	21 14 16 19 17 17 20 20 45	9.52E+04
F1:9124	DGGQPAPALMVVLVAQHTH	10 6 7 8 6 8 8 9 9 5 7 8 10 9 7 6 5 7 9	9.53E+04
F1:9148	DGVRGPAEKVVNHAFHHA	10 6 9 9 7 7 8 11 7 8 7 6 5 6 6 5 5 15	9.53E+04
F1:4579	DN(+.98)KAPAHKGD	15 10 12 14 14 20 8 10 8 32	9.54E+04
F1:15202	DGHRTC(+57.02)SSNFNVTASC(+57.02)EC(+57.02)	11 6 5 7 7 8 9 8 7 7 7 6 7 7 6 7 11 17	9.54E+04
F2:11285	YGGSTHQGL	21 18 25 40 90 79 32 22 44	9.55E+04
F3:4937	AHDVDSC(+57.02)C(+57.02)K	23 11 30 19 27 20 20 16 34	9.56E+04
F1:10230	DKEDKRKRSSLSLSWKNQAPVP	8 5 10 10 8 9 11 8 10 15 18 13 8 5 6 5 5 5 5 5 7 12	9.56E+04
F3:5878	SC(+57.02)NNDSR	72 21 20 18 25 19 38	9.57E+04
F3:5900	SSGSDQ(+.98)DR	75 23 17 15 22 15 20 28	9.57E+04
F1:8109	DSRLTWDM(+15.99)C(+57.02)C(+57.02)T	15 10 10 13 11 10 15 10 9 9 21	9.57E+04
F1:8481	DLNHKPMAGVHWQ	16 17 12 5 11 8 5 10 8 9 5 9 21	9.57E+04
F2:12302	LYNVVQVAYVLTAGQ(+.98)W	65 63 41 10 9 10 10 9 10 14 10 8 8 7 10 23	9.58E+04
F1:9230	DAAPQGVATKFAVKEYT	12 9 10 7 8 8 15 12 9 8 9 9 8 7 11 7 16	9.58E+04
F2:11030	TVKLGSNTKNKLY	21 22 33 43 26 27 28 33 26 23 82 90 95	9.59E+04
F2:16122	APLQM(+15.99)GMPVLSGL	28 23 35 25 21 19 18 29 32 35 86 39 44	9.59E+04
F2:16145	APLQM(+15.99)MGLVPSGL	22 18 25 14 12 7 12 17 14 10 21 21 28	9.59E+04
F2:17204	DLSWTMPHGHM	17 13 14 14 14 7 10 7 13 9 26	9.59E+04
F2:17224	VESPWTMHGHM	11 17 12 10 12 11 7 8 14 9 27	9.59E+04
F1:6999	DC(+57.02)NVMC(+57.02)E	22 16 18 15 8 18 57	9.60E+04
F3:11120	KTRNYAPPPATPDSK	11 10 11 12 12 13 12 10 9 11 11 10 17 12 34	9.60E+04
F2:9601	M(+15.99)TGPPAPSPGVM	21 22 67 68 19 17 12 20 25 34 49 50	9.61E+04
F2:6403	APAVFKKQM	12 11 14 12 11 14 18 17 25	9.61E+04
F1:7399	DQNRVLVNT	29 21 26 30 56 85 85 57 72	9.62E+04
F2:4875	QASSVC(+57.02)HQM(+15.99)VAHAN(+.98)SY	12 12 18 24 24 19 7 11 11 13 14 6 15 24 85 96	9.62E+04
F2:12600	GTSSKKVAERN(+.98)TKN(+.98)GGAW	6 8 9 9 8 8 8 8 11 7 7 6 6 7 7 10 16 43	9.63E+04
F2:3951	YSQGRNM(+15.99)	86 70 37 24 24 27 51	9.64E+04
F2:3971	YSQGRNM(+15.99)	74 40 32 23 23 25 50	9.64E+04
F1:12632	DALRKNVYPV	28 19 23 19 19 20 20 19 18 44	9.64E+04
F3:6630	TC(+57.02)DEN(+.98)WR	82 80 86 92 32 40 95	9.65E+04
F1:9412	DNLFYPR	37 25 38 92 96 94 95	9.65E+04
F1:9434	DNLFYPR	35 26 38 89 89 91 94	9.65E+04
F1:9552	DVTC(+57.02)WTM(+15.99)DGN	18 11 13 14 18 19 15 15 8 24	9.65E+04
F3:15615	SGTRTVQDMSHNLAHK	9 7 10 9 10 37 10 14 5 10 5 8 9 9 5 24	9.65E+04
F2:8619	TAPMPDFFLLLVLKGY	8 10 9 5 7 13 9 8 10 10 8 7 9 10 11 30	9.65E+04
F2:8586	AFALVPVPNFAPTPALSL	5 6 7 9 9 7 8 5 6 6 7 12 7 6 8 13 15 18	9.65E+04
F2:15538	VAVTLVNY	25 28 41 37 39 37 37 67	9.66E+04
F1:13953	DAVTGN(+.98)PHLLC(+57.02)VPA	24 23 45 21 17 44 14 10 31 40 45 87 33 52	9.67E+04
F3:5768	WAAPHKVVLPDDN(+.98)DM(+15.99)PYHK	5 5 6 5 5 7 8 7 8 5 10 11 11 17 7 5 5 5 14	9.67E+04
F3:8680	HKLPMQTMK	11 22 30 17 10 18 19 10 40	9.68E+04
F3:8709	FSTKVSTESK	11 10 12 12 13 14 12 14 9 24	9.68E+04
F3:5384	YANVYVKGGGK	18 18 27 81 33 28 27 23 18 14 33	9.69E+04
F1:13757	DKHLASTGLPKH	19 15 10 45 14 12 14 16 24 14 15 18	9.69E+04
F2:12149	VELSKAQ(+.98)N(+.98)HKASLPL	12 20 48 14 11 12 12 10 5 11 10 11 28 32 34	9.69E+04
F2:12899	SWGVLGGMFN(+.98)TN(+.98)ELKLNL	8 8 7 8 9 7 8 5 7 7 7 6 10 8 7 8 7 18	9.69E+04
F2:4562	GHM(+15.99)PTSTYY	12 7 18 15 18 21 30 41 96	9.70E+04
F2:4542	NPTAM(+15.99)LSC(+57.02)Y	22 18 27 20 17 19 17 21 90	9.70E+04
F1:5235	DSSVAN(+.98)DN(+.98)N(+.98)APC(+57.02)L	15 10 11 11 11 11 16 15 15 10 7 9 24	9.70E+04
F3:6303	VYAC(+57.02)EEHAK	98 99 99 98 98 65 24 38 92	9.71E+04
F3:6385	YVAC(+57.02)EAHEK	51 51 93 91 92 41 14 32 44	9.71E+04
F2:14550	ASQNVTMAVAW	23 22 25 29 37 28 14 24 30 90 97	9.71E+04
F2:14577	QFPPVVM(+15.99)SAW	16 15 14 14 16 15 16 15 68 91	9.71E+04
F2:7081	LVFLN(+.98)M(+15.99)ATKSYPGMQ(+.98)W	11 9 11 14 11 10 12 15 18 61 11 7 7 5 11 26	9.71E+04
F2:7617	NKGNYEQL	33 34 37 39 55 73 57 95	9.73E+04
F1:11776	DSTYRVVSVL	21 22 19 16 14 26 45 51 65 80	9.73E+04
F3:5781	FAWAQASVYM(+15.99)K	18 17 25 70 24 15 15 15 14 16 38	9.73E+04
F2:13150	ASAHFGPLENNW	12 13 18 10 17 11 14 28 19 10 12 32	9.73E+04
F2:7696	AASN(+.98)SSPRC(+57.02)TNHAVGW	17 15 16 16 18 15 11 12 13 18 12 6 12 18 82 96	9.75E+04
F1:9911	DAAAPDNSTSAQRLGKKKTKC(+57.02)SGKGKM(+15.99)QEETQ	5 5 5 5 5 5 5 5 5 5 5 5 5 5 5 5 5 5 5 5 5 5 5 5 5 5 5 5 5 5 5 37	9.75E+04
F2:14716	ESC(+57.02)TKKSSTN(+.98)SSDQKYKPTKPDDC(+57.02)DVVVSM(+15.99)PNM(+15.99)	5 5 5 5 5 5 5 5 5 5 5 5 5 5 5 5 5 5 5 5 5 5 5 5 5 5 5 5 5 5 5 5 7	9.75E+04
F3:5783	WGPATPPVSYSQ(+.98)SVN(+.98)N(+.98)DKSK	9 7 8 10 10 8 10 15 16 11 11 43 62 46 18 10 11 10 21 49	9.76E+04
F1:15453	DEQGPVGSTKSGAPDTP	21 38 18 12 14 68 15 15 14 14 15 12 13 8 11 7 14	9.76E+04
F1:15435	DQ(+.98)QPGVMKNGSLPSPS	14 16 14 9 10 37 6 8 8 7 8 9 5 7 6 18	9.76E+04
F3:7771	VQPMGYTSESPR	18 17 15 10 15 18 21 20 21 14 11 28	9.77E+04
F2:4646	HRWFPRL	7 12 15 14 11 13 32	9.77E+04
F3:4707	ATLSSRVTVVGR	86 86 74 26 22 19 21 21 20 23 33 96	9.78E+04
F3:4729	ATLSRSVVKER	57 67 77 15 12 14 16 14 11 21 79	9.78E+04
F1:15625	DMVVSRKLLKKKGLQM(+15.99)TSC(+57.02)	9 5 6 6 7 7 7 8 7 6 7 6 5 5 5 5 5 5 12	9.78E+04
F2:9001	EWKGKTKALAY	22 15 21 17 21 21 17 15 21 75 87	9.79E+04
F2:8967	SLDLSLLRKSY	13 15 21 16 15 18 18 14 20 79 94	9.79E+04
F3:10122	EHKMVTFK	21 7 16 9 15 15 13 28	9.79E+04
F3:15970	VPVNPVFK	14 11 16 14 11 14 12 28	9.80E+04
F3:15993	VAPQFLPK	13 14 12 13 13 15 9 27	9.80E+04
F1:9726	DAVVHKKKS	18 11 13 13 6 12 15 16 34	9.81E+04
F1:11477	DLLLFRGRRAPHEM(+15.99)C(+57.02)M(+15.99)DVM(+15.99)TNGPAGKKVQK	5 5 5 5 5 5 5 5 5 5 5 5 5 5 5 5 5 5 5 5 5 5 5 5 5 5 5 5 5 6	9.84E+04
F3:5419	WEM(+15.99)LQKK	16 21 15 15 14 14 28	9.88E+04
F2:6640	WHC(+57.02)YNKF	15 7 15 14 14 15 30	9.88E+04
F2:14738	APSRFFRWKN(+.98)KQGPASL	12 10 15 10 10 10 8 9 8 8 8 7 6 8 14 17 23	9.88E+04
F2:5529	YPKPLSEQL	24 19 31 18 20 18 27 18 51	9.89E+04
F3:15640	DEC(+57.02)C(+57.02)DNNHKKKC(+57.02)WYK	11 12 8 8 12 8 9 5 9 10 8 5 5 5 12	9.89E+04
F3:5372	VPVHEPTAR	15 18 18 7 22 13 16 12 59	9.90E+04
F3:16017	AFQTSGFGNGC(+57.02)AER	10 9 10 10 11 11 11 9 11 10 10 12 31 41	9.90E+04
F2:6539	SSHAM(+15.99)M(+15.99)DGHVSSY	29 25 11 19 18 14 18 11 8 23 39 94 98	9.91E+04
F1:7549	DHRPQ(+.98)HTPGNAPVSSLGERAGYG	12 5 8 8 15 8 12 8 9 11 15 19 25 17 12 17 66 73 73 49 11 11 20	9.91E+04
F1:5702	DAPTVDGNHTVAAC(+57.02)	21 17 18 24 22 25 13 17 11 17 14 16 73 94	9.92E+04
F1:5728	DAPTVRKNN(+.98)HDC(+57.02)	19 12 12 16 15 12 12 14 12 6 28 91	9.92E+04
F2:7019	SPN(+.98)QTSKGY	17 12 19 60 71 27 27 23 35	9.93E+04
F2:8692	GPVNDC(+57.02)EM(+15.99)DDPGVY	25 24 31 21 26 18 25 17 24 25 16 21 80 95	9.93E+04
F2:7283	QDDQ(+.98)C(+57.02)DSGKKKVLKL	8 13 14 9 10 15 11 10 16 14 8 7 8 7 21	9.93E+04
F2:14880	TFRMDLYTLFGTL	9 8 8 5 15 12 10 9 10 7 7 9 24	9.93E+04
F2:14911	GMPPGPNLYVWYAL	8 5 9 10 10 8 10 13 11 9 8 8 8 21	9.93E+04
F1:15364	DMMC(+57.02)DFYPR	37 19 26 45 63 95 96 97 98	9.94E+04
F3:4974	EEPDMALQ(+.98)NK	40 35 18 26 10 21 56 73 33 77	9.94E+04
F3:4994	ENPC(+57.02)NGSRNK	18 11 10 12 11 10 12 11 19 48	9.94E+04
F3:6492	APKM(+15.99)GSDSLPK	10 8 11 11 10 10 18 11 11 7 22	9.94E+04
F2:7950	SSM(+15.99)VLLNGF	94 86 35 22 24 28 51 90 98	9.97E+04
F1:8066	DALKGEWKV	21 15 22 25 31 61 35 23 40	9.98E+04
F1:7083	DHRYHGNELKPVLM(+15.99)GKY	11 5 8 8 5 7 8 12 8 7 7 8 10 7 5 6 16	9.99E+04
F2:6929	QAYEN(+.98)LVDL	45 56 95 96 90 85 29 32 48	1.00E+05
F2:14226	EAPSAMLN(+.98)LN(+.98)SLLAKN(+.98)L	35 28 28 24 21 15 39 45 57 96 97 95 95 79 23 19 40	1.00E+05
F1:6414	DLAN(+.98)PMVSYVAC(+57.02)	21 16 15 18 21 13 21 24 26 31 87 95	1.00E+05
F2:4898	GPGVLQNVAAPKY	35 35 77 17 15 13 13 14 14 11 10 15 79	1.00E+05
F1:7985	DETPPVGLKNAPAWTVT	13 10 6 7 16 57 12 13 11 12 14 10 16 24 45 14 27	1.00E+05
F1:4752	DYLEKPAATM	21 23 17 18 10 9 12 14 20 21	1.00E+05
F1:9696	DKRELTKKKPALPAC(+57.02)D	10 6 7 11 8 13 43 52 44 12 7 7 5 6 6 22	1.00E+05
F1:9049	DLM(+15.99)MPRLNFRWRKN(+.98)	15 13 13 6 8 11 21 18 18 11 11 10 11 26	1.00E+05
F2:16047	APDQC(+57.02)GM(+15.99)MLLLLLKLVLVC(+57.02)TC(+57.02)C(+57.02)C(+57.02)M(+15.99)	7 5 8 5 5 5 5 5 5 5 5 5 5 5 5 5 5 5 5 5 5 5 5 10	1.00E+05
F2:13318	VSPAAVFY	31 38 45 59 49 51 93 97	1.01E+05
F1:7008	DGVLLSKA	28 18 29 41 91 89 34 52	1.01E+05
F3:15766	YYKLLR	15 15 18 26 26 37	1.01E+05
F1:6793	DRRSLKSE	26 15 16 15 18 19 18 50	1.01E+05
F2:7717	HTVEAGPTGM(+15.99)	9 16 21 41 28 21 16 15 14 37	1.01E+05
F1:9302	DNAPAAVLM(+15.99)SMLKAHAR	19 22 26 18 21 24 69 18 11 9 5 10 41 16 6 12 27	1.01E+05
F1:5555	DVGFDSVGGFPV	24 26 18 19 26 15 16 15 18 18 14 34	1.01E+05
F3:15619	SGSM(+15.99)M(+15.99)ANVGM(+15.99)R	13 10 14 15 18 15 13 15 16 25 54	1.01E+05
F3:15735	AKKPQQR	14 14 15 11 15 19 40	1.01E+05
F3:6717	FFLAAPNM(+15.99)K	16 15 21 21 17 13 15 14 32	1.01E+05
F3:15591	SFGSGDC(+57.02)M(+15.99)GVR	15 15 18 21 14 19 12 14 10 15 38	1.01E+05
F1:9939	DRTHSPYANPARPLLLY	13 8 10 5 10 8 12 10 9 7 10 8 7 12 27 50 91	1.01E+05
F1:6772	DVKRYVNP	18 12 14 12 14 14 12 23	1.01E+05
F3:4990	SHFGFM(+15.99)TM(+15.99)TQPK	15 7 14 10 12 12 12 11 10 11 11 41	1.01E+05
F1:11002	DRSGLC(+57.02)VVVHVVRNNVQ	14 10 13 10 12 11 13 13 11 6 11 8 6 6 7 11 61	1.01E+05
F2:7605	SPASQPVGHVKKAL	15 11 17 15 12 10 11 9 5 10 10 8 8 22	1.01E+05
F2:7144	NPSAVNHPQQRPLL	11 9 15 14 11 10 5 8 10 9 8 7 10 23	1.01E+05
F3:5010	WHQSSSNNGN(+.98)RR	9 5 10 10 12 12 11 10 7 8 8 22	1.01E+05
F1:8944	DFKNN(+.98)VVYYM(+15.99)WSTM(+15.99)PTM	12 10 10 9 9 10 13 15 14 13 9 6 6 6 5 9 12	1.01E+05
F1:9962	DPWEKKRRLLTTPTGW	12 6 9 15 12 11 9 8 11 12 8 7 5 6 5 16	1.01E+05
F2:16176	VSERHNSLEM(+15.99)MESTTLQNM(+15.99)	11 10 17 7 5 9 11 10 12 7 5 14 8 7 7 7 6 7 18	1.01E+05
F2:17104	QTDTALLRKPKKHNLAMW	8 8 15 8 7 9 10 9 10 8 10 7 5 6 7 5 5 14	1.01E+05
F2:13457	SEC(+57.02)C(+57.02)C(+57.02)C(+57.02)AGC(+57.02)C(+57.02)MNRAKNKRRSYKEPKL	5 5 5 5 5 5 5 5 5 5 5 5 5 5 5 5 5 5 5 5 5 5 5 5 5 10	1.01E+05
F2:15451	APKGLTQSPASL	21 15 21 19 28 18 21 73 28 38 39 40	1.02E+05
F2:7249	SNSHWGHSSSSSGGY	15 14 14 7 15 15 10 22 23 18 25 34 78 72 72	1.02E+05
F2:15473	TGPRRQSPASL	12 10 11 18 21 21 65 21 27 32 37	1.02E+05
F1:6864	DLLLYAL	21 16 20 18 14 14 32	1.02E+05
F2:12246	WLFMVSVAALSFAHVF	27 27 73 14 14 12 11 11 12 12 9 10 21 5 10 23	1.02E+05
F2:17076	YEGFTTPQ(+.98)N(+.98)TVGLC(+57.02)Y	11 16 10 14 15 15 10 10 11 11 10 8 12 21 90	1.02E+05
F2:12734	APPLAHSGRSLVVNHATTVF	12 10 12 14 11 6 10 9 10 10 11 11 8 8 5 10 15 19 67 83	1.02E+05
F1:6393	DKVQNLPN(+.98)RGQ	18 12 14 13 13 14 9 11 9 9 55	1.02E+05
F1:9123	DFNRKEMSSTPPASPVNRHC(+57.02)	11 8 9 8 10 17 7 17 20 18 12 11 12 29 6 7 7 6 5 71	1.02E+05
F1:6416	DLRLHEC(+57.02)AKK	17 12 11 14 5 17 11 10 10 25	1.02E+05
F2:13310	VGEQ(+.98)LQTTGRAAPN(+.98)VPSETL	8 6 14 8 9 8 9 8 7 9 11 15 35 10 8 6 9 16 12 32	1.02E+05
F3:5101	N(+.98)PLGC(+57.02)AAWTNHK	10 8 13 10 12 11 11 11 9 9 5 21	1.02E+05
F3:14540	HGKC(+57.02)C(+57.02)NEKPPTTTVVFFR	5 5 7 7 7 6 10 7 5 5 7 6 8 8 6 5 5 13	1.02E+05
F1:7078	DFWANTVPFC(+57.02)MVHANNALPYG	8 6 7 6 7 10 9 6 6 6 5 5 5 5 5 5 5 7 5 6 12	1.02E+05
F3:9144	SAGM(+15.99)TAGHLVPHPWC(+57.02)N(+.98)KHSMFLK	5 5 6 7 6 5 5 5 7 7 5 5 5 5 5 5 5 5 5 5 5 7 21	1.02E+05
F3:10649	ELVTKAASPASLSLSPN(+.98)AR	59 49 52 49 45 48 54 96 96 96 95 96 95 95 95 75 35 43 95	1.03E+05
F2:9461	YN(+.98)LPLGVDYPARF	90 88 45 23 25 18 21 39 37 72 34 34 62	1.03E+05
F1:6762	DPDHFWSKTPVTGFGQKAAC(+57.02)	17 10 21 8 15 18 30 45 45 29 27 16 10 14 66 60 14 15 24 82	1.03E+05
F1:9177	DKRDWFRKPR	21 14 15 23 15 15 15 21 73 67	1.03E+05
F3:8153	TTLMFKFNC(+57.02)R	28 30 32 13 21 68 15 11 14 35	1.03E+05
F3:14415	GFSKYAEMM(+15.99)PPYFPR	9 10 12 13 14 15 22 7 12 9 9 13 17 71 90	1.03E+05
F2:8614	TLAQ(+.98)SSKPTQAHTGY	18 21 20 14 12 12 11 8 10 10 10 5 11 23 91	1.03E+05
F2:5342	NTNALANTL	14 13 15 15 19 23 17 12 30	1.03E+05
F2:11792	C(+57.02)LLQHLAPGC(+57.02)GVWLQY	20 21 21 14 7 15 15 12 14 19 10 9 8 10 11 71	1.03E+05
F2:5367	SQNALASQL	13 13 14 15 18 21 16 12 29	1.03E+05
F2:5033	KGPPVPSC(+57.02)NN(+.98)N(+.98)PVREY	13 10 11 11 12 11 14 11 10 10 10 9 9 8 20 86	1.03E+05
F3:9608	KRGSVLANLPPK	15 12 14 18 21 20 17 14 14 9 10 25	1.03E+05
F2:5001	SAKGNSM(+15.99)QATNSTVVVGY	10 9 11 10 12 10 10 10 9 9 9 8 9 10 11 14 26 91	1.03E+05
F1:9750	DQPKRKHC(+57.02)MAANNGKVVASSY	11 8 7 10 12 20 10 14 6 12 10 9 8 7 32 10 7 8 43 10 21	1.03E+05
F1:8110	DSM(+15.99)RRSGDDN(+.98)ESD	14 10 11 9 9 10 7 14 13 8 12 7 27	1.03E+05
F1:8347	DPGQNDN(+.98)C(+57.02)FRARLKL	12 6 8 10 10 14 9 8 8 7 7 7 10 9 25	1.03E+05
F1:9286	DPGRC(+57.02)QRKVLKHL	14 7 8 9 10 10 8 10 10 9 8 5 21	1.03E+05
F2:10528	TGLGQPAVAQRVVKFSSPGC(+57.02)DN(+.98)W	5 5 8 5 5 5 6 5 5 6 6 5 5 5 5 5 5 5 5 5 8 7 17	1.03E+05
F3:8885	VYMARMGQQDGPVEGPPQKGHR	8 7 5 6 5 5 5 6 6 10 5 5 6 8 5 5 5 5 5 5 5 11	1.03E+05
F1:6819	DGVVTKSF	45 49 72 96 95 91 91 95	1.04E+05
F1:10123	DNTVNLKGTF	40 60 79 70 88 88 38 26 79 91	1.04E+05
F1:6801	DGVVTKSF	37 32 54 92 92 49 44 93	1.04E+05
F3:4892	ATFPVAEEMLR	90 88 35 21 27 26 37 31 10 23 83	1.04E+05
F2:7560	FTGPLANMVLKTGAAM	28 30 84 83 25 17 18 9 19 77 72 18 15 70 48 52	1.04E+05
F2:7091	VVQGEFTN(+.98)VVSSY	16 15 17 16 79 19 15 15 16 20 38 91 97	1.04E+05
F1:7082	DRKSLFQNGKQGSGT	19 18 21 22 26 14 12 12 48 15 17 30 50 41 61	1.04E+05
F1:10149	DNTVGLGKSAF	24 28 45 45 21 20 18 22 15 14 31	1.04E+05
F1:13912	DGRSLSLSLSAPSPLPVSPN	12 8 9 10 14 26 35 30 28 23 27 23 15 9 10 7 10 51 10 24	1.04E+05
F2:8672	FTGC(+57.02)GHATGVYEFVSSY	10 9 9 11 10 6 12 10 7 9 10 14 8 9 15 73 85	1.04E+05
F1:15295	DADRAPWRGQLVEKVTH	18 13 20 12 14 10 13 12 10 13 14 10 15 13 67 23 23	1.04E+05
F3:6000	LTKTFVC(+57.02)NPMTK	11 10 12 13 14 12 11 10 7 6 21 41	1.04E+05
F2:14742	YARVHRQNKN(+.98)FL	13 12 14 15 7 10 8 7 7 12 16 35	1.04E+05
F2:12915	FGPVGSWNPLHNL	15 11 11 12 10 14 12 11 8 11 5 11 30	1.04E+05
F3:9115	RHKLDQ(+.98)Q(+.98)STQ(+.98)AK	9 5 12 15 18 10 9 8 7 7 8 20	1.04E+05
F3:11154	DFALYYC(+57.02)QQR	51 39 52 70 94 96 97 91 94 99	1.05E+05
F1:4418	DMVLYTA	30 14 26 40 81 93 95	1.05E+05
F1:4433	DMVLYTA	28 11 22 38 81 90 92	1.05E+05
F1:6218	DYLLYSMVYAC(+57.02)	31 37 38 28 23 23 15 29 30 86 97	1.05E+05
F1:8555	DGYKKKLLGHKY	25 26 32 29 26 28 43 48 18 8 21 86	1.05E+05
F1:8583	DLRFLQLVAVLY	22 18 17 21 77 22 21 18 15 18 39 91	1.05E+05
F3:10843	TLENSLLAPSLSLSGEPR	16 16 24 15 15 18 18 14 10 15 77 66 77 37 10 16 8 23	1.05E+05
F1:12100	DNNPGC(+57.02)HFLN(+.98)SC(+57.02)TM	20 14 15 12 14 15 7 13 15 12 14 21 85 87	1.05E+05
F3:5880	SFDNPMYDM(+15.99)PDM(+15.99)K	18 24 76 14 9 8 40 20 11 7 14 10 30	1.05E+05
F1:8121	DALQC(+57.02)YTTWANGSQ	24 25 27 21 17 15 14 14 14 12 12 10 13 73	1.05E+05
F1:14800	DVPM(+15.99)KTTMSLPVPM(+15.99)	15 12 10 15 21 23 23 11 18 21 13 14 10 27	1.05E+05
F3:5613	KRPQNGER	12 11 11 13 13 10 18 27	1.05E+05
F1:4806	DAFYTSLLGS	17 11 12 12 11 11 14 13 11 31	1.05E+05
F3:14822	LTMMAKVMHGAKAFYYPN(+.98)GM(+15.99)R	12 10 6 6 10 10 10 6 5 7 8 8 9 11 57 57 6 7 5 7 15	1.05E+05
F2:16179	HM(+15.99)QANPPPDLHSKHKW	6 11 12 12 14 11 10 8 17 14 5 12 12 5 12 29	1.05E+05
F3:5902	HPMWESSMNMC(+57.02)GR	7 10 7 10 16 12 14 7 10 5 9 8 23	1.05E+05
F2:15122	NNALFAYPLADLTSY	10 10 12 12 10 10 10 8 15 9 10 8 7 8 19	1.05E+05
F2:12957	NLLGMMKGFAAGVPMNTNL	8 9 13 9 5 5 10 10 10 9 11 26 8 5 5 7 7 9 29	1.05E+05
F2:16203	FWHLVM(+15.99)NPTNKKNFM(+15.99)	10 8 5 10 10 11 9 6 8 8 7 7 7 7 18	1.05E+05
F3:10444	RSGSPM(+15.99)WYQ(+.98)LGR	32 33 30 33 28 39 94 97 97 97 98 99	1.06E+05
F2:7548	HGGTLEPY	19 33 45 55 65 80 97 99	1.06E+05
F2:5798	SSREAVSSY	60 35 29 40 34 66 89 100 100	1.06E+05
F1:7945	DPSLGVTKSM(+15.99)YVPPC(+57.02)	32 29 41 41 32 44 95 97 95 84 25 22 20 29 90	1.06E+05
F1:5723	DPMKMSVSSY	25 15 12 26 24 49 72 92 100 100	1.06E+05
F1:5614	DQRNVLVNTK	29 21 21 26 40 61 57 46 88 93	1.06E+05
F2:15017	GTKM(+15.99)VTSMAAW	16 19 20 20 21 23 27 20 37 91 97	1.06E+05
F3:5374	FSSKLYR	15 15 19 22 28 33 91	1.06E+05
F2:10425	SLPTAPVSNL	41 31 32 43 38 29 31 19 15 31	1.06E+05
F3:5405	AYSKLYR	15 15 18 19 26 31 90	1.06E+05
F2:15046	ASGEHSTRPAW	16 17 18 27 9 15 15 15 18 88 97	1.06E+05
F1:8902	DQTFKVYASGNAYVDLPLY	19 15 15 15 18 26 32 27 18 11 16 69 59 54 20 13 10 19 78	1.06E+05
F2:4680	HAQLKGPNPWL	10 18 17 18 20 71 66 19 10 12 32	1.06E+05
F2:12195	TLEPC(+57.02)SC(+57.02)GHPKW	18 21 33 14 15 14 15 15 11 15 19 79	1.06E+05
F1:4735	DHVTELYVAY	22 10 21 17 21 15 15 18 17 34	1.06E+05
F3:5789	SFDWRYDDDEM(+15.99)K	15 15 63 11 10 28 19 18 14 8 5 12	1.06E+05
F1:7060	DM(+15.99)HLLAVENLSKHSGSGT	12 13 7 14 13 10 10 18 12 51 10 7 5 10 16 34 21 38	1.06E+05
F2:12277	APLGAPNGN(+.98)N(+.98)PPSQPVLSGL	21 16 21 12 15 14 11 8 9 8 7 6 7 8 8 11 17 70 21 25	1.06E+05
F3:9372	QMVMMKDTPVTK	10 5 11 7 8 12 16 11 9 15 24 48	1.06E+05
F1:11738	DPSGFHFLLLPAL	16 11 17 11 12 6 12 14 18 18 9 10 26	1.06E+05
F1:6214	DANEM(+15.99)YVLTAL	15 11 12 19 11 10 10 11 9 9 24	1.06E+05
F1:7776	DAAFMVPLHSAWVRWQ	15 19 25 16 6 9 7 12 7 12 8 7 7 7 8 25	1.06E+05
F2:15319	LAHVLGVGM(+15.99)LGVRM(+15.99)	11 10 6 12 15 10 11 9 10 11 8 10 9 25	1.06E+05
F2:12696	SRKVSKSSQ(+.98)QQPHF	9 8 10 11 14 14 15 17 10 7 8 6 5 23	1.06E+05
F1:6436	DAVKGPM(+15.99)SSVSM(+15.99)VHGKQ	11 9 9 8 7 7 9 11 12 44 10 8 7 5 5 7 19	1.06E+05
F1:6410	DPHLPAKMVDM(+15.99)HASPGA	11 6 5 10 7 12 14 7 8 11 8 5 8 10 8 8 22	1.06E+05
F1:8928	DEDDSPLPLGKKPPLGPC(+57.02)ND	9 9 10 10 7 6 10 8 10 5 7 8 6 5 7 5 5 5 5 19	1.06E+05
F2:10385	TMYKVNHMPAKKFGNQTFDSLPGSTTM(+15.99)SNSY	5 5 5 5 5 5 5 5 5 5 5 5 5 5 5 5 5 5 5 5 5 5 5 5 5 5 5 5 5 5 25	1.06E+05
F2:7889	GPGTLRGAM	94 89 80 25 26 33 78 46 65	1.07E+05
F3:7381	GPGVVQWK	26 22 30 45 62 50 90 95	1.07E+05
F1:6190	DHPVGAGLSSVPTK	30 14 26 34 32 39 46 71 96 93 40 31 82 89	1.07E+05
F2:4894	NKRYQ(+.98)DELVWL	18 18 19 21 29 92 90 80 24 21 41	1.07E+05
F3:14564	NSHYN(+.98)TWK	21 21 15 83 82 26 20 44	1.07E+05
F2:7861	GPLASRGAM	51 43 76 22 21 21 20 25 35	1.07E+05
F1:7738	DVSFKGGPDLTKT	15 10 11 14 23 18 14 50 28 14 12 14 29	1.07E+05
F1:15445	DRKKPKQ	21 12 15 14 12 17 32	1.07E+05
F1:15424	DVARALRV	19 12 14 12 13 15 10 28	1.07E+05
F2:7250	M(+15.99)M(+15.99)YLKLLRL	12 12 13 15 12 14 14 10 28	1.07E+05
F2:12436	QLGEYM(+15.99)PVPLWL	16 18 12 21 12 11 9 12 8 12 10 28	1.07E+05
F3:15225	WEMPN(+.98)YYR	13 19 8 10 12 13 11 24	1.07E+05
F1:5200	DYWVSGPASYVGST	18 20 14 11 11 10 9 13 14 13 13 11 10 22	1.07E+05
F1:9347	DLQVKMC(+57.02)NTTLWHYP	15 14 14 12 11 6 11 11 14 14 10 8 5 11 21	1.07E+05
F2:8582	VHPPVPVFRAAPPGLASL	10 5 8 10 14 9 11 11 11 12 12 8 9 10 12 12 12 21	1.07E+05
F2:12453	NRRWFKRRWRRRLM(+15.99)MC(+57.02)RRY	9 6 7 8 10 10 9 9 10 9 8 10 16 16 14 8 7 8 21	1.07E+05
F2:15187	QWTTQ(+.98)KPKFGMKGSHKAM(+15.99)	7 6 7 7 8 9 6 7 6 5 5 7 5 6 5 5 5 14	1.07E+05
F3:7648	NDFYPR	83 95 97 97 99 100	1.08E+05
F3:3897	FTDLGHPGQAPR	29 25 37 29 23 19 83 63 49 84 73 82	1.08E+05
F2:14933	EWLALAVLYEM(+15.99)PAEL	34 21 31 39 50 90 93 94 85 38 19 14 21 30 39	1.08E+05
F2:5153	GPTHGKLGPPLNW	90 82 27 9 17 32 45 74 66 11 12 11 26	1.08E+05
F2:8330	NTLSKKASFY	18 18 60 54 27 19 21 24 31 85	1.08E+05
F2:4999	THSTTDGSGQALN(+.98)RGY	17 8 21 30 28 28 16 23 22 20 16 49 13 12 54 88	1.08E+05
F1:12590	DVGRKTVVSPVFLFPSP	15 10 10 10 12 15 16 15 12 9 13 15 15 16 71 40 50	1.08E+05
F3:8408	TPSSWFLKNNAFLFK	11 8 12 12 14 18 21 16 16 19 11 10 12 18 85	1.08E+05
F1:8333	DFEQGRKQRSQAS	18 12 22 12 10 10 11 11 12 20 52 12 27	1.08E+05
F3:10670	ATVKN(+.98)FPQWSHTN(+.98)WTK	10 10 10 11 10 10 8 9 10 10 5 9 10 54 18 37	1.08E+05
F3:6481	RPRVRVM(+15.99)M(+15.99)C(+57.02)MK	10 9 12 13 12 15 18 18 13 7 24	1.08E+05
F3:8441	TGKWWYTM(+15.99)KMAHKFM(+15.99)RR	9 8 10 11 10 10 11 10 9 5 15 12 52 10 9 10 29	1.08E+05
F1:13734	DDM(+15.99)GC(+57.02)KHLVMLK	17 16 12 10 14 12 6 14 10 6 11 24	1.08E+05
F1:12475	DMKKEVLRKASSEM(+15.99)PPGPAGARLVGGYQAH	5 5 5 5 6 5 5 5 5 8 8 6 6 5 5 5 5 5 5 5 5 5 5 5 5 5 5 5 5 5	1.08E+05
F2:5111	DLGC(+57.02)LNGLGSGGSRL	26 19 16 18 21 25 35 60 93 91 73 22 27 31 60	1.09E+05
F1:5701	DYLFGPTMLGAC(+57.02)	28 31 25 18 18 21 25 11 17 15 79 95	1.09E+05
F1:9192	DSYPNNSVSSYLA	22 33 76 12 12 14 18 19 20 23 31 29 40	1.09E+05
F3:9546	TVRSSSGNDSEVASSVPTK	10 9 10 10 11 12 9 10 15 10 18 10 10 61 71 18 13 26 55	1.09E+05
F3:6113	GPSGDVGPGVAK	22 19 21 12 22 14 12 12 12 14 15 41	1.09E+05
F3:11136	ATSGRELPAPAAQN(+.98)GR	18 15 14 11 10 19 15 9 12 12 15 10 9 10 14 82	1.09E+05
F1:11074	DSKTLKNSQGN(+.98)LSLN(+.98)KLLLTM	12 8 9 10 12 11 10 9 8 7 7 8 8 31 5 5 5 14 63 14 15	1.09E+05
F3:16548	LPVSWTTRRQ(+.98)M(+15.99)EPK	10 7 10 10 12 10 9 8 9 8 8 12 6 23	1.09E+05
F1:14766	DPPPSVWAKAAFFAPKV	13 8 8 7 9 9 10 11 9 8 8 7 7 8 7 9 21	1.09E+05
F1:10399	DMMVHLVLVKLVVVMNN	12 6 6 10 5 10 8 9 7 7 8 8 9 7 5 6 15	1.09E+05
F2:9325	VSSSLSQRRHF	41 49 96 95 93 90 27 21 17 10 52	1.10E+05
F1:10888	DC(+57.02)AGPVKVVPVLQYSNK	21 18 21 16 15 18 22 38 45 85 82 75 79 74 15 13 29	1.10E+05
F3:10671	QLGLVSWNAC(+57.02)SC(+57.02)K	21 27 32 44 84 85 81 22 18 16 17 16 35	1.10E+05
F2:12403	LSGSSLHLFAGWSGTF	82 34 26 21 21 27 14 23 20 22 14 15 15 15 69 88	1.10E+05
F1:12472	DSNC(+57.02)GFNVNAH	24 17 18 18 15 17 16 16 19 80 83	1.10E+05
F1:4211	DC(+57.02)LLGGGGL	18 12 15 18 19 26 40 45 69	1.10E+05
F1:12444	DALGGC(+57.02)MESSAH	23 21 25 15 14 14 9 23 13 18 80 84	1.10E+05
F2:7042	HTRAVKKRGY	8 15 14 15 14 14 17 18 35 94	1.10E+05
F1:11195	DESEHPVLHWKK	24 32 18 24 9 14 18 20 8 15 15 35	1.10E+05
F1:8018	DNARM(+15.99)QHDDM(+15.99)M(+15.99)YGQ	21 22 21 9 8 10 6 20 20 11 12 13 12 76	1.10E+05
F1:9977	DGHPLPTLSKA	22 12 8 14 23 22 77 82 80 35 51	1.11E+05
F3:11478	ELVLTQSPFKVPSYFK	30 23 28 34 73 76 82 23 24 21 16 15 61 22 23 52	1.11E+05
F1:5704	DEQLLMEVYAC(+57.02)	25 26 19 21 21 10 26 18 21 84 94	1.11E+05
F1:10004	DSPVVPVHSKA	19 13 12 18 20 15 21 15 76 33 50	1.11E+05
F2:14916	LSSLHKQAQ(+.98)SL	23 21 31 35 12 19 21 22 18 21 57	1.11E+05
F2:9438	MYAPQELDHALWSY	8 13 15 12 15 23 15 21 7 12 14 17 79 94	1.11E+05
F3:5183	GPGMYM(+15.99)DK	16 17 21 14 20 18 24 33	1.11E+05
F3:5166	EC(+57.02)AYESR	23 15 19 16 22 15 28	1.11E+05
F1:9111	DNASVHKRSGDMPM(+15.99)Q	21 24 30 18 15 7 14 11 12 10 17 6 8 11 67	1.11E+05
F1:9271	DPVGKAFM(+15.99)MAYL	15 10 16 13 16 21 13 12 7 15 20 40	1.11E+05
F1:5238	DKRQSVKMN(+.98)	21 14 14 15 14 14 16 8 32	1.11E+05
F1:5209	DTRTC(+57.02)ELLV	18 12 12 13 12 19 14 12 26	1.11E+05
F1:6175	DNAC(+57.02)N(+.98)MN(+.98)YEK	18 14 13 12 11 6 11 10 15 23	1.11E+05
F3:11209	TGVTTKFFGVR	12 10 13 13 14 15 14 12 9 10 23	1.11E+05
F1:9136	DNALM(+15.99)GM(+15.99)NQGNPAPVQ	14 17 26 24 14 8 9 8 8 7 7 6 7 5 8 20	1.11E+05
F3:6658	KQPRKPFC(+57.02)FC(+57.02)DTC(+57.02)QPMALTK	7 7 5 6 7 6 8 8 7 6 9 6 5 5 5 5 6 9 11 15	1.11E+05
F3:8798	N(+.98)Q(+.98)KEWRFPTRC(+57.02)QPC(+57.02)LVMDRAEPTR	5 5 5 8 5 5 5 5 5 5 5 5 5 5 5 5 5 6 5 5 7 5 8 21	1.11E+05
F2:8359	YTYQPANARLPL	19 16 17 19 50 20 22 78 18 18 12 33	1.12E+05
F3:6548	C(+57.02)LDDTHGR	71 18 25 24 15 8 10 28	1.12E+05
F1:9451	DSVGM(+15.99)VMTYFVSEGN(+.98)V	14 10 11 9 12 10 5 10 52 15 12 12 14 7 11 24	1.12E+05
F2:4131	HGC(+57.02)QRAM(+15.99)DY	6 10 14 14 11 13 14 18 27	1.12E+05
F2:7258	QSGPPAQNQKKKEM(+15.99)M(+15.99)	8 8 9 8 8 9 9 8 10 27 19 18 18 11 30	1.12E+05
F3:8229	C(+57.02)AEPALKFC(+57.02)NAHKWTK	9 9 18 10 10 11 10 9 8 8 7 5 7 9 18 38	1.12E+05
F2:14743	KLGRLDMPARPPQGSASPL	6 7 6 6 8 11 5 5 7 6 5 7 7 7 45 8 6 5 16	1.12E+05
F1:12517	DTPALFHAFKPKSWPHHVRFQ(+.98)FR	10 18 12 11 8 6 5 7 8 9 8 9 9 10 12 5 5 7 5 5 5 5 12	1.12E+05
F1:9478	DC(+57.02)HGQAPGM(+15.99)SMNVKGF	10 7 5 7 8 8 7 9 11 8 5 7 7 6 5 15	1.12E+05
F3:16598	RGRNLRM(+15.99)GM(+15.99)C(+57.02)GSHGKRKK	7 5 7 8 8 7 9 7 7 7 6 7 5 5 6 5 6 15	1.12E+05
F1:12493	DTAPAPWNTPPGLTTSN(+.98)KSGKSVVN(+.98)LVP	8 10 10 5 5 5 5 6 8 5 5 5 5 5 5 5 5 30 5 5 5 5 5 5 5 5 5 7	1.12E+05
F1:7270	DTKPVTKSFNR	39 30 37 88 96 97 95 87 39 39 90	1.13E+05
F3:7632	AEGTNADFVTLKK	30 40 27 29 29 30 49 92 95 93 95 94 88	1.13E+05
F1:6367	DLKKAFR	21 19 25 32 37 43 89	1.13E+05
F1:6351	DLKKAFR	22 20 23 29 35 43 91	1.13E+05
F1:14175	DTGVVLEVF	30 23 24 31 26 25 30 23 89	1.13E+05
F1:5551	DAAVHYEMTEQ	22 32 35 20 8 13 19 8 70 82 49	1.13E+05
F3:14786	QNVSPTQSRDKSTLEHK	12 11 14 14 13 32 52 76 18 24 15 15 65 69 26 14 74	1.13E+05
F1:14081	DHANGNSDC(+57.02)	63 10 22 22 21 18 16 27 83	1.13E+05
F1:14058	DHAGGGGSGDC(+57.02)	60 8 18 15 16 20 56 17 12 28 82	1.13E+05
F1:14151	DSALVVVEF	23 17 20 26 21 18 17 28 50	1.13E+05
F3:5457	YC(+57.02)QQHEK	24 18 20 20 11 29 34	1.13E+05
F3:6277	M(+15.99)YSPPLHAVPSPK	62 17 21 16 15 21 9 15 14 9 10 8 25	1.13E+05
F1:5571	DNAGVTTEFPDQ	17 18 21 11 12 11 10 16 10 7 15 27	1.13E+05
F1:9442	DPMKPMTMPAVSNPGPQMH	14 8 6 10 8 7 12 7 9 11 12 10 8 6 7 6 11 57 70	1.13E+05
F2:15934	C(+57.02)WMYMC(+57.02)LNF	18 12 8 14 7 12 14 10 25	1.13E+05
F1:8507	DN(+.98)RERSNGSVVKMVGM(+15.99)Q	43 9 8 14 8 9 10 9 10 10 10 8 5 7 5 7 17	1.13E+05
F2:15909	APTM(+15.99)FMFAN(+.98)MM(+15.99)	11 9 14 12 11 5 10 10 9 5 22	1.13E+05
F3:7951	HVNNVDDDRAKVLDVLVHC(+57.02)M(+15.99)GC(+57.02)TK	5 6 7 7 6 10 11 14 7 6 6 6 7 9 5 7 8 5 7 6 5 9 50 48	1.13E+05
F1:14887	DVGPMQESVLVFRSC(+57.02)KM(+15.99)N(+.98)DQSAPSP	12 26 18 5 5 5 8 6 8 8 6 7 5 7 7 6 5 5 6 5 5 34 5 5 11	1.13E+05
F3:15290	TTWWGN(+.98)KVVAPEC(+57.02)PSTGKVTTGR	10 9 10 10 5 6 6 6 7 6 5 10 7 5 6 6 5 7 30 6 5 5 16	1.13E+05
F1:9038	DFARRKRNVHHLTM(+15.99)YQ	11 7 8 7 7 8 7 8 8 5 5 7 6 6 6 15	1.13E+05
F3:14904	SLDLN(+.98)SLLAEVK	45 55 98 96 95 93 94 95 89 90 95 100	1.14E+05
F2:6597	DLKTRTF	94 94 95 54 39 46 94	1.14E+05
F2:8021	SYLDKNL	49 49 92 92 82 34 49	1.14E+05
F3:16554	LLLYDTASR	35 70 94 81 84 27 23 27 82	1.14E+05
F2:16007	EPDFALESLYY	72 49 68 55 48 31 33 26 46 95 98	1.14E+05
F3:4817	ATAEM(+15.99)MR	90 86 35 39 28 22 91	1.14E+05
F3:16469	LLLYDSATR	37 73 93 91 90 28 24 23 48	1.14E+05
F3:4838	ATEAMM(+15.99)R	86 82 46 27 17 34 90	1.14E+05
F3:16507	LLLYDGTTR	35 73 93 80 80 21 22 21 41	1.14E+05
F2:8274	LTPGTAAVDTSGKYF	33 26 22 21 22 22 26 86 95 92 51 19 18 19 80	1.14E+05
F2:6588	AATPKKKGLPDPVVY	17 17 20 17 22 26 35 35 88 72 27 14 20 39 94	1.14E+05
F1:4469	DPRTKSTT	22 14 17 19 23 22 18 39	1.14E+05
F2:5104	SSPPNLEHDPAAGYADSY	18 16 11 10 12 14 18 6 16 8 11 10 8 11 14 30 83 96	1.14E+05
F2:12287	FQLTQ(+.98)ASKVMM(+15.99)DW	15 15 24 16 14 15 15 15 14 7 12 27 85	1.14E+05
F1:4487	DFVVLQNA	20 15 19 21 25 16 12 27	1.14E+05
F2:4638	APLKTKW	15 11 18 14 15 15 31	1.14E+05
F2:5832	GN(+.98)VVTYM(+15.99)SQTPAAL	10 12 15 18 30 14 14 19 18 15 11 12 11 29	1.14E+05
F1:4644	DHVAHFHLAY	26 6 12 13 6 15 8 17 16 33	1.14E+05
F1:9065	DNALQN(+.98)NQYDFAMW	19 19 23 18 14 14 11 11 11 16 12 11 5 24	1.14E+05
F1:4627	DNRAMRGRHP	51 11 11 10 5 9 11 11 6 21	1.14E+05
F1:13777	DFSTN(+.98)LMLKKPPLM(+15.99)EVYPR	14 15 12 9 9 10 5 18 17 11 9 14 61 9 11 8 10 8 21	1.14E+05
F1:9193	DRGHKLGVYAKTSSHRG	12 9 9 5 9 10 8 11 10 9 9 9 12 11 5 6 14	1.14E+05
F3:9429	SAHVNPRPGRPNGYR	9 9 5 11 11 9 10 7 8 8 6 8 6 8 18	1.14E+05
F3:9176	NSWYPR	74 33 40 94 99 100	1.15E+05
F3:10454	LGAGLSVWGSGC(+57.02)AQK	25 19 28 27 32 21 18 22 81 85 23 25 25 31 94	1.15E+05
F2:17231	GDLVLTQSAPSL	13 26 37 35 26 18 15 19 24 24 33 33	1.15E+05
F2:7468	SKKTSKTKKY	20 18 18 16 14 14 14 16 21 84	1.15E+05
F2:17211	DGLVDKVSAPSL	21 14 30 21 19 10 11 16 18 17 23 30	1.15E+05
F1:6739	DKWQMLGKPE	20 14 16 15 7 17 14 15 11 43	1.15E+05
F2:4355	QEVNRGRM	14 22 19 15 12 11 11 17	1.15E+05
F2:5082	MHC(+57.02)ERLFKL	7 7 15 23 13 15 13 11 28	1.15E+05
F2:7860	M(+15.99)YM(+15.99)EC(+57.02)C(+57.02)LLHLL	10 10 11 18 11 10 12 12 5 10 25	1.15E+05
F2:10361	AKQ(+.98)DLARLL	76 82 92 95 78 67 37 33 52	1.16E+05
F2:3803	SSSAGEC(+57.02)Y	81 98 96 86 28 44 29 55	1.16E+05
F2:4862	GPALHLLGPLYAY	89 81 39 30 15 48 56 79 66 21 17 21 82	1.16E+05
F2:5021	VTAAPFM(+15.99)FAF	34 46 93 93 73 27 22 20 20 41	1.16E+05
F3:3862	QYHGKLFMSK	18 22 67 93 95 37 18 8 14 31	1.16E+05
F1:7477	DM(+15.99)LVFSKTVPTPQ	21 16 22 22 28 35 44 48 46 29 18 12 73	1.16E+05
F2:5152	ANPPSAC(+57.02)M(+15.99)	65 21 20 18 24 25 24 48	1.16E+05
F1:14253	DVMLTTMYAMKKVPSLTFN(+.98)PV	16 14 10 24 25 18 7 11 11 6 10 11 13 13 79 52 79 69 65 10 26	1.16E+05
F2:4997	SLAARRC(+57.02)HM(+15.99)	17 21 28 29 21 14 15 9 35	1.16E+05
F1:10020	DKGPLRRPAN	19 12 12 11 15 12 15 44 13 28	1.16E+05
F1:9476	DARPQVN(+.98)M(+15.99)PVSQPE	22 18 16 13 17 17 15 16 14 18 18 16 11 43	1.16E+05
F1:10047	DALVVQVPVSP	19 18 22 14 12 11 11 11 23 20 29	1.16E+05
F2:9429	TLQAKTQDAVC(+57.02)L	14 15 15 15 15 14 13 19 11 12 14 33	1.16E+05
F3:7035	AHAFWGN(+.98)VN(+.98)M(+15.99)K	12 6 15 16 15 10 12 12 11 12 32	1.16E+05
F3:4008	RC(+57.02)GDN(+.98)PQMGC(+57.02)C(+57.02)R	10 10 10 18 11 8 10 7 10 17 21 23	1.16E+05
F1:9502	DAPKAC(+57.02)KM(+15.99)HSPTPE	13 9 9 11 10 10 10 12 5 8 6 9 10 39	1.16E+05
F1:14112	DEQ(+.98)RDQRLLPLFMM(+15.99)LC(+57.02)LM(+15.99)HC(+57.02)QQGAQGGPC(+57.02)TQKS	5 5 5 5 5 5 5 5 5 5 5 5 5 5 5 5 5 5 5 5 5 5 5 5 5 5 5 5 5 5 5 5 5	1.16E+05
F3:6255	APDDTVGVAK	46 40 73 79 29 26 17 16 21 88	1.17E+05
F3:8388	TTGEAM(+15.99)YELGR	44 37 28 35 18 16 68 51 65 39 66	1.17E+05
F3:6232	APDDLSQVK	35 27 44 38 22 18 18 24 93	1.17E+05
F1:6629	DLKTKAFR	23 26 27 23 25 29 30 86	1.17E+05
F1:10095	DAALTLAHQPV	30 39 49 49 45 40 22 7 8 6 21	1.17E+05
F1:6610	DLKALHPGK	24 24 23 21 25 15 21 18 41	1.17E+05
F2:4681	LTADKPNAM(+15.99)	26 24 29 29 15 11 14 12 28	1.17E+05
F2:4703	LTASPRANM(+15.99)	25 23 30 21 12 14 15 13 31	1.17E+05
F1:13985	DEPVLSPMFYV	18 22 15 23 19 13 11 9 14 13 28	1.17E+05
F1:14009	DTHLHEPSVVY	16 11 7 17 7 21 13 20 18 17 32	1.17E+05
F3:5120	SSSSTLTPEQ(+.98)PK	10 12 23 26 19 14 11 9 15 9 7 21	1.17E+05
F2:5387	KHAFAVVVVHVAM	13 7 17 15 15 14 12 13 15 6 15 20 24	1.17E+05
F1:9267	DPPTAWTGQFGMPS	19 18 13 11 11 11 10 9 11 10 9 6 10 28	1.17E+05
F1:13413	DPAPPSHLKLAHSQALF	13 11 12 8 8 12 7 16 10 10 8 5 7 6 6 7 15	1.17E+05
F3:10490	VHGN(+.98)QFATLPTPVMFTK	7 5 7 8 9 9 8 8 9 6 9 8 10 5 10 14 29	1.17E+05
F3:7013	YDSDLQSHMAM(+15.99)KQKYR	8 11 9 14 12 10 9 5 5 8 7 7 8 8 7 17	1.17E+05
F1:6958	DSKPAKQVVTRFLSRYVD	12 12 10 7 8 8 8 8 7 8 8 6 7 6 6 7 6 23	1.17E+05
F3:6985	M(+15.99)MMC(+57.02)M(+15.99)DN(+.98)RESLLLVLK	8 5 5 8 8 13 9 7 12 8 7 8 8 7 8 17	1.17E+05
F3:6957	VM(+15.99)EPVNPVVGHGPSM(+15.99)C(+57.02)M(+15.99)K	10 10 18 7 8 8 6 8 7 6 5 5 5 7 8 8 8 16	1.17E+05
F1:8993	DGKRESSLSKWMGGLSASNKKKK	10 10 8 6 14 13 15 16 7 5 5 5 5 5 7 10 6 5 5 5 5 5 11	1.17E+05
F3:9119	MHTKVSEGDDHPRPGM(+15.99)N(+.98)HVKYM(+15.99)K	5 5 5 5 5 5 9 5 8 9 5 5 5 5 5 5 5 5 5 5 5 5 15	1.17E+05
F2:8850	LTLSAKDY	98 98 99 96 49 43 62 96	1.18E+05
F2:6976	RDYQELM(+15.99)	33 49 48 45 79 99 99	1.18E+05
F2:12891	ASGNGELALTF	23 25 26 26 22 40 37 37 49 92 97	1.18E+05
F1:9819	DKGLRTVGAAPSVF	21 18 19 25 20 17 14 17 45 49 30 34 51 94	1.18E+05
F1:5198	DYQNN(+.98)MPGPPN(+.98)AC(+57.02)	26 28 20 17 16 10 15 18 15 12 21 78 94	1.18E+05
F1:6418	DLPDGVMTVSFC(+57.02)	20 17 14 29 16 15 9 18 24 24 31 93	1.18E+05
F1:5487	DQWFSYNVVH	23 16 18 18 17 17 16 14 19 60	1.18E+05
F2:15993	LSEMVFHGTGYY	17 16 39 16 19 15 8 14 15 15 18 68	1.18E+05
F2:16048	EAQ(+.98)NNASKSKYY	16 10 10 10 10 11 15 16 15 17 50 57	1.18E+05
F3:14629	GC(+57.02)LKKTPEFGSMNNVSK	10 12 18 18 17 18 14 30 65 12 12 5 10 9 10 12 41	1.18E+05
F1:11607	DVVTESFVKFGYNY	17 18 21 15 21 12 10 12 14 12 10 14 23 57	1.18E+05
F2:4933	YC(+57.02)QRWRL	15 14 16 13 15 14 32	1.18E+05
F1:9265	DVKAASLLPRPV	16 10 13 18 25 18 18 18 11 12 10 29	1.18E+05
F2:16418	M(+15.99)PPKGPPWKLVKVNQL	62 14 14 15 11 11 12 14 12 14 10 10 10 10 10 25	1.18E+05
F1:5510	DGPN(+.98)PSVPDGPKN	19 10 11 16 13 15 14 11 20 10 9 12 27	1.18E+05
F2:13895	NMC(+57.02)C(+57.02)EDC(+57.02)QQM	12 7 13 13 19 19 13 11 11 15	1.18E+05
F3:6016	GPC(+57.02)PKPLLDSK	9 8 12 10 12 8 12 12 14 10 24	1.18E+05
F3:5996	HTPRFVAPMR	6 12 10 11 11 13 14 8 6 24	1.18E+05
F2:14400	TTKPAVPSPLHM(+15.99)TM(+15.99)M(+15.99)AL	10 10 9 6 8 8 7 8 5 8 5 6 7 8 7 8 21	1.18E+05
F1:7967	DYVNSLHYRHPTAGGRPEPN(+.98)	9 5 6 6 7 8 5 7 6 5 5 7 6 5 6 8 6 10 5 14	1.18E+05
F1:7989	DKVSFNC(+57.02)GVLPRC(+57.02)GNM(+15.99)QPW	10 6 7 8 8 8 7 6 7 8 5 7 7 5 5 5 5 5 9	1.18E+05
F3:7328	LTLQ(+.98)ADESR	60 57 95 92 35 43 84 90 97	1.19E+05
F3:7354	TLLEAEN(+.98)SR	46 51 92 89 29 35 29 80 90	1.19E+05
F3:5846	ATLC(+57.02)DDDK	82 74 66 27 32 31 27 40	1.19E+05
F3:5088	TFN(+.98)EN(+.98)EK	82 80 29 31 21 33 44	1.19E+05
F3:5110	TFC(+57.02)GENR	81 79 30 19 29 21 48	1.19E+05
F1:11865	DAVHPSSSYPR	23 19 21 13 37 34 37 48 84 77 90	1.19E+05
F2:3964	APDTHNGM	78 21 41 32 16 25 18 26	1.19E+05
F2:16472	HWDSGLNPAFPPW	7 13 21 18 22 31 21 15 15 12 14 79 95	1.19E+05
F2:16499	TGSGPQ(+.98)AEVLGSHPW	18 15 21 17 15 19 19 28 19 21 14 16 12 79 92	1.19E+05
F2:4367	GPARSPAAEM(+15.99)	62 46 25 13 13 11 15 11 18 26	1.19E+05
F1:5914	DHARPPM(+15.99)DPVFRSLSPY	15 5 12 10 10 12 18 18 8 11 11 9 10 12 15 15 85	1.19E+05
F2:6538	MHAFLLLESTSGKPEGVFGKSY	5 5 8 8 10 11 10 15 10 9 8 6 8 6 12 6 8 8 7 14 81 95	1.19E+05
F1:15287	DKVFSLKYLQVM(+15.99)VMF	15 13 15 14 14 20 21 18 19 14 11 11 10 5 22	1.19E+05
F2:12499	MPEWSLEM(+15.99)TELTKVFNL	7 10 26 11 9 10 14 9 8 12 9 7 7 7 8 9 26	1.19E+05
F2:13703	C(+57.02)KKMDPQYAKLKYQPHEQSY	7 7 8 5 15 8 10 12 10 8 9 10 35 7 5 5 10 6 8 21	1.19E+05
F1:9382	DAAC(+57.02)C(+57.02)TTC(+57.02)GRYPTELKVFKTLLQ	10 14 17 10 7 6 6 6 5 5 7 8 7 9 5 5 5 5 5 5 6 7 26	1.19E+05
F3:4874	SAASLDSR	80 82 98 96 95 98 99 99	1.20E+05
F1:6918	DPVGHGAGLSTTVTKGLMLM(+15.99)	26 24 32 24 14 22 32 41 55 50 35 29 73 90 91 82 24 9 20 78	1.20E+05
F2:11984	APTFTSTTTQLPATF	39 30 39 32 28 25 27 23 21 22 38 46 65 96 98	1.20E+05
F2:7462	C(+57.02)GTPVRPQGAPLRLY	14 12 15 13 16 19 66 21 18 71 15 19 17 33 90	1.20E+05
F2:7274	HMVSSM(+15.99)RYNY	10 10 18 18 17 15 13 15 74 96	1.20E+05
F3:8152	C(+57.02)NPAQTVPTK	12 12 10 14 14 15 18 15 66 71	1.20E+05
F2:17057	YFDHDDDPLLL	17 18 34 8 21 21 29 13 18 24 32	1.20E+05
F2:17037	NAPGKFPEATAEM	15 17 21 22 24 62 12 24 18 14 12 18 17	1.20E+05
F2:7307	HMDRHVSGMAY	10 11 38 20 10 17 17 15 11 24 55	1.20E+05
F3:5727	M(+15.99)KPGFPAPAFVPSK	14 12 11 15 68 15 15 11 15 15 12 9 12 31	1.20E+05
F1:7214	DPAAGN(+.98)SYGLNPPN(+.98)	17 12 17 15 13 15 14 15 14 54 13 8 8 24	1.20E+05
F3:5441	M(+15.99)SSSSQMSM(+15.99)K	12 12 14 14 12 12 8 14 14 26	1.20E+05
F2:7549	VKYAC(+57.02)EVTHQGL	34 40 59 69 80 99 97 96 85 37 31 49	1.21E+05
F2:12158	DPDDLAW	35 21 45 55 89 95 99	1.21E+05
F2:16150	VC(+57.02)LFVSASSAKLQETNY	18 18 31 90 90 67 78 26 19 25 84 85 76 85 18 19 52	1.21E+05
F1:4347	DPQ(+.98)AKLLAC(+57.02)	26 14 21 23 25 35 61 97 99	1.21E+05
F1:4363	DPQ(+.98)AKLLAC(+57.02)	26 14 21 24 26 32 50 93 98	1.21E+05
F2:7676	VM(+15.99)APEGTM(+15.99)	28 30 82 20 30 20 29 54	1.21E+05
F2:16248	AAMVFVATSGSKLQESQY	15 16 11 22 21 57 21 15 13 12 21 76 72 63 52 12 14 43	1.21E+05
F2:5436	TTM(+15.99)TVTNPLKDPRY	12 12 13 13 13 16 14 10 14 15 74 14 18 79	1.21E+05
F1:6796	DTFRSLGVVYG	21 18 23 24 28 25 14 15 15 19 33	1.21E+05
F3:16604	TNLSSVPRVYMYN(+.98)PR	10 10 14 12 15 46 10 9 10 10 5 9 13 19 49	1.21E+05
F1:6776	DLWYRLKGY	18 14 14 13 11 14 15 12 31	1.21E+05
F2:16298	M(+15.99)DDGWQTKHETTLLLL	10 15 16 9 11 11 11 11 5 16 9 10 13 15 11 24	1.21E+05
F3:16667	Q(+.98)KPM(+15.99)YFAVLTVC(+57.02)APR	9 8 8 10 10 10 9 8 10 11 10 10 12 14 38	1.21E+05
F2:16127	STGTREM(+15.99)GRKFLNKEM(+15.99)	9 9 8 10 9 15 10 7 8 10 8 9 8 11 24 34	1.21E+05
F2:5309	YPQLLVAM(+15.99)SPANSL	10 7 10 12 13 10 10 10 10 7 9 9 9 22	1.21E+05
F1:7534	DVVPQ(+.98)HQHPHSA	14 10 12 10 11 5 10 5 7 5 8 20	1.21E+05
F2:16274	VC(+57.02)AKKKQFC(+57.02)VWFGQM	8 8 10 11 10 10 10 10 10 9 7 7 6 8 14	1.21E+05
F1:9534	DAALLMPKVLPKEDPRGDQN(+.98)M(+15.99)PM(+15.99)EQ	9 11 14 8 6 5 5 5 5 6 5 5 8 7 5 5 5 6 5 5 5 5 5 8 49	1.21E+05
F1:10330	DHWQVRRSPWNLQ(+.98)EMETRGTEFQYPQ	5 5 5 5 5 5 5 5 5 5 5 5 5 5 5 5 5 5 5 5 5 5 5 5 5 8	1.21E+05
F3:4934	YEN(+.98)ELKNR	73 75 93 94 86 32 30 89	1.22E+05
F3:4953	YQ(+.98)N(+.98)EVKQR	60 51 87 89 27 24 24 85	1.22E+05
F1:9796	DPSGAYVRVKF	34 65 61 43 48 45 33 18 14 18 86	1.22E+05
F3:5349	SFNRGESGMM(+15.99)R	71 70 21 17 14 28 65 18 10 26 90	1.22E+05
F2:5224	AAN(+.98)YLPVVDAM	21 21 23 24 29 23 29 22 26 20 27	1.22E+05
F2:16253	ASLGVVGPTNTLSKF	11 12 18 11 12 13 12 11 14 15 61 73 14 11 25	1.22E+05
F2:16278	SPPVLALPLGSHRM(+15.99)	11 19 28 26 18 11 11 8 13 8 8 5 8 22	1.22E+05
F2:5250	QQN(+.98)PQALFAF	13 12 13 10 11 11 14 11 11 27	1.22E+05
F2:12977	WGFVNMN(+.98)EGRALYY	12 10 14 13 12 6 10 17 8 8 9 10 9 22	1.22E+05
F2:8756	DPKC(+57.02)ASPNKTRN(+.98)LLNNNWC(+57.02)Y	9 5 7 7 7 7 6 9 8 6 5 6 6 7 7 5 5 5 6 15	1.22E+05
F1:15617	DTLLVVHLKLFVVVPEQWDM(+15.99)GNT	8 8 9 8 7 6 5 6 5 6 5 5 5 5 5 6 5 5 6 5 5 5 10	1.22E+05
F2:10717	DSVPGQVVPF	34 23 33 86 70 31 31 31 31 92	1.23E+05
F1:9385	DGLVRYVSKA	21 12 21 22 22 22 26 79 34 51	1.23E+05
F1:13345	DALPSPHLTKHSLSAPHGHPK	19 21 31 21 18 11 7 16 15 15 10 74 81 81 19 14 10 57 10 12 32	1.23E+05
F1:9760	DHC(+57.02)HSHSC(+57.02)SF	24 12 20 8 16 8 15 18 44 94	1.23E+05
F1:9365	DGPVRVVPTAP	21 11 13 18 17 21 30 66 23 19 33	1.23E+05
F1:10516	DAARPPLLLPSVC(+57.02)KQ(+.98)LY	23 41 32 18 14 14 25 54 45 15 11 9 9 9 7 8 78	1.23E+05
F1:8501	DNC(+57.02)DM(+15.99)VNC(+57.02)DPVNF	15 12 13 20 13 12 12 11 15 7 10 10 22	1.23E+05
F1:14228	DTGKVVPNLLSC(+57.02)LLPNLNHGC(+57.02)	12 12 8 8 8 8 7 9 14 15 11 10 18 55 7 7 7 6 5 6 18	1.23E+05
F2:15965	DKHNNGYRRFSSAHRGRF	11 7 5 8 8 9 14 10 7 7 9 19 8 5 6 6 8 21	1.23E+05
F1:9934	DQLVQWVK	40 34 59 97 94 94 91 95	1.24E+05
F2:12235	C(+57.02)LLN(+.98)NFFQNNL	43 52 96 93 88 86 30 25 24 30 69	1.24E+05
F1:9915	DAAVVQWKV	29 20 25 33 87 83 90 35 52	1.24E+05
F2:6469	YC(+57.02)QKWSAF	71 82 57 23 23 27 29 89	1.24E+05
F2:6503	YC(+57.02)DAKKTGM(+15.99)	88 84 44 27 26 31 29 22 52	1.24E+05
F3:10350	LLLYDAGTTTKPANAPR	24 67 94 86 89 76 17 17 15 18 24 14 13 14 19 25 90	1.24E+05
F2:9225	SSVAGPFVVC(+57.02)L	18 17 19 18 18 22 33 54 77 57 67	1.24E+05
F2:13641	YSSGLGPVSF	86 41 40 19 19 14 16 18 17 37	1.24E+05
F2:11791	M(+15.99)PSYTGKAPANLSQW	21 18 28 29 23 19 28 21 13 15 14 15 14 70 94	1.24E+05
F1:13531	DWVKHYQ(+.98)M(+15.99)PE	19 12 14 14 6 13 15 14 11 43	1.24E+05
F1:9807	DQLKVLFSDK	17 11 14 12 11 14 14 11 15 24	1.24E+05
F1:5503	DAHKLPYYG	18 11 6 13 14 10 14 15 27	1.24E+05
F2:9661	HPQATHPHAKPHQAYSGF	6 9 13 12 12 6 10 6 11 13 9 5 20 8 9 10 11 71	1.24E+05
F2:12857	TGTMQRHPASPAHHALPSL	9 8 14 8 10 8 5 8 12 14 7 9 5 6 57 12 6 7 19	1.24E+05
F1:15036	DGSSSEN(+.98)ESARTT	14 8 11 12 10 14 8 12 9 9 8 9 21	1.24E+05
F2:13438	GFHAEWQLSPPLWSNNL	7 8 5 9 14 9 9 10 8 6 7 8 7 7 7 9 25	1.24E+05
F2:4689	SSSGGGGGNRF	48 91 99 97 95 94 93 90 32 29 62	1.25E+05
F2:4713	SSSGGGGGNRF	46 90 98 97 96 91 91 90 32 29 62	1.25E+05
F3:7934	APLDC(+57.02)YETK	89 88 95 50 28 28 45 79 95	1.25E+05
F1:12000	DSTYN(+.98)LSSTLTLSAK	38 52 60 54 89 91 55 30 25 40 90 91 88 38 56	1.25E+05
F1:8144	DAGYSSPVKTSFPYHQ	37 37 37 48 93 93 81 76 39 41 82 60 19 21 14 88	1.25E+05
F3:3951	TLKSGAGVMM(+15.99)THK	29 30 28 28 63 24 15 18 11 18 22 50 85	1.25E+05
F2:12194	C(+57.02)LMVKDPVVVTW	18 22 21 62 21 23 14 20 22 20 24 89	1.25E+05
F1:7680	DKAGMKKA	27 41 40 19 11 20 19 37	1.25E+05
F3:10806	ATSVSTLLYNHGDLK	13 14 17 15 14 15 21 16 14 12 5 10 29 91 97	1.25E+05
F2:12707	LLPM(+15.99)GGTYKPARM	27 56 26 21 18 18 21 27 21 12 14 14 26	1.25E+05
F1:9281	DLKGAPTGSFKPFVQ	15 12 15 13 15 12 17 11 13 14 11 10 70 74 41	1.25E+05
F1:9312	DLKGAPTPPDQLLVQ	18 14 14 13 18 15 18 12 10 18 12 20 23 61 71	1.25E+05
F1:13604	DAGNVWNWPSPM(+15.99)TFGKPWV	14 12 11 13 12 11 11 20 72 18 11 28 28 56 67 11 6 7 18	1.25E+05
F2:12288	RGM(+15.99)APTQFPTVQW	11 10 15 49 14 16 14 14 12 14 18 22 82	1.25E+05
F1:14519	DGNRHVAHHPR	24 16 21 20 10 19 20 11 14 30 55	1.25E+05
F1:10021	DGNVKGSKPGSKL	17 12 15 15 15 11 12 13 50 11 10 9 24	1.25E+05
F1:8912	DNGWLHHHTLTMTRFFQY	12 8 8 10 13 6 7 9 21 17 15 32 35 8 7 7 7 18	1.25E+05
F3:7744	SAMGSC(+57.02)SADN(+.98)M(+15.99)MPHSAPPQVASSVPTK	6 5 5 5 7 7 7 6 8 5 5 5 5 5 5 5 5 5 5 5 7 17 18 10 10 81 94	1.25E+05
F3:7351	HC(+57.02)VQVARRSR	5 10 11 12 11 11 10 8 10 21	1.25E+05
F2:14628	DC(+57.02)AAKKLLLPNPPM(+15.99)M(+15.99)SDQYTLWRF	10 6 7 6 5 5 6 8 9 5 5 5 5 6 5 5 7 5 5 5 5 5 5 10	1.25E+05
F3:9365	LYTQ(+.98)TAMLAK	79 89 90 57 33 29 20 82 88 84	1.26E+05
F2:6222	TPHMSKHGNNSY	39 27 15 14 55 23 11 17 17 21 79 94	1.26E+05
F3:4590	Q(+.98)YGEC(+57.02)NR	29 27 23 34 24 27 55	1.26E+05
F3:4608	Q(+.98)YC(+57.02)EGNR	30 28 28 34 21 26 48	1.26E+05
F3:7672	GQPSYKKNC(+57.02)MSHSVPTK	10 12 11 15 17 16 15 14 14 13 14 8 67 21 18 79 93	1.26E+05
F3:6036	EGEAEPVYKK	27 14 29 20 29 15 19 17 16 34	1.26E+05
F3:7609	AAPFQ(+.98)QQATGDPVTK	10 10 8 10 10 11 38 11 10 9 15 9 15 69 72	1.26E+05
F3:7587	LLHM(+15.99)NGMMHKALQ(+.98)HR	13 13 7 13 13 11 9 13 52 75 14 11 10 5 24	1.26E+05
F2:13016	C(+57.02)LLLMM(+15.99)VGKSNHGPKPNL	14 18 81 77 9 12 10 8 9 10 10 5 9 8 9 7 9 20	1.26E+05
F3:3942	YRVYVFC(+57.02)R	14 12 15 15 15 14 12 27	1.26E+05
F3:6426	VPADKFNDDDK	10 8 11 17 11 10 12 23 19 14 21	1.26E+05
F1:6630	DPTLHVKGMYG	16 8 14 16 6 10 10 11 7 12 23	1.26E+05
F1:6608	DAFFKN(+.98)VRGY	15 10 11 11 10 10 10 9 10 26	1.26E+05
F3:4207	LTVDKSR	97 98 99 98 96 96 96	1.27E+05
F2:14730	HGWLLC(+57.02)VALPPSF	15 23 34 84 86 73 46 41 61 95 93 95 99	1.27E+05
F2:7688	QARVSTC(+57.02)GSVSSY	21 19 22 77 77 76 26 23 41 49 57 94 97	1.27E+05
F2:7604	LSSPSRPSSQL	37 43 95 90 41 31 33 43 32 33 71	1.27E+05
F3:4208	TPVDTTYR	30 25 69 84 25 22 23 82	1.27E+05
F3:7754	M(+15.99)M(+15.99)VM(+15.99)PGER	21 19 24 28 21 20 37 89	1.27E+05
F2:5176	GPGFVQPGLFNMPL	27 44 72 15 12 11 9 14 71 60 10 5 6 22	1.27E+05
F2:13321	SFVFALKSESRRSLDF	13 13 17 19 18 18 16 14 19 10 8 7 8 15 89 95	1.27E+05
F1:5248	DDDLAVHKNRC(+57.02)	19 18 21 15 14 14 9 16 13 12 72	1.27E+05
F2:11943	SAGYPAEQTLNPQ(+.98)MVVPPAY	10 9 8 9 8 12 17 10 11 10 9 7 7 5 6 10 54 13 19 85	1.27E+05
F1:5891	DGM(+15.99)PAFFSKGTTPPG	14 8 11 8 11 14 25 28 19 15 20 22 10 8 20	1.27E+05
F3:4225	HFAHSPEK	8 15 17 8 15 11 19 30	1.27E+05
F2:6424	VTGGSKVTVSSSGFVAM	11 11 12 13 15 15 14 10 8 8 9 8 8 12 16 21 23	1.27E+05
F3:7343	TSLFTRKDDVGC(+57.02)STC(+57.02)NR	7 7 9 9 9 8 8 12 11 7 6 7 8 10 8 8 21	1.27E+05
F2:14761	QNC(+57.02)NVMN(+.98)PHKRLKLVHVMM	8 7 8 10 12 6 10 7 5 8 7 9 7 10 10 5 6 5 8	1.27E+05
F1:15164	DQQ(+.98)VPPVVPYYAMKSSKN	10 6 8 9 7 7 8 7 5 6 7 9 5 8 7 5 5 14	1.27E+05
F2:7302	ATDDPGGTWM(+15.99)M(+15.99)KEVYWVLSQ(+.98)SDRL	5 5 8 8 5 5 5 5 5 5 5 5 6 5 5 5 5 7 5 5 5 6 6 21	1.27E+05
F2:6199	APN(+.98)SQVNKL	76 65 88 31 27 78 86 60 54	1.28E+05
F2:13970	C(+57.02)LLNNFYLAC(+57.02)FPL	19 25 41 68 81 81 72 21 16 15 18 15 41	1.28E+05
F2:5505	KSYWC(+57.02)HRQKL	79 59 20 18 15 8 15 28 62 84	1.28E+05
F2:11438	LSSLSN(+.98)M(+15.99)RSLGVL	21 24 59 88 79 18 13 13 21 23 14 14 30	1.28E+05
F2:6148	SSNSKWAC(+57.02)GSADSY	20 18 17 14 14 15 15 15 12 14 18 32 79 91	1.28E+05
F3:5808	GFSAAPVM(+15.99)N(+.98)PEK	13 16 55 21 15 11 14 12 10 8 16 25	1.28E+05
F2:11275	SPVATKVRC(+57.02)GPRLKHF	21 18 27 62 15 12 13 14 15 10 7 8 11 11 6 30	1.28E+05
F2:4354	NKLGDSNPGSDHL	11 10 13 10 17 12 11 9 10 10 18 10 45	1.28E+05
[truncated: 21,249 more rows]
