# Supplementary material for: Complete De Novo Assembly of Monoclonal Antibody Sequences
Source: Sci Rep. 2016 Aug 26;6:31730. doi: 10.1038/srep31730 (PMC4999880; doi:10.1038/srep31730)
Supplement: Assembly results [file srep31730-s2.zip › ALPS_Data/Data_Human_Light/peptides_0.csv.k6.csv]

0.0545	0.0868	0.0862	0.0859	0.0693	0.0661	0.0650	0.0657	0.0706	0.0704	0.0710	0.0714	0.0442	0.0092	0.0077	0.0068	0.0079	0.0085	0.0108	0.0137	0.0061	0.0073	0.0041	0.0042	0.0068	0.0080	0.0277	0.0120	0.0139	0.0117	0.0131	0.0152	0.0117	0.0236	0.0315	0.0389	0.0896	0.1522	0.1262	0.1080	0.1041	0.0666	0.0273	0.0284	0.0342	0.0474	0.1111	0.1858	0.4947	1.0000
0.0283	0.0689	0.0949	0.1185	0.2360	0.2790	0.3196	0.2575	0.2458	0.2727	0.2535	0.2047	0.2535	0.1761	0.2129	0.3432	0.3471	0.3471	0.3471	0.3471	0.3471	0.2279	0.1244	0.0848	0.0150	0.0114	0.0040	0.0069	0.0214	0.0284	0.0282	0.0141	0.0003	0.0002	0.0002	0.0003	0.0001	0.0001	0.0001	0.0001	0.0001	0.0001	0.0001	0.0001	0.0001	0.0001	0.0001	0.0004	0.0003	0.0004
0.0195	0.0552	0.0749	0.0161	0.0104	0.0059	0.0120	0.0134	0.0226	0.1074	0.0340	0.0133	0.0069	0.0005	0.0005	0.0004	0.0005	0.0005	0.0005	0.0002	0.0002	0.0003	0.0004	0.0305	0.0682	0.2088	0.2447	0.2347	0.2333	0.2658	0.2526	0.2543	0.3134	0.3134	0.3134	0.3134	0.3134	0.1639	0.1174	0.1044	0.0784	0.0347	0.0317	0.0149
0.0028	0.0128	0.0332	0.1063	0.2797	0.2797	0.2797	0.2797	0.2797	0.0035	0.0021	0.0010	0.0009	0.0004
0.0064	0.0173	0.0343	0.0791	0.2186	0.2186	0.2186	0.2186	0.2186	0.0034	0.0011
0.0009	0.0018	0.0019	0.0024	0.0035	0.1972	0.1972	0.1972	0.1972	0.1972	0.1050	0.0526	0.0152	0.0114	0.0054	0.0007	0.0007	0.0005
0.0033	0.0098	0.0006	0.0035	0.0038	0.0036	0.0029	0.0009	0.0009	0.0025	0.0048	0.0224	0.0557	0.1739	0.1739	0.1739	0.1739	0.1739	0.0031	0.0011	0.0005	0.0005	0.0003	0.0002
0.0001	0.0002	0.0003	0.0004	0.0004	0.0004	0.0004	0.0004	0.0004	0.0003	0.0024	0.0002	0.0001	0.0001	0.0002	0.0002	0.0002	0.0003	0.0012	0.0013	0.0010	0.0009	0.0010	0.0343	0.0809	0.1673	0.1673	0.1673	0.1673	0.1673	0.0020	0.0013	0.0007	0.0006	0.0005	0.0004
0.0002	0.0002	0.0004	0.0002	0.0003	0.0002	0.0002	0.0003	0.0002	0.0001	0.0001	0.0001	0.0001	0.0001	0.0051	0.0192	0.0288	0.0539	0.1436	0.1436	0.1436	0.1436	0.1436	0.0019	0.0010	0.0004	0.0004	0.0018	0.0039	0.0225	0.0037	0.0034	0.0034	0.0034	0.0035	0.0034	0.0019	0.0013	0.0016	0.0012	0.0006	0.0003	0.0021	0.0015
0.0025	0.0070	0.0073	0.0112	0.0600	0.0023	0.0018	0.0009	0.0010	0.0008	0.0008	0.0010	0.0019	0.1371	0.1371	0.1371	0.1371	0.1371	0.0619	0.0335	0.0327	0.0195	0.0003	0.0002	0.0003	0.0002	0.0002
[truncated: 125 more columns]
