# Supplementary material for: Complete De Novo Assembly of Monoclonal Antibody Sequences
Source: Sci Rep. 2016 Aug 26;6:31730. doi: 10.1038/srep31730 (PMC4999880; doi:10.1038/srep31730)
Supplement: Assembly results [file srep31730-s2.zip › ALPS_Data/Data_Human_Light/peptides_0.csv.k6.fasta]

>seq0
LLLYDASTRATGLPARFSGSGSGTDFTLTLSSLEPEDFALYYCQQRSNWPPSFTFGPGTRVDLKRTVAAPSVFLFPPSDEQLKSGTASVVCLLNNFYPREAKVQWKVDNALQSGNSQESVTEQDSKDSTYSLSSTLTLSKADYEKHKVYACEVTHQGLSSPVTKSFNRGESCCDR
>seq1
ASGASVSSYLAWYQHKPGQAPRLLLYNASTRADGNLVRCWQVATTLGGCNKQGY
>seq2
DLLLTQSAPSLSLSAPSKTLVNQLEVLTQSPASLSLSPGERATL
>seq3
DANSPPSFTMVQQL
>seq4
NSMAPPSFTVF
>seq5
NSNCCSFTFGVPGTRDLK
>seq6
NSMSPPFGSSNADPPSFTEGVMAK
>seq7
DQTRGHGYAYPSDEQAHHYCQQRNSWPPSFLVSNMR
>seq8
ADGGVSGVAHPSPNDASNPPSFTLVAPSVFPLAPSSKGGQAAKC
>seq9
DTGKSSYLAEGLVSFTFGASPRVPLNY
