# Supplementary material for: Complete De Novo Assembly of Monoclonal Antibody Sequences
Source: Sci Rep. 2016 Aug 26;6:31730. doi: 10.1038/srep31730 (PMC4999880; doi:10.1038/srep31730)
Supplement: Assembly results [file srep31730-s2.zip › ALPS_Data/Data_Human_Light/peptides_db.csv]

scan	peptide	conf	area
F1:4206	SC(+57.02)RASQSV	99 99 99 99 99 99 99 99	87567.58
F1:4190	SC(+57.02)RASQSV	99 99 99 99 99 99 99 99	87567.58
F2:4103	SC(+57.02)RASQSV	99 99 99 99 99 99 99 99	67270.24
F1:4229	RFSGSGSGT	99 99 99 99 99 99 99 99 99	506031.7
F1:4212	RFSGSGSGT	99 99 99 99 99 99 99 99 99	506031.7
F1:4245	RFSGSGSGT	99 99 99 99 99 99 99 99 99	506031.7
F1:4285	ESVTEQDSK	99 99 99 99 99 99 99 99 99	344793.88
F1:4317	ESVTEQDSK	99 99 99 99 99 99 99 99 99	344793.88
F1:4301	ESVTEQDSK	99 99 99 99 99 99 99 99 99	344793.88
F3:4229	ESVTEQDSK	99 99 99 99 99 99 99 99 99	1768747.9
F3:4246	ESVTEQDSK	99 99 99 99 99 99 99 99 99	1768747.9
F3:4262	ESVTEQDSK	99 99 99 99 99 99 99 99 99	100
F3:4281	ESVTEQDSK	99 99 99 99 99 99 99 99 99	100
F1:4415	TISC(+57.02)RASQ	99 99 99 99 99 99 99 99	80478.375
F3:4516	SQESVTEQDSK	99 99 99 99 99 99 99 99 99 99 99	5646342.5
F3:4497	SQESVTEQDSK	99 99 99 99 99 99 99 99 99 99 99	5646342.5
F1:4516	SQESVTEQDSK	99 99 99 99 99 99 99 99 99 99 99	38462.4
F3:4533	SQESVTEQDSK	99 99 99 99 99 99 99 99 99 99 99	100
F3:4557	SQESVTEQDSK	99 99 99 99 99 99 99 99 99 99 99	100
F1:4591	DRVSLSC(+57.02)RASQ	99 99 99 99 99 99 99 99 99 99 99	70364.77
F1:4608	DRVSLSC(+57.02)RASQ	99 99 99 99 99 99 99 99 99 99 99	70364.77
F3:4697	SGNSQESVTEQDSK	99 99 99 99 99 99 99 99 99 99 99 99 99 99	480344.84
F1:4620	SGNSQESVTEQDSK	99 99 99 99 99 99 99 99 99 99 99 99 99 99	82858.08
F3:4678	SGNSQESVTEQDSK	99 99 99 99 99 99 99 99 99 99 99 99 99 99	480344.84
F1:4671	DRVSLSC(+57.02)RA	99 99 99 99 99 99 99 99 99	453256.38
F1:4702	DIKRTVA	99 99 99 99 99 99 99	5693409
F1:4722	DIKRTVA	99 99 99 99 99 99 99	5693409
F1:4682	DIKRTVA	99 99 99 99 99 99 99	100
F1:4755	DYEKHKVYA	99 99 99 99 99 99 99 99 99	1683370.1
F1:4782	DYEKHKVYA	99 99 99 99 99 99 99 99 99	1683370.1
F1:4729	DYEKHKVYA	99 99 99 99 99 99 99 99 99	1683370.1
F1:4757	DYEKHKVY	99 99 99 99 99 99 99 99	1623829.2
F1:4733	DYEKHKVY	99 99 99 99 99 99 99 99	1623829.2
F1:4781	DYEKHKVY	99 99 99 99 99 99 99 99	1623829.2
F2:4673	DYEKHKVY	99 99 99 99 99 99 99 99	1109834.9
F2:4694	DYEKHKVY	99 99 99 99 99 99 99 99	1109834.9
F1:4758	SFNRGEC(+57.02)	99 99 99 99 99 99 99	8194862.5
F1:4785	SFNRGEC(+57.02)	99 99 99 99 99 99 99	8194862.5
F1:4816	SFNRGEC(+57.02)	99 99 99 99 99 99 99	8194862.5
F1:4839	SFNRGEC(+57.02)	99 99 99 99 99 99 99	100
F3:4764	SFNRGEC(+57.02)	99 99 99 99 99 99 99	8.83E+08
F3:4746	SFNRGEC(+57.02)	99 99 99 99 99 99 99	8.83E+08
F2:4786	SFNRGEC(+57.02)	99 99 99 99 99 99 99	100
F2:4739	SFNRGEC(+57.02)	99 99 99 99 99 99 99	1.27E+08
F3:4782	SFNRGEC(+57.02)	99 99 99 99 99 99 99	8.83E+08
F3:5006	SFNRGEC(+57.02)	99 99 99 99 99 99 99	100
F2:4721	SFNRGEC(+57.02)	99 99 99 99 99 99 99	1.27E+08
F3:4837	SFNRGEC(+57.02)	99 99 99 99 99 99 99	100
F3:4819	SFNRGEC(+57.02)	99 99 99 99 99 99 99	100
F3:4856	SFNRGEC(+57.02)	99 99 99 99 99 99 99	100
F2:4762	SFNRGEC(+57.02)	99 99 99 99 99 99 99	100
F2:4808	SFNRGEC(+57.02)	99 99 99 99 99 99 99	100
F3:4800	SFNRGEC(+57.02)	99 99 99 99 99 99 99	100
F2:5009	SFNRGEC(+57.02)	99 99 99 99 99 99 99	100
F3:4907	SFNRGEC(+57.02)	99 99 99 99 99 99 99	100
F2:4699	SFNRGEC(+57.02)	99 99 99 99 99 99 99	100
F3:4881	SFNRGEC(+57.02)	99 99 99 99 99 99 99	100
F3:4985	SFNRGEC(+57.02)	99 99 99 99 99 99 99	100
F3:5119	SFNRGEC(+57.02)	99 99 99 99 99 99 99	100
F3:5025	SFNRGEC(+57.02)	99 99 99 99 99 99 99	100
F3:5042	SFNRGEC(+57.02)	99 99 99 99 99 99 99	100
F3:5059	SFNRGEC(+57.02)	99 99 99 99 99 99 99	100
F3:4947	SFNRGEC(+57.02)	99 99 99 99 99 99 99	100
F3:5797	SFNRGEC(+57.02)	99 99 99 99 99 99 99	519545.97
F3:5094	SFNRGEC(+57.02)	99 99 99 99 99 99 99	100
F3:4929	SFNRGEC(+57.02)	99 99 99 99 99 99 99	100
F3:4965	SFNRGEC(+57.02)	99 99 99 99 99 99 99	100
F3:5181	SFNRGEC(+57.02)	99 99 99 99 99 99 99	100
F3:5143	SFNRGEC(+57.02)	99 99 99 99 99 99 99	100
F2:4829	SFNRGEC(+57.02)	99 99 99 99 99 99 99	100
F3:5163	SFNRGEC(+57.02)	99 99 99 99 99 99 99	100
F3:5076	SFNRGEC(+57.02)	99 99 99 99 99 99 99	100
F3:4725	SFNRGEC(+57.02)	99 99 99 99 99 99 99	100
F1:4856	SFNRGEC(+57.02)	99 99 99 99 99 99 99	100
F3:5603	SFNRGEC(+57.02)	99 99 99 99 99 99 99	100
F3:5863	SFNRGEC(+57.02)	99 99 99 99 99 99 99	519545.97
F2:4871	SFNRGEC(+57.02)	99 99 99 99 99 99 99	100
F2:4845	SFNRGEC(+57.02)	99 99 99 99 99 99 99	100
F1:4734	SFNRGEC(+57.02)	99 99 99 99 99 99 99	100
F3:5497	SFNRGEC(+57.02)	99 99 99 99 99 99 99	100
F3:5771	SFNRGEC(+57.02)	99 99 99 99 99 99 99	519545.97
F2:4893	SFNRGEC(+57.02)	99 99 99 99 99 99 99	100
F3:5743	SFNRGEC(+57.02)	99 99 99 99 99 99 99	519545.97
F3:5886	SFNRGEC(+57.02)	99 99 99 99 99 99 99	519545.97
F2:5130	SFNRGEC(+57.02)	99 99 99 99 99 99 99	100
F2:4917	SFNRGEC(+57.02)	99 99 99 99 99 99 99	100
F3:5815	SFNRGEC(+57.02)	99 99 99 99 99 99 99	519545.97
F3:5833	SFNRGEC(+57.02)	99 99 99 99 99 99 99	519545.97
F2:4677	SFNRGEC(+57.02)	99 99 99 99 99 99 99	100
F1:4874	DEQLKSGT	99 99 99 99 99 99 99 99	159178.94
F1:4857	DEQLKSGT	99 99 99 99 99 99 99 99	159178.94
F1:4995	DEQLKSGTAS	99 99 99 99 99 99 99 99 99 99	1.12E+07
F1:4970	DEQLKSGTAS	99 99 99 99 99 99 99 99 99 99	1.12E+07
F1:5033	DYEKHKVYAC(+57.02)	99 99 99 99 99 99 99 99 99 99	3.39E+08
F1:5068	DYEKHKVYAC(+57.02)	99 99 99 99 99 99 99 99 99 99	100
F1:5038	DYEKHKVYAC(+57.02)	99 99 99 99 99 99 99 99 99 99	1.71E+08
F1:5012	DYEKHKVYAC(+57.02)	99 99 99 99 99 99 99 99 99 99	1.71E+08
F1:5092	DYEKHKVYAC(+57.02)	99 99 99 99 99 99 99 99 99 99	100
F1:5106	DYEKHKVYAC(+57.02)	99 99 99 99 99 99 99 99 99 99	100
F1:4985	DYEKHKVYAC(+57.02)	99 99 99 99 99 99 99 99 99 99	100
F1:5082	DYEKHKVYAC(+57.02)	99 99 99 99 99 99 99 99 99 99	100
F1:5130	DYEKHKVYAC(+57.02)	99 99 99 99 99 99 99 99 99 99	100
F1:4980	DYEKHKVYAC(+57.02)	99 99 99 99 99 99 99 99 99 99	100
F1:5057	DYEKHKVYAC(+57.02)	99 99 99 99 99 99 99 99 99 99	100
F1:5150	DYEKHKVYAC(+57.02)	99 99 99 99 99 99 99 99 99 99	100
F1:5008	DYEKHKVYAC(+57.02)	99 99 99 99 99 99 99 99 99 99	3.39E+08
F1:5138	DYEKHKVYAC(+57.02)	99 99 99 99 99 99 99 99 99 99	100
F1:5116	DYEKHKVYAC(+57.02)	99 99 99 99 99 99 99 99 99 99	100
F1:5171	DYEKHKVYAC(+57.02)	99 99 99 99 99 99 99 99 99 99	100
F1:5225	DYEKHKVYAC(+57.02)	99 99 99 99 99 99 99 99 99 99	100
F1:5315	DYEKHKVYAC(+57.02)	99 99 99 99 99 99 99 99 99 99	100
F1:5274	DYEKHKVYAC(+57.02)	99 99 99 99 99 99 99 99 99 99	100
F1:5252	DYEKHKVYAC(+57.02)	99 99 99 99 99 99 99 99 99 99	100
F1:5195	DYEKHKVYAC(+57.02)	99 99 99 99 99 99 99 99 99 99	100
F1:5356	DYEKHKVYAC(+57.02)	99 99 99 99 99 99 99 99 99 99	100
F1:5295	DYEKHKVYAC(+57.02)	99 99 99 99 99 99 99 99 99 99	100
F1:5374	DYEKHKVYAC(+57.02)	99 99 99 99 99 99 99 99 99 99	100
F1:5337	DYEKHKVYAC(+57.02)	99 99 99 99 99 99 99 99 99 99	100
F1:5160	DYEKHKVYAC(+57.02)	99 99 99 99 99 99 99 99 99 99	100
F1:5851	DYEKHKVYAC(+57.02)	99 99 99 99 99 99 99 99 99 99	404776.34
F1:5182	DYEKHKVYAC(+57.02)	99 99 99 99 99 99 99 99 99 99	100
F1:5429	DYEKHKVYAC(+57.02)	99 99 99 99 99 99 99 99 99 99	100
F1:5607	DYEKHKVYAC(+57.02)	99 99 99 99 99 99 99 99 99 99	100
F1:5572	DYEKHKVYAC(+57.02)	99 99 99 99 99 99 99 99 99 99	100
F1:5410	DYEKHKVYAC(+57.02)	99 99 99 99 99 99 99 99 99 99	100
F1:5390	DYEKHKVYAC(+57.02)	99 99 99 99 99 99 99 99 99 99	100
F1:5048	N(+.98)SQESVTEQDSK	99 99 99 99 99 99 99 99 99 99 99 99	354853.38
F1:5142	DEQLKSGTA	99 99 99 99 99 99 99 99 99	3.07E+07
F1:5165	DEQLKSGTA	99 99 99 99 99 99 99 99 99	3.07E+07
F1:5122	DEQLKSGTA	99 99 99 99 99 99 99 99 99	3.07E+07
F1:5249	DEQLKSGTA	99 99 99 99 99 99 99 99 99	100
F1:5098	DEQLKSGTA	99 99 99 99 99 99 99 99 99	100
F1:5126	DGVEVHNAKTKPREEQY	99 99 99 99 99 99 99 99 99 99 99 99 99 99 99 99 99	223551.88
F1:5131	DGVEVHNAKTKPREEQY	99 99 99 99 99 99 99 99 99 99 99 99 99 99 99 99 99	1146294.8
F1:5103	DGVEVHNAKTKPREEQY	99 99 99 99 99 99 99 99 99 99 99 99 99 99 99 99 99	1146294.8
F1:5224	DYEKHKLYAC(+57.02)	99 99 99 99 99 99 99 99 99 99	490324.2
F1:5197	DYEKHKLYAC(+57.02)	99 99 99 99 99 99 99 99 99 99	490324.2
F1:5219	DYEKHKLYAC(+57.02)	99 99 99 99 99 99 99 99 99 99	3319137.8
F1:5190	DYEKHKLYAC(+57.02)	99 99 99 99 99 99 99 99 99 99	3319137.8
F1:5272	DYEKHKVYAC(+57.02)E	99 99 99 99 99 99 99 99 99 99 99	93415.96
F1:5333	DRFSGSGSGT	99 99 99 99 99 99 99 99 99 99	176560.05
F1:5312	DRFSGSGSGT	99 99 99 99 99 99 99 99 99 99	176560.05
F1:5330	DEQ(+.98)LKSGTAS	99 99 99 99 99 99 99 99 99 99	460560.94
F1:5349	DEQ(+.98)LKSGTAS	99 99 99 99 99 99 99 99 99 99	460560.94
F1:5358	SPAIMSASLGEEI	99 99 99 99 99 99 99 99 99 99 99 99 99	189892.16
F1:5339	SPAIMSASLGEEI	99 99 99 99 99 99 99 99 99 99 99 99 99	189892.16
F1:5398	SQESVTEQ	99 99 99 99 99 99 99 99	1251565
F1:5416	SQESVTEQ	99 99 99 99 99 99 99 99	1251565
F1:5382	SQESVTEQ	99 99 99 99 99 99 99 99	100
F1:5434	SQESVTEQ	99 99 99 99 99 99 99 99	1251565
F1:5419	IN(+.98)N(+.98)LKNQ	99 99 99 99 99 99 99	84616.1
F1:5399	IN(+.98)N(+.98)LKNQ	99 99 99 99 99 99 99	84616.1
F1:5408	SFN(+.98)RGEC(+57.02)	99 99 99 99 99 99 99	227074.94
F2:5219	SFN(+.98)RGEC(+57.02)	99 99 99 99 99 99 99	1269855.5
F3:5209	SFN(+.98)RGEC(+57.02)	99 99 99 99 99 99 99	1.97E+07
F3:5247	SFN(+.98)RGEC(+57.02)	99 99 99 99 99 99 99	1.97E+07
F3:5302	SFN(+.98)RGEC(+57.02)	99 99 99 99 99 99 99	2.92E+07
F2:5197	SFN(+.98)RGEC(+57.02)	99 99 99 99 99 99 99	1269855.5
F2:5407	SFN(+.98)RGEC(+57.02)	99 99 99 99 99 99 99	2488380.8
F3:5321	SFN(+.98)RGEC(+57.02)	99 99 99 99 99 99 99	2.92E+07
F3:5343	SFN(+.98)RGEC(+57.02)	99 99 99 99 99 99 99	2.92E+07
F2:5245	SFN(+.98)RGEC(+57.02)	99 99 99 99 99 99 99	1269855.5
F2:5384	SFN(+.98)RGEC(+57.02)	99 99 99 99 99 99 99	2488380.8
F3:5371	SFN(+.98)RGEC(+57.02)	99 99 99 99 99 99 99	100
F3:5230	SFN(+.98)RGEC(+57.02)	99 99 99 99 99 99 99	1.97E+07
F3:5417	SFN(+.98)RGEC(+57.02)	99 99 99 99 99 99 99	100
F3:5191	SFN(+.98)RGEC(+57.02)	99 99 99 99 99 99 99	100
F2:5273	SFN(+.98)RGEC(+57.02)	99 99 99 99 99 99 99	1269855.5
F3:5392	SFN(+.98)RGEC(+57.02)	99 99 99 99 99 99 99	100
F3:5267	SFN(+.98)RGEC(+57.02)	99 99 99 99 99 99 99	100
F3:5558	SFN(+.98)RGEC(+57.02)	99 99 99 99 99 99 99	391167.84
F3:5527	SFN(+.98)RGEC(+57.02)	99 99 99 99 99 99 99	391167.84
F3:5453	SFN(+.98)RGEC(+57.02)	99 99 99 99 99 99 99	100
F1:5472	NSQESVTEQ	99 99 99 99 99 99 99 99 99	409837.2
F1:5494	NSQESVTEQ	99 99 99 99 99 99 99 99 99	409837.2
F1:5505	DYEKHKVYAC(+57.02)EVTH	99 99 99 99 99 99 99 99 99 99 99 99 99 99	1572604
F1:5483	DYEKHKVYAC(+57.02)EVTH	99 99 99 99 99 99 99 99 99 99 99 99 99 99	1572604
F1:5501	DYEKHKVYAC(+57.02)EVTH	99 99 99 99 99 99 99 99 99 99 99 99 99 99	660983.9
F1:5480	DYEKHKVYAC(+57.02)EVTH	99 99 99 99 99 99 99 99 99 99 99 99 99 99	660983.9
F1:5525	DEQ(+.98)LKSGTA	99 99 99 99 99 99 99 99 99	999110.9
F1:5499	DEQ(+.98)LKSGTA	99 99 99 99 99 99 99 99 99	999110.9
F1:5545	DEQ(+.98)LKSGTA	99 99 99 99 99 99 99 99 99	999110.9
F1:5530	GNSQESVTEQ	99 99 99 99 99 99 99 99 99 99	414968.75
F1:5506	GNSQESVTEQ	99 99 99 99 99 99 99 99 99 99	414968.75
F1:5529	SGNSQESVTEQ	99 99 99 99 99 99 99 99 99 99 99	3069242.8
F1:5507	SGNSQESVTEQ	99 99 99 99 99 99 99 99 99 99 99	100
F1:5549	SGNSQESVTEQ	99 99 99 99 99 99 99 99 99 99 99	3069242.8
F1:5568	SGNSQESVTEQ	99 99 99 99 99 99 99 99 99 99 99	100
F1:5586	SGNSQESVTEQ	99 99 99 99 99 99 99 99 99 99 99	100
F1:5551	QSGNSQESVTEQ	99 99 99 99 99 99 99 99 99 99 99 99	113073.555
F1:5625	DYEKHKVYAC(+57.02)EVTHQ	99 99 99 99 99 99 99 99 99 99 99 99 99 99 99	1850961.5
F1:5630	DYEKHKVYAC(+57.02)EVTHQ	99 99 99 99 99 99 99 99 99 99 99 99 99 99 99	773931.4
F1:5648	DYEKHKVYAC(+57.02)EVTHQ	99 99 99 99 99 99 99 99 99 99 99 99 99 99 99	1850961.5
F1:5604	DYEKHKVYAC(+57.02)EVTHQ	99 99 99 99 99 99 99 99 99 99 99 99 99 99 99	1850961.5
F1:5689	SPVTKSFNRGEC(+57.02)	99 99 99 99 99 99 99 99 99 99 99 99	190391.47
F1:5678	SPVTKSFNRGEC(+57.02)	99 99 99 99 99 99 99 99 99 99 99 99	778161.1
F1:5706	SPVTKSFNRGEC(+57.02)	99 99 99 99 99 99 99 99 99 99 99 99	778161.1
F1:7638	SPVTKSFNRGEC(+57.02)	99 99 99 99 99 99 99 99 99 99 99 99	4919724
F1:5717	DASTRATGIPAR	99 99 99 99 99 99 99 99 99 99 99 99	138775.22
F1:5738	DASTRATGIPAR	99 99 99 99 99 99 99 99 99 99 99 99	138775.22
F2:5784	DASTRATGIPAR	99 99 99 99 99 99 99 99 99 99 99 99	467715.7
F1:5722	QSGN(+.98)SQESVTEQ	99 99 99 99 99 99 99 99 99 99 99 99	562453.6
F1:5744	Q(+.98)SGNSQESVTEQ	99 99 99 99 99 99 99 99 99 99 99 99	562453.6
F1:5777	DIKRTVAAPS	99 99 99 99 99 99 99 99 99 99	1.10E+07
F1:5797	DIKRTVAAPS	99 99 99 99 99 99 99 99 99 99	1.10E+07
F1:5817	DIKRTVAAPS	99 99 99 99 99 99 99 99 99 99	1.10E+07
F1:5852	DIKRTVAAPS	99 99 99 99 99 99 99 99 99 99	100
F1:5758	DIKRTVAAPS	99 99 99 99 99 99 99 99 99 99	100
F1:5883	SGNSQESVTEQ(+.98)	99 99 99 99 99 99 99 99 99 99 99	85621.234
F1:5935	SSPVTKSFNRGEC(+57.02)	99 99 99 99 99 99 99 99 99 99 99 99 99	3729021.2
F1:5913	SSPVTKSFNRGEC(+57.02)	99 99 99 99 99 99 99 99 99 99 99 99 99	3729021.2
F1:5918	SSPVTKSFNRGEC(+57.02)	99 99 99 99 99 99 99 99 99 99 99 99 99	775351.7
F1:5887	SSPVTKSFNRGEC(+57.02)	99 99 99 99 99 99 99 99 99 99 99 99 99	3729021.2
F2:5997	SSPVTKSFNRGEC(+57.02)	99 99 99 99 99 99 99 99 99 99 99 99 99	1.12E+07
F2:5817	SSPVTKSFNRGEC(+57.02)	99 99 99 99 99 99 99 99 99 99 99 99 99	868563.9
F2:5969	SSPVTKSFNRGEC(+57.02)	99 99 99 99 99 99 99 99 99 99 99 99 99	1.12E+07
F1:7636	SSPVTKSFNRGEC(+57.02)	99 99 99 99 99 99 99 99 99 99 99 99 99	2.05E+07
F2:6016	SSPVTKSFNRGEC(+57.02)	99 99 99 99 99 99 99 99 99 99 99 99 99	4.26E+07
F2:5930	SSPVTKSFNRGEC(+57.02)	99 99 99 99 99 99 99 99 99 99 99 99 99	100
F2:6042	SSPVTKSFNRGEC(+57.02)	99 99 99 99 99 99 99 99 99 99 99 99 99	100
F2:5959	SSPVTKSFNRGEC(+57.02)	99 99 99 99 99 99 99 99 99 99 99 99 99	4.26E+07
F2:5990	SSPVTKSFNRGEC(+57.02)	99 99 99 99 99 99 99 99 99 99 99 99 99	4.26E+07
F1:5962	SSPVTKSFNRGEC(+57.02)	99 99 99 99 99 99 99 99 99 99 99 99 99	100
F2:6078	SSPVTKSFNRGEC(+57.02)	99 99 99 99 99 99 99 99 99 99 99 99 99	100
F2:6025	SSPVTKSFNRGEC(+57.02)	99 99 99 99 99 99 99 99 99 99 99 99 99	1.12E+07
F1:5892	SSPVTKSFNRGEC(+57.02)	99 99 99 99 99 99 99 99 99 99 99 99 99	775351.7
F2:5934	SSPVTKSFNRGEC(+57.02)	99 99 99 99 99 99 99 99 99 99 99 99 99	100
F2:6121	SSPVTKSFNRGEC(+57.02)	99 99 99 99 99 99 99 99 99 99 99 99 99	100
F2:5848	SSPVTKSFNRGEC(+57.02)	99 99 99 99 99 99 99 99 99 99 99 99 99	868563.9
F1:5980	SSPVTKSFNRGEC(+57.02)	99 99 99 99 99 99 99 99 99 99 99 99 99	100
F2:5832	SSPVTKSFNRGEC(+57.02)	99 99 99 99 99 99 99 99 99 99 99 99 99	114175.336
F1:7663	SSPVTKSFNRGEC(+57.02)	99 99 99 99 99 99 99 99 99 99 99 99 99	2.05E+07
F1:7325	SSPVTKSFNRGEC(+57.02)	99 99 99 99 99 99 99 99 99 99 99 99 99	6.70E+07
F1:7352	SSPVTKSFNRGEC(+57.02)	99 99 99 99 99 99 99 99 99 99 99 99 99	6.70E+07
F1:5944	SSPVTKSFNRGEC(+57.02)	99 99 99 99 99 99 99 99 99 99 99 99 99	775351.7
F1:7302	SSPVTKSFNRGEC(+57.02)	99 99 99 99 99 99 99 99 99 99 99 99 99	7129082
F1:7607	SSPVTKSFNRGEC(+57.02)	99 99 99 99 99 99 99 99 99 99 99 99 99	2.05E+07
F1:5891	SSPVVKSFN(+.98)RN(+.98)EC(+57.02)	99 99 99 99 99 99 99 99 99 99 99 99 99	127236.11
F1:5905	PVTKSFNRGEC(+57.02)	99 99 99 99 99 99 99 99 99 99 99	1753061.5
F2:5960	PVTKSFNRGEC(+57.02)	99 99 99 99 99 99 99 99 99 99 99	2.27E+07
F2:5991	PVTKSFNRGEC(+57.02)	99 99 99 99 99 99 99 99 99 99 99	2.27E+07
F1:5929	PVTKSFNRGEC(+57.02)	99 99 99 99 99 99 99 99 99 99 99	1753061.5
F1:7627	PVTKSFNRGEC(+57.02)	99 99 99 99 99 99 99 99 99 99 99	6292662.5
F1:7358	PVTKSFNRGEC(+57.02)	99 99 99 99 99 99 99 99 99 99 99	1.13E+08
F1:7330	PVTKSFNRGEC(+57.02)	99 99 99 99 99 99 99 99 99 99 99	1.13E+08
F2:6026	PVTKSFNRGEC(+57.02)	99 99 99 99 99 99 99 99 99 99 99	2.27E+07
F1:5914	DGVEVHN(+.98)AKTKPREEQY	99 99 99 99 99 99 99 99 99 99 99 99 99 99 99 99 99	119222.74
F1:5945	SGNSQ(+.98)ESVTEQ	99 99 99 99 99 99 99 99 99 99 99	60144.727
F1:6028	SGN(+.98)SQESVTEQ	99 99 99 99 99 99 99 99 99 99 99	457964.88
F1:6059	DNALQSGN	99 99 99 99 99 99 99 99	589844.6
F1:6080	DNALQSGN	99 99 99 99 99 99 99 99	589844.6
F1:6102	DNALQSGN	99 99 99 99 99 99 99 99	589844.6
F1:6039	DNALQSGN	99 99 99 99 99 99 99 99	589844.6
F1:6101	N(+.98)SQESVTEQ	99 99 99 99 99 99 99 99 99	7078146
F1:6079	N(+.98)SQESVTEQ	99 99 99 99 99 99 99 99 99	7078146
F1:6118	N(+.98)SQESVTEQ	99 99 99 99 99 99 99 99 99	7078146
F1:6138	N(+.98)SQESVTEQ	99 99 99 99 99 99 99 99 99	100
F1:6057	N(+.98)SQESVTEQ	99 99 99 99 99 99 99 99 99	100
F1:6166	N(+.98)SQESVTEQ	99 99 99 99 99 99 99 99 99	100
F1:6234	DNALQSGNSQ	99 99 99 99 99 99 99 99 99 99	100
F1:6189	DNALQSGNSQ	99 99 99 99 99 99 99 99 99 99	1.74E+07
F1:6119	DNALQSGNSQ	99 99 99 99 99 99 99 99 99 99	100
F1:6142	DNALQSGNSQ	99 99 99 99 99 99 99 99 99 99	1.74E+07
F1:6163	DNALQSGNSQ	99 99 99 99 99 99 99 99 99 99	1.74E+07
F1:6212	DNALQSGNSQ	99 99 99 99 99 99 99 99 99 99	100
F1:6259	DNALQSGNSQ	99 99 99 99 99 99 99 99 99 99	100
F1:6176	DIKRTVAAP	99 99 99 99 99 99 99 99 99	470906.84
F1:6205	DIKRTVAAP	99 99 99 99 99 99 99 99 99	470906.84
F1:6187	SSPVTKSFN(+.98)RGEC(+57.02)	99 99 99 99 99 99 99 99 99 99 99 99 99	164438.3
F2:6320	SSPVTKSFN(+.98)RGEC(+57.02)	99 99 99 99 99 99 99 99 99 99 99 99 99	2118412
F2:6592	SSPVTKSFN(+.98)RGEC(+57.02)	99 99 99 99 99 99 99 99 99 99 99 99 99	1021399.9
F2:6591	SSPVTKSFN(+.98)RGEC(+57.02)	99 99 99 99 99 99 99 99 99 99 99 99 99	4441587.5
F2:6624	SSPVTKSFN(+.98)RGEC(+57.02)	99 99 99 99 99 99 99 99 99 99 99 99 99	4441587.5
F2:6554	SSPVTKSFN(+.98)RGEC(+57.02)	99 99 99 99 99 99 99 99 99 99 99 99 99	4441587.5
F2:6564	SSPVTKSFN(+.98)RGEC(+57.02)	99 99 99 99 99 99 99 99 99 99 99 99 99	1021399.9
F1:6201	DYEKHKVYAC(+57.02)EVT	99 99 99 99 99 99 99 99 99 99 99 99 99	141597.86
F1:6223	DKRYSPSLKSRL	99 99 99 99 99 99 99 99 99 99 99 99	68759.27
F1:6381	DN(+.98)ALQSGNSQ	99 99 99 99 99 99 99 99 99 99	174083.98
F1:6479	DN(+.98)ALQSGNSQ	99 99 99 99 99 99 99 99 99 99	1744214.8
F1:6363	DN(+.98)ALQSGNSQ	99 99 99 99 99 99 99 99 99 99	174083.98
F1:6459	DN(+.98)ALQSGNSQ	99 99 99 99 99 99 99 99 99 99	1744214.8
F1:6395	LQSGNSQESVTEQ	99 99 99 99 99 99 99 99 99 99 99 99 99	185348.33
F1:6483	N(+.98)SQ(+.98)ESVTEQ	99 99 99 99 99 99 99 99 99	324744.25
F1:6499	DNALQSGN(+.98)SQ	99 99 99 99 99 99 99 99 99 99	1744214.8
F1:6518	DNALQSGN(+.98)SQ	99 99 99 99 99 99 99 99 99 99	1744214.8
F1:6535	DNALQSGN(+.98)SQ	99 99 99 99 99 99 99 99 99 99	1744214.8
F1:6502	N(+.98)SQESVTEQ(+.98)	99 99 99 99 99 99 99 99 99	324744.25
F1:6556	DNALQSGNSQE	99 99 99 99 99 99 99 99 99 99 99	224379.55
F1:6536	DNALQSGNSQE	99 99 99 99 99 99 99 99 99 99 99	224379.55
F1:6573	DNALQ(+.98)SGNSQ	99 99 99 99 99 99 99 99 99 99	959578.4
F1:6597	DNALQ(+.98)SGNSQ	99 99 99 99 99 99 99 99 99 99	959578.4
F1:6619	DNALQ(+.98)SGNSQ	99 99 99 99 99 99 99 99 99 99	959578.4
F1:6606	DKRYSPSLKSRVTITK	99 99 99 99 99 99 99 99 99 99 99 99 99 99 99 99	160235
F1:6759	HQGLSSPVTKSFNRGEC(+57.02)	99 99 99 99 99 99 99 99 99 99 99 99 99 99 99 99 99	646969.2
F1:6752	HQGLSSPVTKSFNRGEC(+57.02)	99 99 99 99 99 99 99 99 99 99 99 99 99 99 99 99 99	111882.45
F1:6740	HQGLSSPVTKSFNRGEC(+57.02)	99 99 99 99 99 99 99 99 99 99 99 99 99 99 99 99 99	646969.2
F2:7081	HQGLSSPVTKSFNRGEC(+57.02)	99 99 99 99 99 99 99 99 99 99 99 99 99 99 99 99 99	97095.79
F1:6764	IPARFSGSGSGT	99 99 99 99 99 99 99 99 99 99 99 99	868413.7
F1:6785	IPARFSGSGSGT	99 99 99 99 99 99 99 99 99 99 99 99	868413.7
F1:6741	IPARFSGSGSGT	99 99 99 99 99 99 99 99 99 99 99 99	868413.7
F1:6807	IPARFSGSGSGT	99 99 99 99 99 99 99 99 99 99 99 99	868413.7
F1:7086	SSTLTLSKA	99 99 99 99 99 99 99 99 99	100
F1:7110	SSTLTLSKA	99 99 99 99 99 99 99 99 99	1.08E+07
F1:7164	SSTLTLSKA	99 99 99 99 99 99 99 99 99	100
F1:7139	SSTLTLSKA	99 99 99 99 99 99 99 99 99	1.08E+07
F1:7191	SSTLTLSKA	99 99 99 99 99 99 99 99 99	100
F1:7222	SSTLTLSKA	99 99 99 99 99 99 99 99 99	100
F1:6946	SSTLTLSKA	99 99 99 99 99 99 99 99 99	100
F1:6861	ALQSGNSQESVTEQ	99 99 99 99 99 99 99 99 99 99 99 99 99 99	1809271.1
F1:6834	ALQSGNSQESVTEQ	99 99 99 99 99 99 99 99 99 99 99 99 99 99	1809271.1
F1:6885	ALQSGNSQESVTEQ	99 99 99 99 99 99 99 99 99 99 99 99 99 99	1809271.1
F1:6870	NNFYPR	99 99 99 99 99 99	100
F1:7027	NNFYPR	99 99 99 99 99 99	100
F1:6972	NNFYPR	99 99 99 99 99 99	1.66E+07
F1:7066	NNFYPR	99 99 99 99 99 99	100
F1:6914	NNFYPR	99 99 99 99 99 99	1.66E+07
F1:6932	NNFYPR	99 99 99 99 99 99	1.66E+07
F1:6891	NNFYPR	99 99 99 99 99 99	1.66E+07
F2:7295	NNFYPR	99 99 99 99 99 99	1206152.9
F2:7345	NNFYPR	99 99 99 99 99 99	1206152.9
F1:6952	NNFYPR	99 99 99 99 99 99	1.66E+07
F1:6992	NNFYPR	99 99 99 99 99 99	1.66E+07
F2:7319	NNFYPR	99 99 99 99 99 99	1206152.9
F2:7420	NNFYPR	99 99 99 99 99 99	1206152.9
F2:7391	NNFYPR	99 99 99 99 99 99	1206152.9
F3:7077	NNFYPR	99 99 99 99 99 99	1.13E+07
F3:7050	NNFYPR	99 99 99 99 99 99	1.13E+07
F3:6970	NNFYPR	99 99 99 99 99 99	1.13E+07
F3:6997	NNFYPR	99 99 99 99 99 99	1.13E+07
F3:7022	NNFYPR	99 99 99 99 99 99	1.13E+07
F3:6945	NNFYPR	99 99 99 99 99 99	1.13E+07
F1:6886	DNALQSGNSQESVTEQDSK	99 99 99 99 99 99 99 99 99 99 99 99 99 99 99 99 99 99 99	2338738
F1:6908	DNALQSGNSQESVTEQDSK	99 99 99 99 99 99 99 99 99 99 99 99 99 99 99 99 99 99 99	2338738
F1:6922	DNALQSGNSQESVTEQDSK	99 99 99 99 99 99 99 99 99 99 99 99 99 99 99 99 99 99 99	2034711.5
F1:6901	DNALQSGNSQESVTEQDSK	99 99 99 99 99 99 99 99 99 99 99 99 99 99 99 99 99 99 99	2034711.5
F1:6943	DNALQSGNSQESVTEQDSK	99 99 99 99 99 99 99 99 99 99 99 99 99 99 99 99 99 99 99	100
F1:6878	DNALQSGNSQESVTEQDSK	99 99 99 99 99 99 99 99 99 99 99 99 99 99 99 99 99 99 99	100
F1:7594	GIPARFSGSGSGT	99 99 99 99 99 99 99 99 99 99 99 99 99	1.06E+07
F1:7626	GIPARFSGSGSGT	99 99 99 99 99 99 99 99 99 99 99 99 99	1.06E+07
F1:7563	GIPARFSGSGSGT	99 99 99 99 99 99 99 99 99 99 99 99 99	1.06E+07
F1:6917	GIPARFSGSGSGT	99 99 99 99 99 99 99 99 99 99 99 99 99	184838.72
F1:6912	VTHQGLSSPVTKSFNRGEC(+57.02)	99 99 99 99 99 99 99 99 99 99 99 99 99 99 99 99 99 99 99	104808.97
F1:6940	RATGIPARFSGSGSGT	99 99 99 99 99 99 99 99 99 99 99 99 99 99 99 99	53372.637
F1:6994	STLTLSKA	99 99 99 99 99 99 99 99	5.24E+07
F1:6975	STLTLSKA	99 99 99 99 99 99 99 99	100
F1:7046	STLTLSKA	99 99 99 99 99 99 99 99	100
F1:7017	STLTLSKA	99 99 99 99 99 99 99 99	5.24E+07
F1:7095	STLTLSKA	99 99 99 99 99 99 99 99	100
F1:7072	STLTLSKA	99 99 99 99 99 99 99 99	100
F1:7159	STLTLSKA	99 99 99 99 99 99 99 99	100
F1:7226	STLTLSKA	99 99 99 99 99 99 99 99	100
F1:7121	STLTLSKA	99 99 99 99 99 99 99 99	100
F1:7018	EVTHQGLSSPVTKSFNRG	99 99 99 99 99 99 99 99 99 99 99 99 99 99 99 99 99 99	7350752
F1:7047	EVTHQGLSSPVTKSFNRG	99 99 99 99 99 99 99 99 99 99 99 99 99 99 99 99 99 99	7350752
F1:7010	EVTHQGLSSPVTKSFNRG	99 99 99 99 99 99 99 99 99 99 99 99 99 99 99 99 99 99	1.04E+07
F1:7034	EVTHQGLSSPVTKSFNRG	99 99 99 99 99 99 99 99 99 99 99 99 99 99 99 99 99 99	1.04E+07
F1:6988	EVTHQGLSSPVTKSFNRG	99 99 99 99 99 99 99 99 99 99 99 99 99 99 99 99 99 99	279815.2
F1:7088	EVTHQGLSSPVTKSFNRG	99 99 99 99 99 99 99 99 99 99 99 99 99 99 99 99 99 99	279815.2
F1:7063	EVTHQGLSSPVTKSFNRG	99 99 99 99 99 99 99 99 99 99 99 99 99 99 99 99 99 99	279815.2
F1:7076	EVTHQGLSSPVTKSFNRG	99 99 99 99 99 99 99 99 99 99 99 99 99 99 99 99 99 99	100
F1:7114	EVTHQGLSSPVTKSFNRG	99 99 99 99 99 99 99 99 99 99 99 99 99 99 99 99 99 99	279815.2
F1:6990	EVTHQGLSSPVTKSFNRG	99 99 99 99 99 99 99 99 99 99 99 99 99 99 99 99 99 99	100
F1:6989	DYEKHKVYAC(+57.02)EVTHQGLSSPVTK	99 99 99 99 99 99 99 99 99 99 99 99 99 99 99 99 99 99 99 99 99 99 99	100
F3:6894	DYEKHKVYAC(+57.02)EVTHQGLSSPVTK	99 99 99 99 99 99 99 99 99 99 99 99 99 99 99 99 99 99 99 99 99 99 99	1.82E+07
F1:7370	EVTHQGLSSPVTKSFNRGEC(+57.02)	99 99 99 99 99 99 99 99 99 99 99 99 99 99 99 99 99 99 99 99	7817940.5
F1:7295	EVTHQGLSSPVTKSFNRGEC(+57.02)	99 99 99 99 99 99 99 99 99 99 99 99 99 99 99 99 99 99 99 99	7817940.5
F1:7375	EVTHQGLSSPVTKSFNRGEC(+57.02)	99 99 99 99 99 99 99 99 99 99 99 99 99 99 99 99 99 99 99 99	3.53E+07
F1:7320	EVTHQGLSSPVTKSFNRGEC(+57.02)	99 99 99 99 99 99 99 99 99 99 99 99 99 99 99 99 99 99 99 99	3.12E+08
F1:7395	EVTHQGLSSPVTKSFNRGEC(+57.02)	99 99 99 99 99 99 99 99 99 99 99 99 99 99 99 99 99 99 99 99	7817940.5
F1:7421	EVTHQGLSSPVTKSFNRGEC(+57.02)	99 99 99 99 99 99 99 99 99 99 99 99 99 99 99 99 99 99 99 99	7817940.5
F1:7318	EVTHQGLSSPVTKSFNRGEC(+57.02)	99 99 99 99 99 99 99 99 99 99 99 99 99 99 99 99 99 99 99 99	3.53E+07
F1:7451	EVTHQGLSSPVTKSFNRGEC(+57.02)	99 99 99 99 99 99 99 99 99 99 99 99 99 99 99 99 99 99 99 99	7817940.5
F1:7141	EVTHQGLSSPVTKSFNRGEC(+57.02)	99 99 99 99 99 99 99 99 99 99 99 99 99 99 99 99 99 99 99 99	7817940.5
F1:7345	EVTHQGLSSPVTKSFNRGEC(+57.02)	99 99 99 99 99 99 99 99 99 99 99 99 99 99 99 99 99 99 99 99	3.12E+08
F1:7346	EVTHQGLSSPVTKSFNRGEC(+57.02)	99 99 99 99 99 99 99 99 99 99 99 99 99 99 99 99 99 99 99 99	3.53E+07
F1:7293	EVTHQGLSSPVTKSFNRGEC(+57.02)	99 99 99 99 99 99 99 99 99 99 99 99 99 99 99 99 99 99 99 99	3.53E+07
F1:7268	EVTHQGLSSPVTKSFNRGEC(+57.02)	99 99 99 99 99 99 99 99 99 99 99 99 99 99 99 99 99 99 99 99	7817940.5
F1:7036	EVTHQGLSSPVTKSFNRGEC(+57.02)	99 99 99 99 99 99 99 99 99 99 99 99 99 99 99 99 99 99 99 99	6366162.5
F1:7507	EVTHQGLSSPVTKSFNRGEC(+57.02)	99 99 99 99 99 99 99 99 99 99 99 99 99 99 99 99 99 99 99 99	7817940.5
F1:7480	EVTHQGLSSPVTKSFNRGEC(+57.02)	99 99 99 99 99 99 99 99 99 99 99 99 99 99 99 99 99 99 99 99	7817940.5
F1:7385	EVTHQGLSSPVTKSFNRGEC(+57.02)	99 99 99 99 99 99 99 99 99 99 99 99 99 99 99 99 99 99 99 99	294454.72
F1:7310	EVTHQGLSSPVTKSFNRGEC(+57.02)	99 99 99 99 99 99 99 99 99 99 99 99 99 99 99 99 99 99 99 99	294454.72
F1:7361	EVTHQGLSSPVTKSFNRGEC(+57.02)	99 99 99 99 99 99 99 99 99 99 99 99 99 99 99 99 99 99 99 99	4.79E+08
F1:7411	EVTHQGLSSPVTKSFNRGEC(+57.02)	99 99 99 99 99 99 99 99 99 99 99 99 99 99 99 99 99 99 99 99	294454.72
F1:7438	EVTHQGLSSPVTKSFNRGEC(+57.02)	99 99 99 99 99 99 99 99 99 99 99 99 99 99 99 99 99 99 99 99	294454.72
F1:7334	EVTHQGLSSPVTKSFNRGEC(+57.02)	99 99 99 99 99 99 99 99 99 99 99 99 99 99 99 99 99 99 99 99	4.79E+08
F1:7286	EVTHQGLSSPVTKSFNRGEC(+57.02)	99 99 99 99 99 99 99 99 99 99 99 99 99 99 99 99 99 99 99 99	294454.72
F1:7497	EVTHQGLSSPVTKSFNRGEC(+57.02)	99 99 99 99 99 99 99 99 99 99 99 99 99 99 99 99 99 99 99 99	294454.72
F1:7235	EVTHQGLSSPVTKSFNRGEC(+57.02)	99 99 99 99 99 99 99 99 99 99 99 99 99 99 99 99 99 99 99 99	294454.72
F1:7055	EVTHQGLSSPVTKSFNRGEC(+57.02)	99 99 99 99 99 99 99 99 99 99 99 99 99 99 99 99 99 99 99 99	6008610
F1:7471	EVTHQGLSSPVTKSFNRGEC(+57.02)	99 99 99 99 99 99 99 99 99 99 99 99 99 99 99 99 99 99 99 99	294454.72
F1:7112	EVTHQGLSSPVTKSFNRGEC(+57.02)	99 99 99 99 99 99 99 99 99 99 99 99 99 99 99 99 99 99 99 99	6366162.5
F1:7261	EVTHQGLSSPVTKSFNRGEC(+57.02)	99 99 99 99 99 99 99 99 99 99 99 99 99 99 99 99 99 99 99 99	294454.72
F1:7525	EVTHQGLSSPVTKSFNRGEC(+57.02)	99 99 99 99 99 99 99 99 99 99 99 99 99 99 99 99 99 99 99 99	294454.72
F1:7117	EVTHQGLSSPVTKSFNRGEC(+57.02)	99 99 99 99 99 99 99 99 99 99 99 99 99 99 99 99 99 99 99 99	294454.72
F1:7963	EVTHQGLSSPVTKSFNRGEC(+57.02)	99 99 99 99 99 99 99 99 99 99 99 99 99 99 99 99 99 99 99 99	294454.72
F1:7026	EVTHQGLSSPVTKSFNRGEC(+57.02)	99 99 99 99 99 99 99 99 99 99 99 99 99 99 99 99 99 99 99 99	6008610
F1:7240	EVTHQGLSSPVTKSFNRGEC(+57.02)	99 99 99 99 99 99 99 99 99 99 99 99 99 99 99 99 99 99 99 99	7817940.5
F1:7092	EVTHQGLSSPVTKSFNRGEC(+57.02)	99 99 99 99 99 99 99 99 99 99 99 99 99 99 99 99 99 99 99 99	6008610
F1:7210	EVTHQGLSSPVTKSFNRGEC(+57.02)	99 99 99 99 99 99 99 99 99 99 99 99 99 99 99 99 99 99 99 99	294454.72
F1:8021	EVTHQGLSSPVTKSFNRGEC(+57.02)	99 99 99 99 99 99 99 99 99 99 99 99 99 99 99 99 99 99 99 99	294454.72
F1:7795	EVTHQGLSSPVTKSFNRGEC(+57.02)	99 99 99 99 99 99 99 99 99 99 99 99 99 99 99 99 99 99 99 99	294454.72
F1:7992	EVTHQGLSSPVTKSFNRGEC(+57.02)	99 99 99 99 99 99 99 99 99 99 99 99 99 99 99 99 99 99 99 99	294454.72
F1:7213	EVTHQGLSSPVTKSFNRGEC(+57.02)	99 99 99 99 99 99 99 99 99 99 99 99 99 99 99 99 99 99 99 99	7817940.5
F1:7804	EVTHQGLSSPVTKSFNRGEC(+57.02)	99 99 99 99 99 99 99 99 99 99 99 99 99 99 99 99 99 99 99 99	7817940.5
F1:7064	EVTHQGLSSPVTKSFNRGEC(+57.02)	99 99 99 99 99 99 99 99 99 99 99 99 99 99 99 99 99 99 99 99	6366162.5
F1:7058	EVTHQGLSSPVTKSFNR	99 99 99 99 99 99 99 99 99 99 99 99 99 99 99 99 99	1914620.4
F1:7032	EVTHQGLSSPVTKSFNR	99 99 99 99 99 99 99 99 99 99 99 99 99 99 99 99 99	1914620.4
F1:7037	EVTHQGLSSPVTKSFNR	99 99 99 99 99 99 99 99 99 99 99 99 99 99 99 99 99	3247854
F1:7062	EVTHQGLSSPVTKSFNR	99 99 99 99 99 99 99 99 99 99 99 99 99 99 99 99 99	3247854
F1:7085	EVTHQGLSSPVTKSFNR	99 99 99 99 99 99 99 99 99 99 99 99 99 99 99 99 99	1914620.4
F1:7108	EVTHQGLSSPVTKSFNR	99 99 99 99 99 99 99 99 99 99 99 99 99 99 99 99 99	100
F1:7050	PVTKSFNR	99 99 99 99 99 99 99 99	166917.86
F1:7060	ATSSRATGIPDRFSGSGSGT	99 99 99 99 99 99 99 99 99 99 99 99 99 99 99 99 99 99 99 99	105537.516
F1:7142	EVTHQGLSSPVTKSFNRGE	99 99 99 99 99 99 99 99 99 99 99 99 99 99 99 99 99 99 99	1175430
F1:7172	EVTHQGLSSPVTKSFNRGE	99 99 99 99 99 99 99 99 99 99 99 99 99 99 99 99 99 99 99	1175430
F1:7148	EVTHQGLSSPVTKSFNRGE	99 99 99 99 99 99 99 99 99 99 99 99 99 99 99 99 99 99 99	2279431.5
F1:7181	EVTHQGLSSPVTKSFNRGE	99 99 99 99 99 99 99 99 99 99 99 99 99 99 99 99 99 99 99	2279431.5
F1:7146	LSSPVTKSFNRGEC(+57.02)	99 99 99 99 99 99 99 99 99 99 99 99 99 99	239777.94
F1:7169	LSSPVTKSFNRGEC(+57.02)	99 99 99 99 99 99 99 99 99 99 99 99 99 99	61344.934
F1:7184	DASTRATGIPA	99 99 99 99 99 99 99 99 99 99 99	870642.6
F1:7156	DASTRATGIPA	99 99 99 99 99 99 99 99 99 99 99	870642.6
F1:7186	DNALQSGN(+.98)SQESVTEQDSK	99 99 99 99 99 99 99 99 99 99 99 99 99 99 99 99 99 99 99	718956.75
F1:7158	DNALQSGN(+.98)SQESVTEQDSK	99 99 99 99 99 99 99 99 99 99 99 99 99 99 99 99 99 99 99	718956.75
F1:7204	DNALQSGN(+.98)SQESVTEQDSK	99 99 99 99 99 99 99 99 99 99 99 99 99 99 99 99 99 99 99	507134.47
F1:7893	VTKSFNRGEC(+57.02)	99 99 99 99 99 99 99 99 99 99	668112.25
F1:7314	VTKSFNRGEC(+57.02)	99 99 99 99 99 99 99 99 99 99	1.71E+07
F1:7341	VTKSFNRGEC(+57.02)	99 99 99 99 99 99 99 99 99 99	1.71E+07
F1:7368	VTKSFNRGEC(+57.02)	99 99 99 99 99 99 99 99 99 99	1.71E+07
F1:7166	DNALQSGNSQ(+.98)ESVTEQDSK	99 99 99 99 99 99 99 99 99 99 99 99 99 99 99 99 99 99 99	507134.47
F1:7194	SSPVTKSFNRG	99 99 99 99 99 99 99 99 99 99 99	490515.84
F1:7193	GLSSPVTKSFNRG	99 99 99 99 99 99 99 99 99 99 99 99 99	543714.2
F1:7168	GLSSPVTKSFNRG	99 99 99 99 99 99 99 99 99 99 99 99 99	543714.2
F1:7175	GLSSPVTKSFNRG	99 99 99 99 99 99 99 99 99 99 99 99 99	189468.17
F1:7223	GLSSPVTKSFNRG	99 99 99 99 99 99 99 99 99 99 99 99 99	543714.2
F3:7406	GLSSPVTKSFNRG	99 99 99 99 99 99 99 99 99 99 99 99 99	235507.36
F1:7205	GLSSPVTKSFNRG	99 99 99 99 99 99 99 99 99 99 99 99 99	189468.17
F1:7664	GLSSPVTKSFNRGEC(+57.02)	99 99 99 99 99 99 99 99 99 99 99 99 99 99 99	1.18E+07
F1:7637	GLSSPVTKSFNRGEC(+57.02)	99 99 99 99 99 99 99 99 99 99 99 99 99 99 99	1.18E+07
F1:7597	GLSSPVTKSFNRGEC(+57.02)	99 99 99 99 99 99 99 99 99 99 99 99 99 99 99	3.74E+07
F1:7709	GLSSPVTKSFNRGEC(+57.02)	99 99 99 99 99 99 99 99 99 99 99 99 99 99 99	100
F1:7682	GLSSPVTKSFNRGEC(+57.02)	99 99 99 99 99 99 99 99 99 99 99 99 99 99 99	3.74E+07
F1:7654	GLSSPVTKSFNRGEC(+57.02)	99 99 99 99 99 99 99 99 99 99 99 99 99 99 99	3.74E+07
F1:7625	GLSSPVTKSFNRGEC(+57.02)	99 99 99 99 99 99 99 99 99 99 99 99 99 99 99	3.74E+07
F1:7689	GLSSPVTKSFNRGEC(+57.02)	99 99 99 99 99 99 99 99 99 99 99 99 99 99 99	1.18E+07
F1:7734	GLSSPVTKSFNRGEC(+57.02)	99 99 99 99 99 99 99 99 99 99 99 99 99 99 99	100
F1:7762	GLSSPVTKSFNRGEC(+57.02)	99 99 99 99 99 99 99 99 99 99 99 99 99 99 99	100
F1:7602	GLSSPVTKSFNRGEC(+57.02)	99 99 99 99 99 99 99 99 99 99 99 99 99 99 99	100
F2:8060	GLSSPVTKSFNRGEC(+57.02)	99 99 99 99 99 99 99 99 99 99 99 99 99 99 99	1581373.4
F2:8083	GLSSPVTKSFNRGEC(+57.02)	99 99 99 99 99 99 99 99 99 99 99 99 99 99 99	1581373.4
F1:7198	GLSSPVTKSFNRGEC(+57.02)	99 99 99 99 99 99 99 99 99 99 99 99 99 99 99	86108.23
F1:7802	GLSSPVTKSFNRGEC(+57.02)	99 99 99 99 99 99 99 99 99 99 99 99 99 99 99	100
F1:7716	GLSSPVTKSFNRGEC(+57.02)	99 99 99 99 99 99 99 99 99 99 99 99 99 99 99	100
F1:7211	EVTHQGLSSPVTKSFN(+.98)RG	99 99 99 99 99 99 99 99 99 99 99 99 99 99 99 99 99 99	267354.2
F1:7264	EALHNHYTQKSLSLSPG	99 99 99 99 99 99 99 99 99 99 99 99 99 99 99 99 99	284467.72
F1:7270	GLSSPVTKSFNR	99 99 99 99 99 99 99 99 99 99 99 99	113032.33
F1:7327	THQGLSSPVTKSFNRGEC(+57.02)	99 99 99 99 99 99 99 99 99 99 99 99 99 99 99 99 99 99	3.79E+07
F1:7353	THQGLSSPVTKSFNRGEC(+57.02)	99 99 99 99 99 99 99 99 99 99 99 99 99 99 99 99 99 99	3.79E+07
F2:7914	AC(+57.02)EVTHQGLSSPVTKSFNRGE	99 99 99 99 99 99 99 99 99 99 99 99 99 99 99 99 99 99 99 99 99	729094.4
F1:7416	NALQSGNSQESVTEQ	99 99 99 99 99 99 99 99 99 99 99 99 99 99 99	278573.84
F1:7453	EKHKVYAC(+57.02)EVTHQGLSSPVTKSFNRGEC(+57.02)	99 99 99 99 99 99 99 99 99 99 99 99 99 99 99 99 99 99 99 99 99 99 99 99 99 99 99 99	1397273.9
F1:7481	EKHKVYAC(+57.02)EVTHQGLSSPVTKSFNRGEC(+57.02)	99 99 99 99 99 99 99 99 99 99 99 99 99 99 99 99 99 99 99 99 99 99 99 99 99 99 99 99	1397273.9
F1:7424	EKHKVYAC(+57.02)EVTHQGLSSPVTKSFNRGEC(+57.02)	99 99 99 99 99 99 99 99 99 99 99 99 99 99 99 99 99 99 99 99 99 99 99 99 99 99 99 99	1397273.9
F1:7477	GLSSPVTKSFNRGE	99 99 99 99 99 99 99 99 99 99 99 99 99 99	115888.52
F1:8181	DASTRATGIPARFSGSGSGT	99 99 99 99 99 99 99 99 99 99 99 99 99 99 99 99 99 99 99 99	2.99E+08
F1:8207	DASTRATGIPARFSGSGSGT	99 99 99 99 99 99 99 99 99 99 99 99 99 99 99 99 99 99 99 99	2.99E+08
F1:8178	DASTRATGIPARFSGSGSGT	99 99 99 99 99 99 99 99 99 99 99 99 99 99 99 99 99 99 99 99	7.56E+08
F1:8289	DASTRATGIPARFSGSGSGT	99 99 99 99 99 99 99 99 99 99 99 99 99 99 99 99 99 99 99 99	100
F1:8261	DASTRATGIPARFSGSGSGT	99 99 99 99 99 99 99 99 99 99 99 99 99 99 99 99 99 99 99 99	100
F1:8206	DASTRATGIPARFSGSGSGT	99 99 99 99 99 99 99 99 99 99 99 99 99 99 99 99 99 99 99 99	7.56E+08
F1:8265	DASTRATGIPARFSGSGSGT	99 99 99 99 99 99 99 99 99 99 99 99 99 99 99 99 99 99 99 99	100
F1:8235	DASTRATGIPARFSGSGSGT	99 99 99 99 99 99 99 99 99 99 99 99 99 99 99 99 99 99 99 99	7.56E+08
F1:8349	DASTRATGIPARFSGSGSGT	99 99 99 99 99 99 99 99 99 99 99 99 99 99 99 99 99 99 99 99	100
F1:8321	DASTRATGIPARFSGSGSGT	99 99 99 99 99 99 99 99 99 99 99 99 99 99 99 99 99 99 99 99	100
F1:8236	DASTRATGIPARFSGSGSGT	99 99 99 99 99 99 99 99 99 99 99 99 99 99 99 99 99 99 99 99	2.99E+08
F1:8149	DASTRATGIPARFSGSGSGT	99 99 99 99 99 99 99 99 99 99 99 99 99 99 99 99 99 99 99 99	100
F1:8376	DASTRATGIPARFSGSGSGT	99 99 99 99 99 99 99 99 99 99 99 99 99 99 99 99 99 99 99 99	100
F1:8083	DASTRATGIPARFSGSGSGT	99 99 99 99 99 99 99 99 99 99 99 99 99 99 99 99 99 99 99 99	100
F1:8455	DASTRATGIPARFSGSGSGT	99 99 99 99 99 99 99 99 99 99 99 99 99 99 99 99 99 99 99 99	100
F1:8611	DASTRATGIPARFSGSGSGT	99 99 99 99 99 99 99 99 99 99 99 99 99 99 99 99 99 99 99 99	100
F1:8417	DASTRATGIPARFSGSGSGT	99 99 99 99 99 99 99 99 99 99 99 99 99 99 99 99 99 99 99 99	100
F1:8485	DASTRATGIPARFSGSGSGT	99 99 99 99 99 99 99 99 99 99 99 99 99 99 99 99 99 99 99 99	100
F1:8518	DASTRATGIPARFSGSGSGT	99 99 99 99 99 99 99 99 99 99 99 99 99 99 99 99 99 99 99 99	100
F1:8118	DASTRATGIPARFSGSGSGT	99 99 99 99 99 99 99 99 99 99 99 99 99 99 99 99 99 99 99 99	100
F1:8637	DASTRATGIPARFSGSGSGT	99 99 99 99 99 99 99 99 99 99 99 99 99 99 99 99 99 99 99 99	100
F1:8579	DASTRATGIPARFSGSGSGT	99 99 99 99 99 99 99 99 99 99 99 99 99 99 99 99 99 99 99 99	100
F1:7863	DASTRATGIPARFSGSGSGT	99 99 99 99 99 99 99 99 99 99 99 99 99 99 99 99 99 99 99 99	259258.53
F1:8812	DASTRATGIPARFSGSGSGT	99 99 99 99 99 99 99 99 99 99 99 99 99 99 99 99 99 99 99 99	100
F1:8734	DASTRATGIPARFSGSGSGT	99 99 99 99 99 99 99 99 99 99 99 99 99 99 99 99 99 99 99 99	100
F1:8872	DASTRATGIPARFSGSGSGT	99 99 99 99 99 99 99 99 99 99 99 99 99 99 99 99 99 99 99 99	100
F1:8848	DASTRATGIPARFSGSGSGT	99 99 99 99 99 99 99 99 99 99 99 99 99 99 99 99 99 99 99 99	100
F1:9127	DASTRATGIPARFSGSGSGT	99 99 99 99 99 99 99 99 99 99 99 99 99 99 99 99 99 99 99 99	100
F1:8156	DASTRATGIPARFSGSGSGT	99 99 99 99 99 99 99 99 99 99 99 99 99 99 99 99 99 99 99 99	100
F1:8702	DASTRATGIPARFSGSGSGT	99 99 99 99 99 99 99 99 99 99 99 99 99 99 99 99 99 99 99 99	100
F1:8666	DASTRATGIPARFSGSGSGT	99 99 99 99 99 99 99 99 99 99 99 99 99 99 99 99 99 99 99 99	100
F1:8789	DASTRATGIPARFSGSGSGT	99 99 99 99 99 99 99 99 99 99 99 99 99 99 99 99 99 99 99 99	100
F1:8824	DASTRATGIPARFSGSGSGT	99 99 99 99 99 99 99 99 99 99 99 99 99 99 99 99 99 99 99 99	100
F1:8546	DASTRATGIPARFSGSGSGT	99 99 99 99 99 99 99 99 99 99 99 99 99 99 99 99 99 99 99 99	100
F1:8921	DASTRATGIPARFSGSGSGT	99 99 99 99 99 99 99 99 99 99 99 99 99 99 99 99 99 99 99 99	100
F1:9102	DASTRATGIPARFSGSGSGT	99 99 99 99 99 99 99 99 99 99 99 99 99 99 99 99 99 99 99 99	100
F1:8764	DASTRATGIPARFSGSGSGT	99 99 99 99 99 99 99 99 99 99 99 99 99 99 99 99 99 99 99 99	100
F1:8302	DASTRATGIPARFSGSGSGT	99 99 99 99 99 99 99 99 99 99 99 99 99 99 99 99 99 99 99 99	100
F1:8976	DASTRATGIPARFSGSGSGT	99 99 99 99 99 99 99 99 99 99 99 99 99 99 99 99 99 99 99 99	100
F1:7571	EVTHQGLSSPVTKSFN(+.98)RGEC(+57.02)	99 99 99 99 99 99 99 99 99 99 99 99 99 99 99 99 99 99 99 99	1.24E+07
F1:7542	EVTHQGLSSPVTKSFN(+.98)RGEC(+57.02)	99 99 99 99 99 99 99 99 99 99 99 99 99 99 99 99 99 99 99 99	1.24E+07
F1:7551	EVTHQGLSSPVTKSFN(+.98)RGEC(+57.02)	99 99 99 99 99 99 99 99 99 99 99 99 99 99 99 99 99 99 99 99	2.80E+07
F1:7577	EVTHQGLSSPVTKSFN(+.98)RGEC(+57.02)	99 99 99 99 99 99 99 99 99 99 99 99 99 99 99 99 99 99 99 99	2.80E+07
F1:7605	EVTHQGLSSPVTKSFN(+.98)RGEC(+57.02)	99 99 99 99 99 99 99 99 99 99 99 99 99 99 99 99 99 99 99 99	2.80E+07
F1:7606	EVTHQGLSSPVTKSFN(+.98)RGEC(+57.02)	99 99 99 99 99 99 99 99 99 99 99 99 99 99 99 99 99 99 99 99	100
F1:7845	EVTHQGLSSPVTKSFN(+.98)RGEC(+57.02)	99 99 99 99 99 99 99 99 99 99 99 99 99 99 99 99 99 99 99 99	3875513.8
F1:7558	EVTHQGLSSPVTKSFN(+.98)RGEC(+57.02)	99 99 99 99 99 99 99 99 99 99 99 99 99 99 99 99 99 99 99 99	337051.94
F1:7629	YPREAKVQWKV	99 99 99 99 99 99 99 99 99 99 99	762817.8
F1:7591	YPREAKVQWKV	99 99 99 99 99 99 99 99 99 99 99	762817.8
F1:7647	AC(+57.02)EVTHQGLSSPVTKSFNRGEC(+57.02)	99 99 99 99 99 99 99 99 99 99 99 99 99 99 99 99 99 99 99 99 99 99	6756271
F2:8066	AC(+57.02)EVTHQGLSSPVTKSFNRGEC(+57.02)	99 99 99 99 99 99 99 99 99 99 99 99 99 99 99 99 99 99 99 99 99 99	2.99E+07
F2:8040	AC(+57.02)EVTHQGLSSPVTKSFNRGEC(+57.02)	99 99 99 99 99 99 99 99 99 99 99 99 99 99 99 99 99 99 99 99 99 99	2.99E+07
F1:7618	AC(+57.02)EVTHQGLSSPVTKSFNRGEC(+57.02)	99 99 99 99 99 99 99 99 99 99 99 99 99 99 99 99 99 99 99 99 99 99	6756271
F2:8055	AC(+57.02)EVTHQGLSSPVTKSFNRGEC(+57.02)	99 99 99 99 99 99 99 99 99 99 99 99 99 99 99 99 99 99 99 99 99 99	1.49E+08
F2:8077	AC(+57.02)EVTHQGLSSPVTKSFNRGEC(+57.02)	99 99 99 99 99 99 99 99 99 99 99 99 99 99 99 99 99 99 99 99 99 99	1.49E+08
F2:8028	AC(+57.02)EVTHQGLSSPVTKSFNRGEC(+57.02)	99 99 99 99 99 99 99 99 99 99 99 99 99 99 99 99 99 99 99 99 99 99	1.49E+08
F2:8099	AC(+57.02)EVTHQGLSSPVTKSFNRGEC(+57.02)	99 99 99 99 99 99 99 99 99 99 99 99 99 99 99 99 99 99 99 99 99 99	100
F2:8134	AC(+57.02)EVTHQGLSSPVTKSFNRGEC(+57.02)	99 99 99 99 99 99 99 99 99 99 99 99 99 99 99 99 99 99 99 99 99 99	7132956
F2:8010	AC(+57.02)EVTHQGLSSPVTKSFNRGEC(+57.02)	99 99 99 99 99 99 99 99 99 99 99 99 99 99 99 99 99 99 99 99 99 99	2.99E+07
F2:8002	AC(+57.02)EVTHQGLSSPVTKSFNRGEC(+57.02)	99 99 99 99 99 99 99 99 99 99 99 99 99 99 99 99 99 99 99 99 99 99	7132956
F2:7872	AC(+57.02)EVTHQGLSSPVTKSFNRGEC(+57.02)	99 99 99 99 99 99 99 99 99 99 99 99 99 99 99 99 99 99 99 99 99 99	7132956
F2:8106	AC(+57.02)EVTHQGLSSPVTKSFNRGEC(+57.02)	99 99 99 99 99 99 99 99 99 99 99 99 99 99 99 99 99 99 99 99 99 99	7132956
F2:7902	AC(+57.02)EVTHQGLSSPVTKSFNRGEC(+57.02)	99 99 99 99 99 99 99 99 99 99 99 99 99 99 99 99 99 99 99 99 99 99	7132956
F2:7973	AC(+57.02)EVTHQGLSSPVTKSFNRGEC(+57.02)	99 99 99 99 99 99 99 99 99 99 99 99 99 99 99 99 99 99 99 99 99 99	7132956
F2:7732	AC(+57.02)EVTHQGLSSPVTKSFNRGEC(+57.02)	99 99 99 99 99 99 99 99 99 99 99 99 99 99 99 99 99 99 99 99 99 99	359952.06
F2:7944	AC(+57.02)EVTHQGLSSPVTKSFNRGEC(+57.02)	99 99 99 99 99 99 99 99 99 99 99 99 99 99 99 99 99 99 99 99 99 99	7132956
F1:7713	AC(+57.02)EVTHQGLSSPVTKSFNRGEC(+57.02)	99 99 99 99 99 99 99 99 99 99 99 99 99 99 99 99 99 99 99 99 99 99	100
F1:7639	EAKVQWKV	99 99 99 99 99 99 99 99	7.73E+07
F1:7772	EAKVQWKV	99 99 99 99 99 99 99 99	100
F1:7719	EAKVQWKV	99 99 99 99 99 99 99 99	7.73E+07
F1:7667	EAKVQWKV	99 99 99 99 99 99 99 99	7.73E+07
F1:7745	EAKVQWKV	99 99 99 99 99 99 99 99	100
F1:7692	EAKVQWKV	99 99 99 99 99 99 99 99	7.73E+07
F1:7797	EAKVQWKV	99 99 99 99 99 99 99 99	100
F2:4098	TKSFNRGEC(+57.02)	99 99 99 99 99 99 99 99 99	167818.14
F1:7675	EVTHQ(+.98)GLSSPVTKSFNRGEC(+57.02)	99 99 99 99 99 99 99 99 99 99 99 99 99 99 99 99 99 99 99 99	9513134
F1:7648	EVTHQ(+.98)GLSSPVTKSFNRGEC(+57.02)	99 99 99 99 99 99 99 99 99 99 99 99 99 99 99 99 99 99 99 99	9513134
F1:8079	EVTHQ(+.98)GLSSPVTKSFNRGEC(+57.02)	99 99 99 99 99 99 99 99 99 99 99 99 99 99 99 99 99 99 99 99	2034246
F1:8056	EVTHQ(+.98)GLSSPVTKSFNRGEC(+57.02)	99 99 99 99 99 99 99 99 99 99 99 99 99 99 99 99 99 99 99 99	100
F1:8086	EVTHQ(+.98)GLSSPVTKSFNRGEC(+57.02)	99 99 99 99 99 99 99 99 99 99 99 99 99 99 99 99 99 99 99 99	100
F1:7669	EVTHQ(+.98)GLSSPVTKSFNRGEC(+57.02)	99 99 99 99 99 99 99 99 99 99 99 99 99 99 99 99 99 99 99 99	856679.7
F1:7700	EVTHQ(+.98)GLSSPVTKSFNRGEC(+57.02)	99 99 99 99 99 99 99 99 99 99 99 99 99 99 99 99 99 99 99 99	9513134
F1:8051	EVTHQ(+.98)GLSSPVTKSFNRGEC(+57.02)	99 99 99 99 99 99 99 99 99 99 99 99 99 99 99 99 99 99 99 99	2034246
F1:7727	EVTHQ(+.98)GLSSPVTKSFNRGEC(+57.02)	99 99 99 99 99 99 99 99 99 99 99 99 99 99 99 99 99 99 99 99	100
F1:7820	EVTHQ(+.98)GLSSPVTKSFNRGEC(+57.02)	99 99 99 99 99 99 99 99 99 99 99 99 99 99 99 99 99 99 99 99	3875513.8
F1:7937	EVTHQ(+.98)GLSSPVTKSFNRGEC(+57.02)	99 99 99 99 99 99 99 99 99 99 99 99 99 99 99 99 99 99 99 99	2034246
F1:7704	AKVQWKV	99 99 99 99 99 99 99	1229699.4
F1:7678	AKVQWKV	99 99 99 99 99 99 99	1229699.4
F1:7651	AKVQWKV	99 99 99 99 99 99 99	1229699.4
F1:7731	AKVQWKV	99 99 99 99 99 99 99	1229699.4
F1:7910	N(+.98)NFYPR	99 99 99 99 99 99	100
F1:7765	N(+.98)NFYPR	99 99 99 99 99 99	100
F3:8674	N(+.98)NFYPR	99 99 99 99 99 99	572580.9
F3:7899	N(+.98)NFYPR	99 99 99 99 99 99	269514.4
F1:7811	N(+.98)NFYPR	99 99 99 99 99 99	1.93E+07
F1:8603	N(+.98)NFYPR	99 99 99 99 99 99	1352889.8
F1:7885	N(+.98)NFYPR	99 99 99 99 99 99	100
F1:8570	N(+.98)NFYPR	99 99 99 99 99 99	1352889.8
F1:7791	N(+.98)NFYPR	99 99 99 99 99 99	1.93E+07
F1:7833	N(+.98)NFYPR	99 99 99 99 99 99	1.93E+07
F3:7872	N(+.98)NFYPR	99 99 99 99 99 99	269514.4
F1:7943	N(+.98)NFYPR	99 99 99 99 99 99	100
F1:7857	N(+.98)NFYPR	99 99 99 99 99 99	1.93E+07
F3:8650	N(+.98)NFYPR	99 99 99 99 99 99	572580.9
F1:7817	DFTLTIN(+.98)NVQSE	99 99 99 99 99 99 99 99 99 99 99 99	554623.25
F1:7843	DYEKHKVYAC(+57.02)EVTHQGLSSPVTKSFNRGEC(+57.02)	99 99 99 99 99 99 99 99 99 99 99 99 99 99 99 99 99 99 99 99 99 99 99 99 99 99 99 99 99 99	3413732.2
F1:7821	DYEKHKVYAC(+57.02)EVTHQGLSSPVTKSFNRGEC(+57.02)	99 99 99 99 99 99 99 99 99 99 99 99 99 99 99 99 99 99 99 99 99 99 99 99 99 99 99 99 99 99	3413732.2
F1:7867	DYEKHKVYAC(+57.02)EVTHQGLSSPVTKSFNRGEC(+57.02)	99 99 99 99 99 99 99 99 99 99 99 99 99 99 99 99 99 99 99 99 99 99 99 99 99 99 99 99 99 99	3413732.2
F1:7868	EVTHQ(+.98)GLSSPVTKSFN(+.98)RGEC(+57.02)	99 99 99 99 99 99 99 99 99 99 99 99 99 99 99 99 99 99 99 99	496028.75
F1:7883	Q(+.98)GLSSPVTKSFNR	99 99 99 99 99 99 99 99 99 99 99 99 99	39319.746
F1:7948	DEQLKSGTASVVC(+57.02)	99 99 99 99 99 99 99 99 99 99 99 99 99	9108605
F1:7920	DEQLKSGTASVVC(+57.02)	99 99 99 99 99 99 99 99 99 99 99 99 99	9108605
F1:7973	DEQLKSGTASVVC(+57.02)	99 99 99 99 99 99 99 99 99 99 99 99 99	100
F1:7895	DEQLKSGTASVVC(+57.02)	99 99 99 99 99 99 99 99 99 99 99 99 99	100
F1:8000	DEQLKSGTASVVC(+57.02)	99 99 99 99 99 99 99 99 99 99 99 99 99	100
F1:8015	GLSSPVTKSFN(+.98)RGEC(+57.02)	99 99 99 99 99 99 99 99 99 99 99 99 99 99 99	1982115.2
F1:7946	GLSSPVTKSFN(+.98)RGEC(+57.02)	99 99 99 99 99 99 99 99 99 99 99 99 99 99 99	1982115.2
F1:7994	GLSSPVTKSFN(+.98)RGEC(+57.02)	99 99 99 99 99 99 99 99 99 99 99 99 99 99 99	1982115.2
F1:8036	GLSSPVTKSFN(+.98)RGEC(+57.02)	99 99 99 99 99 99 99 99 99 99 99 99 99 99 99	100
F1:7970	GLSSPVTKSFN(+.98)RGEC(+57.02)	99 99 99 99 99 99 99 99 99 99 99 99 99 99 99	1982115.2
F1:7984	GLSSPVTKSFN(+.98)RGEC(+57.02)	99 99 99 99 99 99 99 99 99 99 99 99 99 99 99	222920.39
F2:8399	GLSSPVTKSFN(+.98)RGEC(+57.02)	99 99 99 99 99 99 99 99 99 99 99 99 99 99 99	479932.7
F2:8369	GLSSPVTKSFN(+.98)RGEC(+57.02)	99 99 99 99 99 99 99 99 99 99 99 99 99 99 99	479932.7
F2:8600	GLSSPVTKSFN(+.98)RGEC(+57.02)	99 99 99 99 99 99 99 99 99 99 99 99 99 99 99	302844.4
F1:7960	GLSSPVTKSFN(+.98)RGEC(+57.02)	99 99 99 99 99 99 99 99 99 99 99 99 99 99 99	222920.39
F1:8080	EVTHQGLSSPVTKSFN	99 99 99 99 99 99 99 99 99 99 99 99 99 99 99 99	3113920.8
F1:8012	EVTHQGLSSPVTKSFN	99 99 99 99 99 99 99 99 99 99 99 99 99 99 99 99	3113920.8
F1:8055	EVTHQGLSSPVTKSFN	99 99 99 99 99 99 99 99 99 99 99 99 99 99 99 99	3113920.8
F1:8033	EVTHQGLSSPVTKSFN	99 99 99 99 99 99 99 99 99 99 99 99 99 99 99 99	3113920.8
F1:7991	EVTHQGLSSPVTKSFN	99 99 99 99 99 99 99 99 99 99 99 99 99 99 99 99	3113920.8
F1:8004	EVTHQGLSSPVTKSFN	99 99 99 99 99 99 99 99 99 99 99 99 99 99 99 99	283026.34
F1:8525	EVTHQGLSSPVTKSFN	99 99 99 99 99 99 99 99 99 99 99 99 99 99 99 99	87472.81
F1:8300	DNALQSGNSQESVTEQ	99 99 99 99 99 99 99 99 99 99 99 99 99 99 99 99	4.57E+08
F1:8215	DNALQSGNSQESVTEQ	99 99 99 99 99 99 99 99 99 99 99 99 99 99 99 99	100
F1:8241	DNALQSGNSQESVTEQ	99 99 99 99 99 99 99 99 99 99 99 99 99 99 99 99	4.57E+08
F1:8327	DNALQSGNSQESVTEQ	99 99 99 99 99 99 99 99 99 99 99 99 99 99 99 99	4.57E+08
F1:8271	DNALQSGNSQESVTEQ	99 99 99 99 99 99 99 99 99 99 99 99 99 99 99 99	4.57E+08
F1:8358	DNALQSGNSQESVTEQ	99 99 99 99 99 99 99 99 99 99 99 99 99 99 99 99	4.57E+08
F1:8387	DNALQSGNSQESVTEQ	99 99 99 99 99 99 99 99 99 99 99 99 99 99 99 99	4.57E+08
F1:8443	DNALQSGNSQESVTEQ	99 99 99 99 99 99 99 99 99 99 99 99 99 99 99 99	4.57E+08
F1:8415	DNALQSGNSQESVTEQ	99 99 99 99 99 99 99 99 99 99 99 99 99 99 99 99	4.57E+08
F1:8876	DNALQSGNSQESVTEQ	99 99 99 99 99 99 99 99 99 99 99 99 99 99 99 99	100
F1:8852	DNALQSGNSQESVTEQ	99 99 99 99 99 99 99 99 99 99 99 99 99 99 99 99	100
F1:8253	DNALQSGNSQESVTEQ	99 99 99 99 99 99 99 99 99 99 99 99 99 99 99 99	1371795.1
F1:8567	DNALQSGNSQESVTEQ	99 99 99 99 99 99 99 99 99 99 99 99 99 99 99 99	4.57E+08
F1:8540	DNALQSGNSQESVTEQ	99 99 99 99 99 99 99 99 99 99 99 99 99 99 99 99	4.57E+08
F1:8025	DNALQSGNSQESVTEQ	99 99 99 99 99 99 99 99 99 99 99 99 99 99 99 99	757314.2
F1:9284	DNALQSGNSQESVTEQ	99 99 99 99 99 99 99 99 99 99 99 99 99 99 99 99	100
F1:9446	DNALQSGNSQESVTEQ	99 99 99 99 99 99 99 99 99 99 99 99 99 99 99 99	100
F1:8898	DNALQSGNSQESVTEQ	99 99 99 99 99 99 99 99 99 99 99 99 99 99 99 99	100
F1:9422	DNALQSGNSQESVTEQ	99 99 99 99 99 99 99 99 99 99 99 99 99 99 99 99	100
F1:9471	DNALQSGNSQESVTEQ	99 99 99 99 99 99 99 99 99 99 99 99 99 99 99 99	100
F1:8003	DNALQSGNSQESVTEQ	99 99 99 99 99 99 99 99 99 99 99 99 99 99 99 99	757314.2
F1:9235	DNALQSGNSQESVTEQ	99 99 99 99 99 99 99 99 99 99 99 99 99 99 99 99	100
F1:9521	DNALQSGNSQESVTEQ	99 99 99 99 99 99 99 99 99 99 99 99 99 99 99 99	100
F1:9398	DNALQSGNSQESVTEQ	99 99 99 99 99 99 99 99 99 99 99 99 99 99 99 99	100
F1:8989	DNALQSGNSQESVTEQ	99 99 99 99 99 99 99 99 99 99 99 99 99 99 99 99	100
F1:9810	DNALQSGNSQESVTEQ	99 99 99 99 99 99 99 99 99 99 99 99 99 99 99 99	100
F1:9256	DNALQSGNSQESVTEQ	99 99 99 99 99 99 99 99 99 99 99 99 99 99 99 99	100
F1:9604	DNALQSGNSQESVTEQ	99 99 99 99 99 99 99 99 99 99 99 99 99 99 99 99	100
F1:9353	DNALQSGNSQESVTEQ	99 99 99 99 99 99 99 99 99 99 99 99 99 99 99 99	100
F1:9497	DNALQSGNSQESVTEQ	99 99 99 99 99 99 99 99 99 99 99 99 99 99 99 99	100
F1:10490	DNALQSGNSQESVTEQ	99 99 99 99 99 99 99 99 99 99 99 99 99 99 99 99	100
F1:9331	DNALQSGNSQESVTEQ	99 99 99 99 99 99 99 99 99 99 99 99 99 99 99 99	100
F1:9752	DNALQSGNSQESVTEQ	99 99 99 99 99 99 99 99 99 99 99 99 99 99 99 99	100
F1:9309	DNALQSGNSQESVTEQ	99 99 99 99 99 99 99 99 99 99 99 99 99 99 99 99	100
F1:9908	DNALQSGNSQESVTEQ	99 99 99 99 99 99 99 99 99 99 99 99 99 99 99 99	100
F1:9867	DNALQSGNSQESVTEQ	99 99 99 99 99 99 99 99 99 99 99 99 99 99 99 99	100
F1:10545	DNALQSGNSQESVTEQ	99 99 99 99 99 99 99 99 99 99 99 99 99 99 99 99	100
F1:10076	DNALQSGNSQESVTEQ	99 99 99 99 99 99 99 99 99 99 99 99 99 99 99 99	100
F1:9782	DNALQSGNSQESVTEQ	99 99 99 99 99 99 99 99 99 99 99 99 99 99 99 99	100
F1:10393	DNALQSGNSQESVTEQ	99 99 99 99 99 99 99 99 99 99 99 99 99 99 99 99	100
F1:9377	DNALQSGNSQESVTEQ	99 99 99 99 99 99 99 99 99 99 99 99 99 99 99 99	100
F1:10514	DNALQSGNSQESVTEQ	99 99 99 99 99 99 99 99 99 99 99 99 99 99 99 99	100
F1:9840	DNALQSGNSQESVTEQ	99 99 99 99 99 99 99 99 99 99 99 99 99 99 99 99	100
F1:9679	DNALQSGNSQESVTEQ	99 99 99 99 99 99 99 99 99 99 99 99 99 99 99 99	100
F1:15970	DNALQSGNSQESVTEQ	99 99 99 99 99 99 99 99 99 99 99 99 99 99 99 99	891178.56
F1:10320	DNALQSGNSQESVTEQ	99 99 99 99 99 99 99 99 99 99 99 99 99 99 99 99	100
F1:9580	DNALQSGNSQESVTEQ	99 99 99 99 99 99 99 99 99 99 99 99 99 99 99 99	100
F1:10055	DNALQSGNSQESVTEQ	99 99 99 99 99 99 99 99 99 99 99 99 99 99 99 99	100
F1:9952	DNALQSGNSQESVTEQ	99 99 99 99 99 99 99 99 99 99 99 99 99 99 99 99	100
F1:15899	DNALQSGNSQESVTEQ	99 99 99 99 99 99 99 99 99 99 99 99 99 99 99 99	891178.56
F1:10180	DNALQSGNSQESVTEQ	99 99 99 99 99 99 99 99 99 99 99 99 99 99 99 99	100
F1:10130	DNALQSGNSQESVTEQ	99 99 99 99 99 99 99 99 99 99 99 99 99 99 99 99	100
F1:15919	DNALQSGNSQESVTEQ	99 99 99 99 99 99 99 99 99 99 99 99 99 99 99 99	891178.56
F1:10839	DNALQSGNSQESVTEQ	99 99 99 99 99 99 99 99 99 99 99 99 99 99 99 99	100
F1:9544	DNALQSGNSQESVTEQ	99 99 99 99 99 99 99 99 99 99 99 99 99 99 99 99	100
F1:9887	DNALQSGNSQESVTEQ	99 99 99 99 99 99 99 99 99 99 99 99 99 99 99 99	100
F1:9974	DNALQSGNSQESVTEQ	99 99 99 99 99 99 99 99 99 99 99 99 99 99 99 99	100
F1:10867	DNALQSGNSQESVTEQ	99 99 99 99 99 99 99 99 99 99 99 99 99 99 99 99	100
F1:11041	DNALQSGNSQESVTEQ	99 99 99 99 99 99 99 99 99 99 99 99 99 99 99 99	100
F1:10567	DNALQSGNSQESVTEQ	99 99 99 99 99 99 99 99 99 99 99 99 99 99 99 99	100
F1:10369	DNALQSGNSQESVTEQ	99 99 99 99 99 99 99 99 99 99 99 99 99 99 99 99	100
F1:10103	DNALQSGNSQESVTEQ	99 99 99 99 99 99 99 99 99 99 99 99 99 99 99 99	100
F1:15857	DNALQSGNSQESVTEQ	99 99 99 99 99 99 99 99 99 99 99 99 99 99 99 99	891178.56
F1:10030	DNALQSGNSQESVTEQ	99 99 99 99 99 99 99 99 99 99 99 99 99 99 99 99	100
F1:10223	DNALQSGNSQESVTEQ	99 99 99 99 99 99 99 99 99 99 99 99 99 99 99 99	100
F1:9931	DNALQSGNSQESVTEQ	99 99 99 99 99 99 99 99 99 99 99 99 99 99 99 99	100
F1:15990	DNALQSGNSQESVTEQ	99 99 99 99 99 99 99 99 99 99 99 99 99 99 99 99	891178.56
F1:10274	DNALQSGNSQESVTEQ	99 99 99 99 99 99 99 99 99 99 99 99 99 99 99 99	100
F1:16007	DNALQSGNSQESVTEQ	99 99 99 99 99 99 99 99 99 99 99 99 99 99 99 99	891178.56
F1:10697	DNALQSGNSQESVTEQ	99 99 99 99 99 99 99 99 99 99 99 99 99 99 99 99	100
F1:10749	DNALQSGNSQESVTEQ	99 99 99 99 99 99 99 99 99 99 99 99 99 99 99 99	100
F1:10455	DNALQSGNSQESVTEQ	99 99 99 99 99 99 99 99 99 99 99 99 99 99 99 99	100
F1:11161	DNALQSGNSQESVTEQ	99 99 99 99 99 99 99 99 99 99 99 99 99 99 99 99	100
F1:10419	DNALQSGNSQESVTEQ	99 99 99 99 99 99 99 99 99 99 99 99 99 99 99 99	100
F1:16057	DNALQSGNSQESVTEQ	99 99 99 99 99 99 99 99 99 99 99 99 99 99 99 99	891178.56
F1:10899	DNALQSGNSQESVTEQ	99 99 99 99 99 99 99 99 99 99 99 99 99 99 99 99	100
F1:15949	DNALQSGNSQESVTEQ	99 99 99 99 99 99 99 99 99 99 99 99 99 99 99 99	891178.56
F1:10201	DNALQSGNSQESVTEQ	99 99 99 99 99 99 99 99 99 99 99 99 99 99 99 99	100
F1:10344	DNALQSGNSQESVTEQ	99 99 99 99 99 99 99 99 99 99 99 99 99 99 99 99	100
F1:15837	DNALQSGNSQESVTEQ	99 99 99 99 99 99 99 99 99 99 99 99 99 99 99 99	891178.56
F1:10000	DNALQSGNSQESVTEQ	99 99 99 99 99 99 99 99 99 99 99 99 99 99 99 99	100
F1:16023	DNALQSGNSQESVTEQ	99 99 99 99 99 99 99 99 99 99 99 99 99 99 99 99	891178.56
F1:10298	DNALQSGNSQESVTEQ	99 99 99 99 99 99 99 99 99 99 99 99 99 99 99 99	100
F1:16040	DNALQSGNSQESVTEQ	99 99 99 99 99 99 99 99 99 99 99 99 99 99 99 99	891178.56
F1:10799	DNALQSGNSQESVTEQ	99 99 99 99 99 99 99 99 99 99 99 99 99 99 99 99	100
F1:8045	DNALQSGNSQESVTEQ	99 99 99 99 99 99 99 99 99 99 99 99 99 99 99 99	757314.2
F1:15878	DNALQSGNSQESVTEQ	99 99 99 99 99 99 99 99 99 99 99 99 99 99 99 99	891178.56
F1:8069	NN(+.98)FYPR	99 99 99 99 99 99	281494.28
F3:8176	NN(+.98)FYPR	99 99 99 99 99 99	94955.125
F1:8101	NN(+.98)FYPR	99 99 99 99 99 99	281494.28
F3:7648	NN(+.98)FYPR	99 99 99 99 99 99	107859.32
F1:8632	NN(+.98)FYPR	99 99 99 99 99 99	1352889.8
F3:8200	NN(+.98)FYPR	99 99 99 99 99 99	94955.125
F1:8096	EAKVQ(+.98)WKV	99 99 99 99 99 99 99 99	1935705.8
F1:8071	EAKVQ(+.98)WKV	99 99 99 99 99 99 99 99	1935705.8
F1:8128	EAKVQ(+.98)WKV	99 99 99 99 99 99 99 99	1935705.8
F1:8099	TGIPARFSGSGSGT	99 99 99 99 99 99 99 99 99 99 99 99 99 99	5117690.5
F1:8073	TGIPARFSGSGSGT	99 99 99 99 99 99 99 99 99 99 99 99 99 99	5117690.5
F1:8076	DASTRATGIPARFSGSGSG	99 99 99 99 99 99 99 99 99 99 99 99 99 99 99 99 99 99 99	364613.1
F1:8112	N(+.98)ALQSGNSQESVTEQ	99 99 99 99 99 99 99 99 99 99 99 99 99 99 99	1.06E+07
F1:8136	N(+.98)ALQSGNSQESVTEQ	99 99 99 99 99 99 99 99 99 99 99 99 99 99 99	1.06E+07
F1:8081	N(+.98)ALQSGNSQESVTEQ	99 99 99 99 99 99 99 99 99 99 99 99 99 99 99	1.06E+07
F1:8139	DEQLKSGTASVV	99 99 99 99 99 99 99 99 99 99 99 99	5.02E+07
F1:8082	DEQLKSGTASVV	99 99 99 99 99 99 99 99 99 99 99 99	100
F1:8115	DEQLKSGTASVV	99 99 99 99 99 99 99 99 99 99 99 99	5.02E+07
F1:8167	DEQLKSGTASVV	99 99 99 99 99 99 99 99 99 99 99 99	5.02E+07
F1:8356	DEQLKSGTASVV	99 99 99 99 99 99 99 99 99 99 99 99	100
F1:8147	Q(+.98)GLSSPVTKSFNRGEC(+57.02)	99 99 99 99 99 99 99 99 99 99 99 99 99 99 99 99	1384805.9
F1:8132	Q(+.98)GLSSPVTKSFNRGEC(+57.02)	99 99 99 99 99 99 99 99 99 99 99 99 99 99 99 99	1.10E+07
F1:8158	Q(+.98)GLSSPVTKSFNRGEC(+57.02)	99 99 99 99 99 99 99 99 99 99 99 99 99 99 99 99	1.10E+07
F1:8107	Q(+.98)GLSSPVTKSFNRGEC(+57.02)	99 99 99 99 99 99 99 99 99 99 99 99 99 99 99 99	100
F1:8124	Q(+.98)GLSSPVTKSFNRGEC(+57.02)	99 99 99 99 99 99 99 99 99 99 99 99 99 99 99 99	1384805.9
F1:8186	DNALQSGNSQESVT	99 99 99 99 99 99 99 99 99 99 99 99 99 99	1465960.9
F1:8159	DNALQSGNSQESVT	99 99 99 99 99 99 99 99 99 99 99 99 99 99	1465960.9
F3:8299	LNNFYPR	99 99 99 99 99 99 99	2546433.2
F2:8695	LNNFYPR	99 99 99 99 99 99 99	1585909.4
F3:8269	LNNFYPR	99 99 99 99 99 99 99	2546433.2
F1:8204	LNNFYPR	99 99 99 99 99 99 99	2887458.2
F1:8237	LNNFYPR	99 99 99 99 99 99 99	2887458.2
F2:8668	LNNFYPR	99 99 99 99 99 99 99	1585909.4
F3:8325	LNNFYPR	99 99 99 99 99 99 99	2546433.2
F1:8226	DASTRATGIPARFSGSG	99 99 99 99 99 99 99 99 99 99 99 99 99 99 99 99 99	100
F1:8272	ATGIPARFSGSGSGT	99 99 99 99 99 99 99 99 99 99 99 99 99 99 99	3.79E+07
F1:8244	ATGIPARFSGSGSGT	99 99 99 99 99 99 99 99 99 99 99 99 99 99 99	3.79E+07
F1:8301	ATGIPARFSGSGSGT	99 99 99 99 99 99 99 99 99 99 99 99 99 99 99	100
F1:8338	ATGIPARFSGSGSGT	99 99 99 99 99 99 99 99 99 99 99 99 99 99 99	100
F1:8448	ATGIPARFSGSGSGT	99 99 99 99 99 99 99 99 99 99 99 99 99 99 99	100
F1:8371	ATGIPARFSGSGSGT	99 99 99 99 99 99 99 99 99 99 99 99 99 99 99	100
F1:8400	ATGIPARFSGSGSGT	99 99 99 99 99 99 99 99 99 99 99 99 99 99 99	100
F1:8290	DASTRATGIPARFSGS	99 99 99 99 99 99 99 99 99 99 99 99 99 99 99 99	3377023.2
F1:8263	DASTRATGIPARFSGS	99 99 99 99 99 99 99 99 99 99 99 99 99 99 99 99	3377023.2
F1:8325	DASTRATGIPARFSGS	99 99 99 99 99 99 99 99 99 99 99 99 99 99 99 99	100
F1:8285	DASTRATGIPARFSGS	99 99 99 99 99 99 99 99 99 99 99 99 99 99 99 99	2112398.8
F1:8259	DASTRATGIPARFSGS	99 99 99 99 99 99 99 99 99 99 99 99 99 99 99 99	2112398.8
F1:8339	QHKPGQAPRLLIY	99 99 99 99 99 99 99 99 99 99 99 99 99	4334287.5
F2:8651	QHKPGQAPRLLIY	99 99 99 99 99 99 99 99 99 99 99 99 99	282552.34
F1:8277	QHKPGQAPRLLIY	99 99 99 99 99 99 99 99 99 99 99 99 99	4334287.5
F1:8311	QHKPGQAPRLLIY	99 99 99 99 99 99 99 99 99 99 99 99 99	4334287.5
F2:8655	QHKPGQAPRLLIY	99 99 99 99 99 99 99 99 99 99 99 99 99	4793891.5
F2:8626	QHKPGQAPRLLIY	99 99 99 99 99 99 99 99 99 99 99 99 99	4793891.5
F1:8295	DASTRATGIPARFSG	99 99 99 99 99 99 99 99 99 99 99 99 99 99 99	1511482.4
F1:8328	DASTRATGIPARFSG	99 99 99 99 99 99 99 99 99 99 99 99 99 99 99	1511482.4
F1:8303	DASTRATGIPARFSG	99 99 99 99 99 99 99 99 99 99 99 99 99 99 99	671227.2
F1:8296	DEQ(+.98)LKSGTASVVC(+57.02)	99 99 99 99 99 99 99 99 99 99 99 99 99	278614.62
F1:8332	HKPGQAPRLLIY	99 99 99 99 99 99 99 99 99 99 99 99	2067907.5
F1:8399	HKPGQAPRLLIY	99 99 99 99 99 99 99 99 99 99 99 99	2067907.5
F1:8369	HKPGQAPRLLIY	99 99 99 99 99 99 99 99 99 99 99 99	2067907.5
F1:8353	HKPGQAPRLLIY	99 99 99 99 99 99 99 99 99 99 99 99	162596.77
F1:8341	DASTRATGIPARFS	99 99 99 99 99 99 99 99 99 99 99 99 99 99	450783.7
F1:8370	DASTRATGIPARFS	99 99 99 99 99 99 99 99 99 99 99 99 99 99	450783.7
F1:8346	DASTRATGIPARFS	99 99 99 99 99 99 99 99 99 99 99 99 99 99	162814.1
F1:8943	N(+.98)N(+.98)FYPR	99 99 99 99 99 99	217226.28
F1:8971	N(+.98)N(+.98)FYPR	99 99 99 99 99 99	217226.28
F1:8343	N(+.98)N(+.98)FYPR	99 99 99 99 99 99	232148.14
F1:8364	DYEKHKVYAC(+57.02)EVTHQGLSSPVTKSF	99 99 99 99 99 99 99 99 99 99 99 99 99 99 99 99 99 99 99 99 99 99 99 99 99	381431.8
F1:8395	Q(+.98)GLSSPVTKSFN(+.98)RGEC(+57.02)	99 99 99 99 99 99 99 99 99 99 99 99 99 99 99 99	579451.75
F1:8429	DNALQSGNSQESVTEQD	99 99 99 99 99 99 99 99 99 99 99 99 99 99 99 99 99	310677.44
F1:8474	YQHKPGQAPRLLIY	99 99 99 99 99 99 99 99 99 99 99 99 99 99	9836910
F1:8503	YQHKPGQAPRLLIY	99 99 99 99 99 99 99 99 99 99 99 99 99 99	9836910
F1:8445	YQHKPGQAPRLLIY	99 99 99 99 99 99 99 99 99 99 99 99 99 99	9836910
F1:8529	YQHKPGQAPRLLIY	99 99 99 99 99 99 99 99 99 99 99 99 99 99	9836910
F1:8569	YQHKPGQAPRLLIY	99 99 99 99 99 99 99 99 99 99 99 99 99 99	5497155.5
F2:8867	YQHKPGQAPRLLIY	99 99 99 99 99 99 99 99 99 99 99 99 99 99	3458076
F1:8504	YQHKPGQAPRLLIY	99 99 99 99 99 99 99 99 99 99 99 99 99 99	5497155.5
F1:8438	YQHKPGQAPRLLIY	99 99 99 99 99 99 99 99 99 99 99 99 99 99	5497155.5
F1:8475	YQHKPGQAPRLLIY	99 99 99 99 99 99 99 99 99 99 99 99 99 99	5497155.5
F1:8536	YQHKPGQAPRLLIY	99 99 99 99 99 99 99 99 99 99 99 99 99 99	5497155.5
F1:8596	YQHKPGQAPRLLIY	99 99 99 99 99 99 99 99 99 99 99 99 99 99	100
F1:8591	YQHKPGQAPRLLIY	99 99 99 99 99 99 99 99 99 99 99 99 99 99	9836910
F2:8840	YQHKPGQAPRLLIY	99 99 99 99 99 99 99 99 99 99 99 99 99 99	3458076
F1:8559	YQHKPGQAPRLLIY	99 99 99 99 99 99 99 99 99 99 99 99 99 99	9836910
F2:8847	YQHKPGQAPRLLIY	99 99 99 99 99 99 99 99 99 99 99 99 99 99	1873223
F2:8876	YQHKPGQAPRLLIY	99 99 99 99 99 99 99 99 99 99 99 99 99 99	1873223
F1:8742	YQHKPGQAPRLLIY	99 99 99 99 99 99 99 99 99 99 99 99 99 99	283411.6
F1:8623	YQHKPGQAPRLLIY	99 99 99 99 99 99 99 99 99 99 99 99 99 99	100
F1:8760	YQHKPGQAPRLLIY	99 99 99 99 99 99 99 99 99 99 99 99 99 99	194317.17
F1:8486	YQHKPGQAPRLLIY	99 99 99 99 99 99 99 99 99 99 99 99 99 99	482830.16
F1:8451	YQHKPGQAPRLLIY	99 99 99 99 99 99 99 99 99 99 99 99 99 99	482830.16
F1:8449	N(+.98)ALQ(+.98)SGNSQESVTEQ	99 99 99 99 99 99 99 99 99 99 99 99 99 99 99	1280842.2
F1:8722	DN(+.98)ALQSGNSQESVTEQ	99 99 99 99 99 99 99 99 99 99 99 99 99 99 99 99	100
F1:8487	DN(+.98)ALQSGNSQESVTEQ	99 99 99 99 99 99 99 99 99 99 99 99 99 99 99 99	100
F1:8515	DN(+.98)ALQSGNSQESVTEQ	99 99 99 99 99 99 99 99 99 99 99 99 99 99 99 99	100
F1:8489	N(+.98)ALQSGNSQESVTEQ(+.98)	99 99 99 99 99 99 99 99 99 99 99 99 99 99 99	1280842.2
F1:8577	N(+.98)ALQSGN(+.98)SQESVTEQ	99 99 99 99 99 99 99 99 99 99 99 99 99 99 99	1697096.8
F1:8604	N(+.98)ALQSGN(+.98)SQESVTEQ	99 99 99 99 99 99 99 99 99 99 99 99 99 99 99	1697096.8
F1:8517	N(+.98)ALQSGN(+.98)SQESVTEQ	99 99 99 99 99 99 99 99 99 99 99 99 99 99 99	1280842.2
F1:8545	N(+.98)ALQSGN(+.98)SQESVTEQ	99 99 99 99 99 99 99 99 99 99 99 99 99 99 99	1280842.2
F1:8544	DEQ(+.98)LKSGTASVV	99 99 99 99 99 99 99 99 99 99 99 99	1519852.4
F1:8519	DEQ(+.98)LKSGTASVV	99 99 99 99 99 99 99 99 99 99 99 99	1519852.4
F1:8554	GLSSPVTKSFN	99 99 99 99 99 99 99 99 99 99 99	182902.23
F1:8582	GLSSPVTKSFN	99 99 99 99 99 99 99 99 99 99 99	182902.23
F2:9871	GLSSPVTKSFN	99 99 99 99 99 99 99 99 99 99 99	100
F1:8607	LSSTLTLSKA	99 99 99 99 99 99 99 99 99 99	262767.6
F1:8573	LSSTLTLSKA	99 99 99 99 99 99 99 99 99 99	262767.6
F1:8594	DNALQSGNSQESVTEQ(+.98)	99 99 99 99 99 99 99 99 99 99 99 99 99 99 99 99	100
F1:8619	DNALQSGNSQESVTEQ(+.98)	99 99 99 99 99 99 99 99 99 99 99 99 99 99 99 99	100
F1:8641	DNALQSGN(+.98)SQESVT	99 99 99 99 99 99 99 99 99 99 99 99 99 99	411298.44
F1:8613	DNALQSGN(+.98)SQESVT	99 99 99 99 99 99 99 99 99 99 99 99 99 99	411298.44
F1:8696	DNALQSGN(+.98)SQESVTEQ	99 99 99 99 99 99 99 99 99 99 99 99 99 99 99 99	100
F1:8645	DNALQSGN(+.98)SQESVTEQ	99 99 99 99 99 99 99 99 99 99 99 99 99 99 99 99	100
F1:8670	DNALQSGN(+.98)SQESVTEQ	99 99 99 99 99 99 99 99 99 99 99 99 99 99 99 99	100
F1:8777	DNALQSGN(+.98)SQESVTEQ	99 99 99 99 99 99 99 99 99 99 99 99 99 99 99 99	100
F1:8803	DNALQSGN(+.98)SQESVTEQ	99 99 99 99 99 99 99 99 99 99 99 99 99 99 99 99	100
F1:8827	DNALQSGN(+.98)SQESVTEQ	99 99 99 99 99 99 99 99 99 99 99 99 99 99 99 99	100
F1:10926	DNALQSGN(+.98)SQESVTEQ	99 99 99 99 99 99 99 99 99 99 99 99 99 99 99 99	100
F1:10952	DNALQSGN(+.98)SQESVTEQ	99 99 99 99 99 99 99 99 99 99 99 99 99 99 99 99	100
F1:8753	Q(+.98)HKPGQAPRLLIY	99 99 99 99 99 99 99 99 99 99 99 99 99	7389934
F1:8723	Q(+.98)HKPGQAPRLLIY	99 99 99 99 99 99 99 99 99 99 99 99 99	7389934
F1:8709	Q(+.98)HKPGQAPRLLIY	99 99 99 99 99 99 99 99 99 99 99 99 99	436328.66
F1:8780	Q(+.98)HKPGQAPRLLIY	99 99 99 99 99 99 99 99 99 99 99 99 99	7389934
F1:8737	Q(+.98)HKPGQAPRLLIY	99 99 99 99 99 99 99 99 99 99 99 99 99	436328.66
F1:8692	Q(+.98)HKPGQAPRLLIY	99 99 99 99 99 99 99 99 99 99 99 99 99	7389934
F1:8854	Q(+.98)HKPGQAPRLLIY	99 99 99 99 99 99 99 99 99 99 99 99 99	100
F1:8805	Q(+.98)HKPGQAPRLLIY	99 99 99 99 99 99 99 99 99 99 99 99 99	100
F2:9107	Q(+.98)HKPGQAPRLLIY	99 99 99 99 99 99 99 99 99 99 99 99 99	311195.9
F1:8883	Q(+.98)HKPGQAPRLLIY	99 99 99 99 99 99 99 99 99 99 99 99 99	100
F1:8828	Q(+.98)HKPGQAPRLLIY	99 99 99 99 99 99 99 99 99 99 99 99 99	100
F2:9258	DASTRATGIPARF	99 99 99 99 99 99 99 99 99 99 99 99 99	1.81E+08
F2:9753	DASTRATGIPARF	99 99 99 99 99 99 99 99 99 99 99 99 99	1017908.75
F2:9235	DASTRATGIPARF	99 99 99 99 99 99 99 99 99 99 99 99 99	9.84E+07
F1:8762	DASTRATGIPARF	99 99 99 99 99 99 99 99 99 99 99 99 99	1051387.8
F2:9288	DASTRATGIPARF	99 99 99 99 99 99 99 99 99 99 99 99 99	1.81E+08
F2:9319	DASTRATGIPARF	99 99 99 99 99 99 99 99 99 99 99 99 99	100
F2:9234	DASTRATGIPARF	99 99 99 99 99 99 99 99 99 99 99 99 99	1.81E+08
F2:9352	DASTRATGIPARF	99 99 99 99 99 99 99 99 99 99 99 99 99	100
F2:9261	DASTRATGIPARF	99 99 99 99 99 99 99 99 99 99 99 99 99	9.84E+07
F2:9203	DASTRATGIPARF	99 99 99 99 99 99 99 99 99 99 99 99 99	100
F2:9289	DASTRATGIPARF	99 99 99 99 99 99 99 99 99 99 99 99 99	100
F1:8787	DASTRATGIPARF	99 99 99 99 99 99 99 99 99 99 99 99 99	1051387.8
F1:8733	DASTRATGIPARF	99 99 99 99 99 99 99 99 99 99 99 99 99	1051387.8
F2:9386	DASTRATGIPARF	99 99 99 99 99 99 99 99 99 99 99 99 99	100
F2:9424	DASTRATGIPARF	99 99 99 99 99 99 99 99 99 99 99 99 99	100
F2:9321	DASTRATGIPARF	99 99 99 99 99 99 99 99 99 99 99 99 99	100
F2:9205	DASTRATGIPARF	99 99 99 99 99 99 99 99 99 99 99 99 99	100
F2:9790	DASTRATGIPARF	99 99 99 99 99 99 99 99 99 99 99 99 99	1017908.75
F2:9456	DASTRATGIPARF	99 99 99 99 99 99 99 99 99 99 99 99 99	100
F2:9752	DASTRATGIPARF	99 99 99 99 99 99 99 99 99 99 99 99 99	973800.44
F2:9353	DASTRATGIPARF	99 99 99 99 99 99 99 99 99 99 99 99 99	100
F1:8752	DNALQ(+.98)SGNSQESVTEQ	99 99 99 99 99 99 99 99 99 99 99 99 99 99 99 99	100
F1:8792	FYPREAKVQWKV	99 99 99 99 99 99 99 99 99 99 99 99	300325.06
F1:9006	LN(+.98)NFYPR	99 99 99 99 99 99 99	317445.56
F1:8981	LN(+.98)NFYPR	99 99 99 99 99 99 99	317445.56
F1:8887	LN(+.98)NFYPR	99 99 99 99 99 99 99	87461.97
F1:8860	LN(+.98)NFYPR	99 99 99 99 99 99 99	87461.97
F3:8932	LN(+.98)NFYPR	99 99 99 99 99 99 99	65654.1
F3:9086	LN(+.98)NFYPR	99 99 99 99 99 99 99	63385.99
F1:8870	DVPSYPPEN(+.98)VQAI	99 99 99 99 99 99 99 99 99 99 99 99 99	95710.625
F1:8873	DNALQSGN(+.98)SQESVTEQD	99 99 99 99 99 99 99 99 99 99 99 99 99 99 99 99 99	71825.86
F1:8916	YQHKPGQ(+.98)APRLLIY	99 99 99 99 99 99 99 99 99 99 99 99 99 99	475279.88
F1:8920	YQHKPGQ(+.98)APRLLIY	99 99 99 99 99 99 99 99 99 99 99 99 99 99	163846.88
F1:8896	YQHKPGQ(+.98)APRLLIY	99 99 99 99 99 99 99 99 99 99 99 99 99 99	163846.88
F2:9305	YQHKPGQ(+.98)APRLLIY	99 99 99 99 99 99 99 99 99 99 99 99 99 99	326754.97
F1:9117	DN(+.98)ALQSGN(+.98)SQESVTEQ	99 99 99 99 99 99 99 99 99 99 99 99 99 99 99 99	1.05E+07
F1:9140	DN(+.98)ALQSGN(+.98)SQESVTEQ	99 99 99 99 99 99 99 99 99 99 99 99 99 99 99 99	1.05E+07
F1:8934	DN(+.98)ALQSGN(+.98)SQESVTEQ	99 99 99 99 99 99 99 99 99 99 99 99 99 99 99 99	1.05E+07
F1:9095	DNALQ(+.98)SGN(+.98)SQESVTEQ	99 99 99 99 99 99 99 99 99 99 99 99 99 99 99 99	1.05E+07
F1:9167	DNALQ(+.98)SGN(+.98)SQESVTEQ	99 99 99 99 99 99 99 99 99 99 99 99 99 99 99 99	1.05E+07
F1:8961	DNALQ(+.98)SGN(+.98)SQESVTEQ	99 99 99 99 99 99 99 99 99 99 99 99 99 99 99 99	1.05E+07
F1:9001	N(+.98)ALQSGN(+.98)SQ(+.98)ESVTEQ	99 99 99 99 99 99 99 99 99 99 99 99 99 99 99	144747.1
F1:9017	DNALQSGN(+.98)SQESVTEQ(+.98)	99 99 99 99 99 99 99 99 99 99 99 99 99 99 99 99	1.05E+07
F1:9072	DNALQSGN(+.98)SQ(+.98)ESVTEQ	99 99 99 99 99 99 99 99 99 99 99 99 99 99 99 99	1.05E+07
F1:9047	DNALQSGN(+.98)SQ(+.98)ESVTEQ	99 99 99 99 99 99 99 99 99 99 99 99 99 99 99 99	1.05E+07
F1:9096	Q(+.98)HKPGQ(+.98)APRLLIY	99 99 99 99 99 99 99 99 99 99 99 99 99	155461.77
F1:9073	Q(+.98)HKPGQ(+.98)APRLLIY	99 99 99 99 99 99 99 99 99 99 99 99 99	155461.77
F1:9572	SLSSTLTLSKA	99 99 99 99 99 99 99 99 99 99 99	5.36E+07
F1:9550	SLSSTLTLSKA	99 99 99 99 99 99 99 99 99 99 99	5.36E+07
F1:9129	SLSSTLTLSKA	99 99 99 99 99 99 99 99 99 99 99	180867.02
F1:9594	SLSSTLTLSKA	99 99 99 99 99 99 99 99 99 99 99	100
F1:9757	SLSSTLTLSKA	99 99 99 99 99 99 99 99 99 99 99	100
F1:9655	SLSSTLTLSKA	99 99 99 99 99 99 99 99 99 99 99	100
F1:9528	SLSSTLTLSKA	99 99 99 99 99 99 99 99 99 99 99	5.36E+07
F1:9826	SLSSTLTLSKA	99 99 99 99 99 99 99 99 99 99 99	100
F1:9385	SLSSTLTLSKA	99 99 99 99 99 99 99 99 99 99 99	122978.4
F1:9622	SLSSTLTLSKA	99 99 99 99 99 99 99 99 99 99 99	100
F1:9850	SLSSTLTLSKA	99 99 99 99 99 99 99 99 99 99 99	100
F1:9874	SLSSTLTLSKA	99 99 99 99 99 99 99 99 99 99 99	100
F1:9365	SLSSTLTLSKA	99 99 99 99 99 99 99 99 99 99 99	122978.4
F1:10644	SLSSTLTLSKA	99 99 99 99 99 99 99 99 99 99 99	91222.73
F1:9507	SLSSTLTLSKA	99 99 99 99 99 99 99 99 99 99 99	100
F1:9893	SLSSTLTLSKA	99 99 99 99 99 99 99 99 99 99 99	100
F3:9219	VQWKVDNALQSGNSQESVTEQDSK	99 99 99 99 99 99 99 99 99 99 99 99 99 99 99 99 99 99 99 99 99 99 99 99	2.09E+08
F3:9196	VQWKVDNALQSGNSQESVTEQDSK	99 99 99 99 99 99 99 99 99 99 99 99 99 99 99 99 99 99 99 99 99 99 99 99	2.09E+08
F3:9166	VQWKVDNALQSGNSQESVTEQDSK	99 99 99 99 99 99 99 99 99 99 99 99 99 99 99 99 99 99 99 99 99 99 99 99	100
F3:9243	VQWKVDNALQSGNSQESVTEQDSK	99 99 99 99 99 99 99 99 99 99 99 99 99 99 99 99 99 99 99 99 99 99 99 99	2.09E+08
F3:9267	VQWKVDNALQSGNSQESVTEQDSK	99 99 99 99 99 99 99 99 99 99 99 99 99 99 99 99 99 99 99 99 99 99 99 99	100
F3:9295	VQWKVDNALQSGNSQESVTEQDSK	99 99 99 99 99 99 99 99 99 99 99 99 99 99 99 99 99 99 99 99 99 99 99 99	100
F3:9190	VQWKVDNALQSGNSQESVTEQDSK	99 99 99 99 99 99 99 99 99 99 99 99 99 99 99 99 99 99 99 99 99 99 99 99	2493505.8
F3:9203	VQWKVDNALQSGNSQESVTEQDSK	99 99 99 99 99 99 99 99 99 99 99 99 99 99 99 99 99 99 99 99 99 99 99 99	3949515
F3:9323	VQWKVDNALQSGNSQESVTEQDSK	99 99 99 99 99 99 99 99 99 99 99 99 99 99 99 99 99 99 99 99 99 99 99 99	100
F3:9349	VQWKVDNALQSGNSQESVTEQDSK	99 99 99 99 99 99 99 99 99 99 99 99 99 99 99 99 99 99 99 99 99 99 99 99	100
F3:9228	VQWKVDNALQSGNSQESVTEQDSK	99 99 99 99 99 99 99 99 99 99 99 99 99 99 99 99 99 99 99 99 99 99 99 99	3949515
F3:9178	VQWKVDNALQSGNSQESVTEQDSK	99 99 99 99 99 99 99 99 99 99 99 99 99 99 99 99 99 99 99 99 99 99 99 99	3949515
F3:9220	VQWKVDNALQSGNSQESVTEQDSK	99 99 99 99 99 99 99 99 99 99 99 99 99 99 99 99 99 99 99 99 99 99 99 99	2493505.8
F3:9260	VQWKVDNALQSGNSQESVTEQDSK	99 99 99 99 99 99 99 99 99 99 99 99 99 99 99 99 99 99 99 99 99 99 99 99	100
F3:16332	VQWKVDNALQSGNSQESVTEQDSK	99 99 99 99 99 99 99 99 99 99 99 99 99 99 99 99 99 99 99 99 99 99 99 99	298241.66
F3:9112	VQWKVDNALQSGNSQESVTEQDSK	99 99 99 99 99 99 99 99 99 99 99 99 99 99 99 99 99 99 99 99 99 99 99 99	100
F3:16276	VQWKVDNALQSGNSQESVTEQDSK	99 99 99 99 99 99 99 99 99 99 99 99 99 99 99 99 99 99 99 99 99 99 99 99	298241.66
F3:10228	VQWKVDNALQSGNSQESVTEQDSK	99 99 99 99 99 99 99 99 99 99 99 99 99 99 99 99 99 99 99 99 99 99 99 99	100
F3:10874	VQWKVDNALQSGNSQESVTEQDSK	99 99 99 99 99 99 99 99 99 99 99 99 99 99 99 99 99 99 99 99 99 99 99 99	100
F3:10368	VQWKVDNALQSGNSQESVTEQDSK	99 99 99 99 99 99 99 99 99 99 99 99 99 99 99 99 99 99 99 99 99 99 99 99	100
F3:9293	VQWKVDNALQSGNSQESVTEQDSK	99 99 99 99 99 99 99 99 99 99 99 99 99 99 99 99 99 99 99 99 99 99 99 99	100
F3:9143	VQWKVDNALQSGNSQESVTEQDSK	99 99 99 99 99 99 99 99 99 99 99 99 99 99 99 99 99 99 99 99 99 99 99 99	100
F3:16404	VQWKVDNALQSGNSQESVTEQDSK	99 99 99 99 99 99 99 99 99 99 99 99 99 99 99 99 99 99 99 99 99 99 99 99	298241.66
F1:9130	VQWKVDNALQSGNSQESVTEQDSK	99 99 99 99 99 99 99 99 99 99 99 99 99 99 99 99 99 99 99 99 99 99 99 99	107002.21
F3:10341	VQWKVDNALQSGNSQESVTEQDSK	99 99 99 99 99 99 99 99 99 99 99 99 99 99 99 99 99 99 99 99 99 99 99 99	100
F1:9166	NNFYPREAKVQWKV	99 99 99 99 99 99 99 99 99 99 99 99 99 99	6169091.5
F1:9197	NNFYPREAKVQWKV	99 99 99 99 99 99 99 99 99 99 99 99 99 99	6169091.5
F1:9196	NNFYPREAKVQWKV	99 99 99 99 99 99 99 99 99 99 99 99 99 99	8231302.5
F1:9142	NNFYPREAKVQWKV	99 99 99 99 99 99 99 99 99 99 99 99 99 99	100
F1:9220	NNFYPREAKVQWKV	99 99 99 99 99 99 99 99 99 99 99 99 99 99	8231302.5
F1:9165	NNFYPREAKVQWKV	99 99 99 99 99 99 99 99 99 99 99 99 99 99	8231302.5
F1:9244	NNFYPREAKVQWKV	99 99 99 99 99 99 99 99 99 99 99 99 99 99	100
F1:9222	NNFYPREAKVQWKV	99 99 99 99 99 99 99 99 99 99 99 99 99 99	6169091.5
F1:9141	NNFYPREAKVQWKV	99 99 99 99 99 99 99 99 99 99 99 99 99 99	100
F1:9240	NNFYPREAKVQWKV	99 99 99 99 99 99 99 99 99 99 99 99 99 99	100
F1:11295	NNFYPREAKVQWKV	99 99 99 99 99 99 99 99 99 99 99 99 99 99	100
F1:9194	NNFYPREAKVQWKV	99 99 99 99 99 99 99 99 99 99 99 99 99 99	114019.89
F1:9211	NFYPREAKVQWKV	99 99 99 99 99 99 99 99 99 99 99 99 99	1921150.2
F1:9186	NFYPREAKVQWKV	99 99 99 99 99 99 99 99 99 99 99 99 99	1921150.2
F1:9198	NFYPREAKVQWKV	99 99 99 99 99 99 99 99 99 99 99 99 99	1525556.6
F1:9168	NFYPREAKVQWKV	99 99 99 99 99 99 99 99 99 99 99 99 99	1525556.6
F1:9223	NFYPREAKVQWKV	99 99 99 99 99 99 99 99 99 99 99 99 99	1525556.6
F1:9245	NFYPREAKVQWKV	99 99 99 99 99 99 99 99 99 99 99 99 99	1525556.6
F1:9234	NFYPREAKVQWKV	99 99 99 99 99 99 99 99 99 99 99 99 99	1921150.2
F1:9304	APSQ(+.98)SLSITC(+57.02)TVSGFSLIGY	99 99 99 99 99 99 99 99 99 99 99 99 99 99 99 99 99 99 99 99	611688.8
F1:9416	EAKVQWKVDNALQSGNSQESVTEQ	99 99 99 99 99 99 99 99 99 99 99 99 99 99 99 99 99 99 99 99 99 99 99 99	2377190.5
F1:9404	NNFYPREAKVQ(+.98)WKV	99 99 99 99 99 99 99 99 99 99 99 99 99 99	161504.88
F1:9412	LNN(+.98)FYPR	99 99 99 99 99 99 99	96509.02
F1:9434	LNN(+.98)FYPR	99 99 99 99 99 99 99	96509.02
F1:9443	DKSRWQQGNVFSC(+57.02)SVMH	99 99 99 99 99 99 99 99 99 99 99 99 99 99 99 99 99	89892.5
F1:9442	DKSRWQQGNVFSC(+57.02)SVMH	99 99 99 99 99 99 99 99 99 99 99 99 99 99 99 99 99	112753.78
F1:9488	EAKVQWKVDN(+.98)ALQSGNSQESVTEQ	99 99 99 99 99 99 99 99 99 99 99 99 99 99 99 99 99 99 99 99 99 99 99 99	100
F1:9511	EAKVQWKVDN(+.98)ALQSGNSQESVTEQ	99 99 99 99 99 99 99 99 99 99 99 99 99 99 99 99 99 99 99 99 99 99 99 99	100
F1:9885	EAKVQWKVDN(+.98)ALQSGNSQESVTEQ	99 99 99 99 99 99 99 99 99 99 99 99 99 99 99 99 99 99 99 99 99 99 99 99	747741.06
F1:9564	EAKVQWKVDN(+.98)ALQSGNSQESVTEQ	99 99 99 99 99 99 99 99 99 99 99 99 99 99 99 99 99 99 99 99 99 99 99 99	100
F1:9560	DSTYSLSST	99 99 99 99 99 99 99 99 99	215103.17
F1:9583	DSTYSLSST	99 99 99 99 99 99 99 99 99	215103.17
F1:9565	QAPILLIYNNQ	99 99 99 99 99 99 99 99 99 99 99	2790203.8
F1:9566	TISSLQ(+.98)PE	99 99 99 99 99 99 99 99	185412.66
F1:9574	DSKDSTYSLSSTLTLSKADYEKHKVYAC(+57.02)	99 99 99 99 99 99 99 99 99 99 99 99 99 99 99 99 99 99 99 99 99 99 99 99 99 99 99 99	583889
F1:9601	DSKDSTYSLSSTLTLSKADYEKHKVYAC(+57.02)	99 99 99 99 99 99 99 99 99 99 99 99 99 99 99 99 99 99 99 99 99 99 99 99 99 99 99 99	583889
F2:10138	NNFYPREAKVQW	99 99 99 99 99 99 99 99 99 99 99 99	7.27E+07
F2:10167	NNFYPREAKVQW	99 99 99 99 99 99 99 99 99 99 99 99	7.27E+07
F2:10196	NNFYPREAKVQW	99 99 99 99 99 99 99 99 99 99 99 99	100
F2:10233	NNFYPREAKVQW	99 99 99 99 99 99 99 99 99 99 99 99	100
F2:10110	NNFYPREAKVQW	99 99 99 99 99 99 99 99 99 99 99 99	100
F1:9588	NNFYPREAKVQW	99 99 99 99 99 99 99 99 99 99 99 99	250596.98
F2:10286	NNFYPREAKVQW	99 99 99 99 99 99 99 99 99 99 99 99	100
F2:10185	NNFYPREAKVQW	99 99 99 99 99 99 99 99 99 99 99 99	1.87E+08
F2:10216	NNFYPREAKVQW	99 99 99 99 99 99 99 99 99 99 99 99	100
F2:10127	NNFYPREAKVQW	99 99 99 99 99 99 99 99 99 99 99 99	1.87E+08
F2:10155	NNFYPREAKVQW	99 99 99 99 99 99 99 99 99 99 99 99	1.87E+08
F2:10099	NNFYPREAKVQW	99 99 99 99 99 99 99 99 99 99 99 99	100
F2:10251	NNFYPREAKVQW	99 99 99 99 99 99 99 99 99 99 99 99	100
F1:9616	NNFYPREAKVQW	99 99 99 99 99 99 99 99 99 99 99 99	250596.98
F2:10325	NNFYPREAKVQW	99 99 99 99 99 99 99 99 99 99 99 99	100
F2:10639	NNFYPREAKVQW	99 99 99 99 99 99 99 99 99 99 99 99	100
F2:10540	NNFYPREAKVQW	99 99 99 99 99 99 99 99 99 99 99 99	100
F2:10496	NNFYPREAKVQW	99 99 99 99 99 99 99 99 99 99 99 99	100
F2:10357	NNFYPREAKVQW	99 99 99 99 99 99 99 99 99 99 99 99	100
F2:10148	NFYPREAKVQW	99 99 99 99 99 99 99 99 99 99 99	4.39E+07
F2:10180	NFYPREAKVQW	99 99 99 99 99 99 99 99 99 99 99	4.39E+07
F2:10220	NFYPREAKVQW	99 99 99 99 99 99 99 99 99 99 99	100
F2:10161	NFYPREAKVQW	99 99 99 99 99 99 99 99 99 99 99	6.71E+07
F2:10194	NFYPREAKVQW	99 99 99 99 99 99 99 99 99 99 99	6.71E+07
F2:10229	NFYPREAKVQW	99 99 99 99 99 99 99 99 99 99 99	100
F2:10130	NFYPREAKVQW	99 99 99 99 99 99 99 99 99 99 99	6.71E+07
F1:9605	NFYPREAKVQW	99 99 99 99 99 99 99 99 99 99 99	151763.66
F2:10297	NFYPREAKVQW	99 99 99 99 99 99 99 99 99 99 99	100
F2:10264	NFYPREAKVQW	99 99 99 99 99 99 99 99 99 99 99	100
F1:9637	WKVDNALQSGNSQESVTEQ	99 99 99 99 99 99 99 99 99 99 99 99 99 99 99 99 99 99 99	316355.2
F1:9673	WYQHKPGQAPRLLIY	99 99 99 99 99 99 99 99 99 99 99 99 99 99 99	6241734.5
F1:9646	WYQHKPGQAPRLLIY	99 99 99 99 99 99 99 99 99 99 99 99 99 99 99	6241734.5
F1:9709	WYQHKPGQAPRLLIY	99 99 99 99 99 99 99 99 99 99 99 99 99 99 99	6241734.5
F1:9739	WYQHKPGQAPRLLIY	99 99 99 99 99 99 99 99 99 99 99 99 99 99 99	6241734.5
F1:9674	WYQHKPGQAPRLLIY	99 99 99 99 99 99 99 99 99 99 99 99 99 99 99	5715812
F1:9710	WYQHKPGQAPRLLIY	99 99 99 99 99 99 99 99 99 99 99 99 99 99 99	5715812
F1:9768	WYQHKPGQAPRLLIY	99 99 99 99 99 99 99 99 99 99 99 99 99 99 99	6241734.5
F1:9640	WYQHKPGQAPRLLIY	99 99 99 99 99 99 99 99 99 99 99 99 99 99 99	5715812
F1:9740	WYQHKPGQAPRLLIY	99 99 99 99 99 99 99 99 99 99 99 99 99 99 99	5715812
F1:9774	WYQHKPGQAPRLLIY	99 99 99 99 99 99 99 99 99 99 99 99 99 99 99	5715812
F1:9662	LNNFYPREAKVQWKV	99 99 99 99 99 99 99 99 99 99 99 99 99 99 99	723959.1
F1:9668	LNNFYPREAKVQWKV	99 99 99 99 99 99 99 99 99 99 99 99 99 99 99	280495.78
F1:9701	DIKRTVAAPSVF	99 99 99 99 99 99 99 99 99 99 99 99	8638094
F1:9731	DIKRTVAAPSVF	99 99 99 99 99 99 99 99 99 99 99 99	8638094
F1:9746	DIKRTVAAPSVF	99 99 99 99 99 99 99 99 99 99 99 99	7776623
F1:9773	DIKRTVAAPSVF	99 99 99 99 99 99 99 99 99 99 99 99	100
F1:9767	DIKRTVAAPSVF	99 99 99 99 99 99 99 99 99 99 99 99	100
F1:9720	DIKRTVAAPSVF	99 99 99 99 99 99 99 99 99 99 99 99	7776623
F2:10282	DIKRTVAAPSVF	99 99 99 99 99 99 99 99 99 99 99 99	1.64E+07
F1:9689	DIKRTVAAPSVF	99 99 99 99 99 99 99 99 99 99 99 99	7776623
F2:10313	DIKRTVAAPSVF	99 99 99 99 99 99 99 99 99 99 99 99	1.64E+07
F2:10253	DIKRTVAAPSVF	99 99 99 99 99 99 99 99 99 99 99 99	1.56E+07
F2:10283	DIKRTVAAPSVF	99 99 99 99 99 99 99 99 99 99 99 99	1.56E+07
F2:10314	DIKRTVAAPSVF	99 99 99 99 99 99 99 99 99 99 99 99	1.56E+07
F2:10252	DIKRTVAAPSVF	99 99 99 99 99 99 99 99 99 99 99 99	1.64E+07
F1:9800	DIKRTVAAPSVF	99 99 99 99 99 99 99 99 99 99 99 99	100
F2:10352	DIKRTVAAPSVF	99 99 99 99 99 99 99 99 99 99 99 99	100
F1:9794	DIKRTVAAPSVF	99 99 99 99 99 99 99 99 99 99 99 99	100
F2:10351	DIKRTVAAPSVF	99 99 99 99 99 99 99 99 99 99 99 99	100
F1:9732	N(+.98)NFYPREAKVQWKV	99 99 99 99 99 99 99 99 99 99 99 99 99 99	7927819.5
F1:9703	N(+.98)NFYPREAKVQWKV	99 99 99 99 99 99 99 99 99 99 99 99 99 99	7927819.5
F1:9765	N(+.98)NFYPREAKVQWKV	99 99 99 99 99 99 99 99 99 99 99 99 99 99	7927819.5
F1:10102	N(+.98)NFYPREAKVQWKV	99 99 99 99 99 99 99 99 99 99 99 99 99 99	922467.94
F1:10088	N(+.98)NFYPREAKVQWKV	99 99 99 99 99 99 99 99 99 99 99 99 99 99	675046.7
F1:9728	N(+.98)NFYPREAKVQWKV	99 99 99 99 99 99 99 99 99 99 99 99 99 99	158392.66
F1:9766	N(+.98)NFYPREAKVQWKV	99 99 99 99 99 99 99 99 99 99 99 99 99 99	7333332
F1:9733	N(+.98)NFYPREAKVQWKV	99 99 99 99 99 99 99 99 99 99 99 99 99 99	7333332
F1:9702	N(+.98)NFYPREAKVQWKV	99 99 99 99 99 99 99 99 99 99 99 99 99 99	7333332
F1:10114	N(+.98)NFYPREAKVQWKV	99 99 99 99 99 99 99 99 99 99 99 99 99 99	675046.7
F1:9793	N(+.98)NFYPREAKVQWKV	99 99 99 99 99 99 99 99 99 99 99 99 99 99	100
F1:10077	N(+.98)NFYPREAKVQWKV	99 99 99 99 99 99 99 99 99 99 99 99 99 99	922467.94
F1:10126	N(+.98)NFYPREAKVQWKV	99 99 99 99 99 99 99 99 99 99 99 99 99 99	922467.94
F1:9820	N(+.98)NFYPREAKVQWKV	99 99 99 99 99 99 99 99 99 99 99 99 99 99	100
F1:9825	WKVDN(+.98)ALQSGNSQESVTEQ	99 99 99 99 99 99 99 99 99 99 99 99 99 99 99 99 99 99 99	223163.27
F1:9848	DNYKTTPPVL	99 99 99 99 99 99 99 99 99 99	65084.58
F1:10023	N(+.98)FYPREAKVQWKV	99 99 99 99 99 99 99 99 99 99 99 99 99	3032090.8
F1:9999	N(+.98)FYPREAKVQWKV	99 99 99 99 99 99 99 99 99 99 99 99 99	3032090.8
F1:10018	N(+.98)FYPREAKVQWKV	99 99 99 99 99 99 99 99 99 99 99 99 99	2467448.2
F1:10050	N(+.98)FYPREAKVQWKV	99 99 99 99 99 99 99 99 99 99 99 99 99	3032090.8
F1:10065	N(+.98)FYPREAKVQWKV	99 99 99 99 99 99 99 99 99 99 99 99 99	2467448.2
F1:10042	N(+.98)FYPREAKVQWKV	99 99 99 99 99 99 99 99 99 99 99 99 99	2467448.2
F1:9989	N(+.98)FYPREAKVQWKV	99 99 99 99 99 99 99 99 99 99 99 99 99	2467448.2
F1:9975	N(+.98)FYPREAKVQWKV	99 99 99 99 99 99 99 99 99 99 99 99 99	100
F1:10073	N(+.98)FYPREAKVQWKV	99 99 99 99 99 99 99 99 99 99 99 99 99	100
F1:10028	N(+.98)FYPREAKVQWKV	99 99 99 99 99 99 99 99 99 99 99 99 99	68439.67
F1:10001	WYQHKPGQ(+.98)APRLLIY	99 99 99 99 99 99 99 99 99 99 99 99 99 99 99	180209.31
F1:9995	WYQHKPGQ(+.98)APRLLIY	99 99 99 99 99 99 99 99 99 99 99 99 99 99 99	220363.86
F1:10025	WYQHKPGQ(+.98)APRLLIY	99 99 99 99 99 99 99 99 99 99 99 99 99 99 99	220363.86
F1:10139	DSTYSLSSTLTLSKADYEKHKVYAC(+57.02)	99 99 99 99 99 99 99 99 99 99 99 99 99 99 99 99 99 99 99 99 99 99 99 99 99	449589.56
F1:10116	DSTYSLSSTLTLSKADYEKHKVYAC(+57.02)	99 99 99 99 99 99 99 99 99 99 99 99 99 99 99 99 99 99 99 99 99 99 99 99 99	449589.56
F1:10282	DSTYSLSSTLTLSKADYEKHKVYAC(+57.02)	99 99 99 99 99 99 99 99 99 99 99 99 99 99 99 99 99 99 99 99 99 99 99 99 99	257702.02
F1:10142	ELVLTQSPAS	99 99 99 99 99 99 99 99 99 99	252683.94
F1:10164	ELVLTQSPAS	99 99 99 99 99 99 99 99 99 99	252683.94
F1:10256	AWYQHKPGQAPRLLIY	99 99 99 99 99 99 99 99 99 99 99 99 99 99 99 99	5973791.5
F1:10232	AWYQHKPGQAPRLLIY	99 99 99 99 99 99 99 99 99 99 99 99 99 99 99 99	5973791.5
F1:10279	AWYQHKPGQAPRLLIY	99 99 99 99 99 99 99 99 99 99 99 99 99 99 99 99	5973791.5
F1:10303	AWYQHKPGQAPRLLIY	99 99 99 99 99 99 99 99 99 99 99 99 99 99 99 99	5973791.5
F1:10235	AWYQHKPGQAPRLLIY	99 99 99 99 99 99 99 99 99 99 99 99 99 99 99 99	6192786.5
F1:10210	AWYQHKPGQAPRLLIY	99 99 99 99 99 99 99 99 99 99 99 99 99 99 99 99	5973791.5
F1:10259	AWYQHKPGQAPRLLIY	99 99 99 99 99 99 99 99 99 99 99 99 99 99 99 99	6192786.5
F1:10285	AWYQHKPGQAPRLLIY	99 99 99 99 99 99 99 99 99 99 99 99 99 99 99 99	6192786.5
F1:10211	AWYQHKPGQAPRLLIY	99 99 99 99 99 99 99 99 99 99 99 99 99 99 99 99	6192786.5
F1:10323	AWYQHKPGQAPRLLIY	99 99 99 99 99 99 99 99 99 99 99 99 99 99 99 99	100
F1:10365	AWYQHKPGQAPRLLIY	99 99 99 99 99 99 99 99 99 99 99 99 99 99 99 99	100
F1:10307	AWYQHKPGQAPRLLIY	99 99 99 99 99 99 99 99 99 99 99 99 99 99 99 99	6192786.5
F1:10327	AWYQHKPGQAPRLLIY	99 99 99 99 99 99 99 99 99 99 99 99 99 99 99 99	100
F1:10245	AWYQHKPGQAPRLLIY	99 99 99 99 99 99 99 99 99 99 99 99 99 99 99 99	133686.75
F1:11599	AWYQHKPGQAPRLLIY	99 99 99 99 99 99 99 99 99 99 99 99 99 99 99 99	723765.25
F2:10875	LNNFYPREAKVQW	99 99 99 99 99 99 99 99 99 99 99 99 99	2.98E+07
F2:10904	LNNFYPREAKVQW	99 99 99 99 99 99 99 99 99 99 99 99 99	2.98E+07
F2:10936	LNNFYPREAKVQW	99 99 99 99 99 99 99 99 99 99 99 99 99	100
F2:10848	LNNFYPREAKVQW	99 99 99 99 99 99 99 99 99 99 99 99 99	2.98E+07
F2:10880	LNNFYPREAKVQW	99 99 99 99 99 99 99 99 99 99 99 99 99	2.37E+08
F2:10990	LNNFYPREAKVQW	99 99 99 99 99 99 99 99 99 99 99 99 99	100
F2:10909	LNNFYPREAKVQW	99 99 99 99 99 99 99 99 99 99 99 99 99	2.37E+08
F2:10962	LNNFYPREAKVQW	99 99 99 99 99 99 99 99 99 99 99 99 99	100
F2:10935	LNNFYPREAKVQW	99 99 99 99 99 99 99 99 99 99 99 99 99	2.37E+08
F2:10855	LNNFYPREAKVQW	99 99 99 99 99 99 99 99 99 99 99 99 99	2.37E+08
F2:11017	LNNFYPREAKVQW	99 99 99 99 99 99 99 99 99 99 99 99 99	100
F2:11043	LNNFYPREAKVQW	99 99 99 99 99 99 99 99 99 99 99 99 99	100
F1:10228	LNNFYPREAKVQW	99 99 99 99 99 99 99 99 99 99 99 99 99	425971.2
F2:11307	LNNFYPREAKVQW	99 99 99 99 99 99 99 99 99 99 99 99 99	100
F2:10975	LNNFYPREAKVQW	99 99 99 99 99 99 99 99 99 99 99 99 99	100
F2:10825	LNNFYPREAKVQW	99 99 99 99 99 99 99 99 99 99 99 99 99	100
F1:10376	EIVLTQSPA	99 99 99 99 99 99 99 99 99	5373845
F1:10397	EIVLTQSPA	99 99 99 99 99 99 99 99 99	5373845
F1:10353	EIVLTQSPA	99 99 99 99 99 99 99 99 99	100
F1:10445	EIVLTQSPA	99 99 99 99 99 99 99 99 99	100
F1:10421	EIVLTQSPA	99 99 99 99 99 99 99 99 99	100
F2:11097	EIVLTQSPA	99 99 99 99 99 99 99 99 99	4603858
F2:11069	EIVLTQSPA	99 99 99 99 99 99 99 99 99	4603858
F2:11128	EIVLTQSPA	99 99 99 99 99 99 99 99 99	4603858
F3:10551	EIVLTQSPA	99 99 99 99 99 99 99 99 99	888909.2
F3:10525	EIVLTQSPA	99 99 99 99 99 99 99 99 99	888909.2
F1:10376	ELVLTQSPA	99 99 99 99 99 99 99 99 99	5373845
F1:10397	ELVLTQSPA	99 99 99 99 99 99 99 99 99	5373845
F1:10353	ELVLTQSPA	99 99 99 99 99 99 99 99 99	100
F1:10445	ELVLTQSPA	99 99 99 99 99 99 99 99 99	100
F1:10421	ELVLTQSPA	99 99 99 99 99 99 99 99 99	100
F2:11097	ELVLTQSPA	99 99 99 99 99 99 99 99 99	4603858
F2:11069	ELVLTQSPA	99 99 99 99 99 99 99 99 99	4603858
F2:11128	ELVLTQSPA	99 99 99 99 99 99 99 99 99	4603858
F3:10551	ELVLTQSPA	99 99 99 99 99 99 99 99 99	888909.2
F3:10525	ELVLTQSPA	99 99 99 99 99 99 99 99 99	888909.2
F1:10516	AWYQHKPGQ(+.98)APRLLIY	99 99 99 99 99 99 99 99 99 99 99 99 99 99 99 99	123171.875
F1:10517	AWYQHKPGQ(+.98)APRLLIY	99 99 99 99 99 99 99 99 99 99 99 99 99 99 99 99	146963.9
F1:10542	AWYQHKPGQ(+.98)APRLLIY	99 99 99 99 99 99 99 99 99 99 99 99 99 99 99 99	146963.9
F1:10608	SASTKGPSVFPLAPSSKSTSGGTAALGC(+57.02)LVK	99 99 99 99 99 99 99 99 99 99 99 99 99 99 99 99 99 99 99 99 99 99 99 99 99 99 99 99 99 99 99	130414.24
F1:10658	LLNNFYPREAKVQWKV	99 99 99 99 99 99 99 99 99 99 99 99 99 99 99 99	683065.56
F1:10680	LLNNFYPREAKVQWKV	99 99 99 99 99 99 99 99 99 99 99 99 99 99 99 99	683065.56
F1:10635	LLNNFYPREAKVQWKV	99 99 99 99 99 99 99 99 99 99 99 99 99 99 99 99	683065.56
F1:10669	LLNNFYPREAKVQWKV	99 99 99 99 99 99 99 99 99 99 99 99 99 99 99 99	266610.6
F1:10834	DEQLKSGTASVVC(+57.02)L	99 99 99 99 99 99 99 99 99 99 99 99 99 99	4265517.5
F1:10808	DEQLKSGTASVVC(+57.02)L	99 99 99 99 99 99 99 99 99 99 99 99 99 99	4265517.5
F1:10860	DEQLKSGTASVVC(+57.02)L	99 99 99 99 99 99 99 99 99 99 99 99 99 99	4265517.5
F1:10927	DEQLKSGTASVVC(+57.02)L	99 99 99 99 99 99 99 99 99 99 99 99 99 99	100
F1:10837	EIVLTQ(+.98)SPA	99 99 99 99 99 99 99 99 99	33480.78
F1:10837	ELVLTQ(+.98)SPA	99 99 99 99 99 99 99 99 99	33480.78
F1:10880	PSRFSGSGSRK	99 99 99 99 99 99 99 99 99 99 99	80343.05
F1:10853	PSRFSGSGSRK	99 99 99 99 99 99 99 99 99 99 99	80343.05
F1:10965	LAWYQHKPGQAPRLLIY	99 99 99 99 99 99 99 99 99 99 99 99 99 99 99 99 99	1.38E+07
F1:10937	LAWYQHKPGQAPRLLIY	99 99 99 99 99 99 99 99 99 99 99 99 99 99 99 99 99	1.38E+07
F1:10988	LAWYQHKPGQAPRLLIY	99 99 99 99 99 99 99 99 99 99 99 99 99 99 99 99 99	1.38E+07
F1:11014	LAWYQHKPGQAPRLLIY	99 99 99 99 99 99 99 99 99 99 99 99 99 99 99 99 99	1.38E+07
F1:11039	LAWYQHKPGQAPRLLIY	99 99 99 99 99 99 99 99 99 99 99 99 99 99 99 99 99	100
F1:10999	LAWYQHKPGQAPRLLIY	99 99 99 99 99 99 99 99 99 99 99 99 99 99 99 99 99	1.87E+07
F1:10948	LAWYQHKPGQAPRLLIY	99 99 99 99 99 99 99 99 99 99 99 99 99 99 99 99 99	1.87E+07
F1:10973	LAWYQHKPGQAPRLLIY	99 99 99 99 99 99 99 99 99 99 99 99 99 99 99 99 99	1.87E+07
F1:11025	LAWYQHKPGQAPRLLIY	99 99 99 99 99 99 99 99 99 99 99 99 99 99 99 99 99	1.87E+07
F1:10922	LAWYQHKPGQAPRLLIY	99 99 99 99 99 99 99 99 99 99 99 99 99 99 99 99 99	1.87E+07
F1:11053	LAWYQHKPGQAPRLLIY	99 99 99 99 99 99 99 99 99 99 99 99 99 99 99 99 99	100
F1:11080	LAWYQHKPGQAPRLLIY	99 99 99 99 99 99 99 99 99 99 99 99 99 99 99 99 99	100
F1:10946	LAWYQHKPGQAPRLLIY	99 99 99 99 99 99 99 99 99 99 99 99 99 99 99 99 99	252940.42
F1:11137	LAWYQHKPGQAPRLLIY	99 99 99 99 99 99 99 99 99 99 99 99 99 99 99 99 99	100
F3:11245	DSTYSLSSTLTLSKADYEK	99 99 99 99 99 99 99 99 99 99 99 99 99 99 99 99 99 99 99	2.16E+07
F3:11123	DSTYSLSSTLTLSKADYEK	99 99 99 99 99 99 99 99 99 99 99 99 99 99 99 99 99 99 99	2.16E+07
F3:11218	DSTYSLSSTLTLSKADYEK	99 99 99 99 99 99 99 99 99 99 99 99 99 99 99 99 99 99 99	2.16E+07
F3:11170	DSTYSLSSTLTLSKADYEK	99 99 99 99 99 99 99 99 99 99 99 99 99 99 99 99 99 99 99	2.16E+07
F3:11193	DSTYSLSSTLTLSKADYEK	99 99 99 99 99 99 99 99 99 99 99 99 99 99 99 99 99 99 99	2.16E+07
F3:11146	DSTYSLSSTLTLSKADYEK	99 99 99 99 99 99 99 99 99 99 99 99 99 99 99 99 99 99 99	2.16E+07
F3:11098	DSTYSLSSTLTLSKADYEK	99 99 99 99 99 99 99 99 99 99 99 99 99 99 99 99 99 99 99	100
F3:11281	DSTYSLSSTLTLSKADYEK	99 99 99 99 99 99 99 99 99 99 99 99 99 99 99 99 99 99 99	2.16E+07
F3:11353	DSTYSLSSTLTLSKADYEK	99 99 99 99 99 99 99 99 99 99 99 99 99 99 99 99 99 99 99	100
F3:11108	DSTYSLSSTLTLSKADYEK	99 99 99 99 99 99 99 99 99 99 99 99 99 99 99 99 99 99 99	2323421
F3:11314	DSTYSLSSTLTLSKADYEK	99 99 99 99 99 99 99 99 99 99 99 99 99 99 99 99 99 99 99	100
F1:11008	DSTYSLSSTLTLSKADYEK	99 99 99 99 99 99 99 99 99 99 99 99 99 99 99 99 99 99 99	265920.97
F1:11034	DSTYSLSSTLTLSKADYEK	99 99 99 99 99 99 99 99 99 99 99 99 99 99 99 99 99 99 99	265920.97
F3:16369	DSTYSLSSTLTLSKADYEK	99 99 99 99 99 99 99 99 99 99 99 99 99 99 99 99 99 99 99	240288.4
F1:11031	DSKDSTYSLSSTLTLSKA	99 99 99 99 99 99 99 99 99 99 99 99 99 99 99 99 99 99	609114.25
F1:11057	DSKDSTYSLSSTLTLSKA	99 99 99 99 99 99 99 99 99 99 99 99 99 99 99 99 99 99	609114.25
F1:11087	DSKDSTYSLSSTLTLSKA	99 99 99 99 99 99 99 99 99 99 99 99 99 99 99 99 99 99	609114.25
F1:11114	DSKDSTYSLSSTLTLSKA	99 99 99 99 99 99 99 99 99 99 99 99 99 99 99 99 99 99	609114.25
F1:11162	DSKDSTYSLSSTLTLSKA	99 99 99 99 99 99 99 99 99 99 99 99 99 99 99 99 99 99	609114.25
F1:11043	EIVLTQSPGTLSLSPGERATLSC(+57.02)RASQS	99 99 99 99 99 99 99 99 99 99 99 99 99 99 99 99 99 99 99 99 99 99 99 99 99 99 99 99	100
F1:11068	EIVLTQSPGTLSLSPGERATLSC(+57.02)RASQS	99 99 99 99 99 99 99 99 99 99 99 99 99 99 99 99 99 99 99 99 99 99 99 99 99 99 99 99	100
F1:11072	APRLLIY	99 99 99 99 99 99 99	781935.25
F1:11094	APRLLIY	99 99 99 99 99 99 99	781935.25
F1:11046	APRLLIY	99 99 99 99 99 99 99	781935.25
F1:11093	EIVLTQSPGTLSLSPGERATLSC(+57.02)RASQ	99 99 99 99 99 99 99 99 99 99 99 99 99 99 99 99 99 99 99 99 99 99 99 99 99 99 99	8371183
F1:11102	EIVLTQSPGTLSLSPGERATLSC(+57.02)RASQ	99 99 99 99 99 99 99 99 99 99 99 99 99 99 99 99 99 99 99 99 99 99 99 99 99 99 99	624392.3
F1:11070	EIVLTQSPGTLSLSPGERATLSC(+57.02)RASQ	99 99 99 99 99 99 99 99 99 99 99 99 99 99 99 99 99 99 99 99 99 99 99 99 99 99 99	100
F1:11119	EIVLTQSPGTLSLSPGERATLSC(+57.02)RASQ	99 99 99 99 99 99 99 99 99 99 99 99 99 99 99 99 99 99 99 99 99 99 99 99 99 99 99	8371183
F1:11078	EIVLTQSPGTLSLSPGERATLSC(+57.02)RASQ	99 99 99 99 99 99 99 99 99 99 99 99 99 99 99 99 99 99 99 99 99 99 99 99 99 99 99	624392.3
F1:11145	EIVLTQSPGTLSLSPGERATLSC(+57.02)RASQ	99 99 99 99 99 99 99 99 99 99 99 99 99 99 99 99 99 99 99 99 99 99 99 99 99 99 99	100
F1:11170	EIVLTQSPGTLSLSPGERATLSC(+57.02)RASQ	99 99 99 99 99 99 99 99 99 99 99 99 99 99 99 99 99 99 99 99 99 99 99 99 99 99 99	100
F1:11095	TYSLSSTLTLSKA	99 99 99 99 99 99 99 99 99 99 99 99 99	286057.28
F1:11154	EIVLTQSPGTLSLSPGERATLSC(+57.02)RAS	99 99 99 99 99 99 99 99 99 99 99 99 99 99 99 99 99 99 99 99 99 99 99 99 99 99	2665993
F1:11176	EIVLTQSPGTLSLSPGERATLSC(+57.02)RAS	99 99 99 99 99 99 99 99 99 99 99 99 99 99 99 99 99 99 99 99 99 99 99 99 99 99	2665993
F1:11130	EIVLTQSPGTLSLSPGERATLSC(+57.02)RAS	99 99 99 99 99 99 99 99 99 99 99 99 99 99 99 99 99 99 99 99 99 99 99 99 99 99	2665993
F1:11211	EIVLTQSPGTLSLSPGERATLSC(+57.02)RA	99 99 99 99 99 99 99 99 99 99 99 99 99 99 99 99 99 99 99 99 99 99 99 99 99	2450105.5
F1:11186	EIVLTQSPGTLSLSPGERATLSC(+57.02)RA	99 99 99 99 99 99 99 99 99 99 99 99 99 99 99 99 99 99 99 99 99 99 99 99 99	2450105.5
F1:11177	EIVLTQSPGTLSLSPGERATLSC(+57.02)RA	99 99 99 99 99 99 99 99 99 99 99 99 99 99 99 99 99 99 99 99 99 99 99 99 99	1.36E+08
F1:11199	EIVLTQSPGTLSLSPGERATLSC(+57.02)RA	99 99 99 99 99 99 99 99 99 99 99 99 99 99 99 99 99 99 99 99 99 99 99 99 99	1.36E+08
F1:11225	EIVLTQSPGTLSLSPGERATLSC(+57.02)RA	99 99 99 99 99 99 99 99 99 99 99 99 99 99 99 99 99 99 99 99 99 99 99 99 99	1.36E+08
F1:11251	EIVLTQSPGTLSLSPGERATLSC(+57.02)RA	99 99 99 99 99 99 99 99 99 99 99 99 99 99 99 99 99 99 99 99 99 99 99 99 99	100
F1:11275	EIVLTQSPGTLSLSPGERATLSC(+57.02)RA	99 99 99 99 99 99 99 99 99 99 99 99 99 99 99 99 99 99 99 99 99 99 99 99 99	100
F1:11303	EIVLTQSPGTLSLSPGERATLSC(+57.02)RA	99 99 99 99 99 99 99 99 99 99 99 99 99 99 99 99 99 99 99 99 99 99 99 99 99	100
F1:11365	EIVLTQSPGTLSLSPGERATLSC(+57.02)RA	99 99 99 99 99 99 99 99 99 99 99 99 99 99 99 99 99 99 99 99 99 99 99 99 99	100
F1:11331	EIVLTQSPGTLSLSPGERATLSC(+57.02)RA	99 99 99 99 99 99 99 99 99 99 99 99 99 99 99 99 99 99 99 99 99 99 99 99 99	100
F1:11183	QAPRLLIY	99 99 99 99 99 99 99 99	560318
F1:11204	QAPRLLIY	99 99 99 99 99 99 99 99	560318
F3:11284	EIVLTQSPGTLSLSPGERATLSC(+57.02)R	99 99 99 99 99 99 99 99 99 99 99 99 99 99 99 99 99 99 99 99 99 99 99 99	9.57E+07
F3:11307	EIVLTQSPGTLSLSPGERATLSC(+57.02)R	99 99 99 99 99 99 99 99 99 99 99 99 99 99 99 99 99 99 99 99 99 99 99 99	9.57E+07
F3:11285	EIVLTQSPGTLSLSPGERATLSC(+57.02)R	99 99 99 99 99 99 99 99 99 99 99 99 99 99 99 99 99 99 99 99 99 99 99 99	1885965.5
F3:11336	EIVLTQSPGTLSLSPGERATLSC(+57.02)R	99 99 99 99 99 99 99 99 99 99 99 99 99 99 99 99 99 99 99 99 99 99 99 99	100
F3:11362	EIVLTQSPGTLSLSPGERATLSC(+57.02)R	99 99 99 99 99 99 99 99 99 99 99 99 99 99 99 99 99 99 99 99 99 99 99 99	100
F1:11214	EIVLTQSPGTLSLSPGERATLSC(+57.02)R	99 99 99 99 99 99 99 99 99 99 99 99 99 99 99 99 99 99 99 99 99 99 99 99	1656366.8
F3:11256	EIVLTQSPGTLSLSPGERATLSC(+57.02)R	99 99 99 99 99 99 99 99 99 99 99 99 99 99 99 99 99 99 99 99 99 99 99 99	100
F3:11397	EIVLTQSPGTLSLSPGERATLSC(+57.02)R	99 99 99 99 99 99 99 99 99 99 99 99 99 99 99 99 99 99 99 99 99 99 99 99	100
F3:11476	EIVLTQSPGTLSLSPGERATLSC(+57.02)R	99 99 99 99 99 99 99 99 99 99 99 99 99 99 99 99 99 99 99 99 99 99 99 99	1571861.1
F1:11188	EIVLTQSPGTLSLSPGERATLSC(+57.02)R	99 99 99 99 99 99 99 99 99 99 99 99 99 99 99 99 99 99 99 99 99 99 99 99	1656366.8
F3:11226	EIVLTQSPGTLSLSPGERATLSC(+57.02)R	99 99 99 99 99 99 99 99 99 99 99 99 99 99 99 99 99 99 99 99 99 99 99 99	100
F1:11215	EIVLTQSPGTLSLSPGERATLSC(+57.02)RASQSVS	99 99 99 99 99 99 99 99 99 99 99 99 99 99 99 99 99 99 99 99 99 99 99 99 99 99 99 99 99 99	100
F1:11213	EIVLTQSPGTLSLSPGERATLSC(+57.02)RASQSVS	99 99 99 99 99 99 99 99 99 99 99 99 99 99 99 99 99 99 99 99 99 99 99 99 99 99 99 99 99 99	7022301.5
F1:11191	EIVLTQSPGTLSLSPGERATLSC(+57.02)RASQSVS	99 99 99 99 99 99 99 99 99 99 99 99 99 99 99 99 99 99 99 99 99 99 99 99 99 99 99 99 99 99	7022301.5
F1:11238	EIVLTQSPGTLSLSPGERATLSC(+57.02)RASQSVS	99 99 99 99 99 99 99 99 99 99 99 99 99 99 99 99 99 99 99 99 99 99 99 99 99 99 99 99 99 99	7022301.5
F1:11245	EIVLTQSPATLSLSPGERATLSC(+57.02)RA	99 99 99 99 99 99 99 99 99 99 99 99 99 99 99 99 99 99 99 99 99 99 99 99 99	4492626.5
F1:11221	EIVLTQSPATLSLSPGERATLSC(+57.02)RA	99 99 99 99 99 99 99 99 99 99 99 99 99 99 99 99 99 99 99 99 99 99 99 99 99	4492626.5
F1:11276	EIVLTQSPATLSLSPGERATLSC(+57.02)RA	99 99 99 99 99 99 99 99 99 99 99 99 99 99 99 99 99 99 99 99 99 99 99 99 99	100
F1:11230	LAWYQHKPGQ(+.98)APRLLIY	99 99 99 99 99 99 99 99 99 99 99 99 99 99 99 99 99	723559.06
F1:11234	LAWYQHKPGQ(+.98)APRLLIY	99 99 99 99 99 99 99 99 99 99 99 99 99 99 99 99 99	519633.3
F1:11255	LAWYQHKPGQ(+.98)APRLLIY	99 99 99 99 99 99 99 99 99 99 99 99 99 99 99 99 99	723559.06
F1:11299	C(+57.02)LLN(+.98)NFYPREAKVQWKV	99 99 99 99 99 99 99 99 99 99 99 99 99 99 99 99 99	100
F1:11766	C(+57.02)LLN(+.98)NFYPREAKVQWKV	99 99 99 99 99 99 99 99 99 99 99 99 99 99 99 99 99	184268.38
F1:11306	C(+57.02)LLN(+.98)NFYPREAKVQWKV	99 99 99 99 99 99 99 99 99 99 99 99 99 99 99 99 99	100
F1:11309	EIVLTQ(+.98)SPGTLSLSPGERATLSC(+57.02)RASQ	99 99 99 99 99 99 99 99 99 99 99 99 99 99 99 99 99 99 99 99 99 99 99 99 99 99 99	100
F1:11326	C(+57.02)LLNNFYPREAKVQWKV	99 99 99 99 99 99 99 99 99 99 99 99 99 99 99 99 99	4707409
F1:11379	C(+57.02)LLNNFYPREAKVQWKV	99 99 99 99 99 99 99 99 99 99 99 99 99 99 99 99 99	4707409
F1:11350	C(+57.02)LLNNFYPREAKVQWKV	99 99 99 99 99 99 99 99 99 99 99 99 99 99 99 99 99	4707409
F1:11332	C(+57.02)LLNNFYPREAKVQWKV	99 99 99 99 99 99 99 99 99 99 99 99 99 99 99 99 99	1241685.1
F1:11340	PGQAPRLLIY	99 99 99 99 99 99 99 99 99 99	319873.03
F1:11366	PGQAPRLLIY	99 99 99 99 99 99 99 99 99 99	319873.03
F1:11392	YLAWYQHKPGQAPRLLIY	99 99 99 99 99 99 99 99 99 99 99 99 99 99 99 99 99 99	429946.22
F1:11428	YLAWYQHKPGQAPRLLIY	99 99 99 99 99 99 99 99 99 99 99 99 99 99 99 99 99 99	429946.22
F1:11400	GQAPRLLIY	99 99 99 99 99 99 99 99 99	28486.215
F1:11411	EIVLTQ(+.98)SPGTLSLSPGERATLSC(+57.02)RA	99 99 99 99 99 99 99 99 99 99 99 99 99 99 99 99 99 99 99 99 99 99 99 99 99	6367810
F1:11437	EIVLTQ(+.98)SPGTLSLSPGERATLSC(+57.02)RA	99 99 99 99 99 99 99 99 99 99 99 99 99 99 99 99 99 99 99 99 99 99 99 99 99	6367810
F1:12139	DSTYSLSSTLTLSKAG	99 99 99 99 99 99 99 99 99 99 99 99 99 99 99 99	1.18E+07
F1:12021	DSTYSLSSTLTLSKAG	99 99 99 99 99 99 99 99 99 99 99 99 99 99 99 99	1.18E+07
F1:11898	DSTYSLSSTLTLSKAG	99 99 99 99 99 99 99 99 99 99 99 99 99 99 99 99	1.18E+07
F1:11944	DSTYSLSSTLTLSKAG	99 99 99 99 99 99 99 99 99 99 99 99 99 99 99 99	1.18E+07
F1:12046	DSTYSLSSTLTLSKAG	99 99 99 99 99 99 99 99 99 99 99 99 99 99 99 99	1.18E+07
F1:11919	DSTYSLSSTLTLSKAG	99 99 99 99 99 99 99 99 99 99 99 99 99 99 99 99	1.18E+07
F1:12167	DSTYSLSSTLTLSKAG	99 99 99 99 99 99 99 99 99 99 99 99 99 99 99 99	1.18E+07
F1:12102	DSTYSLSSTLTLSKAG	99 99 99 99 99 99 99 99 99 99 99 99 99 99 99 99	1.18E+07
F1:11968	DSTYSLSSTLTLSKAG	99 99 99 99 99 99 99 99 99 99 99 99 99 99 99 99	1.18E+07
F1:11996	DSTYSLSSTLTLSKAG	99 99 99 99 99 99 99 99 99 99 99 99 99 99 99 99	1.18E+07
F1:12075	DSTYSLSSTLTLSKAG	99 99 99 99 99 99 99 99 99 99 99 99 99 99 99 99	1.18E+07
F1:11907	DSTYSLSSTLTLSKAG	99 99 99 99 99 99 99 99 99 99 99 99 99 99 99 99	206763.7
F1:11453	DSTYSLSSTLTLSKAG	99 99 99 99 99 99 99 99 99 99 99 99 99 99 99 99	37029.06
F1:11470	EIVLTQ(+.98)SPATLSLSPGERATLSC(+57.02)RA	99 99 99 99 99 99 99 99 99 99 99 99 99 99 99 99 99 99 99 99 99 99 99 99 99	241295.28
F1:15539	DSTYSLSSTLTLSKA	99 99 99 99 99 99 99 99 99 99 99 99 99 99 99	100
F1:11903	DSTYSLSSTLTLSKA	99 99 99 99 99 99 99 99 99 99 99 99 99 99 99	100
F1:13649	DSTYSLSSTLTLSKA	99 99 99 99 99 99 99 99 99 99 99 99 99 99 99	100
F1:13897	DSTYSLSSTLTLSKA	99 99 99 99 99 99 99 99 99 99 99 99 99 99 99	100
F1:13374	DSTYSLSSTLTLSKA	99 99 99 99 99 99 99 99 99 99 99 99 99 99 99	100
F1:13696	DSTYSLSSTLTLSKA	99 99 99 99 99 99 99 99 99 99 99 99 99 99 99	100
F1:11671	DSTYSLSSTLTLSKA	99 99 99 99 99 99 99 99 99 99 99 99 99 99 99	2581236.8
F1:13797	DSTYSLSSTLTLSKA	99 99 99 99 99 99 99 99 99 99 99 99 99 99 99	100
F1:13472	DSTYSLSSTLTLSKA	99 99 99 99 99 99 99 99 99 99 99 99 99 99 99	100
F1:14727	DSTYSLSSTLTLSKA	99 99 99 99 99 99 99 99 99 99 99 99 99 99 99	100
F1:14110	DSTYSLSSTLTLSKA	99 99 99 99 99 99 99 99 99 99 99 99 99 99 99	100
F1:14992	DSTYSLSSTLTLSKA	99 99 99 99 99 99 99 99 99 99 99 99 99 99 99	100
F1:13000	DSTYSLSSTLTLSKA	99 99 99 99 99 99 99 99 99 99 99 99 99 99 99	100
F1:15926	DSTYSLSSTLTLSKA	99 99 99 99 99 99 99 99 99 99 99 99 99 99 99	1.54E+07
F1:14941	DSTYSLSSTLTLSKA	99 99 99 99 99 99 99 99 99 99 99 99 99 99 99	100
F1:15641	DSTYSLSSTLTLSKA	99 99 99 99 99 99 99 99 99 99 99 99 99 99 99	1.54E+07
F1:15230	DSTYSLSSTLTLSKA	99 99 99 99 99 99 99 99 99 99 99 99 99 99 99	100
F1:14444	DSTYSLSSTLTLSKA	99 99 99 99 99 99 99 99 99 99 99 99 99 99 99	100
F1:14536	DSTYSLSSTLTLSKA	99 99 99 99 99 99 99 99 99 99 99 99 99 99 99	100
F1:13438	DSTYSLSSTLTLSKA	99 99 99 99 99 99 99 99 99 99 99 99 99 99 99	100
F1:12894	DSTYSLSSTLTLSKA	99 99 99 99 99 99 99 99 99 99 99 99 99 99 99	100
F1:12828	DSTYSLSSTLTLSKA	99 99 99 99 99 99 99 99 99 99 99 99 99 99 99	100
F1:15339	DSTYSLSSTLTLSKA	99 99 99 99 99 99 99 99 99 99 99 99 99 99 99	100
F1:13850	DSTYSLSSTLTLSKA	99 99 99 99 99 99 99 99 99 99 99 99 99 99 99	100
F1:13095	DSTYSLSSTLTLSKA	99 99 99 99 99 99 99 99 99 99 99 99 99 99 99	100
F1:12794	DSTYSLSSTLTLSKA	99 99 99 99 99 99 99 99 99 99 99 99 99 99 99	100
F1:15556	DSTYSLSSTLTLSKA	99 99 99 99 99 99 99 99 99 99 99 99 99 99 99	1.54E+07
F1:11874	DSTYSLSSTLTLSKA	99 99 99 99 99 99 99 99 99 99 99 99 99 99 99	100
F1:16036	DSTYSLSSTLTLSKA	99 99 99 99 99 99 99 99 99 99 99 99 99 99 99	1.54E+07
F1:15590	DSTYSLSSTLTLSKA	99 99 99 99 99 99 99 99 99 99 99 99 99 99 99	1.54E+07
F1:13744	DSTYSLSSTLTLSKA	99 99 99 99 99 99 99 99 99 99 99 99 99 99 99	100
F1:15171	DSTYSLSSTLTLSKA	99 99 99 99 99 99 99 99 99 99 99 99 99 99 99	100
F1:13066	DSTYSLSSTLTLSKA	99 99 99 99 99 99 99 99 99 99 99 99 99 99 99	100
F1:13825	DSTYSLSSTLTLSKA	99 99 99 99 99 99 99 99 99 99 99 99 99 99 99	100
F1:14709	DSTYSLSSTLTLSKA	99 99 99 99 99 99 99 99 99 99 99 99 99 99 99	100
F1:13030	DSTYSLSSTLTLSKA	99 99 99 99 99 99 99 99 99 99 99 99 99 99 99	100
F1:15401	DSTYSLSSTLTLSKA	99 99 99 99 99 99 99 99 99 99 99 99 99 99 99	100
F1:13188	DSTYSLSSTLTLSKA	99 99 99 99 99 99 99 99 99 99 99 99 99 99 99	100
F1:15072	DSTYSLSSTLTLSKA	99 99 99 99 99 99 99 99 99 99 99 99 99 99 99	100
F1:13155	DSTYSLSSTLTLSKA	99 99 99 99 99 99 99 99 99 99 99 99 99 99 99	100
F1:15965	DSTYSLSSTLTLSKA	99 99 99 99 99 99 99 99 99 99 99 99 99 99 99	1.54E+07
F1:11643	DSTYSLSSTLTLSKA	99 99 99 99 99 99 99 99 99 99 99 99 99 99 99	2581236.8
F1:13123	DSTYSLSSTLTLSKA	99 99 99 99 99 99 99 99 99 99 99 99 99 99 99	100
F1:12031	DSTYSLSSTLTLSKA	99 99 99 99 99 99 99 99 99 99 99 99 99 99 99	2.59E+08
F1:14858	DSTYSLSSTLTLSKA	99 99 99 99 99 99 99 99 99 99 99 99 99 99 99	100
F1:14420	DSTYSLSSTLTLSKA	99 99 99 99 99 99 99 99 99 99 99 99 99 99 99	100
F1:15676	DSTYSLSSTLTLSKA	99 99 99 99 99 99 99 99 99 99 99 99 99 99 99	1.54E+07
F1:12921	DSTYSLSSTLTLSKA	99 99 99 99 99 99 99 99 99 99 99 99 99 99 99	100
F1:12950	DSTYSLSSTLTLSKA	99 99 99 99 99 99 99 99 99 99 99 99 99 99 99	100
F1:13248	DSTYSLSSTLTLSKA	99 99 99 99 99 99 99 99 99 99 99 99 99 99 99	100
F1:14308	DSTYSLSSTLTLSKA	99 99 99 99 99 99 99 99 99 99 99 99 99 99 99	100
F1:12738	DSTYSLSSTLTLSKA	99 99 99 99 99 99 99 99 99 99 99 99 99 99 99	100
F1:12416	DSTYSLSSTLTLSKA	99 99 99 99 99 99 99 99 99 99 99 99 99 99 99	100
F1:13770	DSTYSLSSTLTLSKA	99 99 99 99 99 99 99 99 99 99 99 99 99 99 99	100
F1:12392	DSTYSLSSTLTLSKA	99 99 99 99 99 99 99 99 99 99 99 99 99 99 99	100
F1:12185	DSTYSLSSTLTLSKA	99 99 99 99 99 99 99 99 99 99 99 99 99 99 99	2.59E+08
F1:13722	DSTYSLSSTLTLSKA	99 99 99 99 99 99 99 99 99 99 99 99 99 99 99	100
F1:15984	DSTYSLSSTLTLSKA	99 99 99 99 99 99 99 99 99 99 99 99 99 99 99	1.54E+07
F1:13311	DSTYSLSSTLTLSKA	99 99 99 99 99 99 99 99 99 99 99 99 99 99 99	100
F1:14640	DSTYSLSSTLTLSKA	99 99 99 99 99 99 99 99 99 99 99 99 99 99 99	100
F1:12215	DSTYSLSSTLTLSKA	99 99 99 99 99 99 99 99 99 99 99 99 99 99 99	2.59E+08
F1:13951	DSTYSLSSTLTLSKA	99 99 99 99 99 99 99 99 99 99 99 99 99 99 99	100
F1:11960	DSTYSLSSTLTLSKA	99 99 99 99 99 99 99 99 99 99 99 99 99 99 99	2.59E+08
F1:15090	DSTYSLSSTLTLSKA	99 99 99 99 99 99 99 99 99 99 99 99 99 99 99	100
F1:13217	DSTYSLSSTLTLSKA	99 99 99 99 99 99 99 99 99 99 99 99 99 99 99	100
F1:11618	DSTYSLSSTLTLSKA	99 99 99 99 99 99 99 99 99 99 99 99 99 99 99	2581236.8
F1:11981	DSTYSLSSTLTLSKA	99 99 99 99 99 99 99 99 99 99 99 99 99 99 99	2.59E+08
F1:15607	DSTYSLSSTLTLSKA	99 99 99 99 99 99 99 99 99 99 99 99 99 99 99	1.54E+07
F1:13873	DSTYSLSSTLTLSKA	99 99 99 99 99 99 99 99 99 99 99 99 99 99 99	100
F1:14230	DSTYSLSSTLTLSKA	99 99 99 99 99 99 99 99 99 99 99 99 99 99 99	100
F1:15694	DSTYSLSSTLTLSKA	99 99 99 99 99 99 99 99 99 99 99 99 99 99 99	1.54E+07
F1:15730	DSTYSLSSTLTLSKA	99 99 99 99 99 99 99 99 99 99 99 99 99 99 99	1.54E+07
F1:12268	DSTYSLSSTLTLSKA	99 99 99 99 99 99 99 99 99 99 99 99 99 99 99	100
F1:13512	DSTYSLSSTLTLSKA	99 99 99 99 99 99 99 99 99 99 99 99 99 99 99	100
F1:13343	DSTYSLSSTLTLSKA	99 99 99 99 99 99 99 99 99 99 99 99 99 99 99	100
F1:14087	DSTYSLSSTLTLSKA	99 99 99 99 99 99 99 99 99 99 99 99 99 99 99	100
F1:14135	DSTYSLSSTLTLSKA	99 99 99 99 99 99 99 99 99 99 99 99 99 99 99	100
F1:12372	DSTYSLSSTLTLSKA	99 99 99 99 99 99 99 99 99 99 99 99 99 99 99	100
F1:15138	DSTYSLSSTLTLSKA	99 99 99 99 99 99 99 99 99 99 99 99 99 99 99	100
F1:14399	DSTYSLSSTLTLSKA	99 99 99 99 99 99 99 99 99 99 99 99 99 99 99	100
F1:13402	DSTYSLSSTLTLSKA	99 99 99 99 99 99 99 99 99 99 99 99 99 99 99	100
F1:15658	DSTYSLSSTLTLSKA	99 99 99 99 99 99 99 99 99 99 99 99 99 99 99	1.54E+07
F1:12056	DSTYSLSSTLTLSKA	99 99 99 99 99 99 99 99 99 99 99 99 99 99 99	2.59E+08
F1:12438	DSTYSLSSTLTLSKA	99 99 99 99 99 99 99 99 99 99 99 99 99 99 99	100
F1:14617	DSTYSLSSTLTLSKA	99 99 99 99 99 99 99 99 99 99 99 99 99 99 99	100
F1:14205	DSTYSLSSTLTLSKA	99 99 99 99 99 99 99 99 99 99 99 99 99 99 99	100
F1:14183	DSTYSLSSTLTLSKA	99 99 99 99 99 99 99 99 99 99 99 99 99 99 99	100
F1:12083	DSTYSLSSTLTLSKA	99 99 99 99 99 99 99 99 99 99 99 99 99 99 99	2.59E+08
F1:12007	DSTYSLSSTLTLSKA	99 99 99 99 99 99 99 99 99 99 99 99 99 99 99	2.59E+08
F1:14959	DSTYSLSSTLTLSKA	99 99 99 99 99 99 99 99 99 99 99 99 99 99 99	100
F1:14754	DSTYSLSSTLTLSKA	99 99 99 99 99 99 99 99 99 99 99 99 99 99 99	100
F1:15713	DSTYSLSSTLTLSKA	99 99 99 99 99 99 99 99 99 99 99 99 99 99 99	1.54E+07
F1:14905	DSTYSLSSTLTLSKA	99 99 99 99 99 99 99 99 99 99 99 99 99 99 99	100
F1:14881	DSTYSLSSTLTLSKA	99 99 99 99 99 99 99 99 99 99 99 99 99 99 99	100
F1:11929	DSTYSLSSTLTLSKA	99 99 99 99 99 99 99 99 99 99 99 99 99 99 99	100
F1:16002	DSTYSLSSTLTLSKA	99 99 99 99 99 99 99 99 99 99 99 99 99 99 99	1.54E+07
F1:11476	DSTYSLSSTLTLSKA	99 99 99 99 99 99 99 99 99 99 99 99 99 99 99	1525043.6
F1:12485	DSTYSLSSTLTLSKA	99 99 99 99 99 99 99 99 99 99 99 99 99 99 99	100
F1:12135	DSTYSLSSTLTLSKA	99 99 99 99 99 99 99 99 99 99 99 99 99 99 99	2.59E+08
F1:12511	DSTYSLSSTLTLSKA	99 99 99 99 99 99 99 99 99 99 99 99 99 99 99	100
F1:13997	DSTYSLSSTLTLSKA	99 99 99 99 99 99 99 99 99 99 99 99 99 99 99	100
F1:15322	DSTYSLSSTLTLSKA	99 99 99 99 99 99 99 99 99 99 99 99 99 99 99	100
F1:14065	DSTYSLSSTLTLSKA	99 99 99 99 99 99 99 99 99 99 99 99 99 99 99	100
F1:14975	DSTYSLSSTLTLSKA	99 99 99 99 99 99 99 99 99 99 99 99 99 99 99	100
F1:15051	DSTYSLSSTLTLSKA	99 99 99 99 99 99 99 99 99 99 99 99 99 99 99	100
F1:12686	DSTYSLSSTLTLSKA	99 99 99 99 99 99 99 99 99 99 99 99 99 99 99	100
F1:12589	DSTYSLSSTLTLSKA	99 99 99 99 99 99 99 99 99 99 99 99 99 99 99	100
F1:12325	DSTYSLSSTLTLSKA	99 99 99 99 99 99 99 99 99 99 99 99 99 99 99	100
F1:15106	DSTYSLSSTLTLSKA	99 99 99 99 99 99 99 99 99 99 99 99 99 99 99	100
F1:16018	DSTYSLSSTLTLSKA	99 99 99 99 99 99 99 99 99 99 99 99 99 99 99	1.54E+07
F1:12856	DSTYSLSSTLTLSKA	99 99 99 99 99 99 99 99 99 99 99 99 99 99 99	100
F1:15286	DSTYSLSSTLTLSKA	99 99 99 99 99 99 99 99 99 99 99 99 99 99 99	100
F1:15360	DSTYSLSSTLTLSKA	99 99 99 99 99 99 99 99 99 99 99 99 99 99 99	100
F1:12112	DSTYSLSSTLTLSKA	99 99 99 99 99 99 99 99 99 99 99 99 99 99 99	2.59E+08
F1:14689	DSTYSLSSTLTLSKA	99 99 99 99 99 99 99 99 99 99 99 99 99 99 99	100
F1:15122	DSTYSLSSTLTLSKA	99 99 99 99 99 99 99 99 99 99 99 99 99 99 99	100
F1:14664	DSTYSLSSTLTLSKA	99 99 99 99 99 99 99 99 99 99 99 99 99 99 99	100
F1:15786	DSTYSLSSTLTLSKA	99 99 99 99 99 99 99 99 99 99 99 99 99 99 99	1.54E+07
F1:12462	DSTYSLSSTLTLSKA	99 99 99 99 99 99 99 99 99 99 99 99 99 99 99	100
F1:13921	DSTYSLSSTLTLSKA	99 99 99 99 99 99 99 99 99 99 99 99 99 99 99	100
F1:12113	DSTYSLSSTLTLSKA	99 99 99 99 99 99 99 99 99 99 99 99 99 99 99	9114780
F1:14509	DSTYSLSSTLTLSKA	99 99 99 99 99 99 99 99 99 99 99 99 99 99 99	100
F1:13542	DSTYSLSSTLTLSKA	99 99 99 99 99 99 99 99 99 99 99 99 99 99 99	100
F1:15460	DSTYSLSSTLTLSKA	99 99 99 99 99 99 99 99 99 99 99 99 99 99 99	100
F1:12710	DSTYSLSSTLTLSKA	99 99 99 99 99 99 99 99 99 99 99 99 99 99 99	100
F1:13626	DSTYSLSSTLTLSKA	99 99 99 99 99 99 99 99 99 99 99 99 99 99 99	100
F1:13281	DSTYSLSSTLTLSKA	99 99 99 99 99 99 99 99 99 99 99 99 99 99 99	100
F1:12159	DSTYSLSSTLTLSKA	99 99 99 99 99 99 99 99 99 99 99 99 99 99 99	2.59E+08
F1:14922	DSTYSLSSTLTLSKA	99 99 99 99 99 99 99 99 99 99 99 99 99 99 99	100
F1:12537	DSTYSLSSTLTLSKA	99 99 99 99 99 99 99 99 99 99 99 99 99 99 99	100
F1:12349	DSTYSLSSTLTLSKA	99 99 99 99 99 99 99 99 99 99 99 99 99 99 99	100
F1:14358	DSTYSLSSTLTLSKA	99 99 99 99 99 99 99 99 99 99 99 99 99 99 99	100
F1:15905	DSTYSLSSTLTLSKA	99 99 99 99 99 99 99 99 99 99 99 99 99 99 99	1.54E+07
F1:12763	DSTYSLSSTLTLSKA	99 99 99 99 99 99 99 99 99 99 99 99 99 99 99	100
F1:13598	DSTYSLSSTLTLSKA	99 99 99 99 99 99 99 99 99 99 99 99 99 99 99	100
F1:15155	DSTYSLSSTLTLSKA	99 99 99 99 99 99 99 99 99 99 99 99 99 99 99	100
F1:15269	DSTYSLSSTLTLSKA	99 99 99 99 99 99 99 99 99 99 99 99 99 99 99	100
F1:15804	DSTYSLSSTLTLSKA	99 99 99 99 99 99 99 99 99 99 99 99 99 99 99	1.54E+07
F1:14043	DSTYSLSSTLTLSKA	99 99 99 99 99 99 99 99 99 99 99 99 99 99 99	100
F1:15305	DSTYSLSSTLTLSKA	99 99 99 99 99 99 99 99 99 99 99 99 99 99 99	100
F1:14468	DSTYSLSSTLTLSKA	99 99 99 99 99 99 99 99 99 99 99 99 99 99 99	100
F1:15824	DSTYSLSSTLTLSKA	99 99 99 99 99 99 99 99 99 99 99 99 99 99 99	1.54E+07
F1:14252	DSTYSLSSTLTLSKA	99 99 99 99 99 99 99 99 99 99 99 99 99 99 99	100
F1:12244	DSTYSLSSTLTLSKA	99 99 99 99 99 99 99 99 99 99 99 99 99 99 99	100
F1:14833	DSTYSLSSTLTLSKA	99 99 99 99 99 99 99 99 99 99 99 99 99 99 99	100
F1:15886	DSTYSLSSTLTLSKA	99 99 99 99 99 99 99 99 99 99 99 99 99 99 99	1.54E+07
F1:11500	DSTYSLSSTLTLSKA	99 99 99 99 99 99 99 99 99 99 99 99 99 99 99	1525043.6
F1:15475	DSTYSLSSTLTLSKA	99 99 99 99 99 99 99 99 99 99 99 99 99 99 99	100
F1:15210	DSTYSLSSTLTLSKA	99 99 99 99 99 99 99 99 99 99 99 99 99 99 99	100
F1:13573	DSTYSLSSTLTLSKA	99 99 99 99 99 99 99 99 99 99 99 99 99 99 99	100
F1:15189	DSTYSLSSTLTLSKA	99 99 99 99 99 99 99 99 99 99 99 99 99 99 99	100
F1:15491	DSTYSLSSTLTLSKA	99 99 99 99 99 99 99 99 99 99 99 99 99 99 99	100
F1:15624	DSTYSLSSTLTLSKA	99 99 99 99 99 99 99 99 99 99 99 99 99 99 99	1.54E+07
F1:13671	DSTYSLSSTLTLSKA	99 99 99 99 99 99 99 99 99 99 99 99 99 99 99	100
F1:12296	DSTYSLSSTLTLSKA	99 99 99 99 99 99 99 99 99 99 99 99 99 99 99	100
F1:15381	DSTYSLSSTLTLSKA	99 99 99 99 99 99 99 99 99 99 99 99 99 99 99	100
F1:15009	DSTYSLSSTLTLSKA	99 99 99 99 99 99 99 99 99 99 99 99 99 99 99	100
F1:11846	DSTYSLSSTLTLSKA	99 99 99 99 99 99 99 99 99 99 99 99 99 99 99	100
F1:15844	DSTYSLSSTLTLSKA	99 99 99 99 99 99 99 99 99 99 99 99 99 99 99	1.54E+07
F1:12138	DSTYSLSSTLTLSKA	99 99 99 99 99 99 99 99 99 99 99 99 99 99 99	9114780
F1:14279	DSTYSLSSTLTLSKA	99 99 99 99 99 99 99 99 99 99 99 99 99 99 99	100
F1:14020	DSTYSLSSTLTLSKA	99 99 99 99 99 99 99 99 99 99 99 99 99 99 99	100
F1:15945	DSTYSLSSTLTLSKA	99 99 99 99 99 99 99 99 99 99 99 99 99 99 99	1.54E+07
F1:14784	DSTYSLSSTLTLSKA	99 99 99 99 99 99 99 99 99 99 99 99 99 99 99	100
F1:12061	DSTYSLSSTLTLSKA	99 99 99 99 99 99 99 99 99 99 99 99 99 99 99	9114780
F1:15767	DSTYSLSSTLTLSKA	99 99 99 99 99 99 99 99 99 99 99 99 99 99 99	1.54E+07
F1:11964	DSTYSLSSTLTLSKA	99 99 99 99 99 99 99 99 99 99 99 99 99 99 99	9114780
F1:14595	DSTYSLSSTLTLSKA	99 99 99 99 99 99 99 99 99 99 99 99 99 99 99	100
F1:15749	DSTYSLSSTLTLSKA	99 99 99 99 99 99 99 99 99 99 99 99 99 99 99	1.54E+07
F1:11986	DSTYSLSSTLTLSKA	99 99 99 99 99 99 99 99 99 99 99 99 99 99 99	9114780
F1:12012	DSTYSLSSTLTLSKA	99 99 99 99 99 99 99 99 99 99 99 99 99 99 99	9114780
F1:14810	DSTYSLSSTLTLSKA	99 99 99 99 99 99 99 99 99 99 99 99 99 99 99	100
F1:12563	DSTYSLSSTLTLSKA	99 99 99 99 99 99 99 99 99 99 99 99 99 99 99	100
F1:15865	DSTYSLSSTLTLSKA	99 99 99 99 99 99 99 99 99 99 99 99 99 99 99	1.54E+07
F1:14160	DSTYSLSSTLTLSKA	99 99 99 99 99 99 99 99 99 99 99 99 99 99 99	100
F1:15507	DSTYSLSSTLTLSKA	99 99 99 99 99 99 99 99 99 99 99 99 99 99 99	100
F1:15443	DSTYSLSSTLTLSKA	99 99 99 99 99 99 99 99 99 99 99 99 99 99 99	100
F1:12264	DSTYSLSSTLTLSKA	99 99 99 99 99 99 99 99 99 99 99 99 99 99 99	100
F1:12661	DSTYSLSSTLTLSKA	99 99 99 99 99 99 99 99 99 99 99 99 99 99 99	100
F1:15250	DSTYSLSSTLTLSKA	99 99 99 99 99 99 99 99 99 99 99 99 99 99 99	100
F1:12224	DSTYSLSSTLTLSKA	99 99 99 99 99 99 99 99 99 99 99 99 99 99 99	9114780
F1:15422	DSTYSLSSTLTLSKA	99 99 99 99 99 99 99 99 99 99 99 99 99 99 99	100
F1:12037	DSTYSLSSTLTLSKA	99 99 99 99 99 99 99 99 99 99 99 99 99 99 99	9114780
F1:15572	DSTYSLSSTLTLSKA	99 99 99 99 99 99 99 99 99 99 99 99 99 99 99	1.54E+07
F1:16052	DSTYSLSSTLTLSKA	99 99 99 99 99 99 99 99 99 99 99 99 99 99 99	1.54E+07
F1:15523	DSTYSLSSTLTLSKA	99 99 99 99 99 99 99 99 99 99 99 99 99 99 99	100
F1:15027	DSTYSLSSTLTLSKA	99 99 99 99 99 99 99 99 99 99 99 99 99 99 99	100
F1:12087	DSTYSLSSTLTLSKA	99 99 99 99 99 99 99 99 99 99 99 99 99 99 99	9114780
F1:12619	DSTYSLSSTLTLSKA	99 99 99 99 99 99 99 99 99 99 99 99 99 99 99	100
F1:12194	DSTYSLSSTLTLSKA	99 99 99 99 99 99 99 99 99 99 99 99 99 99 99	9114780
F1:11939	DSTYSLSSTLTLSKA	99 99 99 99 99 99 99 99 99 99 99 99 99 99 99	9114780
F1:14378	DSTYSLSSTLTLSKA	99 99 99 99 99 99 99 99 99 99 99 99 99 99 99	100
F1:14335	DSTYSLSSTLTLSKA	99 99 99 99 99 99 99 99 99 99 99 99 99 99 99	100
F1:13974	DSTYSLSSTLTLSKA	99 99 99 99 99 99 99 99 99 99 99 99 99 99 99	100
F1:14558	DSTYSLSSTLTLSKA	99 99 99 99 99 99 99 99 99 99 99 99 99 99 99	100
F1:12538	DSTYSLSSTLTLSKA	99 99 99 99 99 99 99 99 99 99 99 99 99 99 99	366170.53
F1:12514	DSTYSLSSTLTLSKA	99 99 99 99 99 99 99 99 99 99 99 99 99 99 99	366170.53
F1:12445	DSTYSLSSTLTLSKA	99 99 99 99 99 99 99 99 99 99 99 99 99 99 99	366170.53
F1:16068	DSTYSLSSTLTLSKA	99 99 99 99 99 99 99 99 99 99 99 99 99 99 99	1.54E+07
F1:12164	DSTYSLSSTLTLSKA	99 99 99 99 99 99 99 99 99 99 99 99 99 99 99	9114780
F1:16085	DSTYSLSSTLTLSKA	99 99 99 99 99 99 99 99 99 99 99 99 99 99 99	100
F1:15870	DSTYSLSSTLTLSKA	99 99 99 99 99 99 99 99 99 99 99 99 99 99 99	273977
F1:12479	DSTYSLSSTLTLSKA	99 99 99 99 99 99 99 99 99 99 99 99 99 99 99	366170.53
F1:15890	DSTYSLSSTLTLSKA	99 99 99 99 99 99 99 99 99 99 99 99 99 99 99	273977
F1:12566	DSTYSLSSTLTLSKA	99 99 99 99 99 99 99 99 99 99 99 99 99 99 99	366170.53
F1:15956	DSTYSLSSTLTLSKA	99 99 99 99 99 99 99 99 99 99 99 99 99 99 99	273977
F1:15908	DSTYSLSSTLTLSKA	99 99 99 99 99 99 99 99 99 99 99 99 99 99 99	273977
F1:16101	DSTYSLSSTLTLSKA	99 99 99 99 99 99 99 99 99 99 99 99 99 99 99	100
F1:11560	SYLAWYQHKPGQAPRLLIY	99 99 99 99 99 99 99 99 99 99 99 99 99 99 99 99 99 99 99	1.09E+07
F1:11588	SYLAWYQHKPGQAPRLLIY	99 99 99 99 99 99 99 99 99 99 99 99 99 99 99 99 99 99 99	1.09E+07
F1:11587	SYLAWYQHKPGQAPRLLIY	99 99 99 99 99 99 99 99 99 99 99 99 99 99 99 99 99 99 99	1.06E+07
F1:11614	SYLAWYQHKPGQAPRLLIY	99 99 99 99 99 99 99 99 99 99 99 99 99 99 99 99 99 99 99	1.09E+07
F1:11615	SYLAWYQHKPGQAPRLLIY	99 99 99 99 99 99 99 99 99 99 99 99 99 99 99 99 99 99 99	1.06E+07
F1:11644	SYLAWYQHKPGQAPRLLIY	99 99 99 99 99 99 99 99 99 99 99 99 99 99 99 99 99 99 99	1.09E+07
F1:11561	SYLAWYQHKPGQAPRLLIY	99 99 99 99 99 99 99 99 99 99 99 99 99 99 99 99 99 99 99	1.06E+07
F1:11645	SYLAWYQHKPGQAPRLLIY	99 99 99 99 99 99 99 99 99 99 99 99 99 99 99 99 99 99 99	100
F1:11673	SYLAWYQHKPGQAPRLLIY	99 99 99 99 99 99 99 99 99 99 99 99 99 99 99 99 99 99 99	100
F1:11583	RASQSVSSYLAWYQHKPGQAPRLLIY	99 99 99 99 99 99 99 99 99 99 99 99 99 99 99 99 99 99 99 99 99 99 99 99 99 99	545267.8
F1:11584	ASQ(+.98)SVSSYLAWYQ(+.98)HKPGQAPRLLIY	99 99 99 99 99 99 99 99 99 99 99 99 99 99 99 99 99 99 99 99 99 99 99 99 99	404525.12
F1:11624	SSYLAWYQHKPGQAPRLLIY	99 99 99 99 99 99 99 99 99 99 99 99 99 99 99 99 99 99 99 99	637687.1
F1:11612	SSYLAWYQHKPGQAPRLLIY	99 99 99 99 99 99 99 99 99 99 99 99 99 99 99 99 99 99 99 99	3335701
F1:11655	SSYLAWYQHKPGQAPRLLIY	99 99 99 99 99 99 99 99 99 99 99 99 99 99 99 99 99 99 99 99	637687.1
F1:11639	SC(+57.02)RASQSVSIN(+.98)LAWYQ(+.98)Q(+.98)RPGQAPRLLIY	99 99 99 99 99 99 99 99 99 99 99 99 99 99 99 99 99 99 99 99 99 99 99 99 99 99 99 99	100
F1:11667	Q(+.98)APRLLIY	99 99 99 99 99 99 99 99	1927425.1
F1:11693	Q(+.98)APRLLIY	99 99 99 99 99 99 99 99	1927425.1
F1:11721	Q(+.98)APRLLIY	99 99 99 99 99 99 99 99	1927425.1
F1:11807	DSTYSLSSTLTLSK	99 99 99 99 99 99 99 99 99 99 99 99 99 99	3506563.5
F1:11781	DSTYSLSSTLTLSK	99 99 99 99 99 99 99 99 99 99 99 99 99 99	3506563.5
F1:11707	DSTYSLSSTLTLSK	99 99 99 99 99 99 99 99 99 99 99 99 99 99	3506563.5
F1:11731	DSTYSLSSTLTLSK	99 99 99 99 99 99 99 99 99 99 99 99 99 99	3506563.5
F1:11756	DSTYSLSSTLTLSK	99 99 99 99 99 99 99 99 99 99 99 99 99 99	3506563.5
F3:13668	DSTYSLSSTLTLSK	99 99 99 99 99 99 99 99 99 99 99 99 99 99	4.45E+07
F3:14503	DSTYSLSSTLTLSK	99 99 99 99 99 99 99 99 99 99 99 99 99 99	100
F3:14530	DSTYSLSSTLTLSK	99 99 99 99 99 99 99 99 99 99 99 99 99 99	100
F3:13285	DSTYSLSSTLTLSK	99 99 99 99 99 99 99 99 99 99 99 99 99 99	4.45E+07
F3:13007	DSTYSLSSTLTLSK	99 99 99 99 99 99 99 99 99 99 99 99 99 99	4.45E+07
F3:13817	DSTYSLSSTLTLSK	99 99 99 99 99 99 99 99 99 99 99 99 99 99	100
F3:13512	DSTYSLSSTLTLSK	99 99 99 99 99 99 99 99 99 99 99 99 99 99	4.45E+07
F3:13729	DSTYSLSSTLTLSK	99 99 99 99 99 99 99 99 99 99 99 99 99 99	4.45E+07
F3:14408	DSTYSLSSTLTLSK	99 99 99 99 99 99 99 99 99 99 99 99 99 99	100
F3:14041	DSTYSLSSTLTLSK	99 99 99 99 99 99 99 99 99 99 99 99 99 99	100
F3:13547	DSTYSLSSTLTLSK	99 99 99 99 99 99 99 99 99 99 99 99 99 99	4.45E+07
F3:12841	DSTYSLSSTLTLSK	99 99 99 99 99 99 99 99 99 99 99 99 99 99	4.45E+07
F3:11407	DSTYSLSSTLTLSK	99 99 99 99 99 99 99 99 99 99 99 99 99 99	1470785.5
F3:15252	DSTYSLSSTLTLSK	99 99 99 99 99 99 99 99 99 99 99 99 99 99	100
F3:13228	DSTYSLSSTLTLSK	99 99 99 99 99 99 99 99 99 99 99 99 99 99	4.45E+07
F3:12868	DSTYSLSSTLTLSK	99 99 99 99 99 99 99 99 99 99 99 99 99 99	4.45E+07
F3:13476	DSTYSLSSTLTLSK	99 99 99 99 99 99 99 99 99 99 99 99 99 99	4.45E+07
F3:12721	DSTYSLSSTLTLSK	99 99 99 99 99 99 99 99 99 99 99 99 99 99	4.45E+07
F3:13696	DSTYSLSSTLTLSK	99 99 99 99 99 99 99 99 99 99 99 99 99 99	4.45E+07
F3:16219	DSTYSLSSTLTLSK	99 99 99 99 99 99 99 99 99 99 99 99 99 99	100
F3:12810	DSTYSLSSTLTLSK	99 99 99 99 99 99 99 99 99 99 99 99 99 99	4.45E+07
F3:16521	DSTYSLSSTLTLSK	99 99 99 99 99 99 99 99 99 99 99 99 99 99	100
F3:14620	DSTYSLSSTLTLSK	99 99 99 99 99 99 99 99 99 99 99 99 99 99	100
F3:15638	DSTYSLSSTLTLSK	99 99 99 99 99 99 99 99 99 99 99 99 99 99	100
F3:12749	DSTYSLSSTLTLSK	99 99 99 99 99 99 99 99 99 99 99 99 99 99	4.45E+07
F3:13640	DSTYSLSSTLTLSK	99 99 99 99 99 99 99 99 99 99 99 99 99 99	4.45E+07
F3:14311	DSTYSLSSTLTLSK	99 99 99 99 99 99 99 99 99 99 99 99 99 99	100
F3:14152	DSTYSLSSTLTLSK	99 99 99 99 99 99 99 99 99 99 99 99 99 99	100
F3:13848	DSTYSLSSTLTLSK	99 99 99 99 99 99 99 99 99 99 99 99 99 99	100
F3:11850	DSTYSLSSTLTLSK	99 99 99 99 99 99 99 99 99 99 99 99 99 99	100
F3:14589	DSTYSLSSTLTLSK	99 99 99 99 99 99 99 99 99 99 99 99 99 99	100
F3:11557	DSTYSLSSTLTLSK	99 99 99 99 99 99 99 99 99 99 99 99 99 99	1865658.8
F3:15755	DSTYSLSSTLTLSK	99 99 99 99 99 99 99 99 99 99 99 99 99 99	100
F3:13198	DSTYSLSSTLTLSK	99 99 99 99 99 99 99 99 99 99 99 99 99 99	4.45E+07
F3:16288	DSTYSLSSTLTLSK	99 99 99 99 99 99 99 99 99 99 99 99 99 99	100
F3:13756	DSTYSLSSTLTLSK	99 99 99 99 99 99 99 99 99 99 99 99 99 99	4.45E+07
F3:16639	DSTYSLSSTLTLSK	99 99 99 99 99 99 99 99 99 99 99 99 99 99	100
F3:14811	DSTYSLSSTLTLSK	99 99 99 99 99 99 99 99 99 99 99 99 99 99	100
F3:13340	DSTYSLSSTLTLSK	99 99 99 99 99 99 99 99 99 99 99 99 99 99	4.45E+07
F3:12930	DSTYSLSSTLTLSK	99 99 99 99 99 99 99 99 99 99 99 99 99 99	4.45E+07
F3:14066	DSTYSLSSTLTLSK	99 99 99 99 99 99 99 99 99 99 99 99 99 99	100
F3:13368	DSTYSLSSTLTLSK	99 99 99 99 99 99 99 99 99 99 99 99 99 99	4.45E+07
F3:14475	DSTYSLSSTLTLSK	99 99 99 99 99 99 99 99 99 99 99 99 99 99	100
F3:14350	DSTYSLSSTLTLSK	99 99 99 99 99 99 99 99 99 99 99 99 99 99	100
F3:12899	DSTYSLSSTLTLSK	99 99 99 99 99 99 99 99 99 99 99 99 99 99	4.45E+07
F3:16570	DSTYSLSSTLTLSK	99 99 99 99 99 99 99 99 99 99 99 99 99 99	100
F3:15144	DSTYSLSSTLTLSK	99 99 99 99 99 99 99 99 99 99 99 99 99 99	100
F3:13607	DSTYSLSSTLTLSK	99 99 99 99 99 99 99 99 99 99 99 99 99 99	4.45E+07
F3:11530	DSTYSLSSTLTLSK	99 99 99 99 99 99 99 99 99 99 99 99 99 99	1865658.8
F3:11963	DSTYSLSSTLTLSK	99 99 99 99 99 99 99 99 99 99 99 99 99 99	2.69E+08
F3:15534	DSTYSLSSTLTLSK	99 99 99 99 99 99 99 99 99 99 99 99 99 99	100
F3:16545	DSTYSLSSTLTLSK	99 99 99 99 99 99 99 99 99 99 99 99 99 99	100
F3:13314	DSTYSLSSTLTLSK	99 99 99 99 99 99 99 99 99 99 99 99 99 99	4.45E+07
F3:13988	DSTYSLSSTLTLSK	99 99 99 99 99 99 99 99 99 99 99 99 99 99	100
F3:15174	DSTYSLSSTLTLSK	99 99 99 99 99 99 99 99 99 99 99 99 99 99	100
F3:12075	DSTYSLSSTLTLSK	99 99 99 99 99 99 99 99 99 99 99 99 99 99	2.69E+08
F3:13256	DSTYSLSSTLTLSK	99 99 99 99 99 99 99 99 99 99 99 99 99 99	4.45E+07
F3:12247	DSTYSLSSTLTLSK	99 99 99 99 99 99 99 99 99 99 99 99 99 99	4.45E+07
F3:12569	DSTYSLSSTLTLSK	99 99 99 99 99 99 99 99 99 99 99 99 99 99	4.45E+07
F3:15613	DSTYSLSSTLTLSK	99 99 99 99 99 99 99 99 99 99 99 99 99 99	100
F3:15685	DSTYSLSSTLTLSK	99 99 99 99 99 99 99 99 99 99 99 99 99 99	100
F3:12190	DSTYSLSSTLTLSK	99 99 99 99 99 99 99 99 99 99 99 99 99 99	4.45E+07
F3:12689	DSTYSLSSTLTLSK	99 99 99 99 99 99 99 99 99 99 99 99 99 99	4.45E+07
F3:11385	DSTYSLSSTLTLSK	99 99 99 99 99 99 99 99 99 99 99 99 99 99	1470785.5
F3:11934	DSTYSLSSTLTLSK	99 99 99 99 99 99 99 99 99 99 99 99 99 99	2.69E+08
F3:11991	DSTYSLSSTLTLSK	99 99 99 99 99 99 99 99 99 99 99 99 99 99	2.69E+08
F3:11909	DSTYSLSSTLTLSK	99 99 99 99 99 99 99 99 99 99 99 99 99 99	2.69E+08
F3:12275	DSTYSLSSTLTLSK	99 99 99 99 99 99 99 99 99 99 99 99 99 99	4.45E+07
F3:11877	DSTYSLSSTLTLSK	99 99 99 99 99 99 99 99 99 99 99 99 99 99	2.69E+08
F3:15331	DSTYSLSSTLTLSK	99 99 99 99 99 99 99 99 99 99 99 99 99 99	100
F3:13581	DSTYSLSSTLTLSK	99 99 99 99 99 99 99 99 99 99 99 99 99 99	4.45E+07
F3:12019	DSTYSLSSTLTLSK	99 99 99 99 99 99 99 99 99 99 99 99 99 99	2.69E+08
F3:12303	DSTYSLSSTLTLSK	99 99 99 99 99 99 99 99 99 99 99 99 99 99	4.45E+07
F3:12417	DSTYSLSSTLTLSK	99 99 99 99 99 99 99 99 99 99 99 99 99 99	4.45E+07
F3:13070	DSTYSLSSTLTLSK	99 99 99 99 99 99 99 99 99 99 99 99 99 99	4.45E+07
F3:14700	DSTYSLSSTLTLSK	99 99 99 99 99 99 99 99 99 99 99 99 99 99	100
F3:12048	DSTYSLSSTLTLSK	99 99 99 99 99 99 99 99 99 99 99 99 99 99	2.69E+08
F3:12129	DSTYSLSSTLTLSK	99 99 99 99 99 99 99 99 99 99 99 99 99 99	4.45E+07
F3:12387	DSTYSLSSTLTLSK	99 99 99 99 99 99 99 99 99 99 99 99 99 99	4.45E+07
F3:12219	DSTYSLSSTLTLSK	99 99 99 99 99 99 99 99 99 99 99 99 99 99	4.45E+07
F3:16327	DSTYSLSSTLTLSK	99 99 99 99 99 99 99 99 99 99 99 99 99 99	100
F3:15063	DSTYSLSSTLTLSK	99 99 99 99 99 99 99 99 99 99 99 99 99 99	100
F3:16430	DSTYSLSSTLTLSK	99 99 99 99 99 99 99 99 99 99 99 99 99 99	100
F3:12331	DSTYSLSSTLTLSK	99 99 99 99 99 99 99 99 99 99 99 99 99 99	4.45E+07
F3:16307	DSTYSLSSTLTLSK	99 99 99 99 99 99 99 99 99 99 99 99 99 99	100
F3:12446	DSTYSLSSTLTLSK	99 99 99 99 99 99 99 99 99 99 99 99 99 99	4.45E+07
F3:12538	DSTYSLSSTLTLSK	99 99 99 99 99 99 99 99 99 99 99 99 99 99	4.45E+07
F3:15917	DSTYSLSSTLTLSK	99 99 99 99 99 99 99 99 99 99 99 99 99 99	100
F3:12781	DSTYSLSSTLTLSK	99 99 99 99 99 99 99 99 99 99 99 99 99 99	4.45E+07
F3:12358	DSTYSLSSTLTLSK	99 99 99 99 99 99 99 99 99 99 99 99 99 99	4.45E+07
F3:16266	DSTYSLSSTLTLSK	99 99 99 99 99 99 99 99 99 99 99 99 99 99	100
F3:14192	DSTYSLSSTLTLSK	99 99 99 99 99 99 99 99 99 99 99 99 99 99	100
F3:11761	DSTYSLSSTLTLSK	99 99 99 99 99 99 99 99 99 99 99 99 99 99	100
F3:12104	DSTYSLSSTLTLSK	99 99 99 99 99 99 99 99 99 99 99 99 99 99	4.45E+07
F3:12972	DSTYSLSSTLTLSK	99 99 99 99 99 99 99 99 99 99 99 99 99 99	4.45E+07
F3:15731	DSTYSLSSTLTLSK	99 99 99 99 99 99 99 99 99 99 99 99 99 99	100
F3:15394	DSTYSLSSTLTLSK	99 99 99 99 99 99 99 99 99 99 99 99 99 99	100
F3:13143	DSTYSLSSTLTLSK	99 99 99 99 99 99 99 99 99 99 99 99 99 99	4.45E+07
F3:14922	DSTYSLSSTLTLSK	99 99 99 99 99 99 99 99 99 99 99 99 99 99	100
F3:16473	DSTYSLSSTLTLSK	99 99 99 99 99 99 99 99 99 99 99 99 99 99	100
F3:12163	DSTYSLSSTLTLSK	99 99 99 99 99 99 99 99 99 99 99 99 99 99	4.45E+07
F3:12604	DSTYSLSSTLTLSK	99 99 99 99 99 99 99 99 99 99 99 99 99 99	4.45E+07
F3:15778	DSTYSLSSTLTLSK	99 99 99 99 99 99 99 99 99 99 99 99 99 99	100
F3:16347	DSTYSLSSTLTLSK	99 99 99 99 99 99 99 99 99 99 99 99 99 99	100
F3:13448	DSTYSLSSTLTLSK	99 99 99 99 99 99 99 99 99 99 99 99 99 99	4.45E+07
F3:16110	DSTYSLSSTLTLSK	99 99 99 99 99 99 99 99 99 99 99 99 99 99	100
F1:11839	DSTYSLSSTLTLSK	99 99 99 99 99 99 99 99 99 99 99 99 99 99	3506563.5
F3:15228	DSTYSLSSTLTLSK	99 99 99 99 99 99 99 99 99 99 99 99 99 99	100
F3:16661	DSTYSLSSTLTLSK	99 99 99 99 99 99 99 99 99 99 99 99 99 99	100
F3:14780	DSTYSLSSTLTLSK	99 99 99 99 99 99 99 99 99 99 99 99 99 99	100
F3:13168	DSTYSLSSTLTLSK	99 99 99 99 99 99 99 99 99 99 99 99 99 99	4.45E+07
F3:16389	DSTYSLSSTLTLSK	99 99 99 99 99 99 99 99 99 99 99 99 99 99	100
F3:13395	DSTYSLSSTLTLSK	99 99 99 99 99 99 99 99 99 99 99 99 99 99	4.45E+07
F3:12511	DSTYSLSSTLTLSK	99 99 99 99 99 99 99 99 99 99 99 99 99 99	4.45E+07
F3:16594	DSTYSLSSTLTLSK	99 99 99 99 99 99 99 99 99 99 99 99 99 99	100
F3:16056	DSTYSLSSTLTLSK	99 99 99 99 99 99 99 99 99 99 99 99 99 99	100
F3:14557	DSTYSLSSTLTLSK	99 99 99 99 99 99 99 99 99 99 99 99 99 99	100
F3:12480	DSTYSLSSTLTLSK	99 99 99 99 99 99 99 99 99 99 99 99 99 99	4.45E+07
F3:16617	DSTYSLSSTLTLSK	99 99 99 99 99 99 99 99 99 99 99 99 99 99	100
F3:16368	DSTYSLSSTLTLSK	99 99 99 99 99 99 99 99 99 99 99 99 99 99	100
F3:16452	DSTYSLSSTLTLSK	99 99 99 99 99 99 99 99 99 99 99 99 99 99	100
F3:14839	DSTYSLSSTLTLSK	99 99 99 99 99 99 99 99 99 99 99 99 99 99	100
F3:16175	DSTYSLSSTLTLSK	99 99 99 99 99 99 99 99 99 99 99 99 99 99	100
F3:15588	DSTYSLSSTLTLSK	99 99 99 99 99 99 99 99 99 99 99 99 99 99	100
F3:14277	DSTYSLSSTLTLSK	99 99 99 99 99 99 99 99 99 99 99 99 99 99	100
F3:13423	DSTYSLSSTLTLSK	99 99 99 99 99 99 99 99 99 99 99 99 99 99	4.45E+07
F3:16497	DSTYSLSSTLTLSK	99 99 99 99 99 99 99 99 99 99 99 99 99 99	100
F3:16411	DSTYSLSSTLTLSK	99 99 99 99 99 99 99 99 99 99 99 99 99 99	100
F3:13035	DSTYSLSSTLTLSK	99 99 99 99 99 99 99 99 99 99 99 99 99 99	4.45E+07
F3:12661	DSTYSLSSTLTLSK	99 99 99 99 99 99 99 99 99 99 99 99 99 99	4.45E+07
F3:15507	DSTYSLSSTLTLSK	99 99 99 99 99 99 99 99 99 99 99 99 99 99	100
F3:16198	DSTYSLSSTLTLSK	99 99 99 99 99 99 99 99 99 99 99 99 99 99	100
F3:16243	DSTYSLSSTLTLSK	99 99 99 99 99 99 99 99 99 99 99 99 99 99	100
F3:11993	DSTYSLSSTLTLSK	99 99 99 99 99 99 99 99 99 99 99 99 99 99	1889314.6
F3:11438	DSTYSLSSTLTLSK	99 99 99 99 99 99 99 99 99 99 99 99 99 99	1470785.5
F3:15118	DSTYSLSSTLTLSK	99 99 99 99 99 99 99 99 99 99 99 99 99 99	100
F3:15450	DSTYSLSSTLTLSK	99 99 99 99 99 99 99 99 99 99 99 99 99 99	100
F3:16681	DSTYSLSSTLTLSK	99 99 99 99 99 99 99 99 99 99 99 99 99 99	100
F3:14380	DSTYSLSSTLTLSK	99 99 99 99 99 99 99 99 99 99 99 99 99 99	100
F3:15894	DSTYSLSSTLTLSK	99 99 99 99 99 99 99 99 99 99 99 99 99 99	100
F3:15477	DSTYSLSSTLTLSK	99 99 99 99 99 99 99 99 99 99 99 99 99 99	100
F3:11965	DSTYSLSSTLTLSK	99 99 99 99 99 99 99 99 99 99 99 99 99 99	1889314.6
F3:14445	DSTYSLSSTLTLSK	99 99 99 99 99 99 99 99 99 99 99 99 99 99	100
F3:15304	DSTYSLSSTLTLSK	99 99 99 99 99 99 99 99 99 99 99 99 99 99	100
F3:15824	DSTYSLSSTLTLSK	99 99 99 99 99 99 99 99 99 99 99 99 99 99	100
F3:12631	DSTYSLSSTLTLSK	99 99 99 99 99 99 99 99 99 99 99 99 99 99	4.45E+07
F3:15962	DSTYSLSSTLTLSK	99 99 99 99 99 99 99 99 99 99 99 99 99 99	100
F3:15200	DSTYSLSSTLTLSK	99 99 99 99 99 99 99 99 99 99 99 99 99 99	100
F3:15848	DSTYSLSSTLTLSK	99 99 99 99 99 99 99 99 99 99 99 99 99 99	100
F3:14676	DSTYSLSSTLTLSK	99 99 99 99 99 99 99 99 99 99 99 99 99 99	100
F3:15278	DSTYSLSSTLTLSK	99 99 99 99 99 99 99 99 99 99 99 99 99 99	100
F3:14723	DSTYSLSSTLTLSK	99 99 99 99 99 99 99 99 99 99 99 99 99 99	100
F3:15872	DSTYSLSSTLTLSK	99 99 99 99 99 99 99 99 99 99 99 99 99 99	100
F3:16131	DSTYSLSSTLTLSK	99 99 99 99 99 99 99 99 99 99 99 99 99 99	100
F3:16085	DSTYSLSSTLTLSK	99 99 99 99 99 99 99 99 99 99 99 99 99 99	100
F3:14894	DSTYSLSSTLTLSK	99 99 99 99 99 99 99 99 99 99 99 99 99 99	100
F3:14747	DSTYSLSSTLTLSK	99 99 99 99 99 99 99 99 99 99 99 99 99 99	100
F3:14649	DSTYSLSSTLTLSK	99 99 99 99 99 99 99 99 99 99 99 99 99 99	100
F3:15563	DSTYSLSSTLTLSK	99 99 99 99 99 99 99 99 99 99 99 99 99 99	100
F3:16007	DSTYSLSSTLTLSK	99 99 99 99 99 99 99 99 99 99 99 99 99 99	100
F3:12027	DSTYSLSSTLTLSK	99 99 99 99 99 99 99 99 99 99 99 99 99 99	1889314.6
F3:15801	DSTYSLSSTLTLSK	99 99 99 99 99 99 99 99 99 99 99 99 99 99	100
F3:15421	DSTYSLSSTLTLSK	99 99 99 99 99 99 99 99 99 99 99 99 99 99	100
F3:15940	DSTYSLSSTLTLSK	99 99 99 99 99 99 99 99 99 99 99 99 99 99	100
F1:11867	DSTYSLSSTLTLSK	99 99 99 99 99 99 99 99 99 99 99 99 99 99	3506563.5
F3:15370	DSTYSLSSTLTLSK	99 99 99 99 99 99 99 99 99 99 99 99 99 99	100
F1:11893	DSTYSLSSTLTLSK	99 99 99 99 99 99 99 99 99 99 99 99 99 99	100
F3:16031	DSTYSLSSTLTLSK	99 99 99 99 99 99 99 99 99 99 99 99 99 99	100
F3:16702	DSTYSLSSTLTLSK	99 99 99 99 99 99 99 99 99 99 99 99 99 99	100
F3:15662	DSTYSLSSTLTLSK	99 99 99 99 99 99 99 99 99 99 99 99 99 99	100
F3:15709	DSTYSLSSTLTLSK	99 99 99 99 99 99 99 99 99 99 99 99 99 99	100
F3:15091	DSTYSLSSTLTLSK	99 99 99 99 99 99 99 99 99 99 99 99 99 99	100
F3:15984	DSTYSLSSTLTLSK	99 99 99 99 99 99 99 99 99 99 99 99 99 99	100
F3:16153	DSTYSLSSTLTLSK	99 99 99 99 99 99 99 99 99 99 99 99 99 99	100
F3:14868	DSTYSLSSTLTLSK	99 99 99 99 99 99 99 99 99 99 99 99 99 99	100
F1:11933	DSTYSLSSTLTLSK	99 99 99 99 99 99 99 99 99 99 99 99 99 99	100
F3:16723	DSTYSLSSTLTLSK	99 99 99 99 99 99 99 99 99 99 99 99 99 99	100
F1:15845	DSTYSLSSTLTLSK	99 99 99 99 99 99 99 99 99 99 99 99 99 99	100
F1:15884	DSTYSLSSTLTLSK	99 99 99 99 99 99 99 99 99 99 99 99 99 99	100
F1:11717	EIVLTQSPGTLSLSPGERAT	99 99 99 99 99 99 99 99 99 99 99 99 99 99 99 99 99 99 99 99	177399.92
F1:11747	EIVLTQSPGTLSLSPGERA	99 99 99 99 99 99 99 99 99 99 99 99 99 99 99 99 99 99 99	3429001.8
F1:11722	EIVLTQSPGTLSLSPGERA	99 99 99 99 99 99 99 99 99 99 99 99 99 99 99 99 99 99 99	3429001.8
F1:11775	EIVLTQSPGTLSLSPGERA	99 99 99 99 99 99 99 99 99 99 99 99 99 99 99 99 99 99 99	3429001.8
F1:11732	EIVLTQSPGTLSLSPGER	99 99 99 99 99 99 99 99 99 99 99 99 99 99 99 99 99 99	213864.62
F3:12250	EIVLTQSPGTLSLSPGER	99 99 99 99 99 99 99 99 99 99 99 99 99 99 99 99 99 99	100
F3:12020	EIVLTQSPGTLSLSPGER	99 99 99 99 99 99 99 99 99 99 99 99 99 99 99 99 99 99	100
F3:12140	EIVLTQSPGTLSLSPGER	99 99 99 99 99 99 99 99 99 99 99 99 99 99 99 99 99 99	100
F3:11876	EIVLTQSPGTLSLSPGER	99 99 99 99 99 99 99 99 99 99 99 99 99 99 99 99 99 99	1.88E+09
F3:11849	EIVLTQSPGTLSLSPGER	99 99 99 99 99 99 99 99 99 99 99 99 99 99 99 99 99 99	100
F3:11908	EIVLTQSPGTLSLSPGER	99 99 99 99 99 99 99 99 99 99 99 99 99 99 99 99 99 99	1.88E+09
F3:11886	EIVLTQSPGTLSLSPGER	99 99 99 99 99 99 99 99 99 99 99 99 99 99 99 99 99 99	4.19E+08
F3:11856	EIVLTQSPGTLSLSPGER	99 99 99 99 99 99 99 99 99 99 99 99 99 99 99 99 99 99	100
F3:11995	EIVLTQSPGTLSLSPGER	99 99 99 99 99 99 99 99 99 99 99 99 99 99 99 99 99 99	100
F3:12229	EIVLTQSPGTLSLSPGER	99 99 99 99 99 99 99 99 99 99 99 99 99 99 99 99 99 99	1.90E+07
F3:11990	EIVLTQSPGTLSLSPGER	99 99 99 99 99 99 99 99 99 99 99 99 99 99 99 99 99 99	100
F3:11968	EIVLTQSPGTLSLSPGER	99 99 99 99 99 99 99 99 99 99 99 99 99 99 99 99 99 99	4.19E+08
F3:12054	EIVLTQSPGTLSLSPGER	99 99 99 99 99 99 99 99 99 99 99 99 99 99 99 99 99 99	100
F3:11933	EIVLTQSPGTLSLSPGER	99 99 99 99 99 99 99 99 99 99 99 99 99 99 99 99 99 99	1.88E+09
F1:11748	EIVLTQSPGTLSLSPGER	99 99 99 99 99 99 99 99 99 99 99 99 99 99 99 99 99 99	535680.3
F3:12197	EIVLTQSPGTLSLSPGER	99 99 99 99 99 99 99 99 99 99 99 99 99 99 99 99 99 99	1.90E+07
F3:11912	EIVLTQSPGTLSLSPGER	99 99 99 99 99 99 99 99 99 99 99 99 99 99 99 99 99 99	4.19E+08
F3:12049	EIVLTQSPGTLSLSPGER	99 99 99 99 99 99 99 99 99 99 99 99 99 99 99 99 99 99	100
F3:11939	EIVLTQSPGTLSLSPGER	99 99 99 99 99 99 99 99 99 99 99 99 99 99 99 99 99 99	4.19E+08
F3:12258	EIVLTQSPGTLSLSPGER	99 99 99 99 99 99 99 99 99 99 99 99 99 99 99 99 99 99	1.90E+07
F3:11962	EIVLTQSPGTLSLSPGER	99 99 99 99 99 99 99 99 99 99 99 99 99 99 99 99 99 99	1.88E+09
F3:12136	EIVLTQSPGTLSLSPGER	99 99 99 99 99 99 99 99 99 99 99 99 99 99 99 99 99 99	100
F3:12214	EIVLTQSPGTLSLSPGER	99 99 99 99 99 99 99 99 99 99 99 99 99 99 99 99 99 99	100
F3:12165	EIVLTQSPGTLSLSPGER	99 99 99 99 99 99 99 99 99 99 99 99 99 99 99 99 99 99	1.90E+07
F3:12023	EIVLTQSPGTLSLSPGER	99 99 99 99 99 99 99 99 99 99 99 99 99 99 99 99 99 99	100
F3:12106	EIVLTQSPGTLSLSPGER	99 99 99 99 99 99 99 99 99 99 99 99 99 99 99 99 99 99	100
F3:12109	EIVLTQSPGTLSLSPGER	99 99 99 99 99 99 99 99 99 99 99 99 99 99 99 99 99 99	100
F3:12079	EIVLTQSPGTLSLSPGER	99 99 99 99 99 99 99 99 99 99 99 99 99 99 99 99 99 99	100
F3:12076	EIVLTQSPGTLSLSPGER	99 99 99 99 99 99 99 99 99 99 99 99 99 99 99 99 99 99	100
F3:12405	EIVLTQSPGTLSLSPGER	99 99 99 99 99 99 99 99 99 99 99 99 99 99 99 99 99 99	100
F3:12471	EIVLTQSPGTLSLSPGER	99 99 99 99 99 99 99 99 99 99 99 99 99 99 99 99 99 99	1.90E+07
F2:12597	EIVLTQSPGTLSLSPGER	99 99 99 99 99 99 99 99 99 99 99 99 99 99 99 99 99 99	2746976.5
F3:12589	EIVLTQSPGTLSLSPGER	99 99 99 99 99 99 99 99 99 99 99 99 99 99 99 99 99 99	1.90E+07
F3:12712	EIVLTQSPGTLSLSPGER	99 99 99 99 99 99 99 99 99 99 99 99 99 99 99 99 99 99	100
F2:12568	EIVLTQSPGTLSLSPGER	99 99 99 99 99 99 99 99 99 99 99 99 99 99 99 99 99 99	2746976.5
F1:11724	EIVLTQSPGTLSLSPGER	99 99 99 99 99 99 99 99 99 99 99 99 99 99 99 99 99 99	535680.3
F2:12574	EIVLTQSPGTLSLSPGER	99 99 99 99 99 99 99 99 99 99 99 99 99 99 99 99 99 99	1094823.5
F2:12543	EIVLTQSPGTLSLSPGER	99 99 99 99 99 99 99 99 99 99 99 99 99 99 99 99 99 99	2746976.5
F2:12603	EIVLTQSPGTLSLSPGER	99 99 99 99 99 99 99 99 99 99 99 99 99 99 99 99 99 99	1094823.5
F3:12526	EIVLTQSPGTLSLSPGER	99 99 99 99 99 99 99 99 99 99 99 99 99 99 99 99 99 99	1.90E+07
F3:11702	EIVLTQSPGTLSLSPGER	99 99 99 99 99 99 99 99 99 99 99 99 99 99 99 99 99 99	194093.64
F3:10843	EIVLTQSPGTLSLSPGER	99 99 99 99 99 99 99 99 99 99 99 99 99 99 99 99 99 99	104723.8
F2:12546	EIVLTQSPGTLSLSPGER	99 99 99 99 99 99 99 99 99 99 99 99 99 99 99 99 99 99	1094823.5
F2:12623	EIVLTQSPGTLSLSPGER	99 99 99 99 99 99 99 99 99 99 99 99 99 99 99 99 99 99	2746976.5
F3:12746	EIVLTQSPGTLSLSPGER	99 99 99 99 99 99 99 99 99 99 99 99 99 99 99 99 99 99	100
F2:12518	EIVLTQSPGTLSLSPGER	99 99 99 99 99 99 99 99 99 99 99 99 99 99 99 99 99 99	2746976.5
F2:12520	EIVLTQSPGTLSLSPGER	99 99 99 99 99 99 99 99 99 99 99 99 99 99 99 99 99 99	1094823.5
F1:11826	DEQLKSGTASVVC(+57.02)LLN(+.98)NFYPREAKVQ	99 99 99 99 99 99 99 99 99 99 99 99 99 99 99 99 99 99 99 99 99 99 99 99 99 99	2654806.5
F1:11800	DEQLKSGTASVVC(+57.02)LLN(+.98)NFYPREAKVQ	99 99 99 99 99 99 99 99 99 99 99 99 99 99 99 99 99 99 99 99 99 99 99 99 99 99	2654806.5
F1:11817	DEQLKSGTASVVC(+57.02)LLN(+.98)NFYPREAKVQ	99 99 99 99 99 99 99 99 99 99 99 99 99 99 99 99 99 99 99 99 99 99 99 99 99 99	367719.8
F1:11815	VSSYLAWYQHKPGQAPRLLIY	99 99 99 99 99 99 99 99 99 99 99 99 99 99 99 99 99 99 99 99 99	1676036.1
F1:11823	VSSYLAWYQHKPGQAPRLLIY	99 99 99 99 99 99 99 99 99 99 99 99 99 99 99 99 99 99 99 99 99	683323.8
F1:11842	VSSYLAWYQHKPGQAPRLLIY	99 99 99 99 99 99 99 99 99 99 99 99 99 99 99 99 99 99 99 99 99	1676036.1
F1:11876	VSSYLAWYQHKPGQAPRLLIY	99 99 99 99 99 99 99 99 99 99 99 99 99 99 99 99 99 99 99 99 99	1676036.1
F1:11828	VVC(+57.02)LLN(+.98)NFYPREAKVQWKV	99 99 99 99 99 99 99 99 99 99 99 99 99 99 99 99 99 99 99	417074.4
F1:11838	SYLAWYQHKPGQ(+.98)APRLLIY	99 99 99 99 99 99 99 99 99 99 99 99 99 99 99 99 99 99 99	286039.4
F1:11958	EIVLTQSPGTLS	99 99 99 99 99 99 99 99 99 99 99 99	151532.45
F1:11997	VVC(+57.02)LLNNFYPREAKVQWKV	99 99 99 99 99 99 99 99 99 99 99 99 99 99 99 99 99 99 99	1960902.8
F1:12020	VVC(+57.02)LLNNFYPREAKVQWKV	99 99 99 99 99 99 99 99 99 99 99 99 99 99 99 99 99 99 99	1960902.8
F1:12047	VVC(+57.02)LLNNFYPREAKVQWKV	99 99 99 99 99 99 99 99 99 99 99 99 99 99 99 99 99 99 99	1960902.8
F1:12384	SQSVSSYLAWYQHKPGQAPRLLIY	99 99 99 99 99 99 99 99 99 99 99 99 99 99 99 99 99 99 99 99 99 99 99 99	5.97E+07
F1:12526	SQSVSSYLAWYQHKPGQAPRLLIY	99 99 99 99 99 99 99 99 99 99 99 99 99 99 99 99 99 99 99 99 99 99 99 99	1.19E+07
F1:12340	SQSVSSYLAWYQHKPGQAPRLLIY	99 99 99 99 99 99 99 99 99 99 99 99 99 99 99 99 99 99 99 99 99 99 99 99	5.97E+07
F1:12363	SQSVSSYLAWYQHKPGQAPRLLIY	99 99 99 99 99 99 99 99 99 99 99 99 99 99 99 99 99 99 99 99 99 99 99 99	5.97E+07
F1:12034	SQSVSSYLAWYQHKPGQAPRLLIY	99 99 99 99 99 99 99 99 99 99 99 99 99 99 99 99 99 99 99 99 99 99 99 99	628516.1
F1:12428	SQSVSSYLAWYQHKPGQAPRLLIY	99 99 99 99 99 99 99 99 99 99 99 99 99 99 99 99 99 99 99 99 99 99 99 99	100
F1:12335	SQSVSSYLAWYQHKPGQAPRLLIY	99 99 99 99 99 99 99 99 99 99 99 99 99 99 99 99 99 99 99 99 99 99 99 99	2.18E+08
F1:12380	SQSVSSYLAWYQHKPGQAPRLLIY	99 99 99 99 99 99 99 99 99 99 99 99 99 99 99 99 99 99 99 99 99 99 99 99	2.18E+08
F1:12424	SQSVSSYLAWYQHKPGQAPRLLIY	99 99 99 99 99 99 99 99 99 99 99 99 99 99 99 99 99 99 99 99 99 99 99 99	100
F1:12401	SQSVSSYLAWYQHKPGQAPRLLIY	99 99 99 99 99 99 99 99 99 99 99 99 99 99 99 99 99 99 99 99 99 99 99 99	2.18E+08
F1:12358	SQSVSSYLAWYQHKPGQAPRLLIY	99 99 99 99 99 99 99 99 99 99 99 99 99 99 99 99 99 99 99 99 99 99 99 99	2.18E+08
F1:12450	SQSVSSYLAWYQHKPGQAPRLLIY	99 99 99 99 99 99 99 99 99 99 99 99 99 99 99 99 99 99 99 99 99 99 99 99	100
F1:12313	SQSVSSYLAWYQHKPGQAPRLLIY	99 99 99 99 99 99 99 99 99 99 99 99 99 99 99 99 99 99 99 99 99 99 99 99	100
F1:12477	SQSVSSYLAWYQHKPGQAPRLLIY	99 99 99 99 99 99 99 99 99 99 99 99 99 99 99 99 99 99 99 99 99 99 99 99	100
F1:12831	SQSVSSYLAWYQHKPGQAPRLLIY	99 99 99 99 99 99 99 99 99 99 99 99 99 99 99 99 99 99 99 99 99 99 99 99	1.19E+07
F1:12406	SQSVSSYLAWYQHKPGQAPRLLIY	99 99 99 99 99 99 99 99 99 99 99 99 99 99 99 99 99 99 99 99 99 99 99 99	5.97E+07
F1:12310	SQSVSSYLAWYQHKPGQAPRLLIY	99 99 99 99 99 99 99 99 99 99 99 99 99 99 99 99 99 99 99 99 99 99 99 99	100
F1:12697	SQSVSSYLAWYQHKPGQAPRLLIY	99 99 99 99 99 99 99 99 99 99 99 99 99 99 99 99 99 99 99 99 99 99 99 99	1.19E+07
F1:12503	SQSVSSYLAWYQHKPGQAPRLLIY	99 99 99 99 99 99 99 99 99 99 99 99 99 99 99 99 99 99 99 99 99 99 99 99	1.19E+07
F1:12725	SQSVSSYLAWYQHKPGQAPRLLIY	99 99 99 99 99 99 99 99 99 99 99 99 99 99 99 99 99 99 99 99 99 99 99 99	1.19E+07
F1:12491	SQSVSSYLAWYQHKPGQAPRLLIY	99 99 99 99 99 99 99 99 99 99 99 99 99 99 99 99 99 99 99 99 99 99 99 99	100
F1:12802	SQSVSSYLAWYQHKPGQAPRLLIY	99 99 99 99 99 99 99 99 99 99 99 99 99 99 99 99 99 99 99 99 99 99 99 99	1.19E+07
F1:12459	SQSVSSYLAWYQHKPGQAPRLLIY	99 99 99 99 99 99 99 99 99 99 99 99 99 99 99 99 99 99 99 99 99 99 99 99	100
F1:13592	SQSVSSYLAWYQHKPGQAPRLLIY	99 99 99 99 99 99 99 99 99 99 99 99 99 99 99 99 99 99 99 99 99 99 99 99	100
F1:14438	SQSVSSYLAWYQHKPGQAPRLLIY	99 99 99 99 99 99 99 99 99 99 99 99 99 99 99 99 99 99 99 99 99 99 99 99	401647
F1:14122	SQSVSSYLAWYQHKPGQAPRLLIY	99 99 99 99 99 99 99 99 99 99 99 99 99 99 99 99 99 99 99 99 99 99 99 99	100
F1:14376	SQSVSSYLAWYQHKPGQAPRLLIY	99 99 99 99 99 99 99 99 99 99 99 99 99 99 99 99 99 99 99 99 99 99 99 99	401647
F1:15893	SQSVSSYLAWYQHKPGQAPRLLIY	99 99 99 99 99 99 99 99 99 99 99 99 99 99 99 99 99 99 99 99 99 99 99 99	370786.3
F1:12518	SQSVSSYLAWYQHKPGQAPRLLIY	99 99 99 99 99 99 99 99 99 99 99 99 99 99 99 99 99 99 99 99 99 99 99 99	100
F1:15666	SQSVSSYLAWYQHKPGQAPRLLIY	99 99 99 99 99 99 99 99 99 99 99 99 99 99 99 99 99 99 99 99 99 99 99 99	252570.12
F1:14172	SQSVSSYLAWYQHKPGQAPRLLIY	99 99 99 99 99 99 99 99 99 99 99 99 99 99 99 99 99 99 99 99 99 99 99 99	100
F1:12341	SQSVSSYLAWYQHKPGQAPRLLIY	99 99 99 99 99 99 99 99 99 99 99 99 99 99 99 99 99 99 99 99 99 99 99 99	993377.44
F1:14400	SQSVSSYLAWYQHKPGQAPRLLIY	99 99 99 99 99 99 99 99 99 99 99 99 99 99 99 99 99 99 99 99 99 99 99 99	401647
F1:14199	SQSVSSYLAWYQHKPGQAPRLLIY	99 99 99 99 99 99 99 99 99 99 99 99 99 99 99 99 99 99 99 99 99 99 99 99	100
F1:12085	EIVLTQ(+.98)SPGTLSLSPGERA	99 99 99 99 99 99 99 99 99 99 99 99 99 99 99 99 99 99 99	159646.5
F1:12089	SVVC(+57.02)LLN(+.98)NFYPREAKVQWKV	99 99 99 99 99 99 99 99 99 99 99 99 99 99 99 99 99 99 99 99	941957.7
F1:12118	SVVC(+57.02)LLN(+.98)NFYPREAKVQWKV	99 99 99 99 99 99 99 99 99 99 99 99 99 99 99 99 99 99 99 99	941957.7
F1:12103	SVVC(+57.02)LLN(+.98)NFYPREAKVQWKV	99 99 99 99 99 99 99 99 99 99 99 99 99 99 99 99 99 99 99 99	305255.12
F1:12168	DGLLTGYYRAFDY	99 99 99 99 99 99 99 99 99 99 99 99 99	100
F1:12546	ASQ(+.98)SISN(+.98)YLAWYQHKPGQAPRLLIY	99 99 99 99 99 99 99 99 99 99 99 99 99 99 99 99 99 99 99 99 99 99 99 99 99	2990496
F1:12522	ASQ(+.98)SISN(+.98)YLAWYQHKPGQAPRLLIY	99 99 99 99 99 99 99 99 99 99 99 99 99 99 99 99 99 99 99 99 99 99 99 99 99	2990496
F1:12188	DEQLKSGTASVVC(+57.02)LLN(+.98)N	99 99 99 99 99 99 99 99 99 99 99 99 99 99 99 99 99	78137.84
F1:12498	ASQSISN(+.98)YLAWYQ(+.98)HKPGQAPRLLIY	99 99 99 99 99 99 99 99 99 99 99 99 99 99 99 99 99 99 99 99 99 99 99 99 99	2990496
F1:12203	ASQSISN(+.98)YLAWYQ(+.98)HKPGQAPRLLIY	99 99 99 99 99 99 99 99 99 99 99 99 99 99 99 99 99 99 99 99 99 99 99 99 99	1413465
F1:12234	ASQSISN(+.98)YLAWYQ(+.98)HKPGQAPRLLIY	99 99 99 99 99 99 99 99 99 99 99 99 99 99 99 99 99 99 99 99 99 99 99 99 99	1220470.9
F1:12210	SVSSYLAWYQHKPGQAPRLLIY	99 99 99 99 99 99 99 99 99 99 99 99 99 99 99 99 99 99 99 99 99 99	1.44E+07
F1:12289	SVSSYLAWYQHKPGQAPRLLIY	99 99 99 99 99 99 99 99 99 99 99 99 99 99 99 99 99 99 99 99 99 99	1.44E+07
F1:12238	SVSSYLAWYQHKPGQAPRLLIY	99 99 99 99 99 99 99 99 99 99 99 99 99 99 99 99 99 99 99 99 99 99	1.44E+07
F1:12205	SVSSYLAWYQHKPGQAPRLLIY	99 99 99 99 99 99 99 99 99 99 99 99 99 99 99 99 99 99 99 99 99 99	6958764.5
F1:12321	SVSSYLAWYQHKPGQAPRLLIY	99 99 99 99 99 99 99 99 99 99 99 99 99 99 99 99 99 99 99 99 99 99	100
F1:12263	SVSSYLAWYQHKPGQAPRLLIY	99 99 99 99 99 99 99 99 99 99 99 99 99 99 99 99 99 99 99 99 99 99	1.44E+07
F1:12232	SVSSYLAWYQHKPGQAPRLLIY	99 99 99 99 99 99 99 99 99 99 99 99 99 99 99 99 99 99 99 99 99 99	6958764.5
F1:12258	SVSSYLAWYQHKPGQAPRLLIY	99 99 99 99 99 99 99 99 99 99 99 99 99 99 99 99 99 99 99 99 99 99	6958764.5
F1:12286	SVSSYLAWYQHKPGQAPRLLIY	99 99 99 99 99 99 99 99 99 99 99 99 99 99 99 99 99 99 99 99 99 99	6958764.5
F1:12344	SVSSYLAWYQHKPGQAPRLLIY	99 99 99 99 99 99 99 99 99 99 99 99 99 99 99 99 99 99 99 99 99 99	3166687.8
F1:12240	SVTYVHWYQ(+.98)QKSN(+.98)TSPKLWIY	99 99 99 99 99 99 99 99 99 99 99 99 99 99 99 99 99 99 99 99 99	942613.06
F1:12285	DEQLKSGTASVVC(+57.02)LLNN	99 99 99 99 99 99 99 99 99 99 99 99 99 99 99 99 99	1514552.8
F1:12256	DEQLKSGTASVVC(+57.02)LLNN	99 99 99 99 99 99 99 99 99 99 99 99 99 99 99 99 99	1514552.8
F1:12348	DEQLKSGTASVVC(+57.02)LLN	99 99 99 99 99 99 99 99 99 99 99 99 99 99 99 99	3.32E+07
F1:12369	DEQLKSGTASVVC(+57.02)LLN	99 99 99 99 99 99 99 99 99 99 99 99 99 99 99 99	905142.9
F1:12326	DEQLKSGTASVVC(+57.02)LLN	99 99 99 99 99 99 99 99 99 99 99 99 99 99 99 99	905142.9
F1:12389	DEQLKSGTASVVC(+57.02)LLN	99 99 99 99 99 99 99 99 99 99 99 99 99 99 99 99	905142.9
F1:12490	DEQLKSGTASVVC(+57.02)LLN	99 99 99 99 99 99 99 99 99 99 99 99 99 99 99 99	905142.9
F1:12265	DEQLKSGTASVVC(+57.02)LLN	99 99 99 99 99 99 99 99 99 99 99 99 99 99 99 99	905142.9
F1:12410	DEQLKSGTASVVC(+57.02)LLN	99 99 99 99 99 99 99 99 99 99 99 99 99 99 99 99	905142.9
F1:12345	DEQLKSGTASVVC(+57.02)LLN	99 99 99 99 99 99 99 99 99 99 99 99 99 99 99 99	112730.64
F1:12436	DEQLKSGTASVVC(+57.02)LLN	99 99 99 99 99 99 99 99 99 99 99 99 99 99 99 99	905142.9
F1:13360	DEQLKSGTASVVC(+57.02)LLN	99 99 99 99 99 99 99 99 99 99 99 99 99 99 99 99	1076279.1
F1:12330	QSVSSYLAWYQHKPGQAPRLLIY	99 99 99 99 99 99 99 99 99 99 99 99 99 99 99 99 99 99 99 99 99 99 99	3002098.8
F1:12305	QSVSSYLAWYQHKPGQAPRLLIY	99 99 99 99 99 99 99 99 99 99 99 99 99 99 99 99 99 99 99 99 99 99 99	3002098.8
F1:12299	QSVSSYLAWYQHKPGQAPRLLIY	99 99 99 99 99 99 99 99 99 99 99 99 99 99 99 99 99 99 99 99 99 99 99	473279.2
F1:12381	EIVLTQSPGTLSLSPGERATLS	99 99 99 99 99 99 99 99 99 99 99 99 99 99 99 99 99 99 99 99 99 99	4980314
F1:12359	EIVLTQSPGTLSLSPGERATLS	99 99 99 99 99 99 99 99 99 99 99 99 99 99 99 99 99 99 99 99 99 99	4980314
F1:12418	EIVLTQSPGTLSLSPGERATLS	99 99 99 99 99 99 99 99 99 99 99 99 99 99 99 99 99 99 99 99 99 99	100
F1:12376	EIVLTQSPGTLSLSPGERATLS	99 99 99 99 99 99 99 99 99 99 99 99 99 99 99 99 99 99 99 99 99 99	7023528.5
F1:12396	EIVLTQSPGTLSLSPGERATLS	99 99 99 99 99 99 99 99 99 99 99 99 99 99 99 99 99 99 99 99 99 99	7023528.5
F1:12404	EIVLTQSPGTLSLSPGERATLS	99 99 99 99 99 99 99 99 99 99 99 99 99 99 99 99 99 99 99 99 99 99	4980314
F1:12355	EIVLTQSPGTLSLSPGERATLS	99 99 99 99 99 99 99 99 99 99 99 99 99 99 99 99 99 99 99 99 99 99	7023528.5
F1:12465	EIVLTQSPGTLSLSPGERATLS	99 99 99 99 99 99 99 99 99 99 99 99 99 99 99 99 99 99 99 99 99 99	100
F1:12501	EIVLTQSPGTLSLSPGERATLS	99 99 99 99 99 99 99 99 99 99 99 99 99 99 99 99 99 99 99 99 99 99	100
F3:12634	EIVLTQSPGTLSLSPGERATLS	99 99 99 99 99 99 99 99 99 99 99 99 99 99 99 99 99 99 99 99 99 99	213994.11
F1:12385	ASQSVSSYLAWYQHKPGQAPRLLIY	99 99 99 99 99 99 99 99 99 99 99 99 99 99 99 99 99 99 99 99 99 99 99 99 99	2713350.2
F1:12364	ASQSVSSYLAWYQHKPGQAPRLLIY	99 99 99 99 99 99 99 99 99 99 99 99 99 99 99 99 99 99 99 99 99 99 99 99 99	2713350.2
F1:12458	DEQLKSGTASVVC(+57.02)LLN(+.98)NFYPREAKVQWKV	99 99 99 99 99 99 99 99 99 99 99 99 99 99 99 99 99 99 99 99 99 99 99 99 99 99 99 99 99	7634916
F1:12487	DEQLKSGTASVVC(+57.02)LLN(+.98)NFYPREAKVQWKV	99 99 99 99 99 99 99 99 99 99 99 99 99 99 99 99 99 99 99 99 99 99 99 99 99 99 99 99 99	7634916
F1:12434	DEQLKSGTASVVC(+57.02)LLN(+.98)NFYPREAKVQWKV	99 99 99 99 99 99 99 99 99 99 99 99 99 99 99 99 99 99 99 99 99 99 99 99 99 99 99 99 99	7634916
F1:12411	DEQLKSGTASVVC(+57.02)LLN(+.98)NFYPREAKVQWKV	99 99 99 99 99 99 99 99 99 99 99 99 99 99 99 99 99 99 99 99 99 99 99 99 99 99 99 99 99	7634916
F1:13204	DEQLKSGTASVVC(+57.02)LLN(+.98)NFYPREAKVQWKV	99 99 99 99 99 99 99 99 99 99 99 99 99 99 99 99 99 99 99 99 99 99 99 99 99 99 99 99 99	1963964.9
F1:12534	DEQLKSGTASVVC(+57.02)LLN(+.98)NFYPREAKVQWKV	99 99 99 99 99 99 99 99 99 99 99 99 99 99 99 99 99 99 99 99 99 99 99 99 99 99 99 99 99	100
F1:12470	SQSISNYLAWYQHKPGQAPRLLIY	99 99 99 99 99 99 99 99 99 99 99 99 99 99 99 99 99 99 99 99 99 99 99 99	177249.17
F1:13207	DIKRTVAAPSVFIFPPS	99 99 99 99 99 99 99 99 99 99 99 99 99 99 99 99 99	2.56E+08
F1:13088	DIKRTVAAPSVFIFPPS	99 99 99 99 99 99 99 99 99 99 99 99 99 99 99 99 99	2.56E+08
F1:12891	DIKRTVAAPSVFIFPPS	99 99 99 99 99 99 99 99 99 99 99 99 99 99 99 99 99	2.56E+08
F1:12919	DIKRTVAAPSVFIFPPS	99 99 99 99 99 99 99 99 99 99 99 99 99 99 99 99 99	2.56E+08
F1:13038	DIKRTVAAPSVFIFPPS	99 99 99 99 99 99 99 99 99 99 99 99 99 99 99 99 99	9.73E+08
F1:13279	DIKRTVAAPSVFIFPPS	99 99 99 99 99 99 99 99 99 99 99 99 99 99 99 99 99	9.73E+08
F1:13058	DIKRTVAAPSVFIFPPS	99 99 99 99 99 99 99 99 99 99 99 99 99 99 99 99 99	2.56E+08
F1:13224	DIKRTVAAPSVFIFPPS	99 99 99 99 99 99 99 99 99 99 99 99 99 99 99 99 99	9.73E+08
F1:13172	DIKRTVAAPSVFIFPPS	99 99 99 99 99 99 99 99 99 99 99 99 99 99 99 99 99	9.73E+08
F1:13427	DIKRTVAAPSVFIFPPS	99 99 99 99 99 99 99 99 99 99 99 99 99 99 99 99 99	100
F1:12851	DIKRTVAAPSVFIFPPS	99 99 99 99 99 99 99 99 99 99 99 99 99 99 99 99 99	9.73E+08
F1:12866	DIKRTVAAPSVFIFPPS	99 99 99 99 99 99 99 99 99 99 99 99 99 99 99 99 99	2.56E+08
F1:13198	DIKRTVAAPSVFIFPPS	99 99 99 99 99 99 99 99 99 99 99 99 99 99 99 99 99	9.73E+08
F1:13092	DIKRTVAAPSVFIFPPS	99 99 99 99 99 99 99 99 99 99 99 99 99 99 99 99 99	9.73E+08
F1:13119	DIKRTVAAPSVFIFPPS	99 99 99 99 99 99 99 99 99 99 99 99 99 99 99 99 99	9.73E+08
F1:13306	DIKRTVAAPSVFIFPPS	99 99 99 99 99 99 99 99 99 99 99 99 99 99 99 99 99	9.73E+08
F1:13339	DIKRTVAAPSVFIFPPS	99 99 99 99 99 99 99 99 99 99 99 99 99 99 99 99 99	9.73E+08
F1:13063	DIKRTVAAPSVFIFPPS	99 99 99 99 99 99 99 99 99 99 99 99 99 99 99 99 99	9.73E+08
F1:13145	DIKRTVAAPSVFIFPPS	99 99 99 99 99 99 99 99 99 99 99 99 99 99 99 99 99	9.73E+08
F1:13006	DIKRTVAAPSVFIFPPS	99 99 99 99 99 99 99 99 99 99 99 99 99 99 99 99 99	2.56E+08
F1:13114	DIKRTVAAPSVFIFPPS	99 99 99 99 99 99 99 99 99 99 99 99 99 99 99 99 99	2.56E+08
F1:13364	DIKRTVAAPSVFIFPPS	99 99 99 99 99 99 99 99 99 99 99 99 99 99 99 99 99	9.73E+08
F1:12975	DIKRTVAAPSVFIFPPS	99 99 99 99 99 99 99 99 99 99 99 99 99 99 99 99 99	2.56E+08
F1:12947	DIKRTVAAPSVFIFPPS	99 99 99 99 99 99 99 99 99 99 99 99 99 99 99 99 99	2.56E+08
F1:13252	DIKRTVAAPSVFIFPPS	99 99 99 99 99 99 99 99 99 99 99 99 99 99 99 99 99	9.73E+08
F1:12930	DIKRTVAAPSVFIFPPS	99 99 99 99 99 99 99 99 99 99 99 99 99 99 99 99 99	9.73E+08
F1:13146	DIKRTVAAPSVFIFPPS	99 99 99 99 99 99 99 99 99 99 99 99 99 99 99 99 99	2.56E+08
F1:13264	DIKRTVAAPSVFIFPPS	99 99 99 99 99 99 99 99 99 99 99 99 99 99 99 99 99	2.56E+08
F1:13009	DIKRTVAAPSVFIFPPS	99 99 99 99 99 99 99 99 99 99 99 99 99 99 99 99 99	9.73E+08
F1:13393	DIKRTVAAPSVFIFPPS	99 99 99 99 99 99 99 99 99 99 99 99 99 99 99 99 99	100
F1:13522	DIKRTVAAPSVFIFPPS	99 99 99 99 99 99 99 99 99 99 99 99 99 99 99 99 99	100
F1:12904	DIKRTVAAPSVFIFPPS	99 99 99 99 99 99 99 99 99 99 99 99 99 99 99 99 99	9.73E+08
F1:13173	DIKRTVAAPSVFIFPPS	99 99 99 99 99 99 99 99 99 99 99 99 99 99 99 99 99	2.56E+08
F1:12880	DIKRTVAAPSVFIFPPS	99 99 99 99 99 99 99 99 99 99 99 99 99 99 99 99 99	9.73E+08
F1:13032	DIKRTVAAPSVFIFPPS	99 99 99 99 99 99 99 99 99 99 99 99 99 99 99 99 99	2.56E+08
F1:13330	DIKRTVAAPSVFIFPPS	99 99 99 99 99 99 99 99 99 99 99 99 99 99 99 99 99	100
F1:13300	DIKRTVAAPSVFIFPPS	99 99 99 99 99 99 99 99 99 99 99 99 99 99 99 99 99	2.56E+08
F1:12954	DIKRTVAAPSVFIFPPS	99 99 99 99 99 99 99 99 99 99 99 99 99 99 99 99 99	9.73E+08
F1:12981	DIKRTVAAPSVFIFPPS	99 99 99 99 99 99 99 99 99 99 99 99 99 99 99 99 99	9.73E+08
F1:13389	DIKRTVAAPSVFIFPPS	99 99 99 99 99 99 99 99 99 99 99 99 99 99 99 99 99	100
F1:13238	DIKRTVAAPSVFIFPPS	99 99 99 99 99 99 99 99 99 99 99 99 99 99 99 99 99	2.56E+08
F1:13461	DIKRTVAAPSVFIFPPS	99 99 99 99 99 99 99 99 99 99 99 99 99 99 99 99 99	100
F1:12821	DIKRTVAAPSVFIFPPS	99 99 99 99 99 99 99 99 99 99 99 99 99 99 99 99 99	100
F1:13655	DIKRTVAAPSVFIFPPS	99 99 99 99 99 99 99 99 99 99 99 99 99 99 99 99 99	100
F1:13358	DIKRTVAAPSVFIFPPS	99 99 99 99 99 99 99 99 99 99 99 99 99 99 99 99 99	100
F1:13418	DIKRTVAAPSVFIFPPS	99 99 99 99 99 99 99 99 99 99 99 99 99 99 99 99 99	100
F1:13552	DIKRTVAAPSVFIFPPS	99 99 99 99 99 99 99 99 99 99 99 99 99 99 99 99 99	100
F1:12840	DIKRTVAAPSVFIFPPS	99 99 99 99 99 99 99 99 99 99 99 99 99 99 99 99 99	100
F1:13608	DIKRTVAAPSVFIFPPS	99 99 99 99 99 99 99 99 99 99 99 99 99 99 99 99 99	100
F1:13489	DIKRTVAAPSVFIFPPS	99 99 99 99 99 99 99 99 99 99 99 99 99 99 99 99 99	100
F1:13679	DIKRTVAAPSVFIFPPS	99 99 99 99 99 99 99 99 99 99 99 99 99 99 99 99 99	100
F1:13581	DIKRTVAAPSVFIFPPS	99 99 99 99 99 99 99 99 99 99 99 99 99 99 99 99 99	100
F1:13631	DIKRTVAAPSVFIFPPS	99 99 99 99 99 99 99 99 99 99 99 99 99 99 99 99 99	100
F1:13780	DIKRTVAAPSVFIFPPS	99 99 99 99 99 99 99 99 99 99 99 99 99 99 99 99 99	100
F1:12674	DIKRTVAAPSVFIFPPS	99 99 99 99 99 99 99 99 99 99 99 99 99 99 99 99 99	198329.55
F1:12590	DIKRTVAAPSVFIFPPS	99 99 99 99 99 99 99 99 99 99 99 99 99 99 99 99 99	107556.21
F1:13728	DIKRTVAAPSVFIFPPS	99 99 99 99 99 99 99 99 99 99 99 99 99 99 99 99 99	100
F1:13939	DIKRTVAAPSVFIFPPS	99 99 99 99 99 99 99 99 99 99 99 99 99 99 99 99 99	100
F1:12488	DIKRTVAAPSVFIFPPS	99 99 99 99 99 99 99 99 99 99 99 99 99 99 99 99 99	103979.44
F1:13704	DIKRTVAAPSVFIFPPS	99 99 99 99 99 99 99 99 99 99 99 99 99 99 99 99 99	100
F1:13755	DIKRTVAAPSVFIFPPS	99 99 99 99 99 99 99 99 99 99 99 99 99 99 99 99 99	100
F1:12530	DIKRTVAAPSVFIFPPS	99 99 99 99 99 99 99 99 99 99 99 99 99 99 99 99 99	103979.44
F1:13964	DIKRTVAAPSVFIFPPS	99 99 99 99 99 99 99 99 99 99 99 99 99 99 99 99 99	100
F1:14041	DIKRTVAAPSVFIFPPS	99 99 99 99 99 99 99 99 99 99 99 99 99 99 99 99 99	100
F1:12703	DIKRTVAAPSVFIFPPS	99 99 99 99 99 99 99 99 99 99 99 99 99 99 99 99 99	198329.55
F1:14113	DIKRTVAAPSVFIFPPS	99 99 99 99 99 99 99 99 99 99 99 99 99 99 99 99 99	100
F1:14162	DIKRTVAAPSVFIFPPS	99 99 99 99 99 99 99 99 99 99 99 99 99 99 99 99 99	100
F1:14015	DIKRTVAAPSVFIFPPS	99 99 99 99 99 99 99 99 99 99 99 99 99 99 99 99 99	100
F1:14379	DIKRTVAAPSVFIFPPS	99 99 99 99 99 99 99 99 99 99 99 99 99 99 99 99 99	100
F1:13989	DIKRTVAAPSVFIFPPS	99 99 99 99 99 99 99 99 99 99 99 99 99 99 99 99 99	100
F1:14082	DIKRTVAAPSVFIFPPS	99 99 99 99 99 99 99 99 99 99 99 99 99 99 99 99 99	100
F1:14138	DIKRTVAAPSVFIFPPS	99 99 99 99 99 99 99 99 99 99 99 99 99 99 99 99 99	100
F1:14349	DIKRTVAAPSVFIFPPS	99 99 99 99 99 99 99 99 99 99 99 99 99 99 99 99 99	100
F1:13451	DIKRTVAAPSVFIFPPS	99 99 99 99 99 99 99 99 99 99 99 99 99 99 99 99 99	100
F1:13486	DIKRTVAAPSVFIFPPS	99 99 99 99 99 99 99 99 99 99 99 99 99 99 99 99 99	100
F1:14186	DIKRTVAAPSVFIFPPS	99 99 99 99 99 99 99 99 99 99 99 99 99 99 99 99 99	100
F1:14210	DIKRTVAAPSVFIFPPS	99 99 99 99 99 99 99 99 99 99 99 99 99 99 99 99 99	100
F1:12492	SVSSYLAWYQHKPGQ(+.98)APRLLIY	99 99 99 99 99 99 99 99 99 99 99 99 99 99 99 99 99 99 99 99 99 99	274631.8
F1:12500	EIVLTQSPGTLSLSPGERATLSC(+57.02)	99 99 99 99 99 99 99 99 99 99 99 99 99 99 99 99 99 99 99 99 99 99 99	230234.66
F1:12524	EIVLTQSPGTLSLSPGERATLSC(+57.02)	99 99 99 99 99 99 99 99 99 99 99 99 99 99 99 99 99 99 99 99 99 99 99	230234.66
F1:12552	SQ(+.98)SVSSYLAWYQHKPGQAPRLLIY	99 99 99 99 99 99 99 99 99 99 99 99 99 99 99 99 99 99 99 99 99 99 99 99	100
F1:12544	SQ(+.98)SVSSYLAWYQHKPGQAPRLLIY	99 99 99 99 99 99 99 99 99 99 99 99 99 99 99 99 99 99 99 99 99 99 99 99	3815031.8
F1:12568	SQ(+.98)SVSSYLAWYQHKPGQAPRLLIY	99 99 99 99 99 99 99 99 99 99 99 99 99 99 99 99 99 99 99 99 99 99 99 99	3815031.8
F2:13496	ELVLTQSPASL	99 99 99 99 99 99 99 99 99 99 99	2.87E+08
F2:13573	ELVLTQSPASL	99 99 99 99 99 99 99 99 99 99 99	100
F2:13517	ELVLTQSPASL	99 99 99 99 99 99 99 99 99 99 99	2.87E+08
F2:13619	ELVLTQSPASL	99 99 99 99 99 99 99 99 99 99 99	100
F2:13539	ELVLTQSPASL	99 99 99 99 99 99 99 99 99 99 99	2.87E+08
F2:13688	ELVLTQSPASL	99 99 99 99 99 99 99 99 99 99 99	100
F2:13883	ELVLTQSPASL	99 99 99 99 99 99 99 99 99 99 99	100
F2:13655	ELVLTQSPASL	99 99 99 99 99 99 99 99 99 99 99	100
F2:13468	ELVLTQSPASL	99 99 99 99 99 99 99 99 99 99 99	100
F2:13755	ELVLTQSPASL	99 99 99 99 99 99 99 99 99 99 99	100
F2:13917	ELVLTQSPASL	99 99 99 99 99 99 99 99 99 99 99	100
F1:12623	ELVLTQSPASL	99 99 99 99 99 99 99 99 99 99 99	2.34E+07
F2:13596	ELVLTQSPASL	99 99 99 99 99 99 99 99 99 99 99	100
F2:13782	ELVLTQSPASL	99 99 99 99 99 99 99 99 99 99 99	100
F2:13842	ELVLTQSPASL	99 99 99 99 99 99 99 99 99 99 99	100
F1:12600	ELVLTQSPASL	99 99 99 99 99 99 99 99 99 99 99	2.34E+07
F1:12651	ELVLTQSPASL	99 99 99 99 99 99 99 99 99 99 99	2.34E+07
F2:13809	ELVLTQSPASL	99 99 99 99 99 99 99 99 99 99 99	100
F2:13720	ELVLTQSPASL	99 99 99 99 99 99 99 99 99 99 99	100
F1:12706	ELVLTQSPASL	99 99 99 99 99 99 99 99 99 99 99	100
F1:12679	ELVLTQSPASL	99 99 99 99 99 99 99 99 99 99 99	100
F3:12882	ELVLTQSPASL	99 99 99 99 99 99 99 99 99 99 99	2523685.5
F3:12852	ELVLTQSPASL	99 99 99 99 99 99 99 99 99 99 99	2523685.5
F2:13958	ELVLTQSPASL	99 99 99 99 99 99 99 99 99 99 99	100
F2:14276	ELVLTQSPASL	99 99 99 99 99 99 99 99 99 99 99	100
F1:12550	ELVLTQSPASL	99 99 99 99 99 99 99 99 99 99 99	100
F1:12573	ELVLTQSPASL	99 99 99 99 99 99 99 99 99 99 99	100
F1:12773	ELVLTQSPASL	99 99 99 99 99 99 99 99 99 99 99	100
F1:12575	SQSVSSYLAWYQHKPGQ(+.98)APRLLIY	99 99 99 99 99 99 99 99 99 99 99 99 99 99 99 99 99 99 99 99 99 99 99 99	100
F1:12601	SQSVSSYLAWYQHKPGQ(+.98)APRLLIY	99 99 99 99 99 99 99 99 99 99 99 99 99 99 99 99 99 99 99 99 99 99 99 99	100
F1:12606	Q(+.98)SVSSYLAWYQHKPGQAPRLLIY	99 99 99 99 99 99 99 99 99 99 99 99 99 99 99 99 99 99 99 99 99 99 99	2985769
F1:12629	Q(+.98)SVSSYLAWYQHKPGQAPRLLIY	99 99 99 99 99 99 99 99 99 99 99 99 99 99 99 99 99 99 99 99 99 99 99	2985769
F1:12597	Q(+.98)SVSSYLAWYQHKPGQAPRLLIY	99 99 99 99 99 99 99 99 99 99 99 99 99 99 99 99 99 99 99 99 99 99 99	781701.44
F1:12656	Q(+.98)SVSSYLAWYQHKPGQAPRLLIY	99 99 99 99 99 99 99 99 99 99 99 99 99 99 99 99 99 99 99 99 99 99 99	2985769
F1:12603	TLTISSLEPE	99 99 99 99 99 99 99 99 99 99	100
F1:12672	DEQ(+.98)LKSGTASVVC(+57.02)LLN	99 99 99 99 99 99 99 99 99 99 99 99 99 99 99 99	916361.75
F1:12646	DEQ(+.98)LKSGTASVVC(+57.02)LLN	99 99 99 99 99 99 99 99 99 99 99 99 99 99 99 99	916361.75
F1:12702	DEQ(+.98)LKSGTASVVC(+57.02)LLN	99 99 99 99 99 99 99 99 99 99 99 99 99 99 99 99	916361.75
F1:12698	EIVLTQ(+.98)SPGTLSLSPGERATLS	99 99 99 99 99 99 99 99 99 99 99 99 99 99 99 99 99 99 99 99 99 99	218486.05
F1:12721	EIVLTQ(+.98)SPGTLSLSPGERATLS	99 99 99 99 99 99 99 99 99 99 99 99 99 99 99 99 99 99 99 99 99 99	126102.984
F1:12751	EIVLTQSPGTLSLSPGERATL	99 99 99 99 99 99 99 99 99 99 99 99 99 99 99 99 99 99 99 99 99	7.92E+07
F1:12724	EIVLTQSPGTLSLSPGERATL	99 99 99 99 99 99 99 99 99 99 99 99 99 99 99 99 99 99 99 99 99	7.92E+07
F1:12778	EIVLTQSPGTLSLSPGERATL	99 99 99 99 99 99 99 99 99 99 99 99 99 99 99 99 99 99 99 99 99	7.92E+07
F1:12762	EIVLTQSPGTLSLSPGERATL	99 99 99 99 99 99 99 99 99 99 99 99 99 99 99 99 99 99 99 99 99	6.37E+07
F1:12737	EIVLTQSPGTLSLSPGERATL	99 99 99 99 99 99 99 99 99 99 99 99 99 99 99 99 99 99 99 99 99	6.37E+07
F1:12837	EIVLTQSPGTLSLSPGERATL	99 99 99 99 99 99 99 99 99 99 99 99 99 99 99 99 99 99 99 99 99	100
F1:12807	EIVLTQSPGTLSLSPGERATL	99 99 99 99 99 99 99 99 99 99 99 99 99 99 99 99 99 99 99 99 99	100
F1:12793	EIVLTQSPGTLSLSPGERATL	99 99 99 99 99 99 99 99 99 99 99 99 99 99 99 99 99 99 99 99 99	100
F1:12846	EIVLTQSPGTLSLSPGERATL	99 99 99 99 99 99 99 99 99 99 99 99 99 99 99 99 99 99 99 99 99	100
F2:13609	EIVLTQSPGTLSLSPGERATL	99 99 99 99 99 99 99 99 99 99 99 99 99 99 99 99 99 99 99 99 99	9088327
F1:12819	EIVLTQSPGTLSLSPGERATL	99 99 99 99 99 99 99 99 99 99 99 99 99 99 99 99 99 99 99 99 99	100
F2:13635	EIVLTQSPGTLSLSPGERATL	99 99 99 99 99 99 99 99 99 99 99 99 99 99 99 99 99 99 99 99 99	9088327
F2:13636	EIVLTQSPGTLSLSPGERATL	99 99 99 99 99 99 99 99 99 99 99 99 99 99 99 99 99 99 99 99 99	7147132
F2:13610	EIVLTQSPGTLSLSPGERATL	99 99 99 99 99 99 99 99 99 99 99 99 99 99 99 99 99 99 99 99 99	7147132
F1:12712	EIVLTQSPGTLSLSPGERATL	99 99 99 99 99 99 99 99 99 99 99 99 99 99 99 99 99 99 99 99 99	100
F2:13666	EIVLTQSPGTLSLSPGERATL	99 99 99 99 99 99 99 99 99 99 99 99 99 99 99 99 99 99 99 99 99	100
F2:13667	EIVLTQSPGTLSLSPGERATL	99 99 99 99 99 99 99 99 99 99 99 99 99 99 99 99 99 99 99 99 99	100
F1:12699	EIVLTQSPGTLSLSPGERATL	99 99 99 99 99 99 99 99 99 99 99 99 99 99 99 99 99 99 99 99 99	100
F1:12986	EIVLTQSPGTLSLSPGERATL	99 99 99 99 99 99 99 99 99 99 99 99 99 99 99 99 99 99 99 99 99	100
F1:12758	SVVC(+57.02)LLNNFYPREAKVQWKV	99 99 99 99 99 99 99 99 99 99 99 99 99 99 99 99 99 99 99 99	4594401
F1:12785	SVVC(+57.02)LLNNFYPREAKVQWKV	99 99 99 99 99 99 99 99 99 99 99 99 99 99 99 99 99 99 99 99	4594401
F1:12771	SVVC(+57.02)LLNNFYPREAKVQWKV	99 99 99 99 99 99 99 99 99 99 99 99 99 99 99 99 99 99 99 99	1375979.8
F1:12733	SVVC(+57.02)LLNNFYPREAKVQWKV	99 99 99 99 99 99 99 99 99 99 99 99 99 99 99 99 99 99 99 99	4594401
F1:12814	SVVC(+57.02)LLNNFYPREAKVQWKV	99 99 99 99 99 99 99 99 99 99 99 99 99 99 99 99 99 99 99 99	4594401
F1:12745	SVVC(+57.02)LLNNFYPREAKVQWKV	99 99 99 99 99 99 99 99 99 99 99 99 99 99 99 99 99 99 99 99	1375979.8
F1:12804	SVVC(+57.02)LLNNFYPREAKVQWKV	99 99 99 99 99 99 99 99 99 99 99 99 99 99 99 99 99 99 99 99	1375979.8
F1:12800	DSTYSLSSTL	99 99 99 99 99 99 99 99 99 99	1799182
F1:12769	DSTYSLSSTL	99 99 99 99 99 99 99 99 99 99	1799182
F1:12834	DSTYSLSSTL	99 99 99 99 99 99 99 99 99 99	1799182
F1:12885	DILLTQSPAILSVSPGERVSFSC(+57.02)RASQSIGTSM	99 99 99 99 99 99 99 99 99 99 99 99 99 99 99 99 99 99 99 99 99 99 99 99 99 99 99 99 99 99 99 99 99	2468331
F1:12858	DILLTQSPAILSVSPGERVSFSC(+57.02)RASQSIGTSM	99 99 99 99 99 99 99 99 99 99 99 99 99 99 99 99 99 99 99 99 99 99 99 99 99 99 99 99 99 99 99 99 99	2468331
F1:12883	N(+.98)STYRVVSVLTVLHQ	99 99 99 99 99 99 99 99 99 99 99 99 99 99 99	350625.53
F2:13763	N(+.98)STYRVVSVLTVLHQ	99 99 99 99 99 99 99 99 99 99 99 99 99 99 99	202843.31
F2:13765	N(+.98)STYRVVSVLTVLHQ	99 99 99 99 99 99 99 99 99 99 99 99 99 99 99	34175.38
F1:12966	DEQLKSGTASVVC(+57.02)LLN(+.98)NFYPR	99 99 99 99 99 99 99 99 99 99 99 99 99 99 99 99 99 99 99 99 99	5930461
F1:12940	DEQLKSGTASVVC(+57.02)LLN(+.98)NFYPR	99 99 99 99 99 99 99 99 99 99 99 99 99 99 99 99 99 99 99 99 99	5930461
F1:13034	DEQLKSGTASVVC(+57.02)LLN(+.98)NFYPR	99 99 99 99 99 99 99 99 99 99 99 99 99 99 99 99 99 99 99 99 99	100
F1:12970	DEQLKSGTASVVC(+57.02)LLN(+.98)NFYPR	99 99 99 99 99 99 99 99 99 99 99 99 99 99 99 99 99 99 99 99 99	8.24E+07
F1:12942	DEQLKSGTASVVC(+57.02)LLN(+.98)NFYPR	99 99 99 99 99 99 99 99 99 99 99 99 99 99 99 99 99 99 99 99 99	8.24E+07
F1:12999	DEQLKSGTASVVC(+57.02)LLN(+.98)NFYPR	99 99 99 99 99 99 99 99 99 99 99 99 99 99 99 99 99 99 99 99 99	8.24E+07
F1:12916	DEQLKSGTASVVC(+57.02)LLN(+.98)NFYPR	99 99 99 99 99 99 99 99 99 99 99 99 99 99 99 99 99 99 99 99 99	100
F1:13886	DEQLKSGTASVVC(+57.02)LLN(+.98)NFYPR	99 99 99 99 99 99 99 99 99 99 99 99 99 99 99 99 99 99 99 99 99	3.65E+07
F1:13375	DEQLKSGTASVVC(+57.02)LLN(+.98)NFYPR	99 99 99 99 99 99 99 99 99 99 99 99 99 99 99 99 99 99 99 99 99	100
F1:13988	DEQLKSGTASVVC(+57.02)LLN(+.98)NFYPR	99 99 99 99 99 99 99 99 99 99 99 99 99 99 99 99 99 99 99 99 99	3.65E+07
F1:13135	DEQLKSGTASVVC(+57.02)LLN(+.98)NFYPR	99 99 99 99 99 99 99 99 99 99 99 99 99 99 99 99 99 99 99 99 99	100
F1:13857	DEQLKSGTASVVC(+57.02)LLN(+.98)NFYPR	99 99 99 99 99 99 99 99 99 99 99 99 99 99 99 99 99 99 99 99 99	592397.9
F1:15941	DEQLKSGTASVVC(+57.02)LLN(+.98)NFYPR	99 99 99 99 99 99 99 99 99 99 99 99 99 99 99 99 99 99 99 99 99	414279.6
F1:13065	EIVLTQ(+.98)SPGTLSLSPGERATL	99 99 99 99 99 99 99 99 99 99 99 99 99 99 99 99 99 99 99 99 99	4154150.2
F1:13093	EIVLTQ(+.98)SPGTLSLSPGERATL	99 99 99 99 99 99 99 99 99 99 99 99 99 99 99 99 99 99 99 99 99	4154150.2
F1:13083	EIVLTQ(+.98)SPGTLSLSPGERATL	99 99 99 99 99 99 99 99 99 99 99 99 99 99 99 99 99 99 99 99 99	1240871.9
F1:13179	DEQLKSGTASVVC(+57.02)LL	99 99 99 99 99 99 99 99 99 99 99 99 99 99 99	1.13E+08
F1:13153	DEQLKSGTASVVC(+57.02)LL	99 99 99 99 99 99 99 99 99 99 99 99 99 99 99	1.13E+08
F1:13206	DEQLKSGTASVVC(+57.02)LL	99 99 99 99 99 99 99 99 99 99 99 99 99 99 99	1.13E+08
F1:13233	DEQLKSGTASVVC(+57.02)LL	99 99 99 99 99 99 99 99 99 99 99 99 99 99 99	100
F1:13265	DEQLKSGTASVVC(+57.02)LL	99 99 99 99 99 99 99 99 99 99 99 99 99 99 99	100
F1:13124	DEQLKSGTASVVC(+57.02)LL	99 99 99 99 99 99 99 99 99 99 99 99 99 99 99	100
F1:13302	DEQLKSGTASVVC(+57.02)LL	99 99 99 99 99 99 99 99 99 99 99 99 99 99 99	100
F1:13365	DEQLKSGTASVVC(+57.02)LL	99 99 99 99 99 99 99 99 99 99 99 99 99 99 99	100
F1:13394	DEQLKSGTASVVC(+57.02)LL	99 99 99 99 99 99 99 99 99 99 99 99 99 99 99	100
F1:13332	DEQLKSGTASVVC(+57.02)LL	99 99 99 99 99 99 99 99 99 99 99 99 99 99 99	100
F1:13184	DEQLKSGTASVVC(+57.02)LL	99 99 99 99 99 99 99 99 99 99 99 99 99 99 99	229529.03
F1:13430	DEQLKSGTASVVC(+57.02)LL	99 99 99 99 99 99 99 99 99 99 99 99 99 99 99	100
F1:15852	DEQLKSGTASVVC(+57.02)LL	99 99 99 99 99 99 99 99 99 99 99 99 99 99 99	176192.02
F1:15920	DEQLKSGTASVVC(+57.02)LL	99 99 99 99 99 99 99 99 99 99 99 99 99 99 99	176192.02
F1:15874	DEQLKSGTASVVC(+57.02)LL	99 99 99 99 99 99 99 99 99 99 99 99 99 99 99	176192.02
F2:13989	ELVLTQ(+.98)SPASL	99 99 99 99 99 99 99 99 99 99 99	8185435.5
F2:14016	ELVLTQ(+.98)SPASL	99 99 99 99 99 99 99 99 99 99 99	8185435.5
F2:14046	ELVLTQ(+.98)SPASL	99 99 99 99 99 99 99 99 99 99 99	8185435.5
F1:13143	ELVLTQ(+.98)SPASL	99 99 99 99 99 99 99 99 99 99 99	368452.16
F2:14077	ELVLTQ(+.98)SPASL	99 99 99 99 99 99 99 99 99 99 99	100
F1:13170	DEQ(+.98)LKSGTASVVC(+57.02)LLN(+.98)NFYPR	99 99 99 99 99 99 99 99 99 99 99 99 99 99 99 99 99 99 99 99 99	5455838
F1:13200	DEQ(+.98)LKSGTASVVC(+57.02)LLN(+.98)NFYPR	99 99 99 99 99 99 99 99 99 99 99 99 99 99 99 99 99 99 99 99 99	5455838
F1:13234	DEQLKSGTASVVC(+57.02)LLN(+.98)N(+.98)FYPR	99 99 99 99 99 99 99 99 99 99 99 99 99 99 99 99 99 99 99 99 99	5455838
F1:13315	DEQLKSGTASVVC(+57.02)LLN(+.98)N(+.98)FYPR	99 99 99 99 99 99 99 99 99 99 99 99 99 99 99 99 99 99 99 99 99	5455838
F1:13240	DFAIYYC(+57.02)QQ	99 99 99 99 99 99 99 99 99	338325.03
F1:13275	DIKRTVAAPSVFIF	99 99 99 99 99 99 99 99 99 99 99 99 99 99	58950.25
F1:13480	DEQ(+.98)LKSGTASVVC(+57.02)LL	99 99 99 99 99 99 99 99 99 99 99 99 99 99 99	1754641.4
F1:13509	DEQ(+.98)LKSGTASVVC(+57.02)LL	99 99 99 99 99 99 99 99 99 99 99 99 99 99 99	1754641.4
F1:13570	DEQ(+.98)LKSGTASVVC(+57.02)LL	99 99 99 99 99 99 99 99 99 99 99 99 99 99 99	1754641.4
F1:13504	DSGTINYTPSLK	99 99 99 99 99 99 99 99 99 99 99 99	207509.23
F1:13551	DEQLKSGTASVVC(+57.02)LLNNFYPREAKVQ	99 99 99 99 99 99 99 99 99 99 99 99 99 99 99 99 99 99 99 99 99 99 99 99 99 99	1935295
F1:13575	DEQLKSGTASVVC(+57.02)LLNNFYPREAKVQ	99 99 99 99 99 99 99 99 99 99 99 99 99 99 99 99 99 99 99 99 99 99 99 99 99 99	1935295
F1:13523	DEQLKSGTASVVC(+57.02)LLNNFYPREAKVQ	99 99 99 99 99 99 99 99 99 99 99 99 99 99 99 99 99 99 99 99 99 99 99 99 99 99	1935295
F1:13603	DEQLKSGTASVVC(+57.02)LLNNFYPREAKVQ	99 99 99 99 99 99 99 99 99 99 99 99 99 99 99 99 99 99 99 99 99 99 99 99 99 99	1935295
F1:13563	DFAIYYC(+57.02)Q	99 99 99 99 99 99 99 99	940046.1
F1:13535	DFAIYYC(+57.02)Q	99 99 99 99 99 99 99 99	940046.1
F1:13588	DFAIYYC(+57.02)Q	99 99 99 99 99 99 99 99	940046.1
F1:13614	DYWGQGTLLTVSSASTKGPSVFPLAPSSKSTSGGTAALGC(+57.02)LVK	99 99 99 99 99 99 99 99 99 99 99 99 99 99 99 99 99 99 99 99 99 99 99 99 99 99 99 99 99 99 99 99 99 99 99 99 99 99 99 99 99 99 99	1319722
F3:13857	DYWGQGTLLTVSSASTKGPSVFPLAPSSKSTSGGTAALGC(+57.02)LVK	99 99 99 99 99 99 99 99 99 99 99 99 99 99 99 99 99 99 99 99 99 99 99 99 99 99 99 99 99 99 99 99 99 99 99 99 99 99 99 99 99 99 99	3909638
F1:13838	DEQLKSGTASVVC(+57.02)LLNN(+.98)FYPR	99 99 99 99 99 99 99 99 99 99 99 99 99 99 99 99 99 99 99 99 99	3.65E+07
F1:13810	DEQLKSGTASVVC(+57.02)LLNN(+.98)FYPR	99 99 99 99 99 99 99 99 99 99 99 99 99 99 99 99 99 99 99 99 99	3.65E+07
F1:13826	DEQLKSGTASVVC(+57.02)LLNN(+.98)FYPR	99 99 99 99 99 99 99 99 99 99 99 99 99 99 99 99 99 99 99 99 99	173995.22
F1:13910	DEQLKSGTASVVC(+57.02)LLNN(+.98)FYPR	99 99 99 99 99 99 99 99 99 99 99 99 99 99 99 99 99 99 99 99 99	3.65E+07
F1:13864	DEQLKSGTASVVC(+57.02)LLNN(+.98)FYPR	99 99 99 99 99 99 99 99 99 99 99 99 99 99 99 99 99 99 99 99 99	3.65E+07
F1:13784	DEQLKSGTASVVC(+57.02)LLNN(+.98)FYPR	99 99 99 99 99 99 99 99 99 99 99 99 99 99 99 99 99 99 99 99 99	100
F1:13938	DEQLKSGTASVVC(+57.02)LLNN(+.98)FYPR	99 99 99 99 99 99 99 99 99 99 99 99 99 99 99 99 99 99 99 99 99	3.65E+07
F1:13832	DEQLKSGTASVVC(+57.02)LLNN(+.98)FYPR	99 99 99 99 99 99 99 99 99 99 99 99 99 99 99 99 99 99 99 99 99	592397.9
F1:13965	DEQLKSGTASVVC(+57.02)LLNN(+.98)FYPR	99 99 99 99 99 99 99 99 99 99 99 99 99 99 99 99 99 99 99 99 99	3.65E+07
F1:13651	DEQLKSGTASVVC(+57.02)LLNN(+.98)FYPR	99 99 99 99 99 99 99 99 99 99 99 99 99 99 99 99 99 99 99 99 99	100
F1:13759	DEQLKSGTASVVC(+57.02)LLNN(+.98)FYPR	99 99 99 99 99 99 99 99 99 99 99 99 99 99 99 99 99 99 99 99 99	100
F1:13807	DEQLKSGTASVVC(+57.02)LLNN(+.98)FYPR	99 99 99 99 99 99 99 99 99 99 99 99 99 99 99 99 99 99 99 99 99	592397.9
F1:13736	EIVLTQSPGTLSLSPG	99 99 99 99 99 99 99 99 99 99 99 99 99 99 99 99	3130377.5
F1:13712	EIVLTQSPGTLSLSPG	99 99 99 99 99 99 99 99 99 99 99 99 99 99 99 99	3130377.5
[truncated: 9,856 more rows]
