# Supplementary material for: Complete De Novo Assembly of Monoclonal Antibody Sequences
Source: Sci Rep. 2016 Aug 26;6:31730. doi: 10.1038/srep31730 (PMC4999880; doi:10.1038/srep31730)
Supplement: Assembly results [file srep31730-s2.zip › ALPS_Data/Data_Human_Light/peptides_db.csv.k6.csv]

0.0930	0.1994	0.3094	0.3542	0.2063	0.1867	0.1863	0.1652	0.1660	0.1955	0.2755	0.2571	0.2638	0.2176	0.1491	0.1427	0.0992	0.0563	0.0526	0.0416	0.0273	0.0307	0.0470	0.0642	0.1220	0.1901	0.2278	0.3040	0.3438	0.3895	0.3666	0.4056	0.4394	0.4401	0.4281	0.4935	0.4927	0.5423	0.6395	0.6488	0.4685	0.2978	0.2409	0.1703	0.0877	0.0782	0.1400	0.1683	0.1953	0.1728
0.0020	0.0094	0.0235	0.0735	0.1668	0.1668	0.1668	0.1668	0.1668	0.0017	0.0008	0.0003	0.0003	0.0002	0.0002
0.0203	0.0914	0.1400	0.1477	0.1541	0.1547	0.1534	0.1609	0.1609	0.1609	0.1609	0.1609	0.1098	0.0203	0.0190	0.0115	0.0021	0.0021	0.0011	0.0008
0.0007	0.0013	0.0014	0.0018	0.0025	0.1314	0.1314	0.1314	0.1314	0.1314	0.0685	0.0381	0.0111	0.0083	0.0039	0.0005	0.0005	0.0003
0.0042	0.0119	0.0235	0.0505	0.1254	0.1254	0.1254	0.1254	0.1254	0.0009	0.0004	0.0004	0.0003	0.0002
0.0022	0.0101	0.0273	0.0332	0.0556	0.1141	0.1141	0.1141	0.1141	0.1141
0.0030	0.0123	0.0338	0.0971	0.0971	0.0971	0.0971	0.0971	0.0006	0.0006	0.0005	0.0004	0.0003	0.0002
0.0008	0.0017	0.0019	0.0023	0.0050	0.0297	0.0325	0.0262	0.0202	0.0430	0.0015	0.0013	0.0007	0.0007	0.0006	0.0006	0.0007	0.0007	0.0923	0.0923	0.0923	0.0923	0.0923	0.0441	0.0238	0.0226	0.0135
0.0007	0.0010	0.0007	0.0007	0.0007	0.0224	0.0556	0.0806	0.0806	0.0806	0.0806	0.0806
0.0198	0.0480	0.0662	0.0805	0.0805	0.0805	0.0805	0.0805	0.0644	0.0005	0.0006	0.0006	0.0006	0.0006	0.0006	0.0007	0.0051	0.0041	0.0052	0.0054	0.0126
[truncated: 166 more columns]
