# Supplementary material for: Complete De Novo Assembly of Monoclonal Antibody Sequences
Source: Sci Rep. 2016 Aug 26;6:31730. doi: 10.1038/srep31730 (PMC4999880; doi:10.1038/srep31730)
Supplement: Assembly results [file srep31730-s2.zip › ALPS_Data/Data_Human_Light/peptides_spider.csv.k6.csv]

0.0944	0.2011	0.3027	0.3487	0.1945	0.1752	0.1760	0.1584	0.1588	0.1868	0.2897	0.2803	0.2888	0.2316	0.1496	0.1433	0.1001	0.0547	0.0505	0.0404	0.0263	0.0307	0.0541	0.0764	0.1722	0.2832	0.3256	0.3789	0.4180	0.4339	0.4116	0.4590	0.4880	0.4899	0.5267	0.5868	0.5842	0.6349	0.7221	0.7460	0.5355	0.3362	0.2615	0.1719	0.0887	0.0792	0.1362	0.1685	0.1972	0.1795
0.0115	0.0295	0.0366	0.0959	0.1538	0.1624	0.1684	0.1712	0.1699	0.1753	0.1753	0.1753	0.1753	0.1753	0.1156	0.0187	0.0175	0.0106	0.0019	0.0019	0.0010	0.0007
0.0019	0.0087	0.0217	0.0679	0.1541	0.1541	0.1541	0.1541	0.1541	0.0016	0.0007	0.0003	0.0002	0.0002	0.0002
0.0006	0.0012	0.0013	0.0016	0.0023	0.1214	0.1214	0.1214	0.1214	0.1214	0.0633	0.0352	0.0102	0.0076	0.0036	0.0005	0.0005	0.0003
0.0039	0.0110	0.0217	0.0467	0.1159	0.1159	0.1159	0.1159	0.1159	0.0009	0.0004	0.0003	0.0003	0.0001
0.0020	0.0093	0.0252	0.0307	0.0514	0.1054	0.1054	0.1054	0.1054	0.1054
0.0028	0.0114	0.0313	0.0897	0.0897	0.0897	0.0897	0.0897	0.0006	0.0005	0.0004	0.0004	0.0003	0.0002
0.0029	0.0068	0.0041	0.0117	0.0145	0.0152	0.0163	0.0046	0.0389	0.0461	0.0399	0.0312	0.0489	0.0014	0.0012	0.0006	0.0006	0.0006	0.0005	0.0007	0.0007	0.0853	0.0853	0.0853	0.0853	0.0853	0.0407	0.0220	0.0209	0.0124
0.0010	0.0016	0.0011	0.0006	0.0006	0.0207	0.0514	0.0745	0.0745	0.0745	0.0745	0.0745
0.0183	0.0444	0.0612	0.0744	0.0744	0.0744	0.0744	0.0744	0.0602	0.0008	0.0008	0.0008	0.0008	0.0008	0.0237	0.0314	0.0402	0.0397	0.0444	0.0489	0.0547	0.0176	0.0067	0.0051	0.0027
[truncated: 166 more columns]
