# Supplementary material for: Complete De Novo Assembly of Monoclonal Antibody Sequences
Source: Sci Rep. 2016 Aug 26;6:31730. doi: 10.1038/srep31730 (PMC4999880; doi:10.1038/srep31730)
Supplement: Assembly results [file srep31730-s2.zip › ALPS_Data/Data_Lys/peptides_0.csv]

scan	peptide	conf	area
F1:952	K(+57.02)LTYLKE(+57.02)	97 100 100 100 100 99 99	3.3E5
F3:968	C(+57.02)ELAAAMK	96 99 99 99 99 97 98 99	2.26E8
F3:1783	M(+57.02)NAWVAWR	94 98 98 99 99 99 99 99	7.33E6
F3:2723	T(+57.02)N(+.98)VQAWLR	92 98 99 98 99 99 100 99	1
F3:1513	Q(+57.02)WVAWR	93 99 98 98 98 99	8.21E5
F3:716	H(+57.02)GLDNYR	92 95 99 99 98 99 99	3.32E6
F1:2174	FC(+57.02)FN(+.98)VFKE	90 95 98 98 99 99 99 100	1.63E6
F1:1452	WVC(+57.02)AAKFE	98 98 99 99 96 95 98 93	3.28E6
F3:1624	Y(+57.02)SLGNWVC(+57.02)AAK	94 99 99 97 98 99 98 94 97 96 96	1.47E9
F3:1656	Y(+57.02)SLGNWVC(+57.02)AAK	94 99 99 97 98 98 98 95 97 96 95	1.47E9
F3:1688	Y(+57.02)SLGNWVC(+57.02)AAK	93 98 99 97 98 98 98 95 97 96 95	1.47E9
F3:1593	Y(+57.02)SLGNWVC(+57.02)AAK	94 99 99 97 98 98 98 94 97 96 95	1.47E9
F3:686	H(+57.02)GLDNYR	92 93 98 99 97 99 99	3.32E6
F3:1008	C(+57.02)(+57.02)ELAAAMK	87 98 99 99 99 98 96 96	1.27E6
F1:986	YLQC(+57.02)VKE	92 96 92 97 98 100 100	2.17E6
F1:550	LKVHHANE	95 96 99 98 97 98 92 97	6.61E5
F2:1002	C(+57.02)ELAAAMK	98 99 100 99 99 98 98 79	3.22E6
F3:1712	T(+57.02)N(+.98)VQAWLR	81 96 99 98 99 99 100 98	3.98E7
F3:1026	C(+57.02)ELAAAMK	87 96 99 99 98 97 96 97	2.26E8
F3:1800	T(+57.02)N(+.98)VQAWLR	81 95 99 98 99 99 100 99	3.98E7
F3:1491	T(+57.02)N(+.98)VQAWLR	79 95 99 98 99 99 100 99	3.98E7
F3:740	HGLDNYR	91 90 99 98 97 98 99	5.32E8
F3:1521	T(+57.02)N(+.98)VQAWLR	80 94 99 98 99 99 100 99	3.98E7
F3:1565	Y(+57.02)SLGN(+.98)WVC(+57.02)AAK	93 98 99 96 98 98 98 93 97 95 92	2.4E7
F3:1553	T(+57.02)N(+.98)VQAWLR	79 94 99 98 99 99 100 99	3.98E7
F3:1395	T(+57.02)N(+.98)VQAWLR	79 96 99 98 99 99 99 99	7.12E8
F3:2646	T(+57.02)N(+.98)VQAWLR	79 95 99 98 99 99 100 98	1
F3:996	C(+57.02)ELAAAMK	86 95 99 99 98 97 96 97	2.26E8
F3:2595	T(+57.02)N(+.98)VQAWLR	79 94 99 98 99 99 100 98	1
F3:1926	T(+57.02)N(+.98)VQAWLR	80 94 99 98 99 99 100 98	1
F3:928	C(+57.02)ELAAAMKR	85 95 99 99 99 98 96 97 94	1.5E6
F1:999	G(+57.02)FQTAE(+57.02)QARE	81 93 98 99 99 95 97 99 98 100	1.01E6
F3:1618	T(+57.02)N(+.98)VQAWLR	79 94 99 98 99 99 100 99	3.98E7
F3:2010	T(+57.02)N(+.98)VQAWLR	79 94 99 98 99 99 100 99	1
F3:1458	T(+57.02)N(+.98)VQAWLR	79 94 99 98 99 99 100 99	3.98E7
F3:2065	T(+57.02)N(+.98)VQAWLR	79 94 99 98 99 99 100 98	1
F3:2622	T(+57.02)N(+.98)VQAWLR	79 95 99 98 99 99 100 99	1
F3:1773	T(+57.02)N(+.98)VQAWLR	79 94 99 98 99 99 100 99	3.98E7
F3:2333	T(+57.02)N(+.98)VQAWLR	79 94 99 98 99 99 100 98	1
F3:1585	T(+57.02)N(+.98)VQAWLR	79 94 99 98 99 99 100 99	3.98E7
F3:1649	T(+57.02)N(+.98)VQAWLR	79 93 99 98 99 99 100 99	3.98E7
F3:2252	T(+57.02)N(+.98)VQAWLR	79 94 99 98 99 99 100 98	1
F3:1868	T(+57.02)N(+.98)VQAWLR	79 94 99 98 99 99 100 98	1
F3:1426	T(+57.02)N(+.98)VQAWLR	79 93 99 98 99 99 100 98	7.12E8
F3:1549	M(+15.99)(+57.02)NAWVAWR	91 90 91 99 99 99 99 98	2.63E5
F3:2439	T(+57.02)N(+.98)VQAWLR	78 94 99 98 99 99 100 98	1
F3:2568	T(+57.02)N(+.98)VQAWLR	78 93 99 98 99 99 100 99	1
F3:2750	T(+57.02)N(+.98)VQAWLR	78 93 99 98 99 99 100 99	1
F3:2125	E(+57.02)FLGSFLYEYSR	71 91 99 98 99 99 99 99 100 98 96 97	2.41E6
F3:1955	T(+57.02)N(+.98)VQAWLR	78 93 99 98 99 99 100 98	1
F3:2542	T(+57.02)N(+.98)VQAWLR	78 93 99 98 99 99 100 98	1
F3:1744	T(+57.02)N(+.98)VQAWLR	78 93 99 98 99 99 100 98	3.98E7
F3:1839	VLSDGDGMNAWVAWR	76 85 95 98 95 98 96 98 98 99 100 99 99 97 97	4.37E7
F3:1719	Y(+57.02)SLGN(+.98)WVC(+57.02)AAK	79 95 99 95 98 98 98 98 98 97 94	1
F3:768	HGLDNYR	90 88 99 98 97 97 99	5.32E8
F3:1681	T(+57.02)N(+.98)VQAWLR	77 93 99 98 99 99 100 98	3.98E7
F3:1871	LVSN(+.98)GN(+.98)GMNAWVAWR	82 79 95 98 95 98 97 98 98 98 99 99 99 97 96	4.37E7
F3:2173	T(+57.02)N(+.98)VQAWLR	78 93 99 98 99 99 100 98	1
F3:1898	T(+57.02)N(+.98)VQAWLR	77 93 99 98 99 99 100 99	1
F3:2120	T(+57.02)N(+.98)VQAWLR	77 93 99 98 99 99 100 98	1
F3:2387	T(+57.02)N(+.98)VQAWLR	77 93 99 98 99 99 100 98	1
F3:2466	T(+57.02)N(+.98)VQAWLR	77 93 99 98 99 99 100 98	1
F3:2226	T(+57.02)N(+.98)VQAWLR	77 93 99 98 99 99 100 98	1
F3:2146	T(+57.02)N(+.98)VQAWLR	77 92 99 98 99 99 100 98	1
F3:2037	T(+57.02)N(+.98)VQAWLR	77 92 99 98 99 99 100 98	1
F3:1757	M(+57.02)NAWVAWR	78 92 98 99 99 99 99 99	7.33E6
F1:973	SKK(+57.02)LTYLKE(+57.02)	86 93 90 96 99 99 99 98 97	6.43E7
F3:2306	T(+57.02)N(+.98)VQAWLR	77 93 99 98 99 99 100 98	1
F3:1056	C(+57.02)ELAAAMK	84 95 99 98 98 95 96 96	1
F3:2279	T(+57.02)N(+.98)VQAWLR	77 92 99 98 99 99 100 98	1
F3:2490	T(+57.02)N(+.98)VQAWLR	77 92 99 98 99 99 100 98	1
F3:1983	T(+57.02)N(+.98)VQAWLR	77 92 99 98 99 99 100 98	1
F3:2199	T(+57.02)N(+.98)VQAWLR	77 92 99 98 99 99 100 98	1
F3:2671	T(+57.02)N(+.98)VQAWLR	76 92 99 98 99 99 100 98	1
F1:668	VNC(+57.02)AKKLVSD	87 91 99 99 93 88 97 99 99 98	9.54E6
F3:673	RHGLDNYR	95 96 87 95 95 93 98 99	5.82E6
F3:2361	T(+57.02)N(+.98)VQAWLR	76 92 99 98 99 99 100 98	1
F3:2093	T(+57.02)N(+.98)VQAWLR	76 92 99 98 99 99 100 98	1
F3:1377	TN(+.98)VQAWLR	77 90 99 98 99 99 100 98	3.73E5
F3:2515	T(+57.02)N(+.98)VQAWLR	75 92 99 98 99 99 100 98	1
F3:940	C(+57.02)ELAAAMK	83 95 99 98 97 96 95 95	2.26E8
F2:1334	R(+57.02)C(+57.02)ELAAAMK	91 95 98 99 99 99 99 99 74	4.37E6
F1:735	KVFGRC(+57.02)E	99 99 99 83 88 96 99	1.63E9
F3:1495	T(+57.02)LLSSN(+.98)LTASVNC(+57.02)AK	65 93 99 99 99 98 99 99 99 99 99 99 91 93 90	2.48E8
F3:1218	L(+57.02)NWVC(+57.02)AAK	85 96 97 98 97 95 96 94	2.12E5
F1:1064	LGKVFGRC(+57.02)E	90 85 94 100 99 94 95 98 99	1.58E6
F3:1837	T(+57.02)N(+.98)VQAWLR	75 92 99 98 99 99 100 98	1
F1:1623	L(+57.02)NSRWWC(+57.02)ND	71 90 99 98 99 99 99 99 99	1.28E6
F1:702	KVFGRC(+57.02)E	99 100 99 82 88 96 99	1.63E9
F3:848	HGLDNYR	89 86 99 98 96 96 99	1.37E5
F3:743	H(+57.02)GLDNYR	84 88 99 98 97 97 99	4.66E6
F3:1589	T(+57.02)LLSSN(+.98)LTASVNC(+57.02)AK	63 93 99 99 98 98 99 99 99 99 99 99 91 93 90	2.48E8
F1:662	KVFGRC(+57.02)E	99 100 99 82 87 96 99	1.63E9
F3:2698	T(+57.02)N(+.98)VQAWLR	74 91 99 97 99 99 100 98	1
F1:768	KVFGRC(+57.02)E	99 99 99 82 87 95 99	1.63E9
F2:1303	R(+57.02)C(+57.02)ELAAAMK	91 94 98 98 97 99 99 99 74	4.37E6
F3:1820	M(+57.02)NAWVAWR	76 90 95 99 99 99 100 98	7.33E6
F3:1684	T(+57.02)LLSSN(+.98)LTASVNC(+57.02)AK	62 93 99 99 98 98 99 99 99 99 99 99 91 92 88	2.48E8
F3:2414	T(+57.02)N(+.98)VQAWLR	76 92 93 98 99 99 100 98	1
F1:1549	Y(+57.02)LLQLNKD	90 99 100 98 99 94 87 86	3.42E7
F1:578	LAYHKAHNE	91 94 94 94 96 99 97 88 94	9.36E4
F1:1619	LNSRWWC(+57.02)ND	84 79 96 92 98 99 100 99 98	3.48E7
F3:1901	VLSDGDGMNAWVAWR	68 79 93 98 94 97 95 98 97 98 99 99 99 97 96	1.9E8
F3:1341	FESNFNTQATNR	69 89 99 97 99 97 98 97 99 98 90 93	1
F1:857	K(+57.02)VFGRC(+57.02)E	96 99 99 81 86 95 99	8.36E6
F3:1179	C(+57.02)ELAAAMK	80 94 99 98 97 94 95 94	8.99E5
F1:914	LAAAMKRHGLD	92 96 100 100 99 94 89 93 79 94 92	1.04E7
F1:1102	FESNFNTQAK(+57.02)E(+57.02)	79 93 99 97 99 97 98 96 99 76 95	7.71E6
F3:1884	M(+57.02)NAWVAWR	73 89 94 98 98 99 99 98	8.27E5
F2:954	A(+57.02)TLWATSHGC(+57.02)K	72 78 99 99 99 98 96 96 96 97 96	1.21E6
F3:1557	T(+57.02)LLSSN(+.98)LTASVNC(+57.02)AK	62 79 99 99 98 98 99 99 99 99 99 99 90 92 88	2.48E8
F3:1525	T(+57.02)LLSSN(+.98)LTASVNC(+57.02)AK	62 79 99 99 98 98 99 99 99 99 99 99 90 92 88	2.48E8
F1:1587	YGLLQLK(+57.02)D(+57.02)	88 88 99 100 98 99 82 92	3.42E7
F1:942	SKK(+57.02)LTYLKE(+57.02)	85 84 87 95 99 99 99 97 93	6.43E7
F2:1658	Y(+57.02)SLGNWVC(+57.02)AAK	78 94 97 89 92 93 99 97 94 95 95	1.94E7
F2:1889	FSVSVLLRLAEK	76 79 98 99 95 97 97 84 99 98 97 95	2.2E6
F3:1136	WWC(+57.02)NDGR	91 93 98 93 95 83 96	4.55E8
F3:711	LGYC(+57.02)SNTC(+57.02)SK	89 86 98 99 98 97 91 90 85 95	1.05E6
F3:1715	T(+57.02)LLSSN(+.98)LTASVNC(+57.02)AK	61 78 99 99 98 98 99 99 99 99 99 98 89 91 88	2.48E8
F2:1915	FSVSVLLRLAEK	73 77 98 99 99 99 97 84 99 98 97 95	2.2E6
F1:1617	HYVC(+57.02)AAKFE	73 89 99 92 92 99 100 99 92	5.94E6
F1:664	K(+57.02)VFGRC(+57.02)E	95 99 99 78 84 95 99	1.04E8
F3:1704	FESNFNTQATNR	61 85 98 97 99 97 98 97 99 96 90 94	1
F3:999	FESNFNTQATNR	59 83 98 98 99 98 98 97 99 99 90 93	9.56E8
F3:1096	WWC(+57.02)NDGR	90 92 98 93 95 83 96	4.55E8
F1:825	K(+57.02)VFGRC(+57.02)E	95 99 99 79 83 93 98	8.36E6
F3:1309	EFSNFNTQATNR	80 60 98 98 99 97 98 97 99 98 90 93	1
F3:1238	C(+57.02)ELAAAMK	78 92 98 97 96 94 92 91	8.99E5
F3:1432	T(+57.02)LLSSN(+.98)LTASVNC(+57.02)AK	59 72 98 99 98 97 99 99 99 99 99 98 89 91 88	2.48E8
F3:1112	EFSNFNTQATNR	80 60 98 98 99 97 98 97 99 98 90 93	1
F3:2149	VLSDGDGMNAWVAWR	66 78 92 97 93 97 85 92 97 98 99 99 99 95 95	1
F3:971	FESNFNTQATNR	59 83 98 97 99 97 98 96 99 96 90 94	9.56E8
F3:1169	EFSNFNTQATNR	79 59 98 98 99 97 98 97 99 99 92 92	1
F3:874	SSN(+.98)LTASVNC(+57.02)AK	68 73 92 99 99 99 98 98 98 95 93 93	1.4E6
F3:2638	EFSNFNTQATNR	86 68 98 98 99 97 93 90 99 98 89 90	1
F3:1728	M(+57.02)N(+.98)AWVAWR	89 78 79 98 98 98 99 98	3.95E5
F2:1013	EFSNFNTQAWK(+57.02)	81 61 99 98 99 97 98 97 99 90 94	7.22E7
F1:2411	Y(+57.02)LLQLDSRWWC(+57.02)ND	57 88 98 97 99 99 92 89 98 99 90 93 98	3.4E7
F3:1365	SLGNWVC(+57.02)AAK	79 87 93 95 88 89 95 98 98 97	2.19E7
F3:1745	LVSN(+.98)GNGMDAWVAWR	73 69 92 97 82 91 95 98 98 98 99 99 99 96 94	4.37E7
F3:2068	LVSN(+.98)GN(+.98)GMNAWVAWR	65 59 93 98 93 97 95 98 97 98 99 99 99 96 94	1
F3:1561	EFSNFNTQATNR	79 57 98 98 99 97 98 97 99 98 90 93	1
F3:1037	C(+57.02)(+57.02)ELAAAMK	79 96 98 98 98 97 84 85	1.27E6
F3:1281	EFSNFNTQATNR	79 57 98 98 99 97 98 97 99 99 89 92	1
F3:2040	VLSDGDGMNAWVAWR	68 79 93 93 79 91 95 98 97 98 99 99 99 96 94	1
F3:1140	EFSNFNTQATNR	80 59 98 98 99 97 98 96 99 98 90 92	1
F3:2741	EFSNFNTQATNR	79 59 98 98 99 97 98 97 99 98 90 92	1
F3:1080	EFSNFNTQATNR	80 59 98 98 99 97 98 96 99 98 89 91	9.56E8
F3:1349	C(+57.02)(+57.02)KGTDVQAWLR	75 83 96 92 93 97 96 97 96 95 90	1
F3:2688	EFSNFNTQATNR	79 57 98 98 99 97 97 96 99 99 90 92	1
F3:1771	LVSN(+.98)GN(+.98)GMDAWVAWR	63 57 93 97 93 97 96 98 98 98 99 99 99 95 92	3.89E6
F1:1301	DSLAAAMKRH(+57.02)LD	81 91 95 99 100 99 98 90 91 75 88 93	9.06E5
F3:2014	LVSN(+.98)GN(+.98)GMNAWVAWR	77 72 92 97 81 91 88 94 97 98 99 99 99 95 94	1
F1:1633	YGLLQLDKD	82 83 99 100 97 99 98 85 81	4.45E5
F3:1988	VLSDGDGMNAWVAWR	66 77 92 92 92 97 83 92 97 98 99 99 99 96 94	1
F3:1810	VLSN(+.98)GNGMNAWVAWR	52 89 92 91 81 91 95 98 97 98 99 99 99 95 94	1.9E8
F3:1430	G(+57.02)TDGSTN(+.98)YGLLQLNSR	63 68 92 85 93 98 99 99 96 99 100 99 99 94 90 90	1.14E9
F3:823	HGLDNYR	87 85 99 97 88 86 98	1.37E5
F3:1460	EFSNFNTQATNR	79 56 98 97 99 97 98 96 99 98 89 91	1
F3:1253	EFSNFNTQATNR	79 56 98 98 99 97 98 96 99 98 89 91	1
F3:2778	T(+57.02)N(+.98)VQAWLR	70 88 87 95 98 98 99 96	1.93E4
F1:851	VVKPATMSNNAE	78 89 97 79 85 97 98 94 94 94 93 99	2.82E7
F3:1930	VLSDGDGMNAWVAWR	66 77 92 92 88 96 85 92 97 98 99 99 99 95 93	4.37E7
F3:1313	C(+57.02)KGTDVQAWLR	89 89 95 98 98 88 79 96 90 89 93	4.8E7
F3:1462	G(+57.02)TDGSTN(+.98)YGLLQLNSR	61 66 93 86 98 95 95 99 96 99 100 99 99 94 90 90	1.14E9
F3:2561	EFSNFNTQATNR	79 56 98 98 99 97 98 96 99 98 88 90	1
F1:780	S(+57.02)NFNTQATNRNTD	51 57 98 98 99 98 100 99 98 97 96 95 97	5.59E6
F3:2587	EFSNFNTQATNR	79 56 98 98 99 97 98 96 99 98 88 90	1
F3:945	EFSNFNTQATNR	77 54 98 97 99 98 98 97 99 98 89 90	9.56E8
F3:2031	EFSNFNTQATNR	78 55 98 97 98 97 98 97 99 98 90 88	1
F2:975	C(+57.02)ELAAAMK	83 95 99 98 97 93 93 70	3.22E6
F1:924	AAMKRHGLD	90 95 94 95 92 95 72 95 92	2.33E5
F3:2662	EFSNFNTQATNR	78 55 98 97 98 97 97 96 99 98 89 90	1
F3:2613	EFSNFNTQATNR	79 56 98 97 98 96 97 97 99 98 88 90	1
F3:2123	LVSN(+.98)GN(+.98)GMNAWVAWR	77 73 93 92 80 90 84 92 97 98 99 99 99 95 94	1
F3:2096	VLSDGDGMNAWVAWR	68 79 93 93 79 91 86 93 97 98 99 99 99 96 94	1
F3:1641	YNSLGNWVC(+57.02)AAK	65 85 98 95 85 96 97 98 95 91 93 90	5.19E6
F3:1225	EFSNFNTQATNR	78 56 98 92 95 97 98 97 99 98 89 92	1
F3:1104	WC(+57.02)NDGR	96 97 94 96 69 92	1
F3:1052	EFSNFNTQATNR	76 54 98 97 99 97 97 96 99 98 88 90	9.56E8
F3:1959	LVSN(+.98)GN(+.98)GMNAWVAWR	74 70 92 92 79 90 85 93 97 98 99 99 99 96 95	1.9E8
F1:803	G(+57.02)KVFGRC(+57.02)E	84 89 99 99 78 82 96 98	1.39E5
F3:1265	C(+57.02)ELAAAMK	76 92 98 90 90 95 93 92	8.99E5
F1:1106	TLLTNKHVVD	79 89 99 98 74 77 95 99 99 98	1.13E7
F1:1071	TQVFGRC(+57.02)E	76 85 98 99 82 86 99 99	6.15E5
F3:1287	HGLDNYR	87 85 98 97 85 83 97	5.12E5
F3:2714	EFSNFNTQATNR	76 54 97 97 98 97 97 96 99 98 88 88	1
F3:2383	FESNFNTQATNR	71 90 98 97 99 97 98 97 99 98 70 70	1
F3:1980	M(+57.02)NAWVAWR	70 87 90 90 91 98 99 97	8.27E5
F3:2275	EFSNFNTQATNR	78 55 98 97 98 96 97 96 99 97 86 86	1
F3:1215	L(+57.02)LQLNSR	70 93 95 98 95 90 90	1.47E5
F3:887	HGLDNYR	85 83 98 97 86 84 97	1.37E5
F3:1922	M(+57.02)NAWVAWR	68 85 88 98 98 97 96 92	8.27E5
F1:977	S(+57.02)KKGLTYLKE(+57.02)	54 80 97 91 98 98 94 97 99 94	3.29E6
F1:1011	SKK(+57.02)LTYLKE(+57.02)	79 89 86 94 98 94 94 90 84	6.43E7
F3:1191	HGLDNYR	86 84 98 97 87 85 92	5.12E5
F1:920	AAAMKRH(+57.02)LD	89 95 95 99 98 95 60 87 91	6.37E5
F3:2002	EFSNFNTQATNR	78 55 98 97 98 97 91 89 99 98 88 90	1
F1:919	EKVFGRC(+57.02)E	93 90 99 99 75 79 86 98	4.03E5
F3:2248	EFSNFNTQATNR	78 55 98 97 98 96 90 88 99 98 88 92	1
F3:2168	EFSNFNTQATNR	77 55 98 97 98 97 92 88 99 98 88 90	1
F1:502	LTKVHKE	76 82 88 90 98 95 99	1.28E4
F3:948	A(+57.02)TLWATSHGC(+57.02)K	69 74 99 99 99 98 86 83 93 94 92	1.15E6
F3:1197	EFSNFNTQATNR	79 59 98 98 99 97 98 96 99 99 73 79	1
F3:2221	EFSNFNTQATNR	77 54 98 97 98 97 92 88 99 98 88 89	1
F1:927	L(+57.02)AAAMKRH(+57.02)LD	72 93 100 99 95 91 85 78 89 94	2.67E5
F1:1091	LC(+57.02)LC(+57.02)AHKVE	61 55 99 99 98 98 99 97 98	8.13E5
F3:2073	LSDLN(+.98)SLLAEVK	51 44 97 99 98 97 98 99 99 100 94 95	1.21E5
F1:697	VNC(+57.02)AKLKVSD	86 90 99 98 71 68 83 99 99 98	9.54E6
F1:998	KVFRGC(+57.02)E	98 99 98 82 63 86 96	1
F3:2508	EFSNFNTQATNR	79 57 98 97 99 97 97 96 99 99 73 79	1
F3:2483	EFSNFNTQATNR	77 54 98 97 98 96 90 88 99 98 86 86	1
F3:1345	C(+57.02)KGTDVQAWLR	88 88 95 97 97 82 75 96 88 85 89	4.8E7
F3:1652	T(+57.02)LLSSDLTASVNC(+57.02)AK	56 69 90 97 97 97 99 98 98 98 99 97 78 80 78	2.48E8
F1:1529	DSLTASVNC(+57.02)AKKLVSD	69 83 85 86 97 97 97 80 65 87 98 94 93 94 97 96	4.81E7
F1:1449	SRWWC(+57.02)ND	67 60 98 98 99 98 98	5.28E5
F3:1886	EFSNFNTQATNR	76 54 97 90 93 96 90 88 99 98 88 89	1
F2:1471	T(+57.02)LLSSDLTASVNC(+57.02)AK	34 50 97 99 93 93 99 99 99 99 99 98 88 90 83	4.98E7
F1:626	Q(-17.03)NKHLGE	69 63 93 96 99 97 99	2.57E5
F3:1043	EFSN(+.98)FNTQATNR	75 51 97 96 89 86 97 96 99 98 86 86	9.56E8
F3:2534	EFSNFNTQATNR	76 54 98 97 99 96 97 96 99 99 72 74	1
F1:764	G(+57.02)SFNTQATNRNTD	45 50 89 97 99 98 99 99 96 91 93 94 94	1.24E8
F3:1499	NTDGSTDYGLLQLDSR	49 52 86 77 97 93 94 98 83 95 100 99 99 99 94 93	1.14E9
F1:1068	KVFGRC(+57.02)E	99 99 99 72 77 72 97	1
F1:1182	LTASVNC(+57.02)AKKLVSD	85 89 88 88 97 95 51 54 96 97 98 96 98 97	4.5E7
F1:943	SKGKLTYLKGE	77 79 93 98 99 67 68 98 97 90 98	5.64E7
F1:654	VVKPATM(+15.99)NNNAE	77 88 93 90 92 79 75 78 92 93 94 99	4.91E6
F3:1915	EFSNFNTQATNR	77 54 97 97 98 96 97 96 99 98 70 71	1
F3:1170	FLQ(+.98)QQNQVLQTK	44 55 97 96 96 92 92 98 99 98 93 90	1.97E5
F1:1236	Y(+57.02)C(+57.02)VFGRC(+57.02)E	76 79 98 99 78 83 90 95	4.61E5
F1:896	LAAAMKRH(+57.02)GLD	85 92 98 99 98 90 84 69 69 89 86	2.92E5
F1:680	KNVFGRC(+57.02)E	83 85 97 98 68 73 94 98	7.25E5
F1:692	K(+57.02)VFNVC(+57.02)E	94 98 97 66 69 88 96	1.04E8
F2:1128	EFSNFNTQAWK(+57.02)	84 85 90 89 92 88 89 86 94 77 82	1
F1:817	VVKPATMSNNAE	67 79 88 72 80 95 96 92 92 92 90 98	2.82E7
F1:948	KSGK(+57.02)LTYLKE(+57.02)	77 57 61 95 98 98 93 96 98 92	3.29E6
F3:2141	EFSNFNTQATNR	77 54 97 97 98 95 90 86 99 92 66 88	1
F3:2108	M(+57.02)NAWVAWR	67 85 88 89 89 90 96 88	8.27E5
F3:1386	G(+57.02)TN(+.98)VQAWLR	52 55 97 98 88 92 99 100 98	2.14E6
F1:1126	M(+15.99)TMVFGRC(+57.02)E	66 72 89 99 99 77 82 96 99	3.08E7
F3:1699	LVSDGN(+.98)AC(+57.02)NAWVAWR	73 69 91 90 72 85 68 66 96 98 99 99 99 95 94	2.53E7
F3:1165	WWC(+57.02)NDGR	88 91 97 89 91 61 87	4.55E8
F3:1373	G(+57.02)FVAFVDKC(+57.02)C(+57.02)AADDEK	39 43 82 97 97 98 97 94 88 85 93 94 95 96 92 92	6.37E5
F3:1310	KGTDVQAWLR	82 81 89 90 96 81 86 83 92 82	1.26E5
F3:1972	EFSNFNTQATNR	73 49 90 89 98 95 89 86 99 98 85 85	1
F2:1613	T(+57.02)LLSSN(+.98)LTASVNC(+57.02)AK	33 45 84 92 91 91 99 99 99 99 99 98 88 90 85	4.98E7
F1:801	KVFRGC(+57.02)E	99 99 99 74 46 88 97	1.63E9
F1:638	VVKPATM(+15.99)SNNAE	75 88 97 73 79 93 92 71 82 91 91 99	8.83E5
F3:2058	EFSNFNTQATNR	77 54 98 97 98 96 90 87 99 98 69 69	1
F3:1803	EFSNFNTQATNR	75 51 97 97 98 97 98 97 99 92 66 63	1
F1:798	G(+57.02)SFNTQATNRDTD	41 45 85 97 98 97 99 98 85 89 94 93 96	1
F3:2041	VTMENFVAFVN(+.98)K	54 56 85 95 94 86 88 96 95 95 91 95	2.43E5
F2:1338	F(+57.02)RC(+57.02)ELAAAMK	56 51 92 98 97 97 99 100 98 70	1.14E7
F3:1856	EFSNFNTQATNR	75 52 98 97 98 96 90 86 98 92 65 84	1
F3:1676	Y(+57.02)SLGNWVC(+57.02)AAK(+57.02)	57 80 90 79 87 88 89 96 98 90 89	5.19E6
F3:1297	T(+57.02)N(+.98)VQAMSLR	84 95 98 97 97 52 55 98 95	4.9E5
F3:2114	EFSNFNTQATNR	75 52 98 91 94 97 97 97 99 97 66 67	1
F1:1180	DSLTASVDC(+57.02)AKKLVSD	50 52 85 97 98 98 98 98 86 71 88 86 91 90 93 92	1.41E6
F1:831	KVFGRC(+57.02)E	95 97 99 70 74 69 97	1.63E9
F1:1036	HGLDNYK(+57.02)YD	87 85 99 98 93 90 50 78 92	2.01E6
F3:744	H(+57.02)GGLDNYR	62 68 71 97 96 95 98 97	9.9E4
F3:1767	EFSNFNTQATNR	75 51 97 97 98 96 90 88 99 98 67 70	1
F3:1674	Y(+57.02)SLGNWPAAAK	88 97 98 93 94 94 38 51 97 96 95	2.68E6
F3:2303	EFSNFNTQATNR	76 52 97 97 98 96 97 95 99 92 65 62	1
F3:1878	Y(+57.02)SLGNWVC(+57.02)AAK	69 90 94 82 88 90 90 87 85 77 88	4.04E6
F1:974	SKGKLTYLKGE	79 81 78 90 99 66 67 98 97 88 97	5.64E7
F2:930	KTMC(+57.02)ELAAPK(+57.02)	90 90 91 77 91 95 96 98 68 57	2.84E6
F3:1512	Q(+57.02)MGTDVQAWLR	41 46 94 97 98 92 86 98 99 96 90	4.55E5
F1:847	G(+57.02)KVFGRC(+57.02)E	69 73 97 99 78 82 89 95	8.94E5
F3:997	EFGSNFNTQATNR	63 39 63 97 95 96 95 96 93 98 95 86 90	4.75E6
F2:1293	V(+57.02)FRGC(+57.02)ELAAAMK	65 74 89 78 73 90 96 97 100 99 98 65	5.47E6
F1:774	L(+57.02)ATKYSGEGD	69 85 95 96 96 92 52 94 84 89	2.38E6
F3:1590	Q(-17.03)MSGTDVQAWLR	38 48 71 93 97 98 98 97 99 99 96 90	6.66E5
F3:770	EAASLSDR	82 86 95 97 97 77 67 79	3.02E4
F1:2712	KVFGRC(+57.02)E	94 95 93 69 86 68 90	5.85E6
F1:721	G(+57.02)SFNTQAKNE	51 57 99 97 98 96 97 93 70 90	6.72E6
F3:780	HDLDNYR	61 65 95 94 92 92 96	1
F3:1374	FESNFNTQATNR	50 78 97 96 98 96 96 96 99 91 62 60	1
F2:985	EFSNFNTQAWK(+57.02)	70 45 97 97 98 84 86 84 98 82 90	7.22E7
F2:1039	EFSNFNTQAWK(+57.02)	71 48 96 88 92 85 86 85 99 89 92	7.22E7
F1:2424	Y(+57.02)LLQLNSRWWC(+57.02)ND	31 46 75 84 98 95 95 95 98 99 92 95 97	3.4E7
F1:1545	S(+57.02)PQC(+57.02)AHKVE	55 49 76 98 94 94 99 98 99	7.73E5
F1:1096	HGLSYNKM(+15.99)E	88 84 99 96 94 89 48 70 92	3.61E5
F1:1409	RWWC(+57.02)ND	49 71 95 98 96 98	7.74E6
F3:1737	Y(+57.02)SLGNWVC(+57.02)AAK	67 88 94 82 88 90 97 85 82 71 85	1
F3:954	M(+15.99)AWC(+57.02)NDGR	56 59 92 98 94 96 86 94	1.21E6
F3:1941	Y(+57.02)SLGNWVC(+57.02)AAK	67 89 94 80 87 88 88 86 85 76 89	4.04E6
F2:1086	EFSNFNTQAWK(+57.02)	73 49 89 88 92 96 89 85 98 80 88	1
F2:1509	T(+57.02)GDGSTDYGLLQLDN(+.98)K	34 20 85 72 86 89 93 98 90 97 100 97 98 98 96 97	8.73E7
F3:1606	EFSNFNTQATNR	73 50 98 97 98 96 96 95 99 90 61 59	1
F3:2485	Y(+57.02)SLGNWVC(+57.02)AAK	61 84 93 82 88 89 89 85 89 86 80	1
F3:1015	M(+15.99)AWC(+57.02)NDGR	57 60 92 98 94 96 85 93	5.54E6
F1:1034	KVFRGC(+57.02)E	99 99 98 68 41 88 96	1
F3:2267	Y(+57.02)SLGNWVC(+57.02)AAK	63 86 91 78 85 86 87 85 89 90 82	4.04E6
F2:1877	LVSDGN(+.98)GMNAE(+57.02)VADVK	73 70 93 98 78 90 88 93 97 98 98 99 98 55 59 60	4.62E7
F3:794	H(+57.02)LDDYR	74 89 85 93 91 72	4.12E6
F3:1250	HGLDNYR	82 79 98 96 82 60 90	5.12E5
F1:819	NSFNTQATNRNTDGSTD	27 57 78 95 97 96 99 98 95 93 94 93 93 71 83 84 73	6.16E8
F2:1207	KMTC(+57.02)ELAAAMKK	67 45 69 82 94 95 96 98 98 98 97 63	1.77E6
F1:1006	V(+57.02)VFRGC(+57.02)E	85 92 99 65 52 93 99	3.57E5
F3:900	L(+57.02)LSAASLNSR	45 60 97 98 97 94 96 95 80 74	1.92E7
F3:2329	EFSNFNTQATNR	72 48 97 90 93 95 96 95 99 92 63 63	1
F3:1769	Y(+57.02)SLGNWVC(+57.02)AAK	70 91 98 82 88 89 90 85 69 71 85	1
F3:2541	T(+57.02)LLSSN(+.98)LTASVNC(+57.02)AK	32 43 71 96 88 87 98 98 98 98 99 97 84 86 77	3.46E7
F1:748	A(+57.02)LTKYSGE	54 69 95 89 89 93 81 98	5.15E6
F3:1416	S(+57.02)AN(+.98)VQAWLR	44 46 96 97 85 90 98 99 97	2.14E6
F3:2645	T(+57.02)LLSSDLTASVNC(+57.02)AK	32 44 60 96 89 89 98 98 98 98 99 97 86 86 79	3.46E7
F3:1398	T(+57.02)LLSSN(+.98)LTASVNC(+57.02)AK	55 92 99 98 92 91 99 98 98 97 99 96 45 49 40	2.21E6
F3:1529	EFSNFNTQATNR	70 45 97 96 98 95 96 95 98 96 59 55	1
F3:2410	FESNFNTQATNR	60 85 97 95 98 86 88 85 94 91 62 56	1
F1:712	K(+57.02)GVFGRC(+57.02)E	84 76 93 97 59 67 92 96	7.25E5
F1:1592	Y(+57.02)GLLQKRE(+57.02)	78 85 99 99 95 55 63 88	1.93E6
F3:1739	EFSNFNTQATNR	71 46 97 89 92 86 88 96 99 98 66 67	1
F3:2087	EFSNFNTQATNR	73 48 97 96 98 96 89 86 99 91 62 60	1
F3:1625	LVSN(+.98)GN(+.98)GM(+15.99)NAWVAWR	48 39 86 86 70 85 74 85 95 96 99 99 99 93 89	1.44E7
F3:1638	EFSNFNTQATNR	76 78 95 95 97 85 86 84 98 90 57 52	1
F2:1795	M(+57.02)NAWVPMK(+57.02)	86 93 97 98 97 39 69 82	1.68E6
F3:2310	LVSN(+.98)GDGMNAWVAWR	49 41 86 85 69 86 76 88 87 90 99 99 99 93 90	1
F3:886	LAVSAASLDSR	73 48 48 97 98 97 89 92 99 86 81	6.35E5
F3:1219	LVSN(+.98)GDGMNAWK	90 88 97 97 73 84 30 50 95 96 95 95	9.57E5
F3:880	V(+57.02)LSAASLNSR	52 66 97 98 98 83 87 86 84 73	2.75E5
F3:2225	T(+57.02)LLSSDLTASVNC(+57.02)AK	30 40 40 96 89 89 98 98 98 98 99 98 93 88 80	3.46E7
F3:2565	HGLDNYR	84 79 98 95 70 61 90	1.06E6
F3:1193	WWC(+57.02)N(+.98)DGR	87 92 98 98 98 61 43	3.55E7
F3:1206	C(+57.02)ELAAAMK	45 73 96 86 86 90 91 90	8.99E5
F3:1994	FYLFSGLQETR	79 85 95 94 94 86 94 52 74 77 72	8.17E5
F3:2195	EFSNFNTQATNR	72 48 90 88 92 95 88 84 98 90 59 82	1
F2:1058	EFSNFNTQAWK(+57.02)	73 49 89 86 91 85 86 83 94 79 88	7.22E7
F3:2357	EFSNFNTQATNR	72 48 97 96 97 95 89 86 99 90 60 56	1
F3:1594	LVSDGNGM(+15.99)NAWVAWR	48 41 87 87 73 85 76 85 83 86 99 99 99 93 90	8.43E6
F1:1084	LTYLK(+57.02)E	94 93 86 79 52 87	2.83E5
F3:2461	Y(+57.02)SLGNWVC(+57.02)AAK	60 83 93 82 88 90 89 82 90 62 82	1
F3:2459	EFSNFNTQATNR	72 48 97 96 98 96 89 85 98 90 61 56	1
F1:947	KSGGKLTYLK(+57.02)E	41 46 79 79 90 96 97 94 97 83 99	4.09E6
F3:1223	HGLDNYR	82 79 92 88 82 61 90	5.12E5
F1:640	C(+57.02)(+57.02)AKKLVSD	62 79 88 55 86 95 96 95	1
F3:2435	EFSNFNTQATNR	69 44 96 88 91 95 88 84 98 89 59 79	1
F1:1021	SDLAATKKE	84 87 99 99 98 83 54 56 73	1.96E6
F3:1636	SLGNWVC(+57.02)AAK	66 78 89 94 59 66 82 91 96 95	1.96E6
F3:2251	T(+57.02)LLSSDLTASVNC(+57.02)AK	31 44 61 85 86 87 98 98 98 98 99 92 84 86 77	3.46E7
F3:2557	Y(+57.02)SLGNWVC(+57.02)AAK	57 79 91 80 86 89 89 83 66 89 85	1
F1:848	VSNC(+57.02)AKKLVSD	57 75 77 84 88 88 52 88 97 96 94	6.19E4
F2:1299	VFTGNTELAAAMK	73 75 70 46 56 81 95 97 97 100 100 98 68	2.62E8
F2:1467	T(+57.02)D(+57.02)GSTDYGLLQLNDK	33 32 69 88 91 92 98 82 95 99 98 99 90 67 84	8.73E7
F1:1214	T(+57.02)LASVNC(+57.02)AKKLVSD	26 41 88 89 87 82 95 85 89 85 91 91 95 94	3.51E6
F2:1907	LVSDGN(+.98)GMNAWVMPK(+57.02)	68 63 90 90 71 86 95 98 95 97 99 99 60 48 57	4.62E7
F1:739	G(+57.02)SFNTQAHSKD	62 82 97 97 99 96 85 77 57 63 72	1.08E6
F3:1493	EFSNFNTQATNR	70 45 96 96 98 85 87 95 98 89 57 52	1
F3:1727	KLVSDGNGNMAWVAWR	69 81 89 91 90 71 81 63 31 61 94 96 97 95 92 90	3.19E6
F1:883	VVKPATMSNDAE	57 69 82 43 57 94 95 94 94 96 92 95	1
F1:1501	C(+57.02)KGTDVQAKVLD	84 85 93 97 97 77 69 92 89 79 63 45	1.88E7
F1:742	LAAGPKRH(+57.02)LD	76 84 91 54 65 97 95 74 85 85	1.17E6
F2:1158	KVFN(+.98)LC(+57.02)NLAAAMK	89 88 69 51 79 60 57 97 98 100 100 98 61	4.89E7
F2:2052	TVMENFVAFVDK	44 46 88 99 86 89 93 99 99 98 88 39	3.25E5
F3:2145	T(+57.02)LLSSDLTASVNC(+57.02)AK	30 39 39 95 86 86 98 98 98 98 99 97 82 85 75	3.46E7
F3:2063	T(+57.02)LLSSDLTASVNAC(+57.02)K	49 54 54 86 88 88 98 98 98 98 99 97 68 54 77	1
F3:1635	LVSN(+.98)GNAC(+57.02)NAWVAWR	46 39 85 83 69 82 67 65 94 96 99 99 99 93 90	2.53E7
F3:800	C(+57.02)(+57.02)ELAAMNK	74 95 97 98 95 41 61 81	2.99E5
F1:1620	ALLVKFSPNE	51 70 95 99 98 98 97 46 57 92	6.02E6
F3:1562	WWC(+57.02)NDGR	82 89 97 79 85 50 78	7.77E5
F3:687	G(+57.02)SFNTQATNR	45 48 97 97 97 96 98 92 67 66	3.5E5
F2:1933	Y(+57.02)AVSVLLRLAEK	34 39 97 90 89 93 93 81 89 85 90 83	3.06E5
F2:1307	R(+57.02)FC(+57.02)ELAAAMK	40 45 71 90 97 97 99 99 98 66	1.14E7
F1:1072	M(+57.02)TM(+15.99)VFGRC(+57.02)E	62 46 48 81 99 93 95 97 99	7.85E5
F3:1221	WWC(+57.02)DDGR	86 91 98 97 97 52 39	3.55E7
F1:997	DSLTASVMRE(+57.02)	54 54 98 99 99 97 96 67 63 73	1.05E7
F2:1713	T(+57.02)LLSSDLTASVNC(+57.02)AK	27 37 37 83 87 88 99 99 99 98 99 97 84 86 80	4.98E7
F1:1070	M(+15.99)TMVFGRC(+57.02)E	60 49 48 79 99 93 95 98 99	8.13E6
F1:895	KVFVDC(+57.02)E	97 98 95 62 65 51 92	5.4E5
F1:2382	Y(+57.02)LLQLNSRWWC(+57.02)ND	28 38 68 93 98 94 95 95 98 99 63 71 96	3.4E7
F1:750	G(+57.02)FTQATNRNTN(+.98)GSTD	30 35 95 94 98 86 80 76 93 89 93 75 86 86 77	2.17E6
F1:1223	KVFC(+57.02)RE(+57.02)	91 94 95 90 43 63	1
F3:2632	HGLDNYR	79 75 97 95 79 57 72	1.06E6
F3:1751	SSWAVWADNAWVAWR	18 18 62 96 97 96 92 91 90 93 97 98 97 83 62	7.51E6
F3:2172	T(+57.02)LLSSDLTASVNC(+57.02)AK	28 38 38 85 86 86 98 98 98 98 99 97 82 85 76	3.46E7
F3:1264	WWC(+57.02)NDGR	79 84 85 71 77 70 90	4.34E5
F3:1045	M(+15.99)AWC(+57.02)NDGR	52 55 91 97 92 95 70 82	5.54E6
F3:1533	ESD(+57.02)STN(+.98)YGLLQLNSR	54 29 27 51 94 96 97 90 97 99 97 99 97 85 79	1.14E9
F1:1256	KVFC(+57.02)RE(+57.02)	94 96 98 60 55 73	1
F1:1352	V(+57.02)VVK(+57.02)DTLLTNKHVVD	33 38 90 85 94 91 96 99 95 69 83 56 69 96 95	1.18E6
F3:1357	KLVSDSSHNAWVAWR	84 92 95 69 65 59 54 70 77 92 98 97 96 73 63	1.04E6
F3:2129	HGLDNYR	80 77 98 95 77 56 69	1
F2:2118	L(+57.02)LTSSDLTASVNAC(+57.02)K	29 38 74 90 90 90 99 99 98 98 94 89 79 46 72	1
F3:1041	HGLDNYR	79 75 97 95 79 56 70	2.24E5
F2:738	LGYC(+57.02)SNTC(+57.02)SK	82 78 94 99 96 83 81 57 62 57	1.51E6
F1:492	FKRKQE	73 83 75 73 74 94	5.85E4
F3:2079	HGLDNYR	79 76 92 87 82 61 75	1
F3:1073	M(+15.99)AWC(+57.02)NDGR	67 69 89 90 82 86 67 80	5.54E6
F3:2386	T(+57.02)LLSSN(+.98)LTASVNC(+57.02)AK	29 39 38 83 85 85 98 98 98 98 99 97 80 82 72	3.46E7
F3:1948	L(+57.02)TLSSN(+.98)LTASVNC(+57.02)AK	30 32 40 83 86 85 98 98 98 97 98 97 82 84 72	1
F2:1968	M(+15.99)FC(+57.02)C(+57.02)LPASWWK	60 66 86 96 97 38 48 95 98 90 91	1.33E6
F3:2473	S(+57.02)E(+57.02)GSTN(+.98)YGLLQLNSR	32 35 67 85 96 96 98 76 92 99 98 99 90 61 56	1
F1:900	KVFERC(+57.02)E	95 96 95 73 39 56 95	7.16E5
F1:1116	FD(+57.02)M(+15.99)GKLTYLKE(+57.02)	67 35 37 54 94 99 98 99 99 95 89	4.44E5
F3:1792	M(+57.02)D(+57.02)NAWVAWR	40 40 78 84 96 96 96 92 85	1.67E5
F3:1944	EFSNFNTQATNR	70 44 88 88 91 84 86 95 98 89 57 52	1
F3:2152	F(+57.02)ELGSFLYEYSR	32 62 97 76 86 86 92 97 99 89 63 63	2.41E6
F2:1762	T(+57.02)DVQAWLK(+57.02)HTK	69 90 97 95 97 95 94 55 70 56 46	8.55E5
F1:1288	KVFRC(+57.02)E(+57.02)	95 96 90 63 57 68	1
F3:1054	SPE(+57.02)C(+57.02)NDGR	51 43 67 93 87 93 96 98	1.18E6
F3:1527	APC(+57.02)TDVQAWLR	33 33 39 95 97 97 92 96 98 95 89	2.88E7
F1:2857	KVFRC(+57.02)E(+57.02)	98 99 97 60 52 66	5.85E6
F1:532	LAAAKSKD	94 96 99 87 72 59 65 56	1.04E7
F3:1969	HGLDNYR	77 73 90 84 79 57 89	1
F3:1203	Q(-17.03)FLDNYR	35 37 95 96 94 95 97	2.12E5
F3:1060	LSSN(+.98)LTASVNC(+57.02)AK	59 52 83 84 98 97 44 45 92 92 92 88 90	1.99E6
F1:782	G(+57.02)FNTQATNGVNTD	41 45 94 98 96 98 96 93 23 59 93 91 91	8.22E5
F3:2474	HGLDNYR	78 74 98 96 79 55 68	1.06E6
F1:1992	K(+57.02)E(+57.02)WVC(+57.02)AAKFE	32 33 77 97 86 87 91 99 96 82	4.68E6
F3:1294	G(+57.02)TAENEFVTLK	32 34 95 95 78 93 82 83 91 82 95	7.98E4
F2:2768	L(+57.02)TLSSDLTASVNC(+57.02)AK	31 33 70 89 88 96 98 99 99 98 99 97 46 51 76	1
F1:770	LTASVNLMD	95 95 92 91 86 66 51 61 65	6.04E6
F2:1211	R(+57.02)C(+57.02)ELAAAMKK	85 72 88 51 43 93 95 98 96 59	6.55E5
F1:964	KVFC(+57.02)RE	98 98 81 51 45 95	1
F1:890	E(+57.02)YNTQATNRNTDGSTD	40 72 79 87 84 98 91 89 72 81 91 84 55 73 79 71	6.16E8
F1:2880	KVFRC(+57.02)E(+57.02)	98 99 88 62 54 67	1
F3:1283	Q(-17.03)VLLSDSSC(+57.02)K	35 57 89 98 96 95 94 84 68 62	1.61E6
F3:1784	KLVSDGDGNMAWVAWR	60 73 83 94 94 86 93 33 25 54 92 95 95 92 88 85	5.62E6
F1:1425	C(+57.02)NLAEVPHTAVVVRPE	40 43 80 96 99 97 63 45 46 93 98 99 97 85 70 92	2.82E5
F3:2184	Y(+57.02)SLGNWVC(+57.02)AAK	60 86 92 77 84 86 86 80 60 63 79	4.04E6
F2:1946	M(+15.99)FC(+57.02)C(+57.02)LPANWWK	39 43 84 86 90 82 85 82 93 86 85	2.03E5
F3:2749	L(+57.02)TLSSN(+.98)LTASVNC(+57.02)AK	28 31 39 84 83 83 98 98 98 97 98 96 79 82 70	1
F1:969	DSLTASVMRE(+57.02)	49 49 97 99 99 93 91 65 62 72	1.05E7
F3:527	T(+57.02)ASLDSR	82 95 95 96 65 50 60	9.75E4
F1:2930	KVFRC(+57.02)E(+57.02)	98 99 87 62 54 66	1
F1:548	VVKPATTH(+57.02)SSE	79 88 97 72 79 95 94 31 49 76 93	3.75E6
F1:2352	Y(+57.02)LLGALNSRWWC(+57.02)ND	33 48 76 46 71 97 91 73 68 99 99 93 95 97	3.4E7
F1:912	FSPNEQKNHLE(+57.02)	80 89 80 79 94 37 37 65 97 97 98	3.6E5
F3:1869	SFVSVLLRLAEK	35 39 81 86 96 97 92 62 94 91 86 68	9.68E5
F3:2682	HGLDNYR	77 73 91 86 88 56 69	1.06E6
F3:2777	VLSDGDGMNAWVAWR	31 43 82 82 62 81 69 85 82 86 93 93 98 87 83	1
F3:1387	VN(+.98)QAWLR	40 60 93 96 84 89 79	6.43E5
F2:1088	KVFFLPEEAAAMKK	96 89 80 35 46 46 90 91 96 99 97 82 82 48	9.2E4
F1:1152	SLKLSQAVHAAHAE	34 48 78 97 91 82 32 35 97 99 98 93 96 99	1.02E6
F1:522	A(+57.02)NKHLGE	49 52 78 85 91 86 98	1.44E6
F2:2749	EFSNFNTQAWK(+57.02)	67 41 85 82 85 80 82 80 91 72 79	1
F1:1609	KVFRC(+57.02)E(+57.02)	93 96 97 59 51 66	1
F3:2048	M(+57.02)NAWVAWR	60 40 40 95 97 97 97 90	8.27E5
F3:1226	T(+57.02)N(+.98)VQAAMLR	60 79 84 94 94 44 45 97 95	3.32E5
F2:1224	VFKD(+57.02)SDLAAAMKK	82 82 86 50 33 35 93 98 97 96 94 90 61	2.24E8
F2:1010	M(+15.99)SVSNFNTAGAWK(+57.02)	30 32 32 97 95 98 95 97 70 67 98 91 92	5.08E5
F1:2736	KVFRC(+57.02)E(+57.02)	93 95 88 61 55 67	5.85E6
F3:918	EC(+57.02)LAMTK(+57.02)	82 75 97 84 79 54 65	1
F3:2243	HGLDNYR	80 76 90 85 78 57 69	1
F1:1373	KVFRC(+57.02)E(+57.02)	98 99 88 59 51 63	1
F2:1891	YAVSVLRLLAEK	94 95 97 95 73 72 40 51 63 72 89 74	1.43E6
F1:2953	KVFRC(+57.02)E(+57.02)	93 95 96 59 50 65	1
F3:2704	W(+57.02)C(+57.02)ATDYGLLQLD(+57.02)K(+57.02)	44 30 31 83 88 97 92 98 99 97 99 65 72	1
F2:1619	T(+57.02)N(+.98)VQANRK(+57.02)	62 82 97 94 96 72 51 55	8.68E5
F1:1161	KVFC(+57.02)RE(+57.02)	92 95 97 55 50 69	1
F3:2695	Y(+57.02)SLGNWVC(+57.02)AAK	62 86 92 75 84 85 85 79 57 60 74	1
F1:2618	KVFRC(+57.02)E(+57.02)	93 95 96 59 50 63	5.85E6
F2:1498	T(+57.02)N(+.98)VQANRK(+57.02)	66 85 98 95 97 45 57 65	4.46E7
F1:766	LAANMKRHGLD	88 89 94 43 46 86 82 74 65 87 82	1.33E6
F3:1772	T(+57.02)LLSSDLTASVNAC(+57.02)K	43 38 40 95 87 87 98 98 98 97 99 96 45 49 72	1
F3:2379	HGLDNYR	78 74 91 86 79 56 69	1.06E6
F3:1293	WWC(+57.02)NDGR	80 86 95 69 75 49 78	4.34E5
F2:1429	T(+57.02)N(+.98)VQANRK(+57.02)	66 88 98 95 98 45 57 62	4.46E7
F3:1735	A(+57.02)SDGSTDYGLLQLNSR	45 49 63 40 82 86 89 97 73 91 99 97 99 89 60 57	1
F2:858	KKTAAAFM(+15.99)QH(+57.02)K	90 94 96 97 98 95 55 29 44 65 71	1.19E5
F3:2077	M(+57.02)NAWVAWR	34 35 76 95 95 95 92 84	8.27E5
F1:867	KFSPNEQKNHLE(+57.02)	92 93 96 34 43 90 70 61 54 80 99 98	7.15E5
F2:748	HGLDM(+15.99)TK(+57.02)	86 82 98 96 51 54 62	3.37E6
F3:1301	LLSSN(+.98)LTASVNAC(+57.02)K	70 69 93 82 81 97 76 74 95 97 90 46 50 43	4.49E5
F2:1459	T(+57.02)N(+.98)VQANRK(+57.02)	66 88 98 95 97 44 56 62	4.46E7
F2:965	TQLWATSHC(+57.02)K(+57.02)	79 79 99 92 77 56 69 79 69 59	1.03E6
F1:870	KVFEEM(+15.99)E	90 93 84 66 67 40 91	4.53E6
F2:866	KKTAC(+57.02)C(+57.02)LAAK(+57.02)PK	90 88 78 74 72 70 80 93 85 62 38 79	2.66E7
F3:1061	Y(+57.02)NSNFNTQAE(+57.02)K(+57.02)	39 41 86 84 88 82 84 79 90 85 74	1.94E5
F1:2086	FFKAAC(+57.02)VD(+57.02)SKVC(+57.02)AAKM(+15.99)E	77 84 95 90 80 79 82 28 26 27 74 82 84 96 97 90 95	5.64E7
F1:2760	KVFRC(+57.02)E(+57.02)	91 95 97 57 50 63	5.85E6
F3:2198	L(+57.02)LTSSDLTASVNC(+57.02)AK	27 37 26 80 83 83 88 97 97 97 98 96 74 78 70	3.46E7
F3:1640	S(+57.02)E(+57.02)GSTN(+.98)YGLLQLNSR	32 35 66 85 88 89 98 75 92 99 97 99 68 56 52	1
F1:1210	G(+57.02)TLKNFLKRE	69 85 98 83 67 62 48 77 77 86	1.9E5
F1:2906	KVFRC(+57.02)E(+57.02)	93 95 87 60 52 65	1
F1:2569	KVFRC(+57.02)E(+57.02)	92 95 96 56 49 63	5.85E6
F2:1682	T(+57.02)DVQAWLRC(+57.02)PTK	66 92 98 85 93 95 96 66 52 60 55 45	5.94E8
F2:1779	SSVLLK(+57.02)QFGD(+57.02)SK(+57.02)	51 54 82 98 96 91 91 83 78 79 51 50	1
F2:723	HGLDM(+15.99)TK(+57.02)	85 82 98 96 50 52 61	1.95E5
F3:2367	T(+57.02)D(+57.02)GSTDYGLLQLNSR	40 43 59 86 86 89 97 73 91 99 98 99 68 54 46	1
F1:1108	S(+57.02)TN(+.98)LAAKKTE	63 86 88 99 99 98 55 57 45 62	1.11E6
F3:2594	L(+57.02)TLSSDLTASVNC(+57.02)AK	31 33 87 87 86 87 98 98 98 98 99 97 46 44 39	3.46E7
F1:2834	KVFRC(+57.02)E(+57.02)	92 95 97 56 48 62	5.85E6
F1:785	KVGFRC(+57.02)E(+57.02)	82 86 88 95 51 56 68	1.04E8
F3:2347	HGLDNYR	79 75 89 83 76 55 68	1.06E6
F1:2593	KVFRC(+57.02)E(+57.02)	92 95 97 55 48 62	5.85E6
F3:1551	HGLDNYR	77 73 90 85 77 54 69	1.55E5
F3:1573	G(+57.02)TDGSTN(+.98)YGLLQLNSR	27 29 48 61 82 87 90 97 90 97 99 98 99 96 54 46	1
F3:544	C(+57.02)ELAAGPK	55 81 97 97 94 39 55 82	2.68E7
F3:820	HGLDFSDR	78 78 98 95 57 57 86 50	1
F3:831	M(+15.99)SLDNYR	41 43 94 82 75 95 95	7.1E4
F2:1743	T(+57.02)LLSSDLTASVNAC(+57.02)K	29 39 40 97 90 89 99 99 99 99 99 97 48 52 49	4.98E7
F3:2103	STKHVSWGSGC(+57.02)AAAR	34 37 80 94 95 96 85 73 96 90 96 94 38 48 67	7.6E5
F2:1804	LVSDGDGMN(+.98)AE(+57.02)VAVDK	43 35 85 86 67 84 74 89 97 97 97 99 98 44 51 51	6.3E5
F1:1411	KVFRC(+57.02)E(+57.02)	93 95 96 55 48 61	1
F3:2360	T(+57.02)LLSSDLTASVNAC(+57.02)K	41 37 37 85 86 86 98 98 98 97 98 96 44 49 71	3.46E7
F2:1401	SLGNWVC(+57.02)AAK	45 59 89 92 49 51 81 90 96 96	7.08E5
F3:1724	QMTAVWANNAWVAWR	14 14 13 93 95 95 92 89 90 93 97 97 96 83 62	7.51E6
F1:1107	LAAAMKRHGLDKH(+57.02)MTE(+57.02)	85 91 95 98 98 89 83 94 65 86 91 49 38 37 57 39	2.88E6
F3:1815	EPM(+15.99)GMNAWVAWR	56 21 54 63 83 79 82 85 93 98 91 87	1.04E5
F3:2746	C(+57.02)ELAAAMK	41 70 97 96 92 76 62 61	9.72E4
F3:952	HGLDNYGYR	85 79 98 97 89 89 31 65 38	9.6E4
F3:1367	G(+57.02)PNWVAWR	40 33 40 95 96 97 98 97	6E5
F2:1800	T(+57.02)LLSSDLTASVNC(+57.02)AK	25 34 34 86 85 86 98 99 99 98 99 97 79 50 46	1
F2:1716	T(+57.02)DVQAWLLE(+57.02)TGK(+57.02)	69 93 98 88 94 97 96 62 52 55 35 52	5.94E8
F2:1896	T(+57.02)LLSSDLTASVNAC(+57.02)K	26 35 35 82 86 87 98 99 99 98 99 96 45 50 79	1
F1:791	S(+57.02)GFNTQATNRNTSD(+57.02)	33 21 79 95 97 93 94 89 90 91 80 81 52 46	3.04E5
F1:2434	KVFRC(+57.02)E(+57.02)	98 98 84 56 48 61	5.85E6
F2:1218	VFGGVC(+57.02)GK(+57.02)	90 92 85 55 73 76 52 70	2.99E6
F3:2601	C(+57.02)ELAASSR	45 74 96 93 87 62 74 62	9.26E4
F1:1402	LALVKFSPNEQNKHLGE	43 41 73 95 99 99 98 45 26 52 73 86 92 85 89 73 92	1.88E7
F1:635	HRQLTN(+.98)TTD	31 40 85 82 75 93 94 88 79	1
F2:1756	D(+57.02)NTSTDYGLLQLD(+57.02)K(+57.02)	37 28 28 82 88 90 89 73 91 99 98 99 59 79	1
F3:762	RYDNYR	30 40 93 91 95 96	3.83E5
F3:2332	T(+57.02)LLSSDLTASVNAC(+57.02)K	25 34 63 86 85 85 98 98 98 97 98 96 40 44 66	3.46E7
F2:2626	T(+57.02)LLSSDLTASVNC(+57.02)AK	25 34 35 87 85 86 98 98 98 97 92 88 78 56 52	1
F1:1087	LTGLTGK(+57.02)HVVD	49 44 81 97 90 33 52 78 95 98 97	1.8E6
F1:2641	KVFRC(+57.02)E(+57.02)	92 98 85 59 50 61	5.85E6
F1:869	N(+57.02)SFNTQATN(+.98)RNTN(+.98)GSTD	43 46 52 88 89 85 95 74 65 79 79 91 82 67 81 74 67	3.52E6
F2:1937	LVSDGDGMNAWVAN(+.98)VK	44 37 85 87 68 84 74 89 86 89 99 99 98 44 49 52	4.62E7
F2:2037	T(+57.02)N(+.98)VQANRK(+57.02)	61 82 97 95 97 57 48 55	1.96E6
F2:1654	T(+57.02)D(+57.02)VQAWLELQSK(+57.02)	78 84 98 95 97 75 75 60 56 63 55 50	5.4E6
F2:1982	T(+57.02)LLSSN(+.98)LTASVC(+57.02)QK(+57.02)	27 37 35 82 85 85 98 98 98 99 90 85 48 67	1
F1:1155	M(+15.99)TMVFGRC(+57.02)E	52 45 46 97 98 63 70 93 98	3.08E7
F3:1891	T(+57.02)LLSSDLTASVNAC(+57.02)K	27 37 37 86 86 86 98 98 98 97 98 96 44 48 72	1
F2:1953	T(+57.02)LLSSDLTASVNAC(+57.02)K	26 35 35 83 85 86 98 99 99 98 99 96 44 49 75	1
F3:2413	T(+57.02)LLSSDLTASVNC(+57.02)AK	25 34 34 82 82 82 97 97 97 96 97 74 74 74 55	3.46E7
F2:1165	VFGRC(+57.02)ELAAAMK	73 73 43 48 37 63 95 97 99 99 98 60	3.73E6
F3:2406	HGLDNYR	78 74 90 83 74 51 65	1.06E6
F2:933	KTAAAAC(+57.02)THK	86 92 98 99 91 31 33 49 80 74	9.38E5
F3:985	M(+15.99)AWC(+57.02)NDGR	46 49 88 87 77 94 67 80	5.54E6
F1:693	G(+57.02)SFNTQAWLE(+57.02)	39 45 97 96 98 94 97 50 65 55	3.48E6
F1:2787	KVFRC(+57.02)E(+57.02)	93 95 87 57 49 60	5.85E6
F2:1614	Y(+57.02)RYSLGNWVC(+57.02)AAK	27 21 25 88 93 69 79 92 95 95 90 93 90	1.1E6
F3:2465	T(+57.02)LLSSN(+.98)LTASVNC(+57.02)AK	26 35 34 81 82 90 97 97 97 97 98 96 79 49 41	3.46E7
F3:2170	M(+57.02)GQWVAWR	63 23 44 82 85 97 99 95	8.27E5
F3:1708	Y(+57.02)SLGNWVM(+15.99)M(+15.99)C(+57.02)K	63 87 92 76 82 85 85 45 55 75 61	3.58E6
F1:1601	SSLWAKPAE(+57.02)	57 59 96 96 96 93 31 57 73	4.39E6
F1:2664	KVFRC(+57.02)E(+57.02)	93 95 85 57 49 60	5.85E6
F2:1584	T(+57.02)N(+.98)VQANRK(+57.02)	65 84 97 94 97 40 51 55	8.68E5
F1:902	KVFRC(+57.02)E(+57.02)	92 94 85 56 49 61	1
F1:1191	KVFC(+57.02)RE(+57.02)	90 92 82 56 50 67	1
F2:1362	KPPHC(+57.02)ELAAAMK	61 55 46 56 40 66 95 96 99 99 97 63	3.73E6
F3:1755	KLVSDGDGMNAWVAWR	52 69 82 85 85 56 76 55 29 30 94 95 96 92 87 84	5.62E6
F3:2438	T(+57.02)LLSSDLTASVNC(+57.02)AK	27 37 38 82 84 85 98 97 97 97 98 96 43 46 70	3.46E7
F3:2305	T(+57.02)LLSSDLTASVNAC(+57.02)K	28 38 37 82 85 84 97 97 98 97 98 96 43 46 68	3.46E7
F1:2462	KVFRC(+57.02)E(+57.02)	90 94 95 54 45 59	5.85E6
F2:2394	KVFEWWK(+57.02)AAMK	91 92 82 70 43 40 54 71 96 94 68	1.52E7
F1:539	LAAAGKSKD	91 93 98 97 54 66 49 59 49	8.47E5
F1:3035	KVFRC(+57.02)E(+57.02)	90 94 95 52 45 59	1
F3:2592	HGLDNYR	79 73 90 83 65 52 67	1.06E6
F1:1460	SSNGTDVKAKTPE	51 56 78 92 96 96 67 68 90 82 71 33 66	1.88E7
F3:2514	L(+57.02)LTSSDLTASVNC(+57.02)AK	28 38 27 82 84 83 97 97 97 97 98 96 56 44 69	3.46E7
F1:1392	S(+57.02)SELAAAMKRHGLD	41 27 54 86 87 93 91 97 89 88 72 50 77 66	9.98E5
F3:1558	C(+57.02)PATDVQAWLR	26 24 32 79 94 95 90 94 96 90 80	2.88E7
F3:1074	T(+57.02)N(+.98)VQAAMLR	61 81 84 93 76 39 40 89 92	2.06E5
F3:2296	Y(+57.02)SLGNWVC(+57.02)AAK	61 86 91 79 85 86 82 66 46 50 68	4.04E6
F1:2979	KVFRC(+57.02)E(+57.02)	92 95 86 56 48 59	1
F1:810	NFNTQATNRNTDGSTD	21 24 70 79 91 97 95 75 71 90 89 75 57 77 80 68	1.97E6
F2:1858	T(+57.02)N(+.98)VQANRK(+57.02)	65 84 97 94 95 40 51 54	1.96E6
F3:2538	HGLDNYR	77 70 89 83 65 51 70	1.06E6
F1:1173	LASRLYAEE	74 68 29 24 73 93 95 98 98	9.86E4
F3:1530	WWC(+57.02)NDGR	79 85 82 68 74 45 72	7.77E5
F2:1782	L(+57.02)EYGFQNAPKKK	35 66 95 96 98 93 93 95 45 51 43 59	1
F1:586	AC(+57.02)KKLVSND(+57.02)	45 51 93 79 86 94 74 57 69	1.79E5
F2:1783	C(+57.02)(+57.02)AWTDYGLLQLD(+57.02)K(+57.02)	24 25 23 77 88 98 75 92 99 97 98 59 81	1
F2:1033	D(+57.02)AALYD(+57.02)APK	68 94 93 90 60 48 84 55 57	1.78E5
F1:2371	KVFC(+57.02)RE(+57.02)	98 98 85 49 41 60	5.85E6
F3:1526	L(+57.02)EDNLNVVE(+57.02)NEQFLSTK(+57.02)	28 56 31 90 95 79 86 96 48 57 95 89 92 94 70 63 54	1.29E7
F1:1027	C(+57.02)YEM(+15.99)NTQATNRNTD	28 30 54 46 87 92 85 97 96 80 68 77 82 86	3.94E5
F1:936	KVFRC(+57.02)E(+57.02)	91 94 85 55 48 59	1
F1:1420	N(+.98)DC(+57.02)RPAE(+57.02)	74 84 94 91 83 34 43	9.09E4
F2:1817	T(+57.02)N(+.98)VQAWLWRDK(+57.02)	65 85 95 73 81 80 80 56 46 61 68	1
F3:2083	Y(+57.02)SLGNWVMNK(+57.02)	62 85 92 74 81 84 85 52 55 48	4.04E6
F1:843	G(+57.02)SFNTQATN(+.98)RDVD	34 38 79 82 88 93 97 80 31 68 80 82 82	1.24E8
F1:2207	KVFC(+57.02)RE(+57.02)	90 92 82 62 41 62	1.38E6
F3:2116	Y(+57.02)SLGNWVMNK(+57.02)	65 86 91 76 82 84 81 51 54 46	4.04E6
F3:2489	T(+57.02)LLSSN(+.98)LTASVNAC(+57.02)K	25 34 33 83 84 82 97 97 97 97 98 96 39 44 67	3.46E7
F1:1509	VQAWLSQK(+57.02)LE	87 86 98 94 77 40 39 54 65 75	2.22E8
F3:2530	Y(+57.02)SLGNWVNMK(+57.02)	62 84 91 74 80 83 83 49 52 54	1
F3:2522	S(+57.02)E(+57.02)GSTN(+.98)YGLLQLNSR	28 31 59 82 85 86 97 71 90 98 97 98 40 45 65	1
F1:1307	SDLALMQVHK(+57.02)E(+57.02)	86 92 99 98 80 67 37 39 52 70 63	6E5
F3:1951	M(+57.02)NAWVAWR	52 31 31 93 95 94 92 82	8.27E5
F3:2091	T(+57.02)LLSSDLTASVNAC(+57.02)K	25 34 33 80 83 84 98 97 97 96 98 96 39 43 66	3.46E7
F2:1166	KMTSSDLAAAMK	61 41 68 62 38 39 94 95 99 99 97 62	1.57E6
F3:1237	WWC(+57.02)NDGR	72 73 72 62 70 62 88	4.34E5
F3:1717	Y(+57.02)SLGNWC(+57.02)MAAK	59 81 89 69 79 77 32 54 78 82 86	2.04E5
F3:1363	AWAWVAWR	44 40 73 81 81 82 87 80	7.12E8
F3:1550	Y(+57.02)SLGTTNVNC(+57.02)R	60 85 89 73 85 79 77 79 50 55 51	3.91E5
F3:2440	HGLDNYR	81 88 90 77 39 44 79	1.06E6
F3:2180	S(+57.02)E(+57.02)GSTN(+.98)YGLLQLNSR	32 34 31 54 82 85 97 73 91 98 97 98 89 56 50	1
F2:2761	W(+57.02)MNSDYGLLQLD(+57.02)K(+57.02)	28 28 69 70 85 86 67 89 99 97 97 49 61	1
F1:658	LTASVMRK(+57.02)E	93 95 91 89 82 35 29 54 71	1
F1:1115	LTNHKVVD	87 82 56 32 33 83 98 97	4.21E5
F3:2404	Y(+57.02)SLGNWVMNK(+57.02)	57 79 90 76 84 85 82 52 56 48	1
F1:963	S(+57.02)WN(+.98)TQATNRNTD	28 31 67 90 88 97 95 67 45 78 82 85	6.48E5
F1:989	NKVFGRC(+57.02)E	67 73 97 84 30 39 87 93	1.35E6
F1:2688	KVFRC(+57.02)E(+57.02)	91 94 85 54 45 56	5.85E6
F2:2434	T(+57.02)LLSSDLTASVNC(+57.02)AK	27 37 35 81 85 86 98 98 97 97 92 87 49 52 44	1
F2:2088	T(+57.02)N(+.98)VQANRK(+57.02)	60 79 97 94 96 39 50 54	1.96E6
F3:2240	M(+57.02)ANWVAWR	51 31 59 77 79 94 91 85	8.27E5
F1:967	KVFRC(+57.02)E(+57.02)	97 98 80 51 43 56	1
F1:1131	KVFE(+57.02)C(+57.02)RKVFGRC(+57.02)E	85 86 71 33 57 51 94 98 95 54 61 57 75	3.94E6
F1:601	LAAALAPAAE	84 88 97 97 88 79 23 45 45 62	1.4E6
F2:1774	T(+57.02)DVQAWLELSQK(+57.02)	62 86 97 72 83 93 94 61 57 50 51 41	5.94E8
F3:1317	ESGTSYPDVLK	76 52 34 92 96 93 27 39 79 93 94	7.47E5
F2:986	C(+57.02)(+57.02)ERLAAK	40 52 21 95 97 95 94	2.46E4
F1:1448	G(+57.02)RSWWC(+57.02)ND	27 21 57 85 96 98 89 90	2.27E6
F1:506	LAAALPRND	89 92 98 98 96 32 31 55 44	4.91E5
F1:1167	VTTTGGNSGSPVFNEKNE	25 29 48 49 48 54 80 88 73 85 69 88 97 92 97 79 79 88	3.7E7
F3:550	T(+57.02)ASLNSR	82 95 95 95 48 34 44	8.27E5
F1:2164	KVFRC(+57.02)E(+57.02)	90 93 82 54 45 59	1.38E6
F3:1469	Q(-17.03)GWC(+57.02)NAWVAWR	31 16 25 49 93 95 95 96 98 92 85	2.15E6
F3:813	HGLC(+57.02)VN(+.98)R	82 76 85 67 57 51 71	1.14E5
F2:1904	T(+57.02)N(+.98)VQANRK(+57.02)	62 70 93 91 93 45 50 57	1.96E6
F3:702	RHLD(+57.02)NYR	71 71 40 29 87 95 98	5.64E5
F2:924	KTAAALDSD(+57.02)REK	82 86 85 88 97 96 44 27 71 38 75 55	3.86E5
F3:2118	L(+57.02)TLSSDLTASVQC(+57.02)K(+57.02)	27 30 85 85 82 83 88 97 97 98 86 37 43 46	3.46E7
F3:2643	Y(+57.02)SLGNWVNMK(+57.02)	61 82 91 74 80 83 84 49 52 45	1
F3:2027	Y(+57.02)SLGNWVC(+57.02)AAK	62 86 92 76 83 85 81 32 50 51 72	4.04E6
F3:1799	T(+57.02)LLSSDLTASVNAC(+57.02)K	26 35 34 82 84 84 97 97 97 97 98 96 40 45 39	1
F1:552	AGVVATPK(+57.02)HE	66 67 89 82 81 94 39 61 50 70	9.65E5
F1:1883	T(+57.02)DVQAWLVAVFPE	62 86 97 75 88 96 96 55 37 52 51 41 75	1.86E7
F2:1622	C(+57.02)(+57.02)WATDYGLLQLD(+57.02)K(+57.02)	22 23 21 73 85 97 70 90 99 97 99 52 83	1
F2:1969	T(+57.02)N(+.98)VQANRK(+57.02)	57 82 97 93 96 38 46 50	1.96E6
F3:1575	HRPEYAVSVLLR	26 17 14 44 88 90 93 94 96 98 96 87	4.3E5
F3:2154	Y(+57.02)SLGNWVNMK(+57.02)	61 84 91 75 81 83 79 48 51 44	4.04E6
F2:2405	T(+57.02)LLSSDLTASVC(+57.02)QK(+57.02)	24 33 33 84 82 82 97 98 98 99 97 38 45 68	1
F1:2075	HGLNYASWFSLGNWVC(+57.02)AAKFE	85 61 76 34 32 45 48 29 56 63 69 70 80 80 80 95 96 97 97 95 77	4.21E8
F3:2668	Y(+57.02)SLGNWVAAC(+57.02)K	60 85 91 72 79 77 76 50 41 71 65	1
F2:1917	T(+57.02)DVQAWLRSVDK(+57.02)	63 86 97 75 83 82 86 60 52 52 54 44	1
F3:2605	A(+57.02)SDGSTN(+.98)YGLLQLNSR	24 26 44 60 82 85 86 96 68 89 99 97 98 75 49 40	1
F1:1137	M(+15.99)TMGVFGRC(+57.02)E	44 32 33 69 95 98 59 79 93 97	1.63E6
F3:2655	C(+57.02)(+57.02)WATDYGLLQLD(+57.02)K(+57.02)	28 29 28 78 84 96 66 87 98 96 98 51 69	1
F2:1300	VFNASTELAAAMK	88 87 61 34 33 62 86 96 93 85 82 65 34	1.93E8
F2:2358	T(+57.02)N(+.98)VQANRK(+57.02)	63 81 84 93 95 39 49 52	1
F3:2732	T(+57.02)D(+57.02)GSTDYGLLQLNSR	44 46 15 30 80 87 97 71 90 98 97 98 67 52 73	1
F3:806	EAASQAPR	88 81 96 94 65 66 37 29	1.4E4
F3:2446	S(+57.02)E(+57.02)GSTN(+.98)YGLLQLNSR	31 33 27 48 80 83 97 90 97 98 97 98 67 54 46	1
F1:922	K(+57.02)VFGYDM(+15.99)D(+57.02)	93 98 98 61 49 46 60 49	1.06E6
F1:2406	KVFRC(+57.02)E(+57.02)	90 92 82 52 44 55	5.85E6
F1:993	D(+57.02)DE(+57.02)AHNAQHGTE	28 31 54 78 82 90 76 68 82 68 85 92	2.62E5
F2:1746	T(+57.02)DVQAWLC(+57.02)RPTK	61 86 96 70 82 81 94 62 39 40 59 66	5.94E8
F2:2170	T(+57.02)LLSSDLTASVNAC(+57.02)K	25 34 34 80 84 85 98 98 98 97 92 85 41 46 41	1
F1:3004	KVFRC(+57.02)E(+57.02)	90 93 82 51 43 56	1
F2:1193	KVFKD(+57.02)SDLAAAMK	81 83 65 46 26 27 28 96 97 100 99 97 56	4.89E7
F1:2503	KVFRC(+57.02)E(+57.02)	90 93 81 52 44 55	5.85E6
F3:2758	C(+57.02)(+57.02)WATDYGLLQLD(+57.02)K(+57.02)	28 29 28 78 83 95 66 87 98 96 98 50 66	1
F3:2720	S(+57.02)YLGNWVC(+57.02)AAK	35 40 88 72 82 84 84 77 59 62 78	1
F3:1779	R(+57.02)FAVWANMGD(+57.02)DAPLK	49 73 96 98 98 97 95 91 55 67 61 41 32 54 31	9.5E6
F3:2071	C(+57.02)(+57.02)WATDYGLLQLD(+57.02)K(+57.02)	29 30 28 77 84 96 66 88 98 96 97 49 63	1
F1:2810	KVFGC(+57.02)RE	93 95 97 34 48 39 79	5.85E6
F2:2036	T(+57.02)LLSSDLTASVNAC(+57.02)K	26 34 35 86 84 85 98 98 98 88 92 87 41 45 40	1
F2:2353	L(+57.02)LTSSDLTASVNC(+57.02)AK	27 35 25 82 85 85 97 98 98 88 92 85 69 39 33	1
F1:1469	D(+57.02)LALVKFSNEPQNKH(+57.02)LE(+57.02)	48 87 98 100 99 88 82 93 18 41 12 39 62 67 60 90 91	5.53E6
F3:1101	F(+57.02)ANGN(+.98)VDNR	86 95 40 24 85 89 80 57 65	2.49E5
F2:2183	KVFEDK(+57.02)EKAAMK	89 89 69 63 45 43 57 45 83 89 92 63	1.52E7
F1:437	R(+57.02)THVFE	88 95 55 54 45 77	2.23E4
F1:1023	LAAAMKRHGLPHQE(+57.02)	88 91 98 98 96 76 62 75 45 79 33 40 43 43	1.3E6
F3:662	HGLDYNR	75 69 97 90 62 39 50	5.32E8
F3:612	C(+57.02)ELAAGPK	48 77 96 95 90 24 46 76	5.31E5
F2:934	TAAALQQWC(+57.02)K	82 90 98 97 92 31 32 48 49 72	1.01E6
F2:2575	T(+57.02)LLSSDLTASVNAC(+57.02)K	26 35 34 82 85 86 98 98 98 97 92 84 39 43 35	1
F2:2008	T(+57.02)LLSSDLTASVNAC(+57.02)K	24 33 33 81 85 83 89 98 98 85 90 83 39 44 69	1
F3:1245	HLVDEHTLTLK	72 89 95 94 97 25 28 40 74 89 55	6.14E4
F3:864	HGLC(+57.02)E(+57.02)K(+57.02)	76 69 95 63 41 67	5.12E5
F2:1036	TAAALNDC(+57.02)RK(+57.02)	83 92 99 98 96 41 37 50 45 48	1.89E5
F3:1703	W(+57.02)C(+57.02)ATDYGLLQLD(+57.02)K(+57.02)	26 28 26 76 84 96 63 86 98 96 98 48 67	1
F1:598	KVYRC(+57.02)E(+57.02)	85 89 78 50 44 65	1.1E4
F1:978	SKGKLGTYLKGE	30 33 79 74 76 71 89 63 86 77 57 85	4.09E6
F3:2017	S(+57.02)E(+57.02)GSTN(+.98)YGLLQLNSR	31 32 15 29 81 85 96 67 88 98 97 98 91 63 56	1
F1:837	N(+57.02)SFNTQATNRNTDGSSE	23 48 71 90 95 90 97 80 68 68 71 86 73 55 66 33 49	4.94E7
F3:790	DVGSLNSR	43 41 82 95 96 65 67 59	5.12E5
F2:2288	KVFMLH(+57.02)TFAAMK	90 91 79 34 45 38 54 59 82 90 93 63	1.52E7
F3:2260	V(+57.02)EVVSLAYQVR	26 54 66 90 60 37 67 92 92 85 83	6.51E5
F3:2237	Y(+57.02)SLGNWVMNK(+57.02)	52 74 89 73 79 83 83 50 52 46	4.04E6
F2:1284	KVFESD(+57.02)VAKAAMK	86 87 60 57 30 55 61 72 51 82 95 92 56	2.24E8
F2:1342	P(+57.02)KLVVSTQEVK	27 35 86 90 97 92 86 77 66 43 50	6.18E6
F3:2005	T(+57.02)LLSSDLTASVNAC(+57.02)K	24 33 33 82 82 83 97 97 97 96 90 82 39 38 52	1
F2:2315	KVFH(+57.02)H(+57.02)NALAAMK	97 97 73 41 39 34 49 60 81 88 92 66	1.52E7
F3:2229	K(+57.02)LN(+.98)GDGMDAWVAWR	23 32 73 59 78 62 78 77 77 98 97 90 60 51	1
F3:933	M(+15.99)TMVFGR	33 37 51 71 96 91 97	2.11E5
F2:2547	T(+57.02)LLSSDLTASVNAC(+57.02)K	24 33 33 81 84 85 98 98 97 85 90 85 41 45 41	1
F3:1673	FQSNFDTQATNR	30 31 81 79 83 81 79 77 90 88 52 45	1
F1:1120	KVFRC(+57.02)E(+57.02)	89 92 80 50 43 55	1
F2:1844	T(+57.02)DVQAWLAVTE(+57.02)K(+57.02)	62 85 96 60 65 93 94 55 46 63 50 46	1
F3:2349	Y(+57.02)SLGNWVMNK(+57.02)	52 79 87 74 80 83 80 49 51 43	1
F2:2120	T(+57.02)N(+.98)VQANRK(+57.02)	59 79 83 93 95 37 48 51	1
F2:1770	T(+57.02)LLSSDLTASVC(+57.02)QK(+57.02)	25 34 33 79 82 83 97 98 98 91 88 38 44 62	4.98E7
F3:1463	T(+57.02)LLSSDLTASVNAC(+57.02)K	22 30 30 80 81 82 97 97 97 96 97 81 34 38 57	2.48E8
F2:1331	VFNAMWLAAAMK	86 86 65 63 34 31 92 93 85 81 65 34	1.93E8
F2:856	KKTAAALDN(+.98)SWK	83 90 89 97 97 66 70 31 40 40 43 69	1.74E5
F2:2192	T(+57.02)N(+.98)VQANRK(+57.02)	60 78 81 93 95 38 48 50	1
F3:2618	Y(+57.02)SLGNWVGMNK	63 85 92 74 83 84 81 23 45 48 69	1
F2:2740	T(+57.02)LLSSDLTASVNAC(+57.02)K	25 34 33 81 85 86 98 92 91 97 91 82 39 44 38	1
F3:779	C(+57.02)ELAANMK	75 91 97 61 49 35 56 79	1.23E7
F3:2019	HGLDYNR	79 73 97 91 37 41 55	1
F3:1259	S(+57.02)EVQAMALR	56 62 78 77 72 51 52 90 68	3.32E5
F3:1067	LVSDGDDMHK	90 86 94 89 41 65 57 54 55 44	3.16E5
F3:1601	SLGNWVC(+57.02)AAK	35 46 79 89 44 45 75 83 90 88	1.96E6
F2:2648	KVFPFH(+57.02)TFAAMK	88 90 79 28 37 54 54 57 82 87 91 63	1
F3:2339	C(+57.02)(+57.02)WATDYGLLQLD(+57.02)K(+57.02)	25 26 25 77 83 95 63 86 98 96 97 44 62	1
F2:1254	KVFC(+57.02)E(+57.02)RLAAAMK	76 75 56 25 26 18 93 96 99 98 95 54	4.89E7
F1:1398	LALVKFSPNEQNKHLGE	80 90 99 98 96 95 91 14 18 87 35 29 28 54 93 54 85	3.38E7
F3:2755	LVN(+.98)SGDGMNAWVAWR	35 27 24 25 55 78 63 81 79 82 92 98 98 90 84	1
F2:2494	KVFC(+57.02)FFFVKMK	90 90 73 41 43 41 39 66 83 94 79	1.52E7
F3:2697	T(+57.02)LLSSDLTASVNAC(+57.02)K	24 33 32 79 83 83 97 97 97 96 90 83 38 41 35	1
F3:2206	TNDGSTN(+.98)YGLLQLNSR	28 30 57 32 52 81 84 96 72 90 99 97 98 65 51 44	1
F1:1473	VQAWLSLQK(+57.02)E	82 85 97 74 68 39 48 52 54 73	2.22E8
F3:666	EC(+57.02)LAAAFQR	76 67 96 90 86 75 32 49 34	6.34E4
F3:1609	YNSLGNWVMNK(+57.02)	49 73 82 87 71 79 82 80 45 49 40	5.19E6
F3:2630	C(+57.02)(+57.02)WATDYGLLQLD(+57.02)K(+57.02)	26 28 26 78 82 84 62 86 98 96 97 48 63	1
F1:873	KVC(+57.02)VVAE	98 97 41 27 30 82 95	2.98E6
F3:1160	SMWC(+57.02)NDGR	38 39 77 85 75 92 57 73	6.05E5
F3:2036	T(+57.02)LLSSDLTASVNAC(+57.02)K	24 33 32 79 82 82 97 97 97 96 97 81 35 39 31	1
F3:1182	T(+57.02)N(+.98)VQAAMLR	48 34 69 90 90 50 55 90 75	1.1E5
F2:1425	KC(+57.02)KAKMHNRC(+57.02)K	79 60 39 39 70 60 59 82 76 85 85	2.76E6
F2:1646	T(+57.02)LLSSN(+.98)LTASVNC(+57.02)AK	27 37 35 82 85 85 98 98 98 96 86 37 39 40 59	4.98E7
F1:1474	D(+57.02)LALVKFSPNEKQNHLE(+57.02)	44 80 95 99 96 55 51 89 21 24 67 59 57 54 66 91 85	6.5E7
F3:2278	L(+57.02)TLSSDLTASVNAC(+57.02)K	35 24 32 79 81 81 96 97 97 96 98 82 35 39 31	3.46E7
F3:2151	W(+57.02)C(+57.02)ATDYGLLQLD(+57.02)K(+57.02)	24 26 25 76 81 95 63 86 98 96 97 43 60	1
F2:873	EVTASVC(+57.02)QK(+57.02)	62 37 78 95 83 79 63 49 52	9.62E4
F3:1862	T(+57.02)LLSSDLTASVNAC(+57.02)K	23 32 32 82 82 82 97 97 96 85 90 94 37 40 33	1
F2:2247	T(+57.02)LLSSDLTASVC(+57.02)QK(+57.02)	23 32 31 77 82 85 97 98 97 89 85 35 41 59	1
F3:2043	C(+57.02)(+57.02)WATDYGLLQLD(+57.02)K(+57.02)	23 24 22 71 82 95 62 85 97 96 98 48 65	1
F3:2509	HGLDYNR	79 73 97 89 35 40 54	1.06E6
F3:1976	T(+57.02)LLSSDLTASVNAC(+57.02)K	24 33 32 79 82 82 86 96 96 83 90 95 38 43 37	1
F3:1058	EM(+15.99)M(+15.99)MAAAMK	49 25 29 59 90 92 85 86 85	4.52E6
F3:908	L(+57.02)SAASLNSR	60 80 97 95 35 46 67 65 51	3.98E4
F2:1820	KVFEWWK(+57.02)AAMK	86 88 71 60 33 32 49 61 95 91 61	1
F2:837	KTAAAPLMQQM(+15.99)VK	83 79 91 91 86 26 41 31 50 48 74 83 78	2.66E7
F3:658	G(+57.02)FTQATNR	43 48 95 86 91 62 59 45	9.98E5
F2:2067	GVEVVSLAYPTK(+57.02)	12 25 51 96 97 94 86 85 96 68 44 40	1.36E6
F3:1685	LPC(+57.02)SALLSSDLTASVE(+57.02)MR	62 22 28 51 57 97 98 89 81 80 96 97 96 68 61 33 38 38	1.47E6
F3:1700	M(+57.02)SRVWE(+57.02)DAWVAWR	26 18 12 86 87 81 71 68 87 92 90 76 65	9.52E5
F3:1825	YPLLPEC(+57.02)YLLGK(+57.02)	75 69 96 96 33 65 38 38 96 95 41 49	9.84E4
F2:2162	T(+57.02)DVQAWLRPGM(+15.99)K(+57.02)	60 85 96 85 87 93 68 46 41 34 54 43	1
F3:2393	C(+57.02)(+57.02)WATDYGLLQLD(+57.02)K(+57.02)	24 26 23 71 82 95 61 85 97 95 97 44 56	1
F2:2599	L(+57.02)TLSSDLTASVC(+57.02)QK(+57.02)	23 25 30 79 79 79 95 97 97 90 86 35 41 60	1
F2:1505	T(+57.02)LLSSDLTASVNAC(+57.02)K	23 32 31 79 82 83 97 98 97 83 89 67 35 35 52	4.98E7
F2:1225	KGYAALEEAAAMKK	43 14 26 88 90 85 46 50 60 94 95 92 86 49	4.89E7
F2:1192	KVFC(+57.02)E(+57.02)RALAAMK	91 90 68 34 32 23 54 67 80 89 95 63	2.24E8
F2:1556	C(+57.02)(+57.02)NSGTDYGLLQLNDK	26 28 25 14 79 84 86 70 90 99 97 99 83 52 52	8.73E7
F3:2429	Y(+57.02)SLGNWVMNGK	54 75 89 75 82 84 83 32 50 30 66	1
F1:839	HGLGSKM(+15.99)E	85 78 96 31 49 41 61 82	1.28E6
F1:1432	R(+57.02)RNFLKQNLE	27 18 73 73 81 77 70 63 77 95	6.95E7
F1:910	D(+57.02)SLTASVVMK(+57.02)E(+57.02)	33 34 96 98 96 85 80 28 46 63 60	5.65E5
F3:1531	C(+57.02)ELAAAMK	40 69 96 83 72 34 51 77	6.26E5
F1:899	DSLTASVK(+57.02)TLSD	37 35 84 98 98 96 77 28 71 79 46 38	8.86E6
F3:1905	LVSDD(+57.02)M(+15.99)HAWVAWR	44 37 69 69 23 24 52 69 96 98 97 90 84	5.14E6
F2:2457	T(+57.02)N(+.98)VQANRK(+57.02)	60 81 96 76 80 34 45 49	1
F3:1919	T(+57.02)LLSSDLTASVNAC(+57.02)K	21 30 30 77 80 80 96 96 96 95 89 82 35 39 34	1
F1:2123	M(+15.99)FKAAC(+57.02)VWNGVPVHKC(+57.02)D	72 84 98 98 95 94 95 85 50 27 29 30 41 39 73 48 55	5.64E7
F2:1806	KLVSDGDGMNAE(+57.02)VAN(+.98)VK	66 79 86 86 85 63 80 37 28 37 88 90 95 82 38 39 32	2.89E6
F3:1909	Y(+57.02)SLGNWVAC(+57.02)AK	59 82 88 70 80 81 80 28 44 44 62	4.04E6
F2:1635	VM(+15.99)C(+57.02)GYELAAAMK	46 52 26 15 27 94 89 95 99 98 90 54	5.75E5
F2:2062	T(+57.02)LLSSDLTASVNAC(+57.02)K	22 31 30 78 79 80 97 98 98 97 90 81 34 38 30	1
F3:1452	LVSDD(+57.02)NNPE(+57.02)VAWR	89 82 89 88 52 31 27 18 77 92 77 69 57	5.7E6
F2:1836	K(+57.02)LDGDGMNAE(+57.02)VAN(+.98)VK	23 32 72 60 77 63 84 92 94 93 98 83 34 38 32	3.93E7
F2:2075	KVFLMH(+57.02)TFAAMK	91 92 79 40 32 50 34 33 79 88 95 68	1.52E7
F2:2596	KVFC(+57.02)E(+57.02)RLAAAMK	90 90 71 38 37 25 51 44 82 96 94 66	1
F1:874	KGVFEEM(+15.99)E	52 38 95 92 56 56 44 86	2.64E5
F3:2209	Y(+57.02)SLGNWVC(+57.02)AAK	50 73 88 71 80 80 79 30 48 48 67	4.04E6
F3:1658	LGEYGFQNALLVRYKTR	60 43 86 95 54 71 91 92 94 95 76 49 37 46 44 31 43	4.05E6
F1:1038	SN(+.98)LTASVNMLD	30 32 74 97 96 70 68 82 45 60 60	1.05E7
F2:1395	VFNAWMLAAAMK	79 79 59 61 61 60 91 89 72 51 46 30	1.93E8
F2:1361	VFNAMWLAAAMK	79 79 57 54 29 27 90 90 80 77 60 57	1.93E8
F3:2567	T(+57.02)LLSSDLTASVNAC(+57.02)K	24 33 32 78 81 81 96 96 96 81 88 66 33 33 54	3.46E7
F3:1743	T(+57.02)LLSSDLTASVNAC(+57.02)K	21 30 29 90 71 72 95 96 96 95 97 91 30 33 25	2.48E8
F2:1484	KLVSDGDGMNAWVKMD(+57.02)VTPDK	51 91 96 97 95 85 95 92 98 95 96 68 60 22 20 34 19 19 13 26 90	3.49E7
F3:2579	A(+57.02)SDGSTN(+.98)YGLLQLNSR	25 26 44 14 28 79 83 96 68 89 99 96 98 88 56 50	1
F3:2340	M(+57.02)GQWVAWR	49 18 38 93 95 94 73 60	1
F2:1657	LGEYGFQNALLLPLTH(+57.02)K(+57.02)	68 50 96 93 61 75 88 90 95 97 86 44 20 35 26 28 48	3.92E6
F2:2730	KVFDEK(+57.02)EKAAMK	86 87 74 32 57 26 60 34 77 89 94 60	1
F3:1314	C(+57.02)KTD(+57.02)VQAWLR	21 23 39 39 67 86 93 95 94 89	2.93E7
F2:1169	YK(+57.02)AALE(+57.02)E(+57.02)RAGMK	30 32 94 96 95 25 25 54 92 88 90 56	5.92E5
F2:1415	KVFWE(+57.02)WKAAMK	90 89 67 37 39 34 44 69 87 92 62	1
F3:2551	C(+57.02)(+57.02)WATN(+.98)YGLLQLNDK	26 27 25 75 80 95 63 86 98 96 98 54 41 40	1
F2:2443	KVFMLH(+57.02)TFAAMK	88 90 79 32 52 33 34 35 77 95 91 63	1.52E7
F3:1865	C(+57.02)(+57.02)WATDYGLLQLD(+57.02)K(+57.02)	25 26 25 75 79 82 60 84 97 95 88 44 56	1
F2:2101	KVFH(+57.02)NH(+57.02)LAAAMK	91 92 75 33 33 30 46 38 82 95 93 62	1.52E7
F2:1852	KVFWE(+57.02)WKAAMK	85 86 76 37 37 33 39 69 95 90 61	1
F3:2213	HGLDNYR	80 74 89 74 37 41 54	1
F1:892	WTC(+57.02)NFNTQATNNRTDSTD(+57.02)	49 51 45 46 92 77 82 91 96 84 70 62 56 69 73 39 39 33	2.01E6
F2:1349	KVFQTEEAKAAMK	86 89 79 31 31 57 54 27 43 88 97 95 57	1
F2:1941	KVFH(+57.02)NH(+57.02)LAAAMK	90 90 70 35 34 30 48 39 83 95 94 61	1
F2:2049	KVFTQFYFAAMK	89 90 72 34 34 33 33 59 82 88 93 61	1.52E7
F2:949	KVFC(+57.02)E(+57.02)RLAAAM(+15.99)K	82 82 62 30 29 20 67 63 76 90 87 81	1.03E6
F2:1199	V(+57.02)FE(+57.02)RC(+57.02)LAAAMKK	62 74 24 18 55 93 96 93 91 80 57 25	1.19E6
F2:1639	VFNH(+57.02)H(+57.02)LAAAMK	81 82 65 38 37 86 86 84 59 54 34	8.18E5
F3:1794	W(+57.02)C(+57.02)ATN(+.98)YGLLQLNSR	24 26 23 72 79 95 62 86 98 95 97 60 45 35	1
F2:1818	LC(+57.02)LMAWPRNWK(+57.02)	81 83 85 79 79 57 25 26 76 54 57	1
F3:1946	H(+57.02)DM(+15.99)AWVAWR	22 27 22 62 93 93 92 88 78	5.54E4
F3:1346	C(+57.02)KE(+57.02)SVQAWLR	21 23 18 29 82 89 95 96 97 91	2.93E7
F1:863	KVFFC(+57.02)E(+57.02)	54 60 94 59 48 69	2.18E6
F1:1450	G(+57.02)KLKM(+15.99)LKAHE	41 44 56 86 88 92 82 50 45 54	6.6E5
F3:637	C(+57.02)ELAAGPK	41 72 93 90 83 19 40 71	5.31E5
F2:1029	KVFEPE(+57.02)K(+57.02)	79 85 82 89 25 35 52	2.99E4
F3:2589	Y(+57.02)SLGNWVAAC(+57.02)K	51 73 87 72 81 82 79 28 43 43 65	1
F1:891	KVFFC(+57.02)E(+57.02)	52 59 94 54 51 72	2.18E6
F3:1484	LVSDSSHDAWVAWR	88 80 92 88 34 29 26 31 46 94 92 74 65 54	5.7E6
F2:1920	YAVSVLRALLEK	75 82 96 93 63 52 20 26 54 57 84 63	1.43E6
F3:1027	G(+57.02)FASN(+.98)FNTQATNR	25 25 24 80 82 84 91 79 74 97 83 45 40	4.75E6
F2:1983	T(+57.02)FK(+57.02)LEPAWAAMK	30 33 63 96 89 21 29 67 97 97 88 55	4.12E5
F1:923	KVFYD(+57.02)M(+15.99)D(+57.02)	93 95 96 35 39 39 48	1.5E7
F2:1892	LC(+57.02)LMAWPRNWK(+57.02)	79 82 87 80 79 57 26 26 77 54 52	1
F2:2128	KVFD(+57.02)DSLAKAAMK	87 89 73 30 32 30 69 34 45 88 97 93 59	1.52E7
F1:1596	VQAWLKDK(+57.02)VD	82 82 97 76 82 35 35 51 51 43	2.22E8
F2:961	LWATHSC(+57.02)K(+57.02)	76 72 96 71 39 39 61 52	1.73E4
F3:2421	S(+57.02)E(+57.02)GSTN(+.98)YGLLQLNSR	27 29 13 27 79 82 96 67 88 98 96 98 62 49 41	1
F2:2218	T(+57.02)N(+.98)VQANRK(+57.02)	59 78 81 92 76 34 44 45	1
F3:2298	R(+57.02)C(+57.02)E(+57.02)VAWR	49 63 65 75 92 50 50	1
F3:2273	HGLDNYR	78 75 88 74 35 40 54	1.06E6
F2:1997	KVFDWWAKAAMK	86 89 92 33 33 37 35 43 81 85 91 57	1
F3:2670	T(+57.02)LLSSDLTASVNAC(+57.02)K	22 31 30 79 80 79 86 96 95 79 86 63 34 34 55	1
F3:2269	M(+57.02)NAWVAWR	49 32 32 74 95 94 73 57	8.27E5
F3:1672	S(+57.02)E(+57.02)GSTN(+.98)YGLLQLNSR	23 25 11 23 76 82 96 65 86 98 96 97 60 46 66	1
F3:2678	S(+57.02)E(+57.02)GSTN(+.98)YGLLQLNSR	27 29 14 29 78 82 96 66 88 98 96 97 62 48 40	1
F3:1032	LVSDM(+15.99)YSER	89 84 93 90 34 32 32 76 39	2.94E5
F2:900	L(+57.02)LSAASLNDK	44 59 96 89 80 31 41 76 65 51	3.1E5
F3:1088	Q(-17.03)YEAAAMK	32 33 57 69 79 71 82 80	2.32E5
F3:1319	TPE(+57.02)C(+57.02)NDGR	50 40 88 92 59 66 48 62	1.39E6
F2:2419	KVFNEC(+57.02)VLAAAMK	88 89 68 35 61 34 30 56 49 76 82 91 61	1.52E7
F3:828	HGLDNGMK(+57.02)	75 70 88 81 69 20 54 49	1.06E4
F2:1489	Y(+57.02)AALVEC(+57.02)VDK	82 93 92 88 44 70 40 41 46 35	1.13E7
F3:1084	Q(-17.03)C(+57.02)NAAASSK	31 38 34 74 85 93 54 69 89	1.43E6
F2:2091	T(+57.02)LLSSDLTASVNAC(+57.02)K	23 32 32 84 83 82 88 98 98 96 88 35 38 38 31	1
F1:1510	D(+57.02)LALVFKSPNEQKNHLE(+57.02)	49 84 97 99 95 35 34 86 21 23 66 37 33 56 66 96 93	6.5E7
F1:1525	N(+57.02)VRFNLKQNLE	22 29 67 45 46 89 85 54 72 85 97	5.92E6
F2:1090	KVFE(+57.02)PM(+15.99)K(+57.02)	87 90 82 60 29 39 52	6.69E4
F2:2431	T(+57.02)N(+.98)VQANRK(+57.02)	60 79 81 76 80 34 45 49	1
F2:2518	L(+57.02)LTSSN(+.98)LTASVANC(+57.02)K	26 34 24 79 82 81 89 98 97 96 84 31 34 34 55	1
F3:1092	LSSN(+.98)LTASVNAC(+57.02)K	56 52 74 80 96 95 32 33 90 75 44 48 40	1.99E6
F2:1883	KVFH(+57.02)H(+57.02)NLAAAMK	90 90 68 34 33 29 44 35 82 95 93 61	1
F2:2580	T(+57.02)N(+.98)VQANRK(+57.02)	56 76 82 75 81 35 46 49	1
F2:2042	LD(+57.02)VVSLAYPTK(+57.02)	33 26 70 96 79 84 82 92 38 48 43	1.36E6
F1:1250	G(+57.02)YPNN(+.98)FTAE	34 40 86 28 28 91 75 88 95	8.19E5
F1:554	VVKAPTH(+57.02)E(+57.02)	73 90 95 60 29 40 57 57	5.79E5
F1:1656	V(+57.02)ASRWWC(+57.02)ND	28 29 31 25 85 95 97 86 89	3.48E7
F3:2599	N(+57.02)AMWVAWR	28 30 28 72 79 94 92 79	4.32E4
F3:2657	HGLDYNR	78 72 88 72 34 39 54	1.06E6
F2:2461	T(+57.02)LLSSDLTASVNC(+57.02)AK	22 31 31 78 80 80 86 97 97 96 92 51 34 34 26	1
F2:932	KTAAALVN(+.98)PMC(+57.02)K	82 90 97 98 97 88 21 21 23 33 38 61	1.62E6
F2:1212	R(+57.02)EC(+57.02)LAAAMKK	41 38 17 91 96 97 69 77 69 29	6.2E5
F1:1135	KVFDQC(+57.02)VKVFGRC(+57.02)E	81 82 57 32 30 30 62 71 79 86 52 59 79 72	1.54E6
F3:1804	Y(+57.02)SLGNWC(+57.02)C(+57.02)SSK	61 85 90 73 79 79 38 34 43 43 60	1.33E5
F2:2572	KVFH(+57.02)NH(+57.02)LAAAMK	88 89 74 33 33 30 45 35 81 86 93 61	1.52E7
F3:1414	LVSDSSHNAWVAWR	86 79 90 67 33 31 28 51 55 80 76 73 65 56	2.53E5
F1:1118	D(+57.02)YMK(+57.02)LTYLKE(+57.02)	23 25 23 26 92 85 82 91 84 92	2.43E5
F1:1484	D(+57.02)ALLVKFSPE(+57.02)GQNKHLGE	40 23 33 77 93 95 95 96 27 31 17 81 85 88 48 54 55 84	2.77E7
F3:1235	C(+57.02)C(+57.02)LPASWK	82 86 96 30 38 67 54 45	3.12E4
F2:2155	KVFHLSSDFAAMK	86 89 70 32 40 34 31 57 57 77 86 90 57	1.52E7
F3:1574	KLVSDGNAC(+57.02)NAWVAWR	26 38 65 71 70 11 20 34 35 80 95 95 96 90 85 82	4.85E5
F1:576	VVKPATTYYD(+57.02)	68 78 95 31 34 79 80 48 52 56	1.48E5
F3:2418	R(+57.02)SDDLMNAWVAE(+57.02)R	41 24 25 75 79 73 71 76 78 86 82 41 52	1
F3:2142	M(+57.02)NAWVAWR	50 31 31 76 79 93 74 61	8.27E5
F1:1462	SSLNC(+57.02)VQALRE(+57.02)	46 48 87 41 43 80 90 94 60 43 50	4.64E6
F3:1350	DM(+15.99)PPAAMKR	34 33 24 45 97 96 79 86 62	3.84E5
F3:2203	K(+57.02)LDGDGMN(+.98)AWVADVK	22 31 76 57 77 61 80 72 74 95 97 81 34 37 34	1
F3:2126	S(+57.02)E(+57.02)GSTN(+.98)YGLLQLNSR	25 27 12 25 76 82 96 63 86 98 96 97 60 45 38	1
F1:1390	RNC(+57.02)KGTDVQVRRD	62 67 80 77 32 52 63 82 75 44 38 59 71	1.3E6
F1:1327	ATHD(+57.02)PHALKAFPSALNQD	37 33 55 70 20 31 89 94 88 90 92 57 33 34 76 68 68 76	6.73E6
F3:2498	S(+57.02)E(+57.02)GSTN(+.98)YGLLQLNSR	26 28 12 25 80 82 95 52 80 97 96 98 62 49 43	1
F1:1363	LRE(+57.02)LMLE	82 56 55 65 41 41 90	2.49E6
F3:1752	T(+57.02)K(+57.02)AGDGMNSE(+57.02)VAWR	21 21 20 54 77 46 63 69 67 81 97 96 82 71	1.44E7
F1:1348	V(+57.02)VVKD(+57.02)TLLTH(+57.02)KVGVD	56 78 88 32 31 57 69 95 57 21 34 68 57 89 89	2.13E6
F2:1834	Y(+57.02)KAALH(+57.02)YNMK	32 35 93 81 82 52 24 41 89 86	1.15E6
F2:1063	KTAADMMLAAAM(+15.99)K	32 33 60 52 25 24 27 86 91 97 94 88 90	6.27E5
F1:1018	KVFM(+15.99)M(+15.99)ED(+57.02)	84 89 94 43 30 56 34	2.29E6
F3:752	C(+57.02)ELAAMNK	38 68 95 79 66 31 45 69	1.23E7
F1:1533	V(+57.02)AGAWLRATK(+57.02)E	56 67 75 94 69 71 55 27 54 41 65	7.72E6
F1:1243	G(+57.02)SRWWC(+57.02)NDWKK(+57.02)PD	51 63 57 66 86 96 65 69 60 46 33 31 72	3.1E5
F2:1387	KC(+57.02)C(+57.02)KVKHMNRC(+57.02)K	76 54 33 61 55 52 29 28 85 87 87 88	3.77E6
F2:2181	D(+57.02)LVVVTAYPTK(+57.02)	28 40 94 96 51 49 79 95 44 52 46	1.36E6
F1:1399	S(+57.02)TDLFH(+57.02)KPRRD(+57.02)	65 86 85 86 44 32 30 37 57 66 87	4.29E5
F2:2469	KVFQTD(+57.02)WVAAMK	88 87 69 34 35 33 30 46 74 82 92 62	1.52E7
F3:934	L(+57.02)LSAAK(+57.02)ESR	43 56 95 95 92 30 57 51 31	1.92E7
F3:1690	LGEYGFQNALLPK(+57.02)AH(+57.02)KK	63 45 95 90 62 77 86 89 92 93 66 21 26 27 38 39 28	4.05E6
F2:1340	VFPQWLAAAMK	88 86 28 39 39 94 56 51 80 71 41	3.98E5
F2:1775	LVSDGNGMN(+.98)AE(+57.02)VADVK	39 32 62 63 14 26 55 81 95 94 95 98 96 41 44 43	9.65E5
F2:1170	KVAFHM(+15.99)QK(+57.02)	74 83 93 90 28 30 48 41	5.07E5
F1:858	K(+57.02)VSWRE	91 96 37 39 31 73	2.87E5
F2:1381	KVFQTDWRAAMK	90 90 66 33 48 31 28 22 78 90 94 61	1
F3:1351	N(+57.02)K(+57.02)M(+15.99)DVQAWLR	15 17 15 43 78 82 90 92 93 86	2.52E5
F3:2575	C(+57.02)ELAAMAK	37 66 94 89 79 30 49 45	3.35E5
F1:1436	G(+57.02)VFRNLQK(+57.02)GLE	40 44 57 45 69 83 44 45 45 98 99	1.18E7
F2:1589	Q(-17.03)NC(+57.02)AAYYGLLQLD(+57.02)K(+57.02)	18 21 20 46 52 52 91 56 82 99 95 98 48 76	1
F2:2368	KVFTQE(+57.02)E(+57.02)VKMK	88 88 67 35 37 34 34 61 76 87 62	1.52E7
F2:2171	FWLGSFLYEM(+15.99)MK	32 33 85 68 82 79 86 81 73 41 40 28	2.48E6
F2:1697	PD(+57.02)MKLLSSDLTASVC(+57.02)QK(+57.02)	15 21 19 20 97 99 92 84 82 97 83 88 65 57 31 37 51	1.65E6
F1:908	Y(+57.02)QNTQATNK(+57.02)WD	30 31 75 79 76 79 75 68 39 44 73	1
F1:575	FAKWYK(+57.02)NAE	82 84 38 40 35 38 39 95 98	7.11E6
F3:1923	Y(+57.02)LSVLLRLAEK	24 35 68 76 85 82 37 65 71 77 50	9.68E5
F3:519	EC(+57.02)LAAK(+57.02)PR	66 55 95 82 71 30 37 51	1.38E4
F1:1123	M(+15.99)NLC(+57.02)AH(+57.02)LE(+57.02)	65 73 94 75 67 24 51 37	9.08E4
F1:1339	FNLDVRLE	63 74 96 31 29 23 87 82	5.54E5
F3:1763	S(+57.02)E(+57.02)GSTN(+.98)YGLLQLNSR	27 29 44 70 76 79 93 14 39 96 93 96 72 45 39	1
F3:2207	M(+57.02)NAWVAWR	45 32 32 75 78 93 72 57	8.27E5
F2:2702	KVFC(+57.02)E(+57.02)RPTKMK	88 90 75 33 32 21 28 35 79 93 93	1
F2:884	DSLTASVNC(+57.02)AK	38 38 81 98 96 41 41 59 48 51 74	8.25E4
F3:2651	R(+57.02)SDGNGMNAWVAWR	40 23 24 50 73 60 73 73 77 88 86 85 51 44	1
F1:623	AAMKRHLD(+57.02)	37 40 68 75 71 68 65 61	5.69E4
F3:1913	S(+57.02)FVSVLLRLAEK	26 29 86 35 37 82 83 54 93 73 75 51	1.89E5
F3:777	HVLNLDK	74 78 68 33 43 68 59	2.21E4
F2:1606	VFE(+57.02)C(+57.02)RLAAAMK	74 77 60 31 25 88 76 68 75 59 32	8.18E5
F3:734	S(+57.02)E(+57.02)FNTQATNR	28 31 72 76 78 73 79 81 48 39	5.36E4
F2:2143	T(+57.02)LLSSDLTASVNC(+57.02)AK	21 30 30 77 80 80 86 97 97 96 85 35 33 33 25	1
F1:1405	LALVKFSD(+57.02)RD(+57.02)YLALE(+57.02)	86 88 97 86 71 41 39 26 19 25 39 79 48 84 78	2.21E6
F3:1740	LVEEDGMNAWVAN(+.98)MK	31 23 54 54 70 52 76 72 78 95 97 93 33 38 38	2.11E5
F2:1916	KVFTE(+57.02)QSLAAAMK	90 91 72 29 30 30 46 45 37 78 85 92 59	1
F1:1996	D(+57.02)VGTDVQAH(+57.02)LLKTYE	23 26 88 94 95 88 85 76 20 27 43 38 63 55 85	1.33E7
F2:996	KVFGSQVPM(+15.99)AAMNK	90 91 75 18 32 69 43 21 35 96 94 51 51 77	1.05E6
F2:2221	K(+57.02)AKSSDLTASVNAC(+57.02)K	21 22 21 71 78 78 85 97 97 95 93 57 32 33 24	1
F1:783	Q(+57.02)LTKYSE(+57.02)	41 54 84 76 48 46 71	3.77E5
F2:1104	MLFAALD(+57.02)NAASSK	24 34 37 86 91 93 21 22 77 89 62 67 80	8.83E5
F3:1895	T(+57.02)D(+57.02)GSTN(+.98)YGLLQLNSR	23 25 11 23 74 80 95 60 85 98 95 97 57 43 35	1
F2:2263	KVFAAC(+57.02)QQKAAMK	88 88 75 37 32 32 34 33 43 81 88 92 59	1.52E7
F2:2675	KVFQTPE(+57.02)K(+57.02)MMK	83 86 75 34 37 25 32 32 74 91 91	1
F1:990	N(+.98)(+57.02)SLTAC(+57.02)KGK(+57.02)E	30 32 96 96 77 49 48 60 46 66	4.28E5
F3:2178	HGLDYNR	76 69 88 70 33 37 48	1
F3:2283	T(+57.02)KQD(+57.02)GMNAWVAWR	22 21 19 66 59 78 72 77 79 96 86 57 48	1
F2:1574	KVFTQD(+57.02)EVAKMK	85 86 65 30 30 25 51 54 72 77 90 56	1
F3:941	G(+57.02)LC(+57.02)LNPC(+57.02)K	50 65 89 39 31 55 67 86	7.57E5
F1:723	KGVFVNC(+57.02)E	52 38 95 91 32 33 50 86	1.04E8
F1:1554	VQAWK(+57.02)K(+57.02)QKE	79 81 96 67 34 32 32 49 67	2.22E8
F2:1637	KVFNC(+57.02)NVAKAAMK	86 88 72 32 28 30 34 35 44 81 95 92 57	1
F2:1292	VFGNTTE(+57.02)LAAAMK	76 79 79 38 38 29 27 89 85 76 73 55 30	1.2E6
F3:920	FQ(+.98)SNFTNQKAWK(+57.02)	82 83 91 62 59 29 49 28 61 61 62 48	5.41E5
F1:1353	LNSRWWC(+57.02)NDWKPKD(+57.02)	80 68 59 57 59 88 74 65 67 40 40 33 52 48	1.71E6
F1:1396	LALVKFSPNEQNKH(+57.02)LE(+57.02)	75 79 89 96 73 24 22 21 28 60 54 55 55 52 85 80	2.62E6
F3:1991	A(+57.02)SDGSTDYGLLQLNSR	21 22 48 11 24 74 81 94 61 85 99 95 97 68 40 31	1
F3:2728	R(+57.02)PEM(+15.99)GMNAWVAE(+57.02)R	41 18 48 22 55 79 72 76 77 96 80 43 63	1
F3:1668	SSK(+57.02)AVD(+57.02)DNAWVAE(+57.02)R	22 22 46 61 61 21 22 59 67 96 96 94 74 87	2.53E7
F2:2084	T(+57.02)AC(+57.02)WDYGLLQLD(+57.02)K(+57.02)	21 21 21 22 74 82 59 84 98 83 90 46 67	4.88E6
F2:1285	KYQALE(+57.02)RWAMK	50 28 28 92 94 38 18 26 95 92 92	1
F2:1330	KPHPC(+57.02)ELAAAMK	49 18 24 17 26 51 92 93 99 99 95 49	2.62E8
F2:1393	KPHPC(+57.02)ELAAAMK	50 20 25 18 27 51 89 92 99 98 94 49	3.73E6
F2:1960	VFH(+57.02)H(+57.02)NLAC(+57.02)LK	79 80 33 32 46 92 67 50 61 51	3.44E6
F3:2099	S(+57.02)E(+57.02)GSTN(+.98)YGLLQLNSR	25 27 12 25 75 80 95 62 86 97 95 97 35 41 33	1
F3:2287	S(+57.02)E(+57.02)GSTDYGLLQLSNR	25 27 12 25 76 82 95 61 85 97 95 97 38 40 32	1
F1:1284	RWWC(+57.02)NDK(+57.02)PE(+57.02)	51 56 75 51 49 76 39 52 79	9.07E5
F2:1787	KVFTQWDRAAMK	86 89 72 31 32 27 29 22 73 96 94 59	1
F3:2319	HGLDYNR	74 68 86 69 32 35 46	1.06E6
F2:1921	LC(+57.02)LMAE(+57.02)LRH(+57.02)FK	70 75 81 77 80 54 66 20 43 43 39	1
F1:564	LK(+57.02)VHHWE	34 29 82 71 74 48 73	1.22E5
F1:3053	Y(+57.02)LLQLNSRWWNC(+57.02)D	20 29 27 60 76 54 55 51 93 96 50 60 92	1
F3:2259	S(+57.02)E(+57.02)SGTDYGLLQLNSR	30 32 43 26 69 76 93 33 65 96 94 96 43 48 39	1
F2:1062	VFNSSDVLAAAM(+15.99)K	79 79 61 37 30 29 52 90 95 89 41 40 38	6.56E5
F3:1723	A(+57.02)VHDYLLSSDLTASVQC(+57.02)K(+57.02)	33 37 21 22 20 80 95 92 79 78 85 94 93 66 59 30 34 40	3.82E6
F3:881	C(+57.02)ELAAAMKK	38 67 96 94 66 30 31 55 51	5.31E4
F1:2076	HRENYRGYSLGNWVC(+57.02)AAKFE	40 18 44 51 65 57 23 45 74 78 24 41 84 90 85 84 81 65 66 59	2.8E8
F2:1378	GMDAWVHWK(+57.02)FMK(+57.02)	62 78 72 70 76 65 33 32 46 52 54 61	2.68E6
F3:2232	S(+57.02)E(+57.02)GSTN(+.98)YGLLQLNSR	25 27 12 25 77 79 82 63 86 98 95 97 37 41 33	1
F2:2495	T(+57.02)DVQAWKFH(+57.02)TK(+57.02)	52 79 95 69 77 86 28 26 41 43 45	1
F2:2216	LD(+57.02)VVSLAYPTK(+57.02)	30 23 66 82 75 81 81 91 34 43 37	1.36E6
F2:2023	KVFQTDWVGAAMK	90 90 71 29 30 31 26 52 17 75 97 94 57	1.52E7
F3:1883	YAVSVLRALLEK	88 91 93 65 55 35 17 22 55 51 79 50	4.57E5
F2:953	VFKDD(+57.02)SLAAPK(+57.02)	79 82 65 29 25 43 70 75 92 43 39	3.35E7
F1:463	LAKLLYE	76 77 88 46 38 25 59	5.87E5
F1:1224	WWC(+57.02)NDH(+57.02)LFKE	79 84 92 46 43 28 37 46 45 82	2.72E6
F2:2126	V(+57.02)EVVSLADFRK	24 52 94 87 83 85 75 39 33 29 39	1.36E6
F3:1305	K(+57.02)MMM(+15.99)EVQAWLR	17 18 16 18 41 83 83 92 93 93 88	1.42E7
F1:2077	M(+15.99)FKAAC(+57.02)VWNGVH(+57.02)MKD(+57.02)FKEE	56 79 95 97 97 96 96 75 44 21 32 16 25 51 26 26 26 61 90	1.09E8
F3:683	C(+57.02)ELAASMK	38 68 96 81 67 27 45 43	1
F3:1654	Y(+57.02)SQC(+57.02)FK(+57.02)C(+57.02)EK	81 91 75 34 31 30 33 75 73	8.75E5
F2:2149	VFH(+57.02)H(+57.02)NLASEK(+57.02)	77 79 34 33 31 70 62 49 76 68	3.44E6
F1:1735	C(+57.02)KGTDVQALE(+57.02)RAKTE(+57.02)	78 75 90 94 94 77 75 76 28 19 37 33 33 35 26	2.2E8
F1:1074	R(+57.02)AFKC(+57.02)SLDVPKE	38 60 59 62 62 54 66 80 86 29 38 60	2.17E6
F2:1605	KVFE(+57.02)C(+57.02)RLAAAMK	87 88 69 28 27 18 40 34 75 81 91 56	1
F3:774	C(+57.02)ELAASMK	37 66 95 81 67 28 46 44	1
F3:2045	HGLDYNR	74 67 85 68 30 34 45	1
F1:1453	NQKLQRRD(+57.02)	62 77 97 85 31 23 39 48	6.41E5
F1:931	KVHM(+15.99)C(+57.02)PD	79 82 65 57 52 26 40	7.03E5
F3:1741	G(+57.02)YE(+57.02)QWMK	26 28 85 88 88 37 52	5.07E5
F3:1535	Y(+57.02)SLGN(+.98)WVMNK(+57.02)	33 37 86 67 76 76 73 43 45 39	2.4E7
F2:2081	R(+57.02)E(+57.02)WYLAAAMK	44 21 18 35 69 67 93 96 89 43	2.79E6
F3:2633	C(+57.02)ELAAAMK	34 63 94 92 56 29 46 43	9.26E4
F2:2621	KVFQTEAAWAAMK	84 86 69 30 30 59 27 30 31 72 81 89 59	1
F2:2237	VLSDGDGMNAWVAVDK	23 31 21 22 50 74 63 81 78 81 93 92 95 34 41 39	1
F3:1753	R(+57.02)M(+15.99)AVWSTC(+57.02)NAWVAWR	12 14 78 81 75 11 10 20 74 82 92 92 90 74 55	5.51E5
F1:1361	MKLGYDTSGNPK(+57.02)WD(+57.02)	43 43 83 60 94 93 90 82 59 32 23 31 34 34	3.13E6
F3:1249	Q(+.98)(+57.02)E(+57.02)C(+57.02)PDGR	60 75 89 57 65 22 32	1.36E6
F3:2313	S(+57.02)E(+57.02)GSTDYGLLQLSNR	24 26 11 23 74 81 82 57 83 98 95 96 37 39 32	1
F3:950	C(+57.02)ELAASMK	40 69 95 70 61 30 46 45	1
F2:843	KVED(+57.02)SN(+.98)K	70 75 95 32 31 32 65	6.68E5
F3:2217	C(+57.02)ELAASSR	38 67 93 67 55 41 43 52	1.31E5
F2:2341	KVFC(+57.02)E(+57.02)RLAAAMK	87 89 73 32 31 21 54 44 52 54 88 60	1.52E7
F3:2132	STHKVSWGSGC(+57.02)AAAR	23 24 21 23 91 79 80 65 92 46 70 87 66 43 48	7.6E5
F2:1156	KVFGRC(+57.02)ELAAAMK	91 92 77 16 20 26 49 34 29 79 85 91 51	2.24E8
F3:1093	NTAQTEM(+15.99)SD(+57.02)K(+57.02)	44 65 77 76 94 86 24 37 37 31	7.28E4
F1:1280	FKLAFHKE	68 73 72 30 28 26 73 85	1.47E5
F2:969	Q(+57.02)TLWATM(+15.99)YMK	30 33 97 86 79 72 39 38 41 52	6.63E4
F2:2235	KVFWE(+57.02)WKAAMK	89 88 62 35 33 29 34 46 63 86 59	1.52E7
F2:1123	KVYYWHLAAAMRK	92 74 30 30 25 25 31 60 79 85 82 59 68	5.13E4
F2:2208	KVFQD(+57.02)TTALAAMK	83 85 71 29 30 29 29 33 43 75 81 90 59	1.52E7
F1:1058	LAAGPKRHGTKRM(+15.99)E	72 75 85 35 46 83 80 82 27 57 30 21 33 63	5.95E5
F2:1744	R(+57.02)FAVWANYHSRDPK	29 65 83 97 97 95 88 21 20 32 39 37 32 60	1.63E6
F1:1648	A(+57.02)LLVKFSNPE	30 44 98 96 50 49 68 39 32 59	1.33E5
F1:1156	HLKVFGRC(+57.02)E	29 44 70 82 75 37 43 54 74	1.43E6
F3:2372	WWC(+57.02)NDGR	73 82 75 44 48 26 48	8.29E5
F3:2364	R(+57.02)QMNGMNAWVAWR	39 21 21 20 50 75 70 74 78 88 87 60 49	1
F1:1492	LRE(+57.02)LPFE	79 54 55 62 22 32 89	9.68E5
F3:2663	C(+57.02)ELAAAMK	37 67 94 77 54 32 45 43	5.27E4
F3:2234	V(+57.02)EVVSLAYQVR	17 41 55 85 50 59 82 59 62 66 40	6.51E5
F3:2321	S(+57.02)YLGNWVC(+57.02)AAK	28 31 81 68 75 77 71 55 35 38 57	1
F1:741	AAPGKRH(+57.02)LD	65 61 25 21 90 90 23 52 78	1.01E6
F2:2734	G(+57.02)YAAK(+57.02)D(+57.02)RAAMK	28 30 86 84 35 22 18 85 94 82 52	1
F2:2357	T(+57.02)N(+.98)VQAWLRSD(+57.02)VK	55 79 95 66 45 55 55 37 62 43 44 35	1
F1:2122	FFKAC(+57.02)SLGQD(+57.02)VFGSK(+57.02)TE	66 72 73 95 92 89 91 23 13 32 80 27 15 54 24 27 78	1.11E8
F3:2350	C(+57.02)ELAAMAK	40 67 93 74 54 29 46 41	3.35E5
F3:878	SN(+.98)LTASVNAC(+57.02)K	31 33 77 95 93 34 33 56 43 48 69	9.66E4
F3:1423	H(+57.02)MMAAMK	20 22 21 88 88 73 79	1.95E6
F2:1967	KVFGRC(+57.02)ELAAAMK	85 87 75 17 20 27 50 37 29 75 78 91 54	1
F2:1173	QVEYGPK(+57.02)	68 86 93 55 18 26 43	6.34E5
F1:600	VVKPATTSSH(+57.02)E	52 66 91 26 33 73 76 27 40 40 87	4.4E4
F2:1275	EFNSFNTQAGEK(+57.02)	55 28 24 28 76 69 74 67 82 60 70 35	3.43E5
F3:1731	M(+15.99)(+57.02)PLGDGSSNAWVAE(+57.02)R	19 15 26 48 68 38 29 28 61 68 96 96 92 70 79	2.53E7
F3:1578	HGLDERYEGYSLGNWVNMK(+57.02)	60 48 77 68 43 13 32 65 37 56 78 86 51 65 91 85 34 35 33	2.9E5
F2:1024	KVFC(+57.02)NNLK(+57.02)	82 86 72 27 29 30 63 54	1.37E5
F1:503	SHEHLGE	28 28 55 25 72 82 97	7.6E3
F3:1057	FENSM(+15.99)NTQATPR	28 55 25 26 72 69 74 68 89 88 50 21	2.83E6
F1:1653	LMAWLK(+57.02)PLTE	78 77 77 75 61 33 16 45 37 54	1
F3:2177	W(+57.02)D(+57.02)DLMNAWVAWR	44 54 59 51 43 56 67 70 78 62 45 31	1
F3:2104	YAVSVLRLLANFC(+57.02)K	65 72 93 85 57 57 31 59 62 59 35 34 34 25	7.35E4
F3:1290	C(+57.02)ELAAMAK	31 60 93 77 65 27 45 41	8.99E5
F2:1386	GMNAWVFPEQWVK(+57.02)	55 74 93 95 77 61 26 18 52 39 46 41 35	2.68E6
F2:1107	G(+57.02)YGVFQEC(+57.02)E(+57.02)AC(+57.02)AN(+.98)K	29 32 52 79 85 77 93 76 40 35 38 38 39 56	2.97E5
F2:1419	KLVSDGNGMNAWVQMND(+57.02)K(+57.02)LK	61 81 88 40 35 18 55 85 95 88 92 60 45 32 20 21 24 50 61 48	2.77E8
F3:1814	KAC(+57.02)AVWD(+57.02)AWVAE(+57.02)R	22 14 13 55 66 65 52 83 90 93 90 26 45	2.34E5
F3:1974	M(+15.99)(+57.02)PNYVSWLK	25 18 34 35 88 90 65 62 77	3E5
F1:1025	KVFC(+57.02)YC(+57.02)D(+57.02)	82 85 65 32 59 28 33	2.76E5
F3:830	S(+57.02)NGGGGLGSGVWK	27 29 52 59 65 68 88 76 81 66 35 38 30	1.68E5
F2:1992	VFAHFM(+15.99)LAC(+57.02)LK	80 81 44 29 29 56 86 55 44 55 46	3.44E6
F1:1279	HGLDNYRAYK(+57.02)D(+57.02)	67 63 88 95 71 66 22 22 34 38 34	3.54E7
F2:942	KDLNYEAAPK(+57.02)	86 29 33 46 28 59 94 82 48 43	5.3E4
F3:2294	WWC(+57.02)D(+57.02)GGR	72 82 77 51 28 26 48	8.29E5
F2:1511	KVFNC(+57.02)NVAKAAMK	79 82 67 27 25 28 55 38 38 56 80 82 52	1
F3:2623	WWC(+57.02)N(+.98)NGR	71 77 70 30 59 27 49	1
F2:1385	M(+57.02)NAKWTWPSNQTK	83 90 94 70 61 33 32 39 31 57 43 43 34	2.28E7
F2:1371	HTLLNVVLGHVDSK(+57.02)	21 25 82 29 25 71 92 93 32 65 68 71 50 40	4.33E5
F3:766	Q(-17.03)C(+57.02)LAANMK	27 59 93 38 31 51 71 67	2.1E4
F2:1633	KLVSDGDGMNAWVSND(+57.02)D(+57.02)K(+57.02)LK	49 71 82 61 45 28 82 87 94 60 63 57 60 50 43 15 18 38 50 37	3.49E7
F1:2166	K(+57.02)VMNKM(+15.99)E	83 73 31 30 28 54 84	1
F3:760	LGYC(+57.02)WC(+57.02)M(+15.99)K(+57.02)	61 43 62 73 69 30 50 48	1.9E4
F2:2548	T(+57.02)DVAQWLRDWK(+57.02)	62 82 93 37 35 49 55 35 49 51 51	1
F1:1434	G(+57.02)VRNFLKQNLED	15 18 22 66 69 55 45 66 62 74 93 70	2.59E6
F3:1177	LVSN(+.98)GNGMNAWK	49 43 90 86 15 24 13 27 67 74 84 82	3.31E5
F2:2753	VFQD(+57.02)AMLAAAMK	77 76 50 27 29 26 88 69 70 49 43 48	1
F3:1960	W(+57.02)C(+57.02)ATDYAVLQLD(+57.02)K(+57.02)	20 21 20 65 70 88 22 25 94 92 94 41 54	1
F1:866	SPH(+57.02)DGNTQATNRDTN(+.98)PFD	31 23 30 67 48 71 79 74 95 70 60 48 57 57 59 20 28 59	1.22E6
F2:1253	KVFC(+57.02)GVQNAKAMK	79 83 66 29 15 55 21 21 38 72 81 91 54	2.24E8
F1:932	DSLTASVNKLMD	23 22 66 79 82 78 76 63 32 44 34 50	8.86E6
F2:2607	T(+57.02)DVQE(+57.02)LWRWK(+57.02)	55 82 96 60 29 50 26 37 56 49	1
F3:944	G(+57.02)NC(+57.02)GNNNYR	27 29 41 74 27 28 78 93 90	6.01E5
F1:1100	LTAWQRLE(+57.02)	69 73 73 74 29 21 52 40	1.31E5
F3:2545	R(+57.02)C(+57.02)VNGMNAWVAWR	34 18 18 18 52 75 69 72 76 85 84 55 43	1
F3:1968	S(+57.02)YLGNWVAAC(+57.02)K	28 31 81 62 74 75 70 21 35 57 56	4.04E6
F3:889	F(+57.02)MNDYR	34 34 31 41 91 92	7.08E4
F1:1315	V(+57.02)AGVRRD	57 77 80 71 34 23 32	1.42E6
F3:2499	C(+57.02)ELAAMAK	32 61 91 69 56 30 48 43	3.35E5
F2:1513	RHD(+57.02)LNYRGYSLGNWVC(+57.02)AAK	40 57 34 43 41 40 31 10 18 15 38 45 78 89 93 90 84 89 85	2.85E8
F1:2152	M(+15.99)FKAAC(+57.02)VWHSWK(+57.02)QH(+57.02)VGPEE	49 74 95 96 96 95 96 87 24 14 14 14 55 25 40 13 16 51 68	1.09E8
F2:1144	KVFTQPQSMAAAMK	80 83 70 31 57 33 24 23 48 48 46 67 87 54	1.4E6
F3:773	EC(+57.02)GLAAMNK	54 28 45 96 78 66 51 35 30	2.99E5
F3:2376	S(+57.02)YLGNWVGMNK	30 33 81 65 75 77 75 14 39 39 61	1
F1:1681	C(+57.02)(+57.02)WATDYAVLQLK(+57.02)D(+57.02)	21 23 21 57 71 63 21 25 96 92 96 46 62	7.17E6
F1:1129	VLLM(+15.99)MPTK(+57.02)K(+57.02)QSE	84 93 95 30 31 43 25 24 39 40 61 75	1.23E6
F1:1163	AFTASVVKPATLE(+57.02)	25 27 60 65 60 61 65 39 16 68 69 81 59	9.2E5
F3:1931	W(+57.02)C(+57.02)ATDYAVLQLD(+57.02)K(+57.02)	27 23 21 61 70 67 21 23 93 92 95 43 56	1
F1:1508	LNAWLRLFPE	57 46 71 55 34 21 66 41 55 86	3.58E8
F3:2054	S(+57.02)YLGNWVC(+57.02)AAK	29 32 79 65 74 76 72 24 37 37 60	4.04E6
F3:1933	LVSDGDGMPPC(+57.02)VAWR	31 26 66 70 39 61 45 61 16 14 38 82 92 84 74	1
F3:2536	C(+57.02)NVWVAWR	24 26 24 63 84 91 65 49	4.32E4
F2:1343	E(+57.02)SRVELAAAMK	18 19 13 19 73 60 57 95 97 90 43	3.28E5
F3:1167	FESD(+57.02)WTQATNR	33 61 81 23 25 66 67 76 65 45 40	5.45E5
F3:2431	C(+57.02)ELAAAMK	33 62 92 72 50 28 44 41	3.35E5
F3:2322	WWC(+57.02)NDGR	35 37 77 67 72 29 55	8.29E5
F3:2290	C(+57.02)ELAAAMK	33 63 93 71 50 28 44 40	3.62E4
F2:1112	KLVSDDVNPAE(+57.02)VWWD(+57.02)SVLK	71 87 92 71 75 15 15 15 70 74 72 32 31 25 30 57 61 70 37	2.54E6
F3:850	C(+57.02)ELAAMSK	32 61 93 74 62 23 40 37	1
F2:1581	L(+57.02)TLSSDLTASVC(+57.02)QK(+57.02)	20 22 31 55 21 24 71 95 95 85 78 30 35 75	4.98E7
F2:2773	W(+57.02)WK(+57.02)C(+57.02)NAE(+57.02)VADVK	33 54 38 46 69 69 66 94 79 33 32 18	1
F2:2099	VFGNMEALASWK	79 79 27 30 29 52 26 67 89 44 46 62	3.44E6
F2:1432	VFGQMWLAAMAK	82 79 14 28 28 26 89 89 71 50 46 29	1
F2:1807	T(+57.02)NVEAE(+57.02)LMK(+57.02)PTK	45 59 63 86 61 79 63 26 38 31 40 38	1
F1:1602	LMAE(+57.02)LQLVLD(+57.02)	74 74 70 62 66 43 33 35 43 25	3.58E8
F2:2489	L(+57.02)LTSSDLTASVC(+57.02)QK(+57.02)	21 28 20 54 22 25 93 96 95 83 77 31 37 52	1
F2:926	VFKD(+57.02)DSLAAPK(+57.02)	74 59 74 33 21 18 70 71 83 39 35	3.35E7
F2:2212	VFH(+57.02)H(+57.02)NLAAAMK	72 74 54 28 28 65 85 52 48 43 27	3.44E6
F2:846	KTAAALPC(+57.02)GPRYK	79 84 95 95 72 67 15 18 9 19 21 32 74	5.97E5
F2:821	FDALM(+15.99)D(+57.02)QK	67 77 90 61 22 34 37 30	1.76E4
F3:649	V(+57.02)EYNRR	57 87 31 31 27 80	1.17E5
F1:1359	WALRGATKE	62 65 84 75 50 21 16 27 69	2.83E7
F1:1194	TASMTSPRKLVSD	27 30 60 30 29 48 12 15 63 88 95 92 90	6.68E5
F1:855	V(+57.02)VKAPMTSNNAE	28 34 92 61 46 37 35 49 35 35 78 93	6.19E5
F2:1947	T(+57.02)DVQALWVAE(+57.02)TK(+57.02)	54 77 88 78 78 38 28 26 39 43 43 37	1
F1:1438	G(+57.02)YAATEVLK(+57.02)TE(+57.02)	27 31 92 89 22 48 49 87 60 35 30	1.08E7
F2:1826	C(+57.02)(+57.02)AWTDYAVLQLD(+57.02)K(+57.02)	21 21 20 63 70 63 20 23 96 77 86 48 68	1
F3:2188	C(+57.02)ELAAAMK	32 62 92 65 50 27 44 40	1.31E5
F1:632	KVKC(+57.02)FRE(+57.02)	77 76 71 33 34 28 43	1.56E4
F2:1382	VQAKLM(+15.99)FFMK	73 75 93 45 35 27 34 49 52 31	4.8E4
F3:653	KHGEVNYR	79 76 37 57 30 32 50 52	5.1E4
F2:1796	F(+57.02)RVC(+57.02)ELAAAMK	17 14 15 16 41 60 89 95 96 86 39	1.15E6
F2:1044	ATAAAH(+57.02)M(+15.99)K(+57.02)	44 48 94 90 23 22 39 52	3.9E4
F2:715	KVFDD(+57.02)SK	80 85 70 30 31 30 34	2.31E4
F3:2621	L(+57.02)TLSSDLTASVC(+57.02)QK(+57.02)	21 21 27 56 52 23 61 91 93 96 74 30 34 40	3.46E7
F2:1750	AKM(+15.99)YK(+57.02)YWRE(+57.02)LSSDLTASVNC(+57.02)AK	6 6 6 6 7 7 34 5 7 85 87 82 82 97 97 97 96 94 68 52 55 57	1.36E7
F2:2135	T(+57.02)DVQALWWD(+57.02)RK	55 80 93 50 51 40 30 30 41 35 56	1
F2:2382	VVSVSSN(+.98)LTASVNAC(+57.02)K	23 24 19 21 52 19 20 71 95 96 97 84 73 32 35 61	1
F3:2751	C(+57.02)(+57.02)RE(+57.02)VAWR	26 20 57 88 88 40 39	2.38E4
F2:1457	KVFTQGM(+15.99)QAPVMK	85 86 66 28 29 15 27 45 43 32 43 86 83	1
F3:1725	MKLMLM(+15.99)YD(+57.02)TLNNDLMLLK	15 15 71 61 52 10 10 10 50 82 69 56 60 86 69 78 69 60	3.33E6
F3:2415	WWC(+57.02)NDGR	74 79 71 30 33 26 45	1
F3:1899	M(+15.99)RQVEGE(+57.02)NAWVAWR	8 6 8 75 71 28 41 45 51 91 91 90 63 44	1.82E5
F1:1369	YNKSKQQLAASKD	51 52 57 21 21 29 41 88 89 91 38 41 39	1.62E7
F2:1784	VFC(+57.02)E(+57.02)RLAAAMK	79 78 27 27 21 78 71 55 49 44 29	8.09E5
F2:911	KVRDMSLH(+57.02)YVK	79 78 31 39 33 28 37 30 46 79 75	2.66E7
F3:1337	LVSDGDGM(+15.99)NAM(+15.99)AVAN(+.98)SR	27 22 63 68 45 67 49 71 66 68 15 27 62 88 29 33 60	1.63E6
F2:1768	R(+57.02)C(+57.02)E(+57.02)VAVN(+.98)K	18 20 85 92 88 22 39 40	1.68E6
F2:2264	LVDSGDGMNAWVPMK(+57.02)	27 20 19 18 44 69 52 73 68 71 88 97 28 41 41	1
F3:2626	R(+57.02)DSDLMNAWVPMK(+57.02)	34 21 19 72 74 66 65 70 71 78 24 34 28	1
F3:2081	WWC(+57.02)NDGR	73 79 71 31 33 22 44	8.29E5
F2:1321	KLVSDD(+57.02)GM(+15.99)NAWVMKGH(+57.02)WFK	38 44 32 44 61 46 82 91 86 87 70 56 41 34 22 23 23 40 35	6.63E6
F1:1877	LC(+57.02)LMAGQPRLFPE	70 74 79 69 59 10 18 13 38 62 31 50 81	5.46E7
F1:571	FAALTLHPMPD(+57.02)	88 86 41 46 50 44 34 24 46 35 56	3.36E5
F1:1552	LMAE(+57.02)LKSALPE	69 68 69 56 56 30 19 45 67 22 50	3.58E8
F3:2443	R(+57.02)SDGNGMNAWVAWR	33 20 20 9 19 44 65 63 68 82 81 80 50 69	1
F3:1261	KVH(+57.02)E(+57.02)LH(+57.02)FNVMK	72 73 26 25 51 38 43 28 44 76 76	6.53E4
F3:2512	WWC(+57.02)NDGR	69 74 69 29 32 29 49	1
F1:1472	LNLAWRAKTE(+57.02)	69 49 55 46 44 46 30 38 67 56	3.58E8
F1:1183	LTASHLWK(+57.02)LH(+57.02)E(+57.02)	91 90 82 63 27 33 23 24 46 38 32	1.65E7
F2:1102	AE(+57.02)VAWAPPTYK(+57.02)	56 66 92 85 50 31 21 21 44 48 38	9.8E5
F3:2399	C(+57.02)ELAAAMK	31 60 90 61 49 26 43 39	3.35E5
F2:750	L(+57.02)GYC(+57.02)AC(+57.02)SSSK(+57.02)	55 65 97 79 27 29 27 41 45 34	3.01E4
F2:1270	KVFH(+57.02)E(+57.02)H(+57.02)LNVMK	79 77 43 28 29 27 65 28 44 75 56	9.98E4
F1:2728	VQAAWLEK(+57.02)KE	68 67 75 29 26 32 48 38 37 80	6.92E4
F3:1277	E(+57.02)E(+57.02)C(+57.02)PDGR	56 71 86 35 54 18 28	1.36E6
F1:916	VVKPATMSD(+57.02)QE	34 40 57 17 24 57 57 55 62 63 78	1
F2:877	AH(+57.02)HTASVNAC(+57.02)K	29 18 21 94 95 76 73 55 30 33 26	3.05E5
F1:970	TLAYH(+57.02)PSD	40 51 85 77 46 34 35 28	5.08E5
F3:1716	Q(+57.02)M(+15.99)QKGADMLDKKD(+57.02)NR	18 19 18 83 63 79 79 18 25 73 86 85 41 32 26	9.29E5
F2:1316	KVFLE(+57.02)C(+57.02)RAAAMK	86 86 60 39 24 23 16 27 70 79 56 27	1
F1:954	HPSGDTPATNRNGC(+57.02)PFD	22 16 66 44 60 75 69 81 77 65 60 86 10 21 15 22 54	1.12E7
F2:2001	EVVVSLAYPTK(+57.02)	50 25 25 76 71 70 61 66 29 40 32	2.82E5
F2:1549	RHD(+57.02)LNYRC(+57.02)FLGNWVC(+57.02)AAK	39 50 33 43 40 17 11 15 14 41 21 51 89 92 88 80 86 81	2.85E8
F2:1711	LMAWLFVH(+57.02)K(+57.02)	75 74 65 59 52 21 22 37 40	8.4E6
F3:1186	HM(+15.99)AC(+57.02)DDGR	18 19 55 85 90 88 28 14	1.21E5
F3:1347	T(+57.02)LLSSDLTASVC(+57.02)QK(+57.02)	18 24 23 45 18 20 63 91 91 95 94 29 33 49	7.53E5
F2:1742	KLVDSD(+57.02)GMNAWVSEVLD(+57.02)WK(+57.02)	46 69 52 14 13 51 76 94 89 91 66 48 51 60 31 27 20 21 18	3.49E7
F2:2298	T(+57.02)LLSSDLTASVC(+57.02)QK(+57.02)	17 24 23 55 49 21 59 92 94 80 73 27 32 45	1
F1:3022	L(+57.02)LYQLGGDKWWC(+57.02)ND	22 31 21 57 76 29 22 24 22 92 95 73 54 72	1
F1:776	LAAHLYPAALAD	88 86 89 26 34 23 19 27 40 51 43 65	9.09E5
F2:1991	LC(+57.02)LMAFKYLMGK(+57.02)	71 73 75 69 66 19 19 31 66 32 18 51	1
F2:699	HGTREM(+15.99)K	72 59 37 25 60 37 55	1.95E5
F2:764	LGYC(+57.02)MAC(+57.02)MK(+57.02)	62 41 61 71 29 30 59 46 41	1.89E4
F2:2072	VFNH(+57.02)H(+57.02)LAAAMK	73 74 54 29 29 61 65 49 44 39 26	3.44E6
F3:1795	W(+57.02)KEPC(+57.02)SALLSSDLTASVC(+57.02)QK(+57.02)	16 17 37 12 18 33 39 92 95 90 49 46 89 86 82 54 46 26 25 33	1.55E6
F2:1763	LC(+57.02)LMALHTSGLPK	69 68 73 66 62 49 29 18 18 67 60 30 30	9.92E5
F2:1837	KLVSDD(+57.02)GMNAWVVRC(+57.02)SFH(+57.02)K	34 60 45 26 27 56 82 96 88 90 82 55 22 15 21 20 60 24 31	1
F2:834	KGPSWPWK(+57.02)YGVK	76 61 27 34 34 23 30 28 48 66 84 77	4.51E5
F2:2019	VFC(+57.02)E(+57.02)RLASWK	80 79 28 28 20 67 57 43 45 43	3.44E6
F2:2758	C(+57.02)(+57.02)GVQAK(+57.02)AAK	35 30 68 71 70 30 40 54 40	1
F2:1441	KQYALD(+57.02)MPAMK	30 17 17 82 86 14 14 10 91 89 90	3.73E6
F1:955	SKGKLD(+57.02)VQKE(+57.02)	38 39 52 71 74 21 24 39 71 61	2.47E5
F1:789	VMFDTPATN(+.98)TAETNVTE	15 16 14 52 63 57 67 59 39 75 83 77 54 48 22 23 67	6.16E8
F2:1693	LC(+57.02)GLMAWLQPNTK(+57.02)	67 57 38 81 71 65 54 61 30 23 31 32 26	2.18E7
F2:970	G(+57.02)WVNMK(+57.02)	35 39 90 32 38 60	2.72E4
F1:1440	VFH(+57.02)NH(+57.02)LAK(+57.02)TD	71 71 28 28 27 79 52 43 41 49	3.27E6
F1:2984	VQALLPREFE(+57.02)	62 65 80 44 33 15 15 66 44 63	7.95E4
F2:1180	KLVSDGDRAFWAASPTQH(+57.02)SK(+57.02)	69 90 96 95 90 71 86 26 16 17 46 60 23 21 15 21 35 48 26 26	3.44E6
F3:2067	VQYHSPC(+57.02)SALLSSN(+.98)LTAWWMR	25 27 16 17 30 43 46 44 46 86 31 24 76 85 90 88 85 41 28 29 66	1
F2:2017	R(+57.02)C(+57.02)NVGMNAWVPMK(+57.02)	46 50 20 22 46 70 66 70 72 77 25 37 34	1
F2:2666	VFYHDSLALC(+57.02)K	78 79 49 28 28 23 61 59 49 40 43	1
F3:1729	LVDSC(+57.02)DSHAWVAWR	51 46 18 16 15 18 15 15 51 95 94 94 83 71	1.8E5
F2:2754	T(+57.02)DVQAWLGLE(+57.02)TK(+57.02)	51 80 95 34 37 48 56 13 49 41 43 37	1
F3:2725	V(+57.02)EVVSLAYQVR	18 43 57 55 19 24 56 86 67 43 67	8.72E4
F3:1400	KMC(+57.02)C(+57.02)C(+57.02)R	69 61 45 39 28 50	6.46E5
F2:1373	K(+57.02)PLVVSTQEVK	16 12 54 59 94 88 81 39 48 23 21	6.18E6
F2:2123	VFC(+57.02)RE(+57.02)LAAAMK	77 75 25 18 39 65 68 52 46 41 27	3.44E6
F2:2755	PK(+57.02)LVVSTQEVK	21 22 61 61 91 55 55 50 54 31 32	3.27E4
F2:1040	VFTTD(+57.02)QLAAMNKK	75 71 18 18 20 20 92 97 85 32 31 40 33	2.76E5
F2:2364	VFC(+57.02)E(+57.02)RLAAMAK	77 75 25 25 20 66 66 51 45 56 27	3.44E6
F2:1998	T(+57.02)DVQAKWFH(+57.02)TK(+57.02)	51 78 79 65 63 23 24 23 40 41 45	1
F2:1413	T(+57.02)DKELWAQE(+57.02)K(+57.02)	35 45 20 48 62 59 57 69 39 50	2.28E5
F1:2698	VQALC(+57.02)RARRE	69 66 74 63 48 18 24 33 35 54	6.92E4
F2:2546	KVNYWQNKAAMK	77 77 24 26 26 23 35 30 54 78 79 52	1.52E7
F1:1303	Y(+57.02)MAALTD(+57.02)LAAKSD	39 59 70 75 70 18 17 60 62 67 30 33 28	8.74E6
F1:563	V(+57.02)VKPATTH(+57.02)SSE	34 39 95 44 49 45 43 21 38 39 85	2.17E5
F3:2470	R(+57.02)C(+57.02)NVGMNAWVAWR	49 50 21 22 12 24 59 66 70 82 80 54 43	1
F2:1599	KGTDVEVH(+57.02)RMFVGK	70 60 77 77 56 48 45 21 16 37 35 38 44 51	1.57E6
F3:816	FDAVMD(+57.02)TK(+57.02)	62 73 88 55 21 22 35 29	2.92E4
F2:2196	T(+57.02)LLSSEVTASVNAC(+57.02)K	20 27 27 57 50 40 21 92 94 72 81 65 27 30 21	1
F2:2311	C(+57.02)(+57.02)AWTDYAVLQLD(+57.02)K(+57.02)	20 21 19 61 71 60 20 21 78 71 84 41 60	4.88E6
F1:1292	YNAAEKSLLAAKSD	39 51 76 68 33 15 13 48 91 90 82 24 26 20	1.62E7
F2:2005	KLVSDD(+57.02)GMNAWVSSEKPWEK	29 39 52 30 33 32 73 92 87 89 59 44 46 38 38 40 14 17 44 65	1
F2:1876	WLWEPC(+57.02)SALLSSN(+.98)LTASVQC(+57.02)K(+57.02)	16 22 15 39 28 37 43 48 90 32 23 79 78 92 92 89 44 43 26 29 46	1
F1:1242	TLASVNC(+57.02)AKKLVSND(+57.02)	32 43 19 21 21 57 54 50 55 65 86 92 38 41 46	9.83E6
F1:619	L(+57.02)AAALNPLD	49 68 95 90 27 21 14 43 26	2.51E5
F3:1999	Y(+57.02)SLGNWVAC(+57.02)AK	43 25 32 49 70 70 61 21 35 67 55	4.04E6
F3:1569	S(+57.02)E(+57.02)GSTDYGLLQAEPR	19 21 9 19 69 73 75 49 79 95 91 27 54 22 17	2.92E6
F2:2423	KLVSDD(+57.02)GMNAWVWFMK(+57.02)H(+57.02)K	34 30 20 38 39 59 78 92 63 69 66 65 32 20 21 33 51 49	1
F2:1990	R(+57.02)M(+15.99)PETSNAWVNNK(+57.02)	38 17 12 38 48 46 56 67 73 85 37 44 57	1
F2:2663	T(+57.02)DVK(+57.02)FVRC(+57.02)HQK	52 78 79 70 29 25 21 50 40 43 39	1
F1:1364	V(+57.02)D(+57.02)NKNLTVTGYTAPPVKD(+57.02)	14 14 14 24 55 72 91 93 95 82 89 27 27 16 17 25 31 78	1.22E6
F1:799	F(+57.02)GM(+15.99)GDTNRNTAQTWEE	10 5 10 28 86 85 78 37 41 45 87 74 75 16 43 45	1.39E6
F3:2722	L(+57.02)LTSN(+.98)SLTASVNAC(+57.02)K	18 25 17 46 18 18 90 93 92 70 79 68 26 29 23	1
F2:2178	VFC(+57.02)NEVLAC(+57.02)LK	75 73 22 23 50 21 83 46 37 49 41	3.44E6
F2:950	VFC(+57.02)RE(+57.02)LAK	27 26 20 14 20 92 90 94	3.59E4
F2:2044	EYQGHC(+57.02)K(+57.02)E(+57.02)VADVK	44 21 63 43 44 46 63 63 71 73 31 28 25	1
F2:2012	M(+15.99)YLPHGLQSNK(+57.02)	62 68 66 17 24 68 89 34 29 32 31	7.31E5
F3:1303	K(+57.02)PLVVSTQEVK	18 13 49 56 87 77 70 60 48 25 21	1.11E7
F1:994	YLGNSWKE	31 41 38 21 21 46 85 95	1.68E5
F3:1307	Y(+57.02)SLGNMSVMNK(+57.02)	43 60 78 60 63 22 24 57 39 41 33	1
F2:2148	R(+57.02)M(+15.99)EPGMNAWVNNK(+57.02)	21 21 44 14 43 66 61 66 72 81 32 39 56	1
F1:1056	KTAAFFTYKLD	85 51 48 57 28 26 25 31 74 57 39	6.93E4
F2:1934	VFH(+57.02)NH(+57.02)LAC(+57.02)LK	69 71 24 25 23 60 56 52 50 40	1
F2:1399	G(+57.02)MNAWVSD(+57.02)NK(+57.02)WVK	55 65 88 94 66 55 25 21 21 33 32 35 28	4.03E5
F2:2299	T(+57.02)DVKAQFLAC(+57.02)H(+57.02)K	48 75 94 48 48 21 21 31 63 41 41 40	1
F2:2102	LC(+57.02)LMADPLLDWK(+57.02)	68 69 72 62 49 33 10 21 41 66 37 40	1
F2:1825	KKSSATN(+.98)SPLAAAMK	35 18 19 21 39 31 15 15 11 89 95 98 97 89 39	4.62E5
F1:1030	LAADPPADK(+57.02)LFTKD(+57.02)	90 86 56 29 21 20 43 44 27 72 39 66 39 31	6.3E5
F1:1262	N(+57.02)N(+.98)SVLKMRE(+57.02)VKPE	32 34 35 93 96 92 48 10 35 52 25 18 41	2.74E5
F2:2436	VFE(+57.02)C(+57.02)RLAC(+57.02)LK	70 72 46 24 17 56 52 40 51 41	3.44E6
F1:1198	C(+57.02)TRVDSGSPVFNEELE	13 13 9 12 46 90 49 60 14 21 91 86 92 74 31 55	3.7E7
F2:2693	VFH(+57.02)H(+57.02)NLAAAMK	72 74 29 28 26 63 68 50 44 40 26	1
F3:849	KSAEAESLQSYK	21 22 62 88 69 85 61 66 23 25 25 18	2.82E4
F2:2391	T(+57.02)N(+.98)VQANRK(+57.02)	46 29 28 85 90 26 35 38	1
F2:1327	KAFKESLE(+57.02)AAAMK	24 18 17 17 38 17 21 46 92 98 97 88 40	1
F2:1295	KTYKHQLAAAMK	38 18 16 15 17 16 92 80 81 79 75 39	1.09E5
F2:2270	VFC(+57.02)E(+57.02)RLASWK	76 74 24 24 16 57 81 38 41 39	3.44E6
F3:1890	LNC(+57.02)NLPC(+57.02)SALLSSN(+.98)LTASVME(+57.02)R	31 25 14 35 45 37 44 41 44 83 26 19 69 81 88 88 83 46 41 24 24 48	5.68E8
F2:1601	KLVSDD(+57.02)GMNAKMLMPEE(+57.02)RK(+57.02)	31 30 26 51 55 37 56 78 80 84 49 14 59 74 31 70 23 18 29	3.49E7
F2:2665	W(+57.02)K(+57.02)E(+57.02)C(+57.02)NAWVADVK	35 21 19 45 62 69 71 70 78 37 37 19	1
F2:2395	VFC(+57.02)E(+57.02)RLASWK	76 74 24 25 17 62 54 39 41 56	3.44E6
F3:862	EM(+15.99)M(+15.99)MAANMK	44 22 23 52 87 84 20 35 56	1.87E5
F3:2676	R(+57.02)DSLN(+.98)MNAWVAWR	37 22 20 56 22 22 55 63 69 81 78 49 37	1
F2:2189	T(+57.02)DVAK(+57.02)AFLAC(+57.02)H(+57.02)K	49 77 94 25 25 23 26 39 85 40 40 39	1
F1:536	KTARAAAPE	51 33 29 18 52 92 32 39 74	6.64E4
F2:1638	KQYALMD(+57.02)PAMK	37 20 20 55 63 15 17 12 91 92 94	1.04E6
F2:855	KVLN(+.98)PC(+57.02)MK	72 79 92 24 16 24 38 29	3.03E5
F3:809	FC(+57.02)QALSADEMC(+57.02)H(+57.02)R	61 65 51 25 29 22 80 66 79 33 33 35 29	4.21E4
F2:2657	T(+57.02)LLSSDLTASYH(+57.02)SK	18 26 25 49 18 21 69 94 94 79 50 26 29 56	1
F3:1077	KWWC(+57.02)DNGR	68 76 67 26 27 27 38 44	1.5E5
F2:1311	K(+57.02)PLVVSTQDLK	18 13 55 59 92 83 75 41 25 31 21	6.18E6
F2:2258	C(+57.02)(+57.02)WTADYGLLQLD(+57.02)K(+57.02)	18 18 17 16 69 67 31 61 82 74 81 31 40	4.88E6
F1:1874	ESLMAE(+57.02)AKPKK(+57.02)E	62 37 68 70 67 37 30 19 23 62 37 46	2.63E6
F1:1810	KYFVRHQRHWH(+57.02)WH(+57.02)KWVC(+57.02)AAKFE	34 23 18 37 59 37 37 28 14 15 14 13 12 55 85 94 92 87 85 74 52 61	9.23E7
F2:2291	T(+57.02)N(+.98)VQANRK(+57.02)	44 27 26 85 90 27 35 38	1
F2:2722	VFGC(+57.02)RELAAAMK	74 74 12 22 16 70 62 66 61 40 35 23	1
F1:1468	KMLGYDTSGN(+.98)TNRNTAQTMPSE	21 14 33 15 88 88 87 83 68 83 76 73 26 45 43 49 35 32 11 8 12 32	9.33E7
F2:2244	T(+57.02)DVQAKFLAC(+57.02)H(+57.02)K	49 78 95 51 51 22 23 30 52 38 38 29	1
F2:1475	VFC(+57.02)RE(+57.02)LAWSK	74 71 23 18 22 61 52 57 45 40	1
F2:1951	KLVSDD(+57.02)GMNASTK(+57.02)MPME(+57.02)PLK	43 66 79 40 40 57 79 92 82 82 10 10 40 17 27 28 16 12 54 51	1
F1:1289	KVFNVMARDASKD	83 83 61 29 29 48 39 18 26 60 43 44 39	2.03E7
F3:737	EC(+57.02)LAMNAKR	60 34 94 90 37 22 21 34 21	9.16E4
F3:1275	SME(+57.02)C(+57.02)GD(+57.02)GR	28 29 63 73 46 60 31 38	6.05E5
F2:977	FVC(+57.02)E(+57.02)RLAAK	18 19 15 16 11 90 77 89 81	2.99E5
F2:2331	VFH(+57.02)H(+57.02)NLALC(+57.02)K	72 73 29 27 25 62 50 46 38 39	3.44E6
F2:1357	M(+15.99)AKPFKLK(+57.02)WAVSWAKPPK	51 56 52 43 85 75 32 16 46 32 39 59 88 80 28 18 14 14	5.62E5
F2:1645	SSTFVGNYKNAYVSK(+57.02)	15 29 28 90 52 31 76 18 18 63 81 80 55 30 24	2.75E6
F3:1986	ARYHSPC(+57.02)SALLSSDLTASVME(+57.02)R	12 10 10 11 22 40 41 40 70 87 30 23 69 80 86 86 80 74 40 30 21 48	1
F1:1266	G(+57.02)SFNTQATKKDKRSMD(+57.02)H(+57.02)WFE	33 38 91 87 93 62 73 51 31 24 59 15 18 49 24 39 27 29 29 49	7.98E6
F2:2025	C(+57.02)(+57.02)AWTDYGLLQLNDK	20 21 19 60 70 65 10 31 95 68 77 31 43 35	4.88E6
F2:1748	KLVSDGNGNMAWVAN(+.98)VK	18 28 57 67 70 48 57 25 16 18 38 88 92 79 25 28 28	2.91E5
F2:2045	VFC(+57.02)E(+57.02)RLAAAMK	76 75 24 24 18 63 63 50 44 40 26	3.44E6
F2:1478	KSSAE(+57.02)STPQVK(+57.02)	56 45 45 59 49 45 24 48 62 38 32	1.02E6
F1:2217	HGLDDM(+15.99)FKLSNSSWVC(+57.02)AAKFE	44 35 68 61 89 51 34 30 19 31 11 10 18 21 21 80 68 61 79 75 57	2.69E6
F2:1359	G(+57.02)YAAALWSLAAAMK	14 15 79 71 60 54 10 10 41 51 54 83 67 31	1
F2:2520	KVFQTGMAPDKMK	82 83 60 26 26 14 24 39 15 35 33 79 79	1.52E7
F3:2263	WWC(+57.02)NDGR	67 72 67 27 29 21 38	8.29E5
F2:1780	KLVSDGDGMNAE(+57.02)VAN(+.98)VK	46 61 68 71 72 22 39 9 16 16 48 85 92 50 28 30 24	2.89E6
F2:1172	VFGRM(+15.99)PD(+57.02)K	78 79 39 45 32 21 41 32	1.28E7
F3:1247	EYLEQLTQR	52 25 29 46 51 75 59 38 34	2.42E4
F2:2366	V(+57.02)EVVTVAYPTK(+57.02)	22 50 60 60 23 22 61 86 33 44 39	1.36E6
F2:1824	T(+57.02)RWC(+57.02)PSALLSSDLTASVC(+57.02)QK(+57.02)	12 10 11 14 10 32 43 92 95 70 39 38 62 86 85 59 51 23 25 54	1.79E6
F3:769	Q(-17.03)VHE(+57.02)VYNR	50 48 85 45 45 23 40 29	4.34E4
F2:2241	VFAFHM(+15.99)LALC(+57.02)K	73 74 27 23 22 23 61 50 63 40 41	3.44E6
F1:1372	KVEDRH(+57.02)TK(+57.02)PKE	72 72 54 29 37 43 44 24 29 41 55	2.03E7
F2:2269	T(+57.02)DVQRH(+57.02)KWYK(+57.02)	54 82 95 37 20 25 25 40 41 35	1
F2:1651	T(+57.02)DVQAKWFH(+57.02)TK(+57.02)	50 78 95 30 28 23 22 24 39 40 68	5.94E8
F2:1758	LC(+57.02)GK(+57.02)QWLAQE(+57.02)K(+57.02)	73 67 33 44 23 20 26 51 69 40 49	1.08E9
F2:973	N(+57.02)WVC(+57.02)AAK	79 92 45 22 22 25 30	1.83E4
F2:2713	A(+57.02)KKSEWTASVC(+57.02)QK(+57.02)	13 15 14 54 55 33 90 94 66 70 22 26 37	1
F2:1447	RHERHC(+57.02)WK(+57.02)K(+57.02)D(+57.02)WVC(+57.02)AAK	41 48 70 32 18 15 15 15 29 62 90 86 48 50 68 35	3.09E6
F2:1845	LC(+57.02)LMAE(+57.02)LFH(+57.02)VK(+57.02)	62 67 71 65 67 25 35 15 28 29 29	1
F3:2013	Y(+57.02)LH(+57.02)SPC(+57.02)SALLSSDLTASVME(+57.02)R	25 21 15 31 39 45 43 44 56 25 18 70 73 89 85 81 76 44 25 23 19	1
F1:556	R(+57.02)HAGLTD	27 28 41 16 70 65 69	1.44E6
F1:884	LAAK(+57.02)YTTTK(+57.02)E(+57.02)	90 85 72 25 23 24 23 37 38 33	3.41E5
F2:2323	T(+57.02)N(+.98)VQANRK(+57.02)	44 28 27 73 83 30 35 39	1
F1:1208	KMVK(+57.02)KAE	55 54 54 27 26 41 57	3.84E5
F1:2829	VQAKLM(+15.99)K(+57.02)PVD(+57.02)	73 72 92 26 31 22 37 28 38 31	8.71E4
F2:2300	VFH(+57.02)H(+57.02)NLAAMAK	71 72 25 24 25 62 61 48 41 38 25	3.44E6
F2:2407	T(+57.02)DVQAKMK(+57.02)PNTK(+57.02)	51 79 95 52 51 25 25 25 27 37 38 33	1
F3:2598	R(+57.02)AMNNMNAWVAWR	34 21 19 22 17 18 55 65 70 94 79 51 40	1
F1:1059	SSWLAAALGPLD(+57.02)	19 20 19 77 95 93 59 28 18 21 56 34	5.43E4
F1:1677	LH(+57.02)HGTDVQAWK(+57.02)VRSVE	46 17 17 43 66 93 89 56 56 27 38 23 17 27 26 78	4.08E6
F3:2525	C(+57.02)ELAC(+57.02)LK	30 59 91 48 21 31 34	3.35E5
F2:1452	KLVSDD(+57.02)KEM(+15.99)GRLH(+57.02)HYYNK	62 85 79 79 77 79 38 37 33 6 9 30 22 21 25 26 62 35	7.54E7
F3:1736	FTDPLKTC(+57.02)WVAQE(+57.02)QK	55 61 57 48 89 68 41 15 15 15 43 69 24 25 43	2.34E6
F3:2571	V(+57.02)KMDM(+15.99)PNAWVAE(+57.02)R	12 14 12 50 65 46 50 61 65 76 69 25 34	1
F1:1187	T(+57.02)TLVNC(+57.02)AK(+57.02)KLVSD	25 15 23 21 45 17 15 37 56 80 79 85 79	3.51E6
F2:2116	FYEKALRLLSQTK(+57.02)	18 18 75 69 74 75 45 57 51 24 24 27 21	9.72E4
F3:2673	L(+57.02)DVVSLAYQVR	20 33 63 61 21 27 55 52 31 66 59	1.13E5
F2:906	R(+57.02)HLDNYTM(+15.99)K	6 7 34 90 80 60 56 56 12	4.71E5
F2:1283	KLVDSD(+57.02)GM(+15.99)NAWVNWFE(+57.02)PLK	46 70 55 12 10 29 57 79 79 82 56 43 19 16 17 18 32 62 61	6.63E6
F2:2610	VFE(+57.02)C(+57.02)RLAAAMK	65 67 49 22 18 60 60 46 40 37 24	1
F3:2235	WWC(+57.02)DNGR	33 33 68 57 55 23 39	8.29E5
F1:1207	V(+57.02)VVDC(+57.02)SEAVAFWE(+57.02)D(+57.02)E	14 15 14 62 68 69 90 95 68 12 21 20 21 22 74	8.02E5
F3:2095	W(+57.02)E(+57.02)K(+57.02)PC(+57.02)SALLSSDLTAWMWR	15 15 14 33 44 44 48 85 29 20 72 73 89 86 82 35 22 24 10	1
F1:1477	WALRGSVKD	59 59 76 61 49 21 18 30 24	1.14E7
F2:2454	M(+15.99)(+57.02)RADPMNAWVAN(+.98)VK	18 13 68 18 12 57 59 66 69 79 87 24 27 22	1
F2:2492	VFE(+57.02)C(+57.02)RLAC(+57.02)LK	66 68 46 22 15 57 48 35 48 37	3.44E6
F3:1579	KLVSDGDRC(+57.02)KRNH(+57.02)YDR	74 88 92 70 68 26 41 26 16 15 22 28 27 41 35 34	4.62E5
F1:1127	AYLQWKRTDPKE	44 49 76 63 32 23 18 24 62 30 40 65	2.88E6
F2:1141	A(+57.02)LVSDDDVPAWVFKDSD(+57.02)PPK	37 76 85 85 88 17 15 14 55 78 73 24 23 45 48 21 21 15 15 45	3.44E6
F1:462	KK(+57.02)RFRD	67 52 28 37 31 48	1.1E5
F2:2326	R(+57.02)M(+15.99)MPWNAWVNNK(+57.02)	40 22 46 14 18 52 61 65 78 34 40 55	1
F2:839	TAAALGMM(+15.99)AVAPK(+57.02)	46 62 66 86 85 8 15 14 39 55 56 20 19	3.24E6
F1:1276	LRLPC(+57.02)E(+57.02)SRTYTND	39 19 19 10 15 13 11 72 94 93 62 65 60	3.46E5
F2:2078	T(+57.02)DVE(+57.02)RRWD(+57.02)RK	52 78 78 28 18 43 24 38 32 46	1
F2:2151	E(+57.02)VVVSLAYPTK(+57.02)	22 24 55 69 23 29 61 86 33 41 37	1.36E6
F3:1682	M(+15.99)QFRQNNAWVAWR	25 34 39 21 15 16 51 57 62 73 71 41 60	9.01E5
F1:1632	M(+15.99)VQLYTPVC(+57.02)PPRSE	48 63 62 92 68 66 14 18 16 19 20 21 29 75	1.9E6
F1:1357	LRE(+57.02)QLLME	70 34 24 21 54 31 39 75	1.46E6
F1:971	AMLTASVFDLPE	21 23 71 90 71 65 51 12 24 30 20 45	8.86E6
F1:846	Q(+57.02)GYNTQATNRNTDGSSE(+57.02)	14 7 14 56 60 56 65 65 52 46 38 55 63 45 63 22 16	3.75E5
F1:1945	C(+57.02)KANAWVAFYRE	21 23 22 57 68 71 70 62 26 28 21 51	1E6
F1:1147	LAAAMH(+57.02)KVGLDNPRND(+57.02)	67 73 78 68 56 15 15 14 19 52 63 48 18 18 29 63	3.98E5
F2:2325	T(+57.02)LLSSN(+.98)LTASVNAC(+57.02)K	17 24 23 46 18 18 71 94 93 66 76 29 27 28 21	1
F1:1457	ATTRGDNC(+57.02)E(+57.02)E(+57.02)PLLE	28 35 32 30 29 71 62 66 60 72 19 34 31 37	1.71E6
F2:1650	LC(+57.02)LMARANPVD(+57.02)SK	63 68 73 66 66 16 20 18 12 55 55 30 21	1.08E9
F3:1334	K(+57.02)PLVVSTQEVK	18 12 46 45 82 65 62 57 45 23 19	1.11E7
F3:2039	LNC(+57.02)VQPC(+57.02)SALLSSDLTASVC(+57.02)QK(+57.02)	32 27 13 14 14 21 30 35 38 82 27 21 71 82 87 86 83 73 41 23 23 26	1
F1:1042	Q(+57.02)YNTQATNRNTN(+.98)SSE(+57.02)	19 20 16 17 55 74 67 50 43 55 85 74 26 27 19	1.12E7
F2:2435	T(+57.02)DVAQKHKWM(+15.99)SK	50 78 93 32 27 26 22 23 60 40 38 27	1
F2:2215	T(+57.02)DVQAKMHKMTK(+57.02)	48 75 93 56 55 22 22 22 33 33 33 25	1
F1:3026	LMAWPK(+57.02)RKD(+57.02)	72 72 71 61 14 20 15 34 30	1
F3:922	EFSNFNTQATKNR	48 22 21 21 63 65 66 60 65 55 28 30 18	2.54E5
F1:2778	VQAK(+57.02)LTHLYE	61 63 88 21 27 19 20 41 33 56	5.36E4
F2:853	KVFD(+57.02)PE(+57.02)PLDLK	73 75 56 22 31 21 14 28 35 65 52	2.7E5
F2:2109	Y(+57.02)KAAQH(+57.02)YVMK	24 26 69 59 18 17 19 34 82 82	2.79E6
F3:2122	S(+57.02)LH(+57.02)YPC(+57.02)SALLSSDLTAWMWR	15 22 15 15 33 38 32 33 86 25 19 44 82 86 85 83 50 33 34 29	1
F3:1199	WE(+57.02)C(+57.02)HMR	57 57 54 28 31 29	4.15E5
F2:1258	KLVD(+57.02)SNGM(+15.99)NAKDNFPMPE(+57.02)LK	48 65 75 10 10 21 59 79 78 79 35 18 56 57 12 16 12 19 56 54	1.23E6
F2:2028	A(+57.02)KYALD(+57.02)EVAMK	19 11 11 52 55 13 34 15 90 87 86	2.79E6
F2:1945	M(+15.99)(+57.02)K(+57.02)DLLAPNWWK	21 21 44 78 71 41 28 39 65 40 21	1
F2:1204	LVSDD(+57.02)NNPWVK(+57.02)QFYYK(+57.02)	85 85 92 73 38 17 15 10 41 33 23 21 21 22 35 74	3.62E5
F1:2109	HGLDMVAQMHRNGWVC(+57.02)AAKFE	46 33 61 61 11 12 12 48 14 12 14 12 6 22 23 89 92 94 94 88 57	4.21E8
F2:880	H(+57.02)MMAGPK	25 28 26 90 37 35 59	1.95E5
F2:2559	VFWRTD(+57.02)ASWK	73 72 46 19 22 23 49 41 41 38	1
F3:842	HQHTASVE(+57.02)C(+57.02)K	14 15 14 87 88 57 48 21 26 57	2.94E4
F2:1798	KVLSD(+57.02)D(+57.02)MNAWVAVDK	12 10 21 25 9 9 24 72 87 94 96 90 43 23 27	1.97E6
F2:1449	M(+57.02)NARTGC(+57.02)LAAPC(+57.02)AAK	45 67 89 52 24 12 20 28 21 22 28 57 72 59 45	2.28E7
F1:1076	LTAWDRVK(+57.02)FQE(+57.02)	85 82 70 49 41 15 19 18 30 31 28	6.25E5
F2:897	L(+57.02)LMVKADDK	43 61 28 25 37 33 59 57 44	2.45E3
F2:1986	VTTVC(+57.02)E(+57.02)RLAAAMK	29 14 14 13 21 11 22 86 91 95 92 55 13	8.97E4
F3:2148	K(+57.02)E(+57.02)N(+.98)KPC(+57.02)SALEASDLTASVWMR	14 15 14 15 35 43 38 38 74 48 21 54 66 86 84 82 70 38 22 21 18	1
F2:2635	T(+57.02)DVFK(+57.02)RVAC(+57.02)H(+57.02)K	50 78 95 51 25 16 22 27 38 38 29	1
F2:1370	KVTYNMMLAAAMK	22 21 15 17 16 16 15 71 95 98 96 56 15	8.05E4
F3:1354	F(+57.02)ANGMD(+57.02)DAPLK	72 88 51 10 21 46 78 25 21 35 19	1.99E6
F2:1017	FC(+57.02)NATLEMC(+57.02)D(+57.02)K(+57.02)	18 20 18 65 74 81 85 28 26 29 24	1.07E5
F3:566	QTAPWD(+57.02)K	49 69 59 15 21 23 61	4.93E5
F2:1552	P(+57.02)FM(+15.99)VWNGLSDVLGNWVC(+57.02)AAK	7 7 17 69 73 73 61 55 19 7 6 31 63 78 82 84 34 35 28 22	2.42E8
F3:1040	EM(+15.99)C(+57.02)M(+15.99)H(+57.02)TQANTR	72 50 19 19 31 55 56 54 33 33 44	1.57E6
F1:1083	KVC(+57.02)DM(+15.99)KVKVFQMNE	63 62 21 21 20 46 50 56 51 66 28 29 30 48	1.41E5
F2:1492	LVSDGNGMNAWC(+57.02)K(+57.02)RNRNK(+57.02)	84 76 88 48 20 34 25 46 46 51 44 29 26 18 26 21 35 44	5.08E7
F2:2328	T(+57.02)DVD(+57.02)VRWRWK(+57.02)	50 78 79 26 22 16 23 34 51 44	1
F1:1063	WFESGN(+.98)TNRNTAQE(+57.02)MLD	18 9 22 39 29 83 82 74 26 34 35 52 45 32 32 56 49	9.01E5
F1:1486	LGVVD(+57.02)PGWKD	63 33 45 23 34 33 54 37 38 62	3.89E6
F2:2561	W(+57.02)K(+57.02)WC(+57.02)NAE(+57.02)VADVK	30 17 16 41 62 66 57 68 71 31 30 17	1
F3:1692	C(+57.02)(+57.02)D(+57.02)AYQAWLR	15 15 14 13 37 52 84 83 66	6.28E5
F2:828	KEK(+57.02)EWPM(+15.99)K(+57.02)	83 55 27 50 25 18 39 39	2.22E4
F3:1567	KLVSDGDGNM(+15.99)AWVAWR	16 25 31 41 44 60 78 6 12 13 49 65 62 55 59 52	7.18E5
F2:1301	LC(+57.02)LMAFH(+57.02)LTEAK(+57.02)	63 67 69 60 54 13 14 19 50 49 26 20	1.56E5
F1:1202	RWWC(+57.02)D(+57.02)GRGTPK(+57.02)D	57 56 48 45 18 9 44 30 68 48 37 41	4.02E6
F1:452	ALALSTLE	32 45 60 35 23 24 46 68	4.74E6
F2:1028	WVK(+57.02)K(+57.02)D(+57.02)WDK	65 69 49 35 24 24 41 28	2.55E5
F1:500	KARVNKE	68 69 21 25 24 25 59	1.8E4
F2:794	HAKDEM(+15.99)K	45 25 23 57 82 34 23	3.57E4
F2:1108	N(+57.02)LSQRC(+57.02)MK(+57.02)HSTK	77 95 86 26 18 23 22 21 34 35 35 26	9.86E4
F2:536	FLLNQE(+57.02)NK	29 44 59 23 24 22 67 65	2.47E4
F2:1760	KVKMDQM(+15.99)LVNMK	66 74 22 24 44 43 22 30 33 66 40 31	1
F2:959	KE(+57.02)KHVYAPK(+57.02)	85 56 27 25 22 24 56 37 38	5.7E4
F2:2464	VFAASD(+57.02)TLAC(+57.02)LK	73 75 28 22 21 21 21 52 63 35 44 38	3.44E6
F2:1675	LNAWLRN(+.98)SVK(+57.02)	59 43 60 54 32 32 44 31 31 27	8.4E6
F1:1082	HPSGDTPATNRRC(+57.02)C(+57.02)VD	21 15 63 44 66 67 59 68 63 55 21 45 20 19 19 15	1.12E7
F1:399	R(+57.02)TLWPD	75 88 26 20 14 25	3.36E5
F1:1403	L(+57.02)LLKFSTFGYLEH(+57.02)LE(+57.02)	18 27 29 72 79 91 39 32 7 14 30 50 24 39 69	1.88E6
F3:1822	LNQMQPC(+57.02)SALLSSN(+.98)LTASVC(+57.02)QK(+57.02)	17 14 12 12 12 22 30 33 39 85 27 20 70 79 86 86 82 74 41 21 20 25	5.68E8
F2:2050	LC(+57.02)LMAFKYAETK(+57.02)	51 57 71 63 63 24 17 17 27 54 28 21	1
F2:2018	LC(+57.02)LMAFYKDVSK(+57.02)	59 65 73 68 63 15 15 14 51 25 25 21	1
F1:1323	KVFQTKVDDAKSD	79 80 61 22 24 27 22 22 23 56 39 39 38	2.03E7
F3:897	M(+57.02)MHAPGK	28 28 38 89 27 18 60	2.49E7
F2:2637	VFFHAM(+15.99)LASWK	72 71 26 22 22 22 59 46 35 37 37	1
F1:1351	ATTAAADNC(+57.02)PAE(+57.02)	21 23 48 43 18 15 45 44 90 60 41 44	2.23E6
F3:1173	EM(+15.99)C(+57.02)EYFNTQATNR	37 15 13 34 14 52 55 61 52 75 69 29 25	2.68E5
F1:1670	LHH(+57.02)NGTDVKLPMK(+57.02)GTRD(+57.02)	45 27 15 43 76 86 88 79 37 18 10 33 37 25 27 21 25	2.07E7
F2:2056	R(+57.02)WE(+57.02)YALAAMK	18 18 15 14 17 28 86 95 83 35	2.79E6
F3:2130	D(+57.02)LVVSLAYQVR	21 30 59 60 21 28 56 52 29 32 59	6.51E5
F3:868	M(+57.02)MHAPGK	25 26 35 90 27 18 63	2.49E7
F3:1134	C(+57.02)PSN(+.98)M(+15.99)M(+15.99)R	85 70 29 28 25 24 22	1.36E6
F3:811	HGLDD(+57.02)YR	55 40 59 25 22 39 44	1
F3:1851	G(+57.02)PMK(+57.02)SPC(+57.02)SALLSSDLTASVC(+57.02)QK(+57.02)	14 9 10 11 25 34 39 35 38 85 26 20 71 82 88 84 79 40 37 18 18 25	5.68E8
F1:1678	RC(+57.02)KWSLMAWLLHFVE	22 38 38 17 18 67 56 52 52 66 59 23 23 26 49	4.55E6
F1:2112	F(+57.02)QPEH(+57.02)TKFFGNWVC(+57.02)AAKFE	8 8 5 21 8 15 9 9 23 10 20 33 95 95 95 95 95 84 45	1.09E8
F1:2063	YGLLQLH(+57.02)YWEWEMALVNK(+57.02)E	48 45 94 96 76 83 11 10 27 51 10 29 17 18 24 17 44 23 45	8.18E6
F2:2522	VFQTE(+57.02)SLAC(+57.02)LK	61 63 45 20 19 16 73 41 31 41 32	3.44E6
F1:2088	M(+15.99)LYVMSLGYHVC(+57.02)AAKFE	18 14 10 9 10 67 75 16 10 19 76 69 70 86 51 32 54	1.11E8
F2:1087	KVRE(+57.02)K(+57.02)MM(+15.99)VAMKK	74 67 15 21 21 18 21 19 39 72 73 45	1.45E5
F2:1786	LC(+57.02)LMAAPNRN(+.98)SVK(+57.02)	63 68 71 63 62 17 11 17 27 51 26 26 20	1
F1:1066	G(+57.02)YLDE(+57.02)ATNRNH(+57.02)HKE	19 21 75 59 45 60 56 33 12 57 23 24 25 52	1.4E6
F2:1375	GMDAK(+57.02)E(+57.02)MELRGNK(+57.02)	51 72 91 86 21 20 18 39 24 21 15 32 33	2.28E7
F2:1701	LDNAWLRGPM(+15.99)K(+57.02)	48 46 40 51 49 56 43 20 27 33 28	3E7
F2:2097	R(+57.02)M(+15.99)MPWNAWVNNK(+57.02)	35 21 44 12 16 46 56 60 74 30 37 51	1
F2:989	VFC(+57.02)E(+57.02)RLAFVNK(+57.02)	61 60 17 17 13 56 57 27 40 55 38	1.03E6
F3:2282	LNC(+57.02)VQPC(+57.02)SALLSSN(+.98)LTASVE(+57.02)MR	32 26 13 13 14 33 40 38 40 82 24 18 40 55 86 82 79 70 37 21 21 21	1
F1:1607	M(+15.99)VQLYTPVNSPD(+57.02)KTYKWWD	65 73 86 97 65 55 28 33 21 18 10 15 24 28 26 27 27 32 32	7.75E6
F2:1213	KMQNNFAAAMKK	32 15 11 12 14 45 91 71 68 74 33 14	4.06E5
F3:1437	C(+57.02)KSLQLC(+57.02)C(+57.02)SQLNSR	9 9 24 79 71 83 12 11 10 77 87 48 26 17	4.87E6
F3:1338	VQPC(+57.02)D(+57.02)K(+57.02)	65 61 19 29 29 37	1.28E5
F1:1226	G(+57.02)DLFANN(+.98)N(+.98)HNPNPD	15 18 52 84 90 72 14 15 14 24 18 72 35 35	3.04E6
F3:748	FVHKK(+57.02)KKWK	72 73 30 28 25 27 27 41 34	4.2E3
F3:646	V(+57.02)H(+57.02)TRTM(+15.99)R	35 21 20 72 24 27 81	5.64E5
F3:1927	GRM(+15.99)AVWE(+57.02)AGGE(+57.02)VAWR	5 6 27 69 77 71 32 8 5 5 74 85 82 33 23	1.82E5
F1:1098	FLKLAGNE	52 68 25 29 20 10 35 79	3.14E5
F1:1569	RH(+57.02)RGYPKD	51 63 51 9 19 35 45 43	1.2E5
F2:868	KKTPM(+15.99)FH(+57.02)PK	57 70 62 20 23 21 22 27 57	6.9E4
F2:1485	KLVSDGDKH(+57.02)HHC(+57.02)H(+57.02)HSDVLK	60 81 73 65 61 19 34 39 12 11 11 15 19 18 18 21 51 70 80	1.28E8
F2:967	MSE(+57.02)C(+57.02)C(+57.02)PK(+57.02)	33 45 59 66 30 20 26	2.91E4
F2:769	C(+57.02)ELAAGMK(+57.02)	32 61 93 35 27 10 34 25	6.67E4
F3:925	G(+57.02)GNGNAGPK	32 17 26 14 38 88 37 50 57	2.49E7
F1:1075	LTAYHGTQSDK(+57.02)RFE	39 34 74 68 59 23 18 18 20 54 37 19 28 65	2.67E6
F3:1166	C(+57.02)PSM(+15.99)M(+15.99)N(+.98)R	80 68 33 29 23 23 21	1.36E6
F2:2115	D(+57.02)EHHDYGLLQLD(+57.02)K(+57.02)	12 30 12 12 48 45 6 18 63 87 93 33 57	4.88E6
F2:540	A(+57.02)AEN(+.98)LGQLK	21 22 73 18 23 9 49 78 63	7.82E3
F1:583	TAHGVVKYD(+57.02)	34 40 68 37 34 31 27 44 43	6.98E4
F3:1987	E(+57.02)E(+57.02)ELPGVLALSSDLTAWE(+57.02)MR	12 12 30 72 67 6 13 18 14 72 61 32 48 80 78 73 59 19 18 8	3.89E6
F2:2165	Y(+57.02)KAAQWRNMK	22 23 56 54 17 18 13 30 82 80	2.79E6
F3:2100	E(+57.02)FLGSFLYEYN(+.98)K	18 19 57 10 20 50 72 55 55 59 31 29	2.41E6
F1:587	VVD(+57.02)KVHSPE	31 31 30 61 86 23 20 24 49	1
F1:672	F(+57.02)K(+57.02)FC(+57.02)RE(+57.02)	46 38 54 40 21 35	2.52E6
F2:807	DVLC(+57.02)GVK(+57.02)	39 39 94 38 12 24 31	7.4E3
F3:936	E(+57.02)PPAKYTK	27 20 18 25 78 50 51 46	4.11E5
F3:796	EYLDTM(+15.99)K(+57.02)	56 32 65 51 21 22 28	1.91E4
F1:2059	Y(+57.02)LLQD(+57.02)PC(+57.02)C(+57.02)DRYAHRLQLLSD	57 81 82 69 14 10 15 11 12 11 11 11 18 49 74 69 77 76 22 19	9.47E5
F1:2927	LMAH(+57.02)K(+57.02)FLRE	63 61 56 20 17 18 26 29 63	7.49E4
F1:991	Q(+57.02)YNTQATDHSKD	25 28 49 57 50 54 43 21 31 51 38 24	8.69E5
F3:1854	FNYTASVNC(+57.02)AK	17 18 17 63 70 65 60 35 30 32 24	1
F2:2573	T(+57.02)DVHK(+57.02)FK(+57.02)GWDK	49 77 93 27 24 21 23 13 37 44 25	1
F3:1129	M(+15.99)QNYYR	51 51 31 34 35 32	1.44E7
F2:2388	G(+57.02)KTAD(+57.02)GMNAE(+57.02)VADVK	16 17 15 18 45 10 19 51 60 62 96 91 34 34 18	1
F2:2136	Y(+57.02)KALAH(+57.02)YNMK	25 26 56 29 19 32 16 29 80 78	2.79E6
F1:1144	K(+57.02)VRYH(+57.02)YTVFC(+57.02)RE(+57.02)	74 61 14 20 18 16 17 80 65 35 28 40	3.89E5
F2:1939	KGYD(+57.02)EVLAAAMK	27 7 13 13 34 13 61 50 72 72 70 35	2.79E6
F2:1402	F(+57.02)TLK(+57.02)TD(+57.02)LAAAMK	16 17 30 20 14 12 46 51 74 73 78 35	2.76E5
F2:1517	L(+57.02)HWTRHEQSSLGNWVC(+57.02)AAK	6 6 5 17 8 6 15 6 6 27 61 67 86 93 93 71 72 50 44	2.42E8
F1:903	DSLTMSQLK(+57.02)VD	35 35 94 71 22 20 40 26 29 31 23	7.32E5
F1:898	DHHMTQATNRNTN(+.98)STD(+57.02)	15 12 11 12 59 55 66 50 79 37 57 56 57 20 20 15	3.52E6
F1:2110	HGLDNYRYGSLGNWVC(+57.02)AAKFE	39 21 34 26 23 25 28 15 7 28 35 20 35 76 82 37 37 73 57 59 54	2.8E8
F2:2726	T(+57.02)VDQANRK(+57.02)	38 33 34 60 62 21 29 32	1
F3:1110	Q(-17.03)DC(+57.02)PC(+57.02)K(+57.02)	23 45 57 21 35 49	1
F3:2056	WWC(+57.02)D(+57.02)GGR	33 33 66 50 29 20 38	8.29E5
F2:1667	LDNAWLRETAK(+57.02)	46 45 21 51 51 56 38 35 27 28 23	3E7
F1:605	KVK(+57.02)VC(+57.02)TE	43 51 26 24 32 26 67	3.87E5
F1:1615	M(+15.99)(+57.02)TKVAHMLNNLPC(+57.02)SALLSSD	23 9 8 7 15 7 7 10 21 39 61 7 15 59 63 88 89 84 82 79	6.13E7
F3:1577	FVFD(+57.02)RPFKLFLKFFVQNRR	61 62 40 18 12 12 73 49 32 17 23 40 80 52 48 28 25 20 38	1.33E6
F2:1625	LYE(+57.02)QH(+57.02)QRYSLGNE(+57.02)MK	32 24 31 29 12 12 9 18 66 75 39 51 73 54 52	1.89E6
F1:1151	TTFAKLAPHH(+57.02)GPD	40 43 56 59 65 84 19 12 30 25 15 22 29	3.76E5
F2:1833	R(+57.02)FYYKSE(+57.02)E(+57.02)VADVK	27 33 15 18 18 18 45 79 86 86 29 29 17	1.97E6
F2:2296	LD(+57.02)VVSLAYPTK(+57.02)	28 21 51 87 21 28 54 48 23 33 27	1.36E6
F1:880	LNVMKRHVAND	22 17 17 83 68 41 39 35 51 27 21	4.6E5
F2:2463	T(+57.02)DVAQFE(+57.02)LNPVK(+57.02)	46 75 94 27 24 21 21 28 33 24 35 31	1
F1:1264	G(+57.02)SFNTQALTKEDDGSTDLAAAK(+57.02)TE	16 32 35 49 57 48 45 13 21 21 23 18 68 45 75 40 40 66 60 55 24 12 15 39	1.76E7
F1:2148	HGLDGPFQSHSLGNREC(+57.02)AAKFE	43 29 52 32 5 7 11 21 14 11 10 14 6 19 21 57 85 89 92 91 82 54	4.21E8
F2:1881	T(+57.02)DVRTH(+57.02)LNNYK(+57.02)	44 68 61 17 24 51 27 18 33 38 39	1
F1:2040	FLYD(+57.02)QVC(+57.02)RHGDWVC(+57.02)AAKFE	15 11 8 8 7 21 21 6 8 10 21 21 91 90 92 93 90 69 46	1.81E6
F2:1653	LGEYGFQNALFK(+57.02)VLLMK	49 34 85 93 66 12 13 31 32 40 11 18 18 25 29 25 65	7.45E6
F1:529	AKKLVSND(+57.02)	28 28 33 39 60 26 44 48	6.88E4
F2:1995	G(+57.02)YAAAK(+57.02)WNVMK	21 22 60 69 51 15 15 16 27 66 56	2.79E6
F1:888	K(+57.02)VKTMC(+57.02)E	45 49 24 22 22 35 68	8.36E6
F3:1205	ALKYLC(+57.02)DNQDTLSKSK(+57.02)K(+57.02)	12 21 39 67 74 28 28 8 8 73 49 73 60 44 40 15 11	4.27E5
F1:1724	NELRD(+57.02)LTVTGYPD(+57.02)KPVAQM(+15.99)WE	10 24 13 7 10 37 60 66 91 81 86 15 20 77 14 19 45 16 15 16 76	9.85E6
F1:2921	VQAK(+57.02)KK(+57.02)RD(+57.02)D	65 62 61 23 20 19 14 39 38	9.07E4
F2:2184	KLVEMM(+15.99)NKVWANMGD(+57.02)E(+57.02)PLK	48 65 55 32 12 11 11 12 46 45 50 48 92 29 39 18 31 29 44	1
F2:1696	LC(+57.02)LMAGQPRGN(+.98)SVK	67 70 72 61 52 8 15 11 33 54 24 24 24 15	1.08E9
F3:1798	VWWDGMDAWVAE(+57.02)R	13 14 13 41 8 16 52 54 62 75 67 30 48	3.89E6
F3:916	C(+57.02)ELAPQK	24 51 31 54 17 24 63	4.64E4
F1:2215	SYLGFMFEFKFE	14 15 21 24 14 11 18 32 26 92 90 97	2.38E6
F2:772	HGLDMSSK	65 50 39 29 24 26 40 29	1.95E5
F1:518	A(+57.02)LALNLNPD	26 37 59 28 19 26 51 44 50	1.03E5
F3:2463	QAK(+57.02)LWAYQVR	14 15 13 35 24 54 60 66 37 60	2.19E5
F2:1974	C(+57.02)(+57.02)DRSDYAVLQLD(+57.02)K(+57.02)	12 12 7 10 43 52 15 20 93 67 76 34 48	4.88E6
F1:516	ATHLK(+57.02)E(+57.02)	44 41 25 35 26 54	6.49E4
F2:1957	YAVK(+57.02)FKPARPK	65 71 89 19 18 25 15 21 25 26 41	1.43E6
F1:1532	AMLTAWLHQVSHK(+57.02)E	27 32 94 93 86 32 17 11 10 20 18 21 21 44	1.32E7
F1:2100	RYMLM(+15.99)NK(+57.02)SVC(+57.02)AAFKE	12 16 30 37 12 14 13 30 82 51 69 72 32 31 62	3.2E6
F2:1771	KLVDSD(+57.02)GMNAWVAM(+15.99)RQFH(+57.02)K	40 62 44 11 10 46 32 88 55 59 55 43 20 34 11 15 25 19 40	1
F1:1165	LAC(+57.02)D(+57.02)KK(+57.02)WWRRRE(+57.02)	72 61 33 29 37 19 18 39 30 37 37 39	8.88E5
F3:1912	YAVSK(+57.02)RVVLNR	56 65 88 44 20 12 18 18 37 33 21	4.57E5
F2:876	L(+57.02)RHDNYMFK(+57.02)	11 7 10 45 43 50 49 59 63	2.2E4
F2:2724	T(+57.02)DVAQKRC(+57.02)PQSK(+57.02)	46 74 93 29 24 22 15 21 27 33 33 30	1
F3:1158	S(+57.02)MHSDTR	40 41 39 37 35 35 33	1.44E7
F1:1328	G(+57.02)YAAALALTK(+57.02)TTE(+57.02)	18 19 76 78 71 71 18 23 14 24 27 26 22	1.62E7
F2:1188	KLVSDDGKK(+57.02)QWDGAEK(+57.02)PD(+57.02)K	59 80 75 68 65 46 26 40 11 11 10 22 22 39 44 20 12 21 39	1.34E6
F2:887	KHEPRTSH(+57.02)K(+57.02)	60 59 51 18 16 30 25 40 37	1
F1:533	EVEKK(+57.02)K(+57.02)D	56 33 48 37 26 27 33	1
F2:2122	M(+57.02)AWWPQAASVNC(+57.02)AK	30 46 39 39 35 15 15 48 57 70 59 23 26 20	1
F1:1272	FVVANC(+57.02)FH(+57.02)YTDYTKNDYFLQTD	60 76 66 55 48 46 32 33 31 11 11 24 29 70 49 45 33 17 33 18 18 15	3.52E6
F1:1204	G(+57.02)YRGYKE	23 26 72 14 26 33 65	1.12E5
F2:2684	MVKWELTASVNAC(+57.02)K	11 12 16 10 26 59 69 70 86 66 19 19 20 38	1
F2:2156	KLVSDD(+57.02)GMNAWVSVETMAQPK	26 22 14 43 43 46 73 92 62 70 57 46 28 23 34 14 15 15 15 10 30	1
F1:1731	F(+57.02)D(+57.02)K(+57.02)VKLPNFQTAADQARE	5 5 5 5 5 10 5 50 67 49 7 14 82 78 70 76 48 91	8.22E6
F1:1139	EDLYVKEKVFNVC(+57.02)E	49 10 12 9 9 10 80 55 62 72 17 18 49 66	2.09E6
F2:1528	LVSDGDE(+57.02)KHGHTWHHH(+57.02)TK	51 45 63 57 23 43 35 35 30 15 16 26 45 51 25 23 51 30	7.38E7
F1:2737	FHLVALHNRLC(+57.02)VLHE	29 41 68 41 13 18 11 11 9 49 46 48 65 48 57	1.66E5
F1:1673	G(+57.02)RC(+57.02)KTD(+57.02)LMAWLKDPRE	13 10 57 66 31 31 65 45 44 45 62 18 18 11 15 63	2.12E7
F2:882	LYC(+57.02)DAE(+57.02)EK(+57.02)SSK	35 28 62 55 17 16 38 16 54 49 37	5.18E4
F1:655	LAGLLTTE	52 44 51 35 28 15 27 41	1.38E6
F3:2374	ENH(+57.02)K(+57.02)H(+57.02)LEGAVLKLVAGELMSHRMR	29 5 5 5 15 70 90 48 66 41 69 8 35 21 56 39 89 82 48 24 10 6 12 15	6.67E5
F3:2745	WWC(+57.02)NDGR	32 32 65 33 37 21 39	1
F1:1522	LMGAEGLKTPLE(+57.02)	63 51 23 48 65 18 48 15 28 21 40 23	2.83E7
F3:1001	FEYC(+57.02)DYQATNR	57 81 17 16 17 18 41 40 28 27 63	1.57E6
F2:1730	LC(+57.02)LMALMPPN(+.98)N(+.98)KK	57 62 67 57 55 40 14 10 11 48 22 21 15	1.08E9
F2:2498	T(+57.02)N(+.98)VQANRK(+57.02)	39 24 23 56 66 22 31 33	1
F3:2166	EDKC(+57.02)NDGR	65 25 23 56 38 38 21 27	8.29E5
F2:1621	KLVSDGDHLRE(+57.02)DQH(+57.02)PSK	61 82 92 69 68 25 39 15 17 8 18 25 21 22 15 23 26	7.09E5
F1:1650	Q(+57.02)YNWLHWYTDGSTDYGLLQLK(+57.02)D(+57.02)	10 11 13 6 9 12 9 8 30 24 8 15 41 68 70 46 76 95 85 90 33 48	4.39E7
F2:2105	T(+57.02)DVK(+57.02)E(+57.02)WKTPEK	45 71 61 22 23 22 21 20 27 66 23	1
F1:1458	LNHH(+57.02)LNGC(+57.02)NDQPKD	54 45 37 14 20 14 27 62 51 77 45 19 27 23	1.15E6
F2:2177	T(+57.02)AK(+57.02)GDGMNAN(+.98)AVADVK	15 16 14 23 44 9 18 52 54 52 71 77 65 26 27 21	1
F1:844	T(+57.02)YGDTNE(+57.02)K(+57.02)AQVETE	12 14 28 60 56 50 23 22 41 52 48 43 21 43	1.97E6
F1:2653	VQAKWWRRE	56 56 51 21 18 20 18 31 59	3.21E4
F2:2584	VFWRTD(+57.02)ASWK	68 67 38 14 18 19 43 34 34 32	1
F2:1598	LVSDD(+57.02)GMNAWRHH(+57.02)MLNPK	79 71 85 52 37 18 32 40 43 37 10 22 23 22 30 23 15 17	7.62E7
F3:2288	V(+57.02)EVVSLAYLNR	16 40 16 49 16 21 49 79 31 28 56	6.51E5
F2:1406	P(+57.02)KLVVSTQEVK	15 15 24 25 89 51 48 39 49 24 21	6.18E6
F2:2095	REVVSLAYPTK(+57.02)	5 31 37 56 18 22 60 82 26 34 28	1.36E6
F3:2106	FYEKALLRLVC(+57.02)NK	20 21 82 66 65 68 27 12 20 25 23 25 19	7.96E4
F1:938	S(+57.02)GFNTQATNRNTDLRKH(+57.02)WFE	23 14 89 82 88 54 57 34 29 16 10 9 40 25 12 19 20 21 22 63	6.5E5
F2:1609	FVFFK(+57.02)FAKKLK(+57.02)PFM(+15.99)PELSVK	75 74 49 19 15 26 28 18 18 22 16 11 86 51 37 52 32 25 49 22	9.22E5
F2:817	M(+15.99)C(+57.02)KEWYD(+57.02)NFMK(+57.02)	49 50 57 48 24 21 25 21 34 35 32	2.51E4
F2:1739	F(+57.02)QQKGADWSSHTTVMK	11 12 11 84 52 69 78 10 10 31 49 49 46 19 21 28	2.51E6
F3:545	C(+57.02)(+57.02)C(+57.02)M(+15.99)EC(+57.02)NAAPK(+57.02)	18 19 17 68 50 40 44 54 26 25	4.39E6
F2:1642	LVSDGNSHK(+57.02)YH(+57.02)QGD(+57.02)SYK	79 71 71 66 34 37 16 24 14 13 15 26 28 45 27 28 21	2.32E6
F1:1164	LTAFLRRRWD(+57.02)	79 76 66 23 22 10 11 21 29 23	4.06E5
F1:1206	L(+57.02)TASLSVMVVE(+57.02)KD(+57.02)	40 63 71 46 29 44 20 19 18 30 29 32 25	7.7E5
F3:924	N(+57.02)D(+57.02)LALD(+57.02)DHK	23 23 69 34 41 33 41 38 21	1.05E6
F2:2098	KLVSDD(+57.02)GMNAWVAMLLWD(+57.02)K(+57.02)	20 19 29 15 11 29 66 90 82 85 52 40 45 16 20 21 15 15 14	1
F2:707	V(+57.02)HERM(+15.99)TK(+57.02)	41 54 46 14 22 30 45	4.8E4
F3:1571	LM(+15.99)VAVWDNNAWVAWR	9 7 6 27 30 25 7 5 56 68 88 85 54 27 44	7.37E5
F2:2130	LC(+57.02)LMAK(+57.02)NPNQTK(+57.02)	57 62 68 60 54 13 14 10 24 23 25 21	1
F2:1021	QVRE(+57.02)H(+57.02)VDM(+15.99)APK	40 49 21 56 23 21 22 21 66 35 38	5.5E4
F1:1666	R(+57.02)C(+57.02)AKKLVSDGNHLDYFRRAPE(+57.02)	31 29 12 15 50 94 93 70 68 71 37 7 10 15 13 14 14 15 24 34 34	2.4E6
F2:2384	T(+57.02)DVAQC(+57.02)KRPNTK(+57.02)	46 73 76 29 25 21 21 15 26 34 34 28	1
F2:1578	KEMVKMH(+57.02)VNC(+57.02)K	43 43 19 45 50 34 15 33 51 34 25	8.65E5
F3:1006	MAWC(+57.02)D(+57.02)GGR	31 32 60 48 24 13 35 41	5.9E6
F1:431	T(+57.02)AATNRNTN(+.98)GSSE	18 20 56 48 18 13 40 18 45 41 65 31 49	2.12E5
F1:918	Q(+57.02)YNMDRNTAVVWC(+57.02)E	20 39 32 34 37 24 33 37 62 52 46 18 20 43	1
F2:2479	KLVSDD(+57.02)GMNAWVK(+57.02)MFH(+57.02)WK	41 56 37 15 12 28 21 76 54 65 52 54 38 16 18 18 21 18	1
F2:2053	T(+57.02)DVEE(+57.02)KQRTSPK	43 68 88 43 20 17 18 14 30 33 27 27	1
F2:2261	V(+57.02)EVVSLAYPTK(+57.02)	18 45 57 60 19 25 50 44 21 27 23	1.36E6
F2:2725	PDYE(+57.02)EYAVLQLD(+57.02)K(+57.02)	10 16 12 14 66 39 12 14 92 82 56 22 26	1
F1:1092	AAKFRGC(+57.02)E	18 30 31 85 17 10 38 56	2.65E5
F2:1366	KLVSND(+57.02)GMDKDVM(+15.99)WQK(+57.02)NPK	63 84 75 60 40 40 7 14 46 40 12 10 18 18 41 45 21 15 21	5.96E5
F2:1586	F(+57.02)N(+.98)KVWNGLNGMLGNWVC(+57.02)AAK	7 8 7 34 43 39 21 25 8 5 7 60 78 86 90 80 37 34 21 21	2.42E8
F3:1686	LGEYKK(+57.02)KRRYEGC(+57.02)RK	44 28 75 82 46 14 11 7 8 11 66 50 23 18 48	6.35E6
F2:2373	C(+57.02)TNVDTYAVLQLD(+57.02)K(+57.02)	15 15 32 32 16 15 41 15 15 78 63 90 29 37	4.88E6
F3:465	SFSSGNNNR	30 33 72 66 12 23 23 38 20	1.66E4
F1:1997	LD(+57.02)QMLERAQRD(+57.02)K(+57.02)E	44 21 15 16 56 39 28 48 45 46 23 26 51	1.01E7
F2:2449	C(+57.02)(+57.02)FYYYAVLQLD(+57.02)K(+57.02)	14 15 15 19 46 14 15 67 67 73 33 44	4.88E6
F3:2176	W(+57.02)WK(+57.02)PC(+57.02)SALLSSDLTASVE(+57.02)MR	12 12 11 26 34 35 35 78 23 15 35 38 62 59 54 69 37 19 18 33	1
F2:1162	LVSDGNYLQVVSM(+15.99)FANDLK(+57.02)	80 71 88 51 13 22 49 19 13 30 21 11 19 19 39 21 48 31 27	4E5
F2:1078	LSSN(+.98)LTASVNAC(+57.02)K	26 20 19 21 66 67 20 21 55 51 30 33 29	3.14E5
F2:1149	V(+57.02)FRC(+57.02)PSEK	49 56 39 20 14 19 61 23	2.62E5
F3:1034	MAWC(+57.02)DNGR	27 28 54 62 21 21 32 37	5.9E6
F3:1257	F(+57.02)ANC(+57.02)QDHMK	70 63 49 30 16 18 18 31 20	1.29E5
F2:1095	KD(+57.02)QYM(+15.99)ESK(+57.02)	16 18 15 32 27 79 44 49	5.25E4
F2:1772	R(+57.02)FQQVE(+57.02)NAE(+57.02)VADVK	12 11 11 11 11 32 50 54 78 91 59 40 19 11	1.63E6
F1:2202	DLNRYGYSLN(+.98)LEVC(+57.02)AAKFE	9 11 7 5 10 9 22 60 66 7 11 56 79 79 80 75 18 18 46	6.4E6
F2:1734	LN(+.98)NAWLRGM(+15.99)PK(+57.02)	39 37 20 49 51 59 35 24 27 20 22	3E7
F3:755	EVHE(+57.02)VNYR	50 26 55 20 20 21 37 49	3.83E4
F3:2648	TTAPRRLVE(+57.02)K(+57.02)	35 35 52 18 18 20 60 51 29 29	2.52E6
F1:1387	RPH(+57.02)PD(+57.02)DVQALRE(+57.02)	5 6 23 14 22 70 86 48 63 34 21 23	1.67E6
F3:2774	KKQSEWTAWMWR	12 14 12 31 30 11 79 85 61 25 30 26	1.84E4
F2:1971	T(+57.02)DVQALLYH(+57.02)ETK	40 69 68 19 20 25 24 16 30 55 28 22	1
F2:2076	LC(+57.02)LMAANPRVSDK(+57.02)	56 62 71 62 54 15 15 10 11 23 25 27 19	1
F2:1045	KVD(+57.02)D(+57.02)RKYH(+57.02)HK	63 66 27 23 15 21 21 37 39 33	1.03E6
F2:1278	K(+57.02)VK(+57.02)M(+15.99)MWPNFVK	75 69 26 21 22 20 39 20 32 33 23	5.13E4
F3:872	Q(+57.02)SKTPDAM(+15.99)K	18 20 43 33 19 31 52 37 57	5.28E4
F1:3011	VQKLYFFK(+57.02)E	61 56 22 29 19 18 19 32 52	8.31E4
F1:904	S(+57.02)AYDTPATNKTNME(+57.02)EE	12 11 10 51 59 49 59 52 40 10 19 43 40 18 40 37	3.85E5
F1:515	KFRKRD	59 34 22 30 23 37	5.87E5
F2:1698	LMM(+15.99)LRFMK(+57.02)	59 20 20 52 34 21 35 33	7.54E5
F2:1708	LTFHRGPM(+15.99)K(+57.02)	71 41 21 21 15 22 15 35 66	1.1E7
F2:2412	LC(+57.02)LMALSH(+57.02)PFTK(+57.02)	56 52 54 48 59 25 17 15 18 24 24 18	1
F2:1437	KC(+57.02)FK(+57.02)QE(+57.02)PPK	71 60 25 25 21 21 15 35 35	6.24E5
F1:1195	LVLNPDDHRQLTD	20 29 65 14 10 44 16 13 10 54 63 62 48	1.03E6
F1:1426	KLVSND(+57.02)ASLTPEDGK(+57.02)LPE	18 31 81 72 35 21 18 19 13 10 6 70 76 52 38 21 10 27	3.58E5
F3:1362	HSVLSC(+57.02)M(+15.99)M(+15.99)M(+15.99)K	17 18 40 86 76 17 18 26 26 18	3.84E5
F1:1748	WARLGVKSD	59 57 43 59 21 15 13 22 18	1.08E6
F1:1966	M(+15.99)FKAAC(+57.02)VWNGGTKPRE(+57.02)QHWK(+57.02)PKWPE	25 54 84 89 90 89 90 84 45 15 5 14 5 5 5 7 8 20 21 23 5 9 9 8 59	3.68E8
F2:1617	FKMSTGH(+57.02)VC(+57.02)KSLGNWVC(+57.02)AAK	13 10 10 10 29 5 11 10 9 9 27 55 80 89 92 92 41 41 28 26	5.91E6
F2:1724	T(+57.02)GDVQAHFAKWSK(+57.02)	24 15 85 82 60 29 15 15 13 21 34 28 24	5.4E6
F3:792	EAE(+57.02)N(+.98)NC(+57.02)GR	57 31 56 22 22 24 28 31	2.53E4
F3:802	HGHNNH(+57.02)R	63 48 26 25 26 26 24	5.19E3
F1:1476	LRAAWGLPFE	70 37 16 14 12 27 40 18 27 79	1.56E7
F3:2271	R(+57.02)E(+57.02)K(+57.02)WMWWVAWR	26 14 14 14 15 14 50 81 70 44 33	4.13E4
F1:1658	KLVSNDNMDALMKMGD(+57.02)LK(+57.02)PE	25 38 28 69 18 11 10 29 43 39 16 11 56 91 76 46 21 15 10 27	6.51E6
F1:1324	ATHD(+57.02)PHLAKAFPSALNQD	14 12 27 44 8 10 15 10 23 34 50 28 29 30 82 72 55 67	8.96E6
F2:1232	KLVSDGDASFKQANNMRYSK(+57.02)	49 79 89 63 59 59 75 10 9 8 8 8 41 40 15 13 10 14 14 15	3.44E6
F2:1420	KLVSDKH(+57.02)K(+57.02)M(+15.99)YTAPQC(+57.02)SNPK	66 86 94 78 71 48 10 10 10 9 21 10 10 16 15 35 17 11 27	7.54E7
F1:486	KRKRFD	60 27 29 22 29 35	5.87E5
F2:2248	LC(+57.02)PFAK(+57.02)NFH(+57.02)VK(+57.02)	63 50 15 21 55 26 22 20 32 33 33	1
F1:1518	DNLALVQM(+15.99)H(+57.02)EKPVRMLE(+57.02)	15 14 62 91 92 44 30 10 10 52 38 14 16 11 19 31 25	3.12E6
F1:490	SSADTGKPSVE	24 26 44 52 50 22 40 13 29 28 44	1.54E5
F2:2033	KLLM(+15.99)DSN(+.98)FVNTNLPSK(+57.02)	10 18 16 11 85 63 60 59 60 39 16 40 22 11 17 12	1.11E5
F2:1015	KHHWGRMPAK(+57.02)	51 27 23 23 11 17 46 37 50 51	1
F3:857	G(+57.02)PWMC(+57.02)LAAPK(+57.02)	17 16 46 18 16 55 55 63 26 23	2.42E4
F1:2226	R(+57.02)NPN(+.98)WQGHLYFYVC(+57.02)AAKFE	7 7 8 8 21 14 5 7 10 5 10 22 86 69 69 90 91 70 41	1
F2:1732	KVYM(+15.99)KFKMDFK	75 73 23 21 21 18 26 22 33 32 22	1
F2:2424	A(+57.02)MQSTDYAVLQLD(+57.02)K(+57.02)	13 14 14 14 13 54 54 14 15 75 59 70 26 35	4.88E6
F1:2229	Y(+57.02)K(+57.02)E(+57.02)WVC(+57.02)AAKFE	15 15 14 14 43 43 21 23 92 56 32	1.6E7
F2:1802	TTATQTSVVK(+57.02)LPEC(+57.02)ELK	24 26 44 43 37 31 32 70 25 11 30 31 82 14 33 21 12	4.57E6
F3:2390	TM(+15.99)LAPM(+15.99)E(+57.02)PWVAWR	11 11 15 41 37 41 11 9 44 67 66 41 37	1
F2:1812	G(+57.02)YAAK(+57.02)KRWDSK(+57.02)	21 23 55 57 18 18 11 25 63 39 34	1.14E5
F2:2695	T(+57.02)DVAQM(+15.99)LKKC(+57.02)HK	40 68 70 21 20 19 22 18 29 29 32 31	1
F1:995	WALGVPFE	55 59 29 9 18 12 32 55	7.59E4
F2:1365	KLVM(+15.99)EPGMDAWVKH(+57.02)PH(+57.02)TEK	21 18 26 24 45 16 60 88 71 33 34 20 14 13 14 25 14 62 33	1
F2:1631	LVDSD(+57.02)K(+57.02)MNAWGHVMFWK(+57.02)	69 50 16 14 30 34 73 45 49 32 9 23 22 18 19 21 40	7.62E7
F2:763	H(+57.02)GLDMSSK	49 44 35 26 21 24 38 27	5.14E4
F2:2691	WWQANRK(+57.02)	22 23 57 60 21 18 30	1
F2:2356	C(+57.02)E(+57.02)K(+57.02)GWNAE(+57.02)VADVK	15 15 28 7 15 52 54 49 61 66 27 27 14	1
F3:2519	R(+57.02)D(+57.02)QTC(+57.02)NAWVPMK(+57.02)	29 14 14 14 32 49 55 59 67 18 26 21	1
F1:2184	M(+15.99)FKC(+57.02)M(+15.99)M(+15.99)VWLLYWFMTAKC(+57.02)D	43 56 82 39 18 26 80 40 20 15 10 10 16 18 17 45 46 24 21	1.53E6
F3:2228	LNMQQPC(+57.02)SALLSSDLTASVC(+57.02)QK(+57.02)	14 10 9 10 10 25 30 29 31 74 18 13 31 46 79 80 76 63 30 16 15 16	1
F2:740	H(+57.02)GEVM(+15.99)TK(+57.02)	39 16 51 21 30 34 38	5.14E4
F1:1986	M(+15.99)TAK(+57.02)K(+57.02)LRSE	52 55 18 19 17 23 12 29 71	5.28E5
F2:749	MMMVDSPPK	34 20 18 18 51 80 23 32 18	4.85E4
F1:2162	HMWGK(+57.02)WD(+57.02)RVC(+57.02)AAKFE	7 7 17 5 6 5 7 5 59 40 61 70 92 75 40	5.64E7
F1:530	LKVHNAHE(+57.02)	41 34 60 21 20 21 37 28	1.22E5
F1:2081	VEGNRTGYPTPPC(+57.02)RE	45 71 26 38 21 26 14 25 32 23 23 24 31 28 62	5.77E5
F2:921	LVSD(+57.02)WD(+57.02)M(+15.99)K	50 41 52 20 20 20 34 24	1.19E4
F1:1222	Q(+57.02)ETC(+57.02)E(+57.02)RGTK(+57.02)PD	12 30 11 27 33 50 34 80 24 22 33	4.66E6
F1:1775	M(+15.99)FKAAC(+57.02)VWFLWTTRTKPWVC(+57.02)AAKFE	26 29 44 44 44 46 63 33 10 10 6 7 6 5 6 11 7 35 65 75 67 56 48 33 41	3.99E7
F1:1110	LAC(+57.02)D(+57.02)KNH(+57.02)LLHAFVRD	68 56 14 15 14 65 16 20 20 16 32 25 25 44 60	9.14E5
F3:552	A(+57.02)SAD(+57.02)TRK	27 29 56 21 21 15 59	1
F3:516	HGSSVTM(+15.99)R	54 35 28 24 22 26 41 29	2.4E4
F2:2024	T(+57.02)DVHETATFKPTK	34 63 78 19 41 18 17 17 17 28 25 33 32	1
F1:1701	R(+57.02)WFWPRWM(+15.99)LGNWVMLE(+57.02)	8 8 8 25 10 9 7 7 41 62 85 92 89 16 27 28	1.14E6
F1:1516	WARLGSKVD	52 51 32 49 20 33 13 22 18	1.14E7
F2:938	R(+57.02)FWWH(+57.02)RK(+57.02)	28 45 24 29 38 19 44	1.56E5
F2:1219	M(+15.99)(+57.02)NAEFAK(+57.02)TPFHNK	41 59 88 43 19 19 18 18 11 29 29 29 21	2.36E5
F2:1972	DLVVLSAYPTK(+57.02)	20 26 19 59 32 15 18 82 23 34 26	2.82E5
F3:2449	WWC(+57.02)NDGR	27 29 57 21 22 16 52	1
F3:1956	FKRVE(+57.02)E(+57.02)ANWVAE(+57.02)R	7 7 5 61 56 21 6 6 60 80 72 15 24	1
F2:1767	Q(+57.02)KPYTC(+57.02)PMAK(+57.02)KC(+57.02)PK(+57.02)	12 13 9 14 44 35 10 14 28 45 83 40 35 67	2.51E6
F2:2129	R(+57.02)KAMD(+57.02)GMNAWVEPQEFRK(+57.02)	26 32 9 9 18 31 61 55 59 81 43 51 11 15 34 15 13 18	1
F2:1565	LVSDD(+57.02)GMANWVDTKC(+57.02)K(+57.02)PK(+57.02)	73 61 46 22 38 21 33 20 18 41 33 25 21 21 21 24 22 34	7.62E7
F1:1715	VNC(+57.02)AKKLVSDGDTH(+57.02)YKQSATRPD	23 27 55 10 10 26 88 90 83 80 49 65 6 6 10 21 12 10 11 12 9 12 21	4.71E6
F1:1239	T(+57.02)LAWPFQTKLVEQ(+.98)D	15 22 18 33 10 15 14 13 19 79 90 52 26 43	7.44E5
F2:2209	KLVDSD(+57.02)GMNAWK(+57.02)TQMD(+57.02)PKK	38 60 44 10 10 31 62 87 55 57 43 10 14 14 14 17 11 17 16	1
F3:2495	R(+57.02)DSDFHLAM(+15.99)VAE(+57.02)R	25 15 14 15 32 12 18 50 50 65 60 26 32	1
F1:1721	KLVSDSSAPPQEPEPLPPE(+57.02)	56 78 71 62 57 15 14 12 8 6 9 25 11 38 12 30 25 31 44	6.16E7
F2:1358	KLVSDD(+57.02)KGFMPGH(+57.02)YQRD(+57.02)NK	45 74 75 62 61 75 73 6 10 9 6 8 15 14 15 10 15 17 18	7E5
F3:1151	M(+57.02)SNM(+15.99)NSR	45 49 30 28 27 28 16	1
F1:2477	L(+57.02)H(+57.02)PLLNGWWE(+57.02)EME	11 11 7 16 56 38 6 12 38 49 71 31 70	3.4E7
F2:980	KHHFWH(+57.02)EVK	44 26 22 22 19 21 71 34 27	3.35E7
F2:554	KNNGNNK(+57.02)	52 30 28 14 27 27 43	3.6E4
F1:1355	REK(+57.02)WWC(+57.02)DNRGTK(+57.02)PD	27 55 24 19 19 18 15 25 49 44 63 25 21 40	5.93E6
F2:1532	LVSDD(+57.02)DWFRRLGSM(+15.99)SSYK	73 63 79 46 31 14 11 13 14 20 38 10 19 31 40 29 29 12	5.08E7
F1:2657	EM(+15.99)MWWNSRLQK(+57.02)KD	38 18 17 56 85 23 14 11 21 26 26 27 51	4E6
F3:1411	R(+57.02)D(+57.02)MC(+57.02)YWLR	19 20 15 25 43 50 51 30	8.79E5
F2:1629	KLVSDGDC(+57.02)NK(+57.02)FWQQMH(+57.02)K	38 68 59 62 61 28 44 10 10 10 10 15 17 38 38 17 14	1.04E8
F3:538	FC(+57.02)RKKK(+57.02)K(+57.02)K(+57.02)	52 29 18 24 25 28 43 33	1.51E4
F2:2557	E(+57.02)H(+57.02)M(+15.99)YYGLLQLNDK	14 15 15 15 43 8 21 67 72 72 23 28 15	1
F2:1055	K(+57.02)VE(+57.02)M(+15.99)TWRK	46 66 22 21 21 22 27 25	3.14E4
F1:1935	Q(+57.02)NFHRNSNRVFFKRWNWVC(+57.02)AAKFE	9 7 6 6 9 12 17 7 5 20 7 6 6 5 18 41 61 81 89 86 83 75 61 43	1.55E8
F2:1570	KLVSDD(+57.02)GMNAWVRH(+57.02)HGNQK(+57.02)	37 59 46 28 30 26 15 60 50 56 49 34 10 14 15 6 21 15 24	3.49E7
F3:1882	Y(+57.02)FYMRPDLLSSDLTAE(+57.02)DC(+57.02)H(+57.02)R	8 8 7 7 5 6 25 61 92 66 39 35 74 63 59 39 11 11 10 5	7.87E5
F2:1222	Y(+57.02)KAN(+.98)DAALAMK	17 18 41 27 27 16 17 21 56 67 39	1.57E6
F2:1260	L(+57.02)FGGVQC(+57.02)K(+57.02)	49 66 28 9 18 18 34 29	3.29E5
F2:2631	ELWWC(+57.02)GQE(+57.02)VEVK(+57.02)	30 18 12 14 31 11 23 46 71 71 26 21	1
F3:2747	R(+57.02)NVK(+57.02)QK(+57.02)YR	21 38 73 15 15 15 27 45	1.98E4
F3:1285	SPK(+57.02)LTMDGR	15 11 14 22 32 37 40 48 62	1.41E5
F2:1208	FKLSLC(+57.02)DNQDTLSTLSVK(+57.02)	34 37 15 11 74 38 35 10 8 37 52 73 55 17 21 14 15 10	8.01E4
F3:2159	STLSVSVDDN(+.98)SK	16 16 65 13 15 72 72 21 24 21 21 16	3.62E5
F2:2032	TSK(+57.02)KDGRVFN(+.98)VTGMEPK	6 7 5 22 35 63 72 86 77 24 6 11 18 29 30 10 26	3.13E5
F3:417	N(+57.02)E(+57.02)K(+57.02)LK	18 19 17 52 48	1.4E4
F3:2577	WWC(+57.02)NDGR	32 32 60 22 24 16 29	1
F2:1069	KE(+57.02)EPM(+15.99)RK	50 23 50 18 23 19 33	1.1E5
F1:419	Q(+57.02)KH(+57.02)LE(+57.02)	28 30 25 37 34	1.44E6
F2:1390	KMEVAEVPGNVC(+57.02)K	35 14 32 34 31 26 10 12 15 41 46 57 46	1.84E5
F2:2521	T(+57.02)DVMPH(+57.02)LVH(+57.02)PSK	39 67 66 19 14 16 22 16 26 23 31 29	1
F3:1081	WWC(+57.02)D(+57.02)GEK(+57.02)PSGR	59 65 45 14 7 31 12 10 24 18 51	5E6
F2:1582	KE(+57.02)M(+15.99)K(+57.02)YYRK	48 22 21 18 19 20 50 46	4.47E5
F1:1148	W(+57.02)M(+15.99)VKQAKKLVSND(+57.02)	12 13 27 11 12 12 12 18 63 88 61 31 37	7.46E5
F1:1559	LSTLAGTLE(+57.02)PKE	46 16 17 45 30 6 32 46 49 13 21 46	2.83E7
F1:602	DYE(+57.02)TGPKD	18 18 16 79 8 12 51 43	4.54E4
F3:2309	Q(+57.02)RWSPC(+57.02)SALLSSDLTASVC(+57.02)QK(+57.02)	9 7 8 16 15 21 24 29 70 14 10 28 30 79 77 71 57 29 15 15 18	1
F1:2190	H(+57.02)VKAAC(+57.02)VC(+57.02)LWDHVVC(+57.02)AAKFE	10 10 26 31 10 10 29 8 10 6 7 7 14 79 61 63 60 73 49 45	1.09E8
F2:1398	KLVSDGDGMDKAVWM(+15.99)PE(+57.02)D(+57.02)LK	49 71 62 57 60 22 22 5 12 37 31 8 14 14 15 10 14 15 51 39	1.64E7
F2:2640	DLEE(+57.02)M(+15.99)YAVLQLDNK	12 17 29 12 11 38 11 13 65 57 90 20 21 29	1
F1:3060	AK(+57.02)KC(+57.02)ELTASVMRE(+57.02)	11 12 10 10 28 16 61 66 54 62 21 18 25	3.28E5
F2:1043	C(+57.02)LSMADVK	41 50 39 16 30 16 28 22	2.69E5
F3:1393	DPPM(+15.99)AAMK	17 14 15 49 76 18 30 24	1.95E6
F3:2518	W(+57.02)E(+57.02)K(+57.02)PC(+57.02)SALLSSDLTAWMWR	11 11 10 8 12 28 29 51 18 12 55 61 82 51 48 35 21 22 8	1
F3:1318	F(+57.02)ANGMGNDPALK	61 62 45 20 32 7 13 38 17 23 29 15	1.8E6
F1:2182	FFKM(+15.99)M(+15.99)C(+57.02)VWNGLSAC(+57.02)KEFHRE	45 49 31 12 14 31 76 61 35 17 30 22 12 11 11 30 12 12 10 83	1.76E6
F1:1270	LWFVLPE(+57.02)	62 44 23 20 25 14 24	1
F2:1281	VFEWLE(+57.02)SHHK	40 44 35 16 41 14 26 35 33 16	9.28E4
F2:1752	A(+57.02)MQPC(+57.02)ASLLSSDLTAC(+57.02)K(+57.02)EK(+57.02)	10 10 9 8 11 10 10 54 92 82 11 12 56 56 51 14 15 39 23	5.57E5
F2:2267	LKVDSD(+57.02)GMNAKMNRNYQH(+57.02)K	15 12 54 7 7 21 54 80 70 70 26 5 25 29 11 10 17 30 31	1
F1:1736	DSKGSSVQASVLVK(+57.02)WD(+57.02)	11 10 9 5 9 21 67 71 72 9 15 66 63 22 16 15	2.48E7
F2:2765	LC(+57.02)LMANKGAQNPSK	48 55 67 60 51 12 11 14 11 21 21 14 21 15	1
F3:2486	WWC(+57.02)NDGR	31 31 56 20 22 17 32	1
F2:2294	C(+57.02)NRRMGNAE(+57.02)VAN(+.98)VK	9 10 7 6 21 11 39 51 70 89 57 15 18 16	1
F2:2285	M(+15.99)(+57.02)DHAYYAVLQLNDK	10 12 10 32 13 38 10 12 88 51 70 17 22 32	4.88E6
F1:1281	F(+57.02)QH(+57.02)WWK(+57.02)YAE	33 40 19 21 21 19 20 35 59	1.19E5
F2:1094	P(+57.02)GNWVQPQRYD(+57.02)K	21 7 26 79 79 12 8 20 40 22 23 21	1.56E6
F2:1726	LC(+57.02)GLMALN(+.98)PLD(+57.02)WK	39 15 7 57 54 55 37 21 8 26 21 24 23	2.18E7
F2:2531	RESQANRK(+57.02)	12 39 24 45 54 16 23 24	1
F1:2417	C(+57.02)TLFVAGDFELPVKK(+57.02)MLDE	7 8 11 41 46 34 20 78 52 18 10 5 37 30 12 12 46 39 60	1.02E8
F1:2020	V(+57.02)FFAGM(+15.99)FKSTLDWWVC(+57.02)AAKFE	15 10 9 20 11 9 9 17 9 7 9 7 7 70 74 46 46 60 82 68 43	1.48E7
F1:1646	DSLTASVNLM(+15.99)ARLVSND(+57.02)	12 11 17 15 43 56 80 32 11 8 8 12 83 57 18 19 23	7.22E6
F3:2548	WWC(+57.02)NDGR	26 26 55 20 23 21 35	1
F3:2619	L(+57.02)DVVSLAYQVR	14 16 14 45 15 20 46 49 33 29 45	3.88E4
F3:958	A(+57.02)C(+57.02)D(+57.02)PEK(+57.02)	26 26 28 17 50 31	1
F3:2652	WWC(+57.02)NDGR	32 31 57 21 23 14 28	1
F2:1238	WARLTEAK(+57.02)	41 44 31 43 10 28 22 15	2.2E5
F2:1964	KMVTC(+57.02)ELAAAMK	28 13 13 11 11 28 15 12 62 61 67 30	2.79E6
F2:845	RAAAN(+.98)MAAVEK	12 18 46 66 11 11 55 29 17 40 16	4.11E5
F3:1097	AMWC(+57.02)D(+57.02)GGR	30 31 60 21 21 14 25 32	5.9E6
F1:2192	FFKAC(+57.02)LSGNWVC(+57.02)M(+15.99)HK(+57.02)ND	30 32 32 50 28 14 10 24 37 62 62 18 15 35 17 17 14	1.89E6
F2:801	G(+57.02)LLC(+57.02)D(+57.02)TK	45 31 28 40 17 18 26	1.11E4
F1:1729	RDASDVQAPTKE	10 14 11 11 44 74 67 37 12 18 19 33	1.01E6
F3:1677	LVN(+.98)SGDMGK(+57.02)GEVAVWK(+57.02)	34 27 15 15 18 35 13 5 21 32 74 52 45 21 24 33	4.13E5
F3:953	HND(+57.02)DGYGR	14 16 14 74 7 15 29 65	7.32E4
F1:1931	LAD(+57.02)VEAH(+57.02)KWAH(+57.02)PRYKTNWVC(+57.02)AAKFE	10 7 5 5 27 15 5 5 5 7 5 5 5 5 10 26 35 66 85 84 84 84 78 54 23	3.68E8
F3:821	AC(+57.02)HC(+57.02)GD(+57.02)GR	19 20 38 49 12 23 33 38	2.8E4
F2:2160	LC(+57.02)LMAAKAPAD(+57.02)WK	50 46 46 40 52 20 14 13 9 21 21 21 21	1
F2:2198	Y(+57.02)KH(+57.02)E(+57.02)FKAMK	18 17 15 17 15 16 45 76 40	2.79E6
F1:1145	Y(+57.02)QNQTATNRNTN(+.98)SSE(+57.02)	13 14 29 12 12 46 52 44 37 29 46 48 19 19 12	1.12E7
F3:2336	MMVAGPGMNAWVMPK(+57.02)	10 12 11 31 6 9 27 50 46 50 67 61 21 15 18	1
F2:2338	DM(+15.99)LMC(+57.02)KKLLRRRQQC(+57.02)D(+57.02)MK(+57.02)	10 11 11 8 65 59 52 12 9 5 5 10 72 74 74 12 14 18	6.53E5
F1:1133	KMKLLFKFLPKE	10 15 40 55 63 15 14 28 49 12 18 26	1
F2:1119	VLKSDGNSHTWVHLM(+15.99)M(+15.99)SVLK	7 14 46 84 82 57 27 6 6 5 25 30 34 13 9 10 32 33 39 16	6.07E5
F2:1747	ARYDHLLSPMSTAWKC(+57.02)K(+57.02)	10 7 9 10 16 38 72 67 6 9 9 51 85 35 18 21 27	1.36E6
F3:2370	L(+57.02)DVVSLAYLNR	12 14 12 40 14 18 41 71 26 22 46	2.19E5
F1:1611	RVHNQLE(+57.02)D(+57.02)GE(+57.02)DGSTDYGLLQLNKD	5 5 5 10 15 27 5 5 5 5 10 5 10 26 51 86 31 62 94 75 86 29 15 38	4.39E7
F2:1978	VLKDSD(+57.02)GMNAKLMMGLC(+57.02)H(+57.02)TK	19 30 52 11 10 48 45 67 37 44 22 12 14 60 34 18 13 12 12 12	1
F2:2642	LC(+57.02)LTTLWH(+57.02)VM(+15.99)K(+57.02)	56 49 24 18 30 21 15 16 27 33 26	1
F1:1095	G(+57.02)SFNTQATMRE(+57.02)VHNHH(+57.02)KYVAE	21 24 84 80 87 35 40 32 12 7 9 9 8 15 15 15 15 15 19 21 38	1.27E6
F1:446	A(+57.02)H(+57.02)VK(+57.02)AE	50 21 17 18 17 49	1.44E6
F2:2273	A(+57.02)FAYPAATPVVC(+57.02)QK(+57.02)	12 12 12 12 10 16 92 81 12 25 48 18 22 30	1
F2:899	KC(+57.02)E(+57.02)M(+15.99)KPPVRVK	55 59 21 21 21 14 14 19 26 38 30	6.02E3
F1:1386	C(+57.02)KQVEAPDSQLSLD	9 10 29 28 55 9 5 41 50 50 62 14 22 13	2.26E5
F2:2486	LLYLTSVK(+57.02)YK	15 16 10 14 27 40 71 48 25 19	1
F2:2496	Q(+57.02)E(+57.02)RSC(+57.02)NAWVMPK(+57.02)	9 9 6 22 24 40 46 48 85 18 14 20	1
F3:2202	Y(+57.02)HEKPC(+57.02)SALLSSDLTAWMWR	18 11 26 10 17 22 22 23 43 18 14 33 50 59 51 48 37 21 22 24	1
F2:2144	DHGM(+15.99)AYYAVLQLD(+57.02)K(+57.02)	11 11 5 10 31 11 34 10 12 75 52 70 24 38	4.88E6
F3:1379	R(+57.02)E(+57.02)M(+15.99)FYKPALAAAMK	14 15 12 15 31 14 8 13 43 54 61 50 34 34	1.86E5
F1:1629	A(+57.02)KKSSPMTASVAATTE	10 11 11 41 35 8 37 80 81 10 18 18 18 18 21 33	3.39E6
F1:1512	LASMLKN(+.98)PVE(+57.02)	50 27 16 17 56 46 13 16 23 18	1.56E7
F2:1374	LVSDD(+57.02)EPYWLK(+57.02)ND(+57.02)QETK	60 44 43 20 32 41 9 13 34 18 29 19 20 20 44 21 14	1.28E6
F3:2161	MRPVLSAYQVR	12 10 8 41 18 12 41 73 20 23 50	6.51E5
F1:592	ALAAGLLNPD	23 34 54 51 8 23 22 26 19 21	2.51E5
F3:1958	D(+57.02)KWQPGTC(+57.02)LLSSN(+.98)LTASVC(+57.02)QK(+57.02)	8 9 9 10 18 5 9 18 70 18 12 29 29 54 77 74 66 32 15 15 18	1
F3:882	Y(+57.02)NGE(+57.02)LH(+57.02)SK	41 50 10 17 29 18 30 29	1
F1:1739	LM(+15.99)WDLMRAHK(+57.02)FLE(+57.02)	38 14 13 26 70 45 19 11 12 21 21 29 46	1.14E8
F3:2494	W(+57.02)E(+57.02)K(+57.02)PC(+57.02)SALLSSDLTAWMWR	11 12 11 24 22 22 27 45 18 12 32 37 61 56 51 37 22 23 8	1
F2:1057	NPNWVAHRC(+57.02)VYK(+57.02)	12 8 12 84 90 41 10 7 15 16 20 23	1.56E6
F2:2063	KLVSDD(+57.02)GMNAWVRSM(+15.99)MPPAK(+57.02)	18 16 10 19 20 40 41 82 51 56 54 41 11 14 13 15 24 10 14 11	1
F1:850	A(+57.02)SYNAQATTN(+.98)AETNLTD	10 11 10 30 14 33 41 21 8 8 45 85 45 43 21 15 33	6.16E8
F1:1704	V(+57.02)HERDNPAAHKQYWVMLE(+57.02)	21 28 30 20 27 9 6 12 13 27 10 26 29 73 79 21 34 37	1.74E6
F2:1690	T(+57.02)GDVK(+57.02)QTTRDPEK	28 24 79 74 14 14 12 13 9 28 13 44 13	5.4E6
F2:666	LVM(+15.99)NNEK(+57.02)	44 32 18 18 18 41 22	1.65E4
F2:1572	SDGDGMK(+57.02)GEAK(+57.02)MNRNNK(+57.02)	22 24 48 73 46 59 32 16 44 8 8 14 14 10 16 19 21	1.31E6
F2:2487	LYAN(+.98)SPK(+57.02)TAAMK	20 15 33 10 11 7 10 10 55 63 71 29	1
F2:1593	KLVDSGDQC(+57.02)FLPC(+57.02)KD(+57.02)EPLK(+57.02)	52 71 55 13 11 15 31 12 13 10 14 11 34 37 62 38 11 24 12	1.64E7
F3:1270	Q(+.98)(+57.02)PASNDGR	32 13 18 16 35 45 27 34	2.52E6
F2:904	R(+57.02)H(+57.02)LDNM(+15.99)TYK	12 13 44 72 32 14 9 31 21	2.03E4
F2:2537	KLVDSD(+57.02)GMNAWC(+57.02)QK(+57.02)KFH(+57.02)K	14 20 19 10 10 27 27 81 46 50 38 14 13 14 14 20 35 48	1
F1:311	A(+57.02)H(+57.02)VHSE(+57.02)	49 24 17 23 24 29	9.39E4
F1:1834	LTASVKDVMQLVSDGDSD(+57.02)TVE(+57.02)KSRPLD	51 46 29 12 10 7 8 20 21 44 85 85 73 38 16 61 24 9 8 17 17 14 10 8 7 18 10	2.42E7
F3:841	GPGLSTFGR	15 26 37 71 18 18 18 18 27	4.15E4
F2:1066	VKAC(+57.02)VH(+57.02)YK	27 29 52 18 18 18 32 25	1.75E5
F3:2025	R(+57.02)NRTVAYQVR	11 12 7 11 11 43 46 52 29 54	6.51E5
F3:1765	W(+57.02)E(+57.02)K(+57.02)PC(+57.02)SALLSSDLTAWMWR	11 11 10 8 12 30 35 51 17 11 32 38 62 54 50 38 21 22 8	1
F2:1627	KLVSDD(+57.02)C(+57.02)KNH(+57.02)KVMDHH(+57.02)TK	49 66 45 13 14 61 25 26 25 8 15 15 30 40 15 16 17 15	1.64E7
F3:1897	KYE(+57.02)NANVM(+15.99)RQFESNFNTQAWK(+57.02)	9 9 6 14 7 7 20 7 12 25 31 65 38 50 56 75 60 26 27 16 18	1.39E6
F2:951	R(+57.02)C(+57.02)EGVVAMK	10 10 25 5 9 10 37 72 70	4.18E4
F1:387	ESLMRD(+57.02)	73 18 18 16 14 25	3.79E4
F3:1163	A(+57.02)M(+15.99)GYGYGR	24 26 66 20 11 21 22 28	9.5E4
F3:1227	DC(+57.02)MD(+57.02)M(+15.99)K(+57.02)	41 39 19 19 18 28	3.04E4
F3:2403	M(+15.99)MLK(+57.02)KLNRLC(+57.02)H(+57.02)QR	14 14 79 46 22 33 9 7 45 43 15 16 14	4.36E4
F2:2210	M(+15.99)(+57.02)REPMGNAWVMPK(+57.02)	10 8 24 14 11 6 39 49 55 70 25 18 26	1
F1:1496	RTYD(+57.02)WVRVRLD(+57.02)	10 16 14 48 59 51 14 17 18 32 22	1.17E6
F1:1692	S(+57.02)YLLAD(+57.02)D(+57.02)LNPLSWE	11 12 48 54 24 10 10 65 8 10 45 14 15 57	4.73E7
F3:1243	F(+57.02)C(+57.02)C(+57.02)DR	44 29 23 24 16	8.65E4
F3:1234	D(+57.02)TAMGNDPE(+57.02)K(+57.02)	31 48 17 18 7 38 46 15 24 28	8.83E4
F3:808	AQE(+57.02)NC(+57.02)DGR	26 26 51 21 21 35 18 19	4.12E5
F3:2345	FRLKHLLAFRYD(+57.02)QQC(+57.02)D(+57.02)MK(+57.02)	26 9 15 10 10 14 57 11 9 5 8 13 73 75 83 15 19 38	7.57E5
F1:965	FSLTK(+57.02)VE	29 18 24 14 14 16 76	1
F1:1341	R(+57.02)D(+57.02)KSDC(+57.02)QDELPE	5 5 5 5 21 65 32 38 80 15 9 48	3.64E5
F2:2544	T(+57.02)HKLGPVK(+57.02)YK	15 19 14 22 18 51 65 23 25 18	1
F3:1339	E(+57.02)PGSC(+57.02)GD(+57.02)GR	65 17 12 25 38 11 22 26 28	2.28E5
F1:1176	M(+15.99)RVGGDDHPVFNEELE	14 5 7 12 10 14 7 6 6 9 43 41 68 61 50 79	2.94E5
F3:499	DTWSEK(+57.02)NR	18 18 17 52 46 22 26 15	9.6E4
F3:2727	H(+57.02)PWHPHFFLSSMPTAWMWR	11 8 11 11 25 27 15 15 19 12 26 21 28 79 78 37 21 23 46	1
F2:955	H(+57.02)VAAALHWMYLK	16 18 51 55 19 21 13 14 21 22 32 39	1.51E5
F1:1567	M(+15.99)VQLK(+57.02)QK(+57.02)RQWWERAC(+57.02)HE	49 59 70 54 11 10 10 7 10 10 10 40 12 17 18 16 55	2.81E6
F1:1088	TLGLTYSKKQD	19 27 27 69 22 15 15 14 22 23 41	1.78E5
F3:1098	C(+57.02)EDMMC(+57.02)K	22 46 21 19 17 18 44	1
F1:520	KKFWRTE(+57.02)	41 29 21 19 16 25 35	1.43E4
F2:1838	RYVK(+57.02)FFYAAMK	9 14 12 34 11 10 10 44 61 60 30	1.14E5
F2:2035	ELVSNMVMNAWVAMFHYPPK	46 37 21 15 9 24 9 38 37 39 76 34 23 13 12 14 17 21 21 27	1
F2:1435	LVFQHH(+57.02)RNWADMNNHMK	61 44 10 10 24 9 7 29 32 34 39 45 21 19 18 18 35	1
F1:1717	Q(+57.02)M(+15.99)FWARRE	19 19 25 51 18 14 23 43	1.5E5
F3:1720	LVDSGDGMSNWVAWR	18 12 12 12 20 37 5 10 10 10 51 68 66 39 29	1.44E7
F3:2011	C(+57.02)(+57.02)K(+57.02)KWAE(+57.02)NWVAWR	6 7 5 33 5 5 5 56 79 76 25 17	1.82E5
F2:709	LVD(+57.02)DQM(+15.99)K	38 29 22 24 21 23 28	5.86E3
F2:2031	W(+57.02)E(+57.02)K(+57.02)PC(+57.02)SALLSSDLTAWSEEK	8 9 8 7 10 27 34 45 17 11 30 31 55 51 49 31 25 35 37 9	1
F3:1713	HHVLC(+57.02)DDM(+15.99)LQAR	6 7 7 70 10 10 10 9 82 43 37 29	1.15E7
F2:2349	LC(+57.02)LQH(+57.02)LHHSTTK	51 48 41 32 13 17 26 12 21 21 21 14	1
F1:1608	M(+57.02)WLSVRE(+57.02)MKLVEN(+.98)E	9 10 14 37 33 8 26 23 25 62 49 34 14 28	7.22E6
F1:1062	YSDRTSDTSGDTNRNTAQK(+57.02)MGD(+57.02)	18 5 5 5 5 38 71 71 46 28 70 23 22 17 23 23 29 28 24 23 5 6	2.24E6
F1:2455	HHVFVSLVQNPFNQVFLNE	8 8 7 35 33 9 33 25 7 6 5 41 52 52 63 60 16 12 25	1.02E8
F1:1171	H(+57.02)LWHSGSPVFNEGK(+57.02)E(+57.02)	10 15 10 27 54 35 52 11 15 62 18 40 10 21 15	1.85E6
F1:1086	EFLDTSGDVGLNTDD(+57.02)RQFE	21 8 45 41 41 44 21 30 6 8 27 19 48 50 10 8 11 18 40	1.36E7
F3:1251	C(+57.02)(+57.02)K(+57.02)WKDVQAK(+57.02)NR	8 9 7 15 69 72 35 32 13 13 16	4.42E4
F1:2197	FFD(+57.02)KFWYKM(+15.99)VM(+15.99)KFE	19 23 10 10 11 11 9 10 9 17 18 79 65 80	5.64E7
F3:2702	Y(+57.02)YFTPQAASVMWR	19 12 11 34 12 22 14 45 39 52 35 23 19	1
F1:1376	EGSSSTNSLYQTC(+57.02)N(+.98)KVPPD	24 5 8 11 29 41 40 56 88 31 10 22 37 37 14 15 10 10 10	5.1E5
F1:1111	SK(+57.02)ANKRHAVDNYK(+57.02)YD	21 7 7 8 10 7 62 7 8 55 60 35 15 21 70	1.12E6
F1:3025	KVGSSSSFVGVVRD(+57.02)	68 65 12 23 18 21 19 18 16 14 28 26 20 19	1.46E5
F1:1612	V(+57.02)QAKC(+57.02)LWADD(+57.02)	13 14 37 12 11 40 35 50 23 25	2.81E5
F3:1082	KVLMWC(+57.02)K(+57.02)K(+57.02)RK(+57.02)PETVWFK	63 66 49 12 29 11 12 11 7 11 15 41 18 18 19 21 40	1.63E6
F1:1219	WWDC(+57.02)NFH(+57.02)LK(+57.02)E(+57.02)	48 52 25 15 13 12 13 31 28 23	2.64E5
F2:917	N(+.98)LQGMPE(+57.02)K	37 54 19 8 21 12 30 27	1.56E4
F1:1009	EFTWQANAAPMN(+.98)SK(+57.02)D(+57.02)	34 15 14 25 54 33 23 40 23 18 21 20 21 24 22	2.1E7
F2:1291	KLVDSD(+57.02)C(+57.02)WKK(+57.02)D(+57.02)EPEHPPK	41 63 49 12 12 59 10 9 8 8 14 33 10 62 32 10 10 25	2.18E6
F3:1680	T(+57.02)SKLAVC(+57.02)C(+57.02)C(+57.02)QAR	16 17 43 65 15 14 17 14 23 51 23 13	1.15E7
F1:1627	AFLASC(+57.02)PLQTRWWKH(+57.02)D	19 23 65 37 31 15 10 51 10 10 14 18 18 17 18 57	6.16E7
F3:1194	F(+57.02)ANAC(+57.02)D(+57.02)DAPLK	34 57 39 14 15 32 27 11 14 26 14	1.67E5
F2:1564	LVSDGDHTQWKD(+57.02)NLVC(+57.02)YK	60 49 59 46 18 33 10 10 10 10 10 33 18 24 21 18 19 18	1.04E8
F2:891	AEAESLQSYK	18 41 39 34 14 19 17 27 28 21	8.69E3
F3:1929	W(+57.02)E(+57.02)K(+57.02)PC(+57.02)GTLLSSDLTAMWWR	11 11 10 23 26 5 11 37 15 10 27 33 57 74 69 21 16 17 19	5.68E8
F3:2549	V(+57.02)EVLSVAYAVGR	13 34 39 18 13 12 39 68 19 19 10 25	3.04E4
F2:1106	KERYGEH(+57.02)SRK	46 41 14 18 16 35 17 28 21 21	2.62E5
F2:2411	P(+57.02)EMSLC(+57.02)K(+57.02)WVNNK(+57.02)	10 29 10 10 15 21 39 40 59 21 25 29	1
F2:2624	G(+57.02)YAAQKWAAAMK	14 16 41 14 13 11 11 21 32 50 52 33	1
F2:2071	ETFNVSPNAE(+57.02)VPMK(+57.02)	22 9 10 32 35 37 9 34 39 46 48 10 15 14	1
F2:1623	M(+57.02)FLVE(+57.02)MC(+57.02)GK(+57.02)LMTK	12 14 18 79 27 11 11 5 12 63 26 24 31	1.14E5
F3:1608	ELM(+15.99)E(+57.02)DYAVLQQWR	25 14 10 10 38 39 10 11 52 49 18 23 31	1
F3:788	N(+57.02)LHSHRK	26 34 27 23 23 18 28	2.75E5
F2:1885	K(+57.02)RMWGGMNRTVSMGD(+57.02)E(+57.02)PLK	14 11 9 10 11 21 43 34 8 10 27 32 65 27 63 16 11 48 27	1
F3:1183	AC(+57.02)M(+15.99)M(+15.99)C(+57.02)DGR	15 16 14 23 38 50 20 28	8.4E4
F1:656	A(+57.02)AHM(+15.99)ELHSPD	18 20 45 43 33 19 15 27 19 18	1
F1:1090	WE(+57.02)QYVTNRNTSD(+57.02)EKED	22 20 9 10 45 44 37 7 10 10 39 39 33 14 34 35	3.66E5
F2:1673	LM(+15.99)MLK(+57.02)WHK	55 18 18 49 12 14 22 17	1.1E7
F1:499	H(+57.02)LE(+57.02)VRD	40 52 11 21 10 18	4.62E4
F1:1238	KWTTGRNDC(+57.02)WE(+57.02)PLE	15 10 27 69 10 13 20 10 9 43 39 27 23 43	1.11E6
F2:1507	KMEVKMHGNVC(+57.02)K	38 16 38 39 39 14 13 16 21 21 29 21	3.07E6
F2:1246	LWRSDVK(+57.02)	51 24 16 34 17 16 20	1
F2:1587	RHD(+57.02)LNFE(+57.02)PYGLFE(+57.02)VAC(+57.02)AK	28 35 8 11 25 8 8 7 9 5 23 18 43 73 45 43 46 23	2.85E8
F1:1026	HSLNDVAHRKPRE(+57.02)	12 15 18 31 67 14 13 63 25 23 15 17 17	5.24E5
F2:2309	KLVD(+57.02)DSGMNAWVKMGME(+57.02)PLK	23 15 20 7 8 8 54 86 49 52 48 38 14 12 11 23 10 7 14 9	1
F1:2213	ATTNVNDC(+57.02)WWKLLK(+57.02)D(+57.02)WE	15 18 27 11 11 27 15 35 69 66 12 21 21 16 17 18 27	2.98E6
F1:2209	FWLQLD(+57.02)DKKWC(+57.02)NDK(+57.02)PE(+57.02)	19 29 63 44 59 21 10 8 9 22 48 15 16 15 11 15	5.1E6
F3:1500	F(+57.02)GD(+57.02)SADVQAWLR	12 7 12 12 13 27 34 29 50 46 40 19	3.15E7
F1:928	ALGANQK(+57.02)PLVD(+57.02)	15 22 40 59 30 24 11 8 24 30 14	3.54E5
F1:1132	S(+57.02)MLFWLVFDKSD(+57.02)	16 16 50 15 15 19 35 32 26 22 31 21	6.8E4
F1:865	ETNM(+15.99)RNDPNHLN(+.98)D(+57.02)	32 13 29 11 8 67 20 14 66 16 23 17 11	1.49E6
F1:615	TENNPNFWE(+57.02)	18 41 41 15 10 35 15 25 23	2.93E5
F3:2286	L(+57.02)VLLAFSQLYQQE(+57.02)M(+15.99)ADHSLR	8 9 74 88 79 67 18 6 9 5 20 18 9 9 17 21 10 10 14 11	1.05E6
F2:1130	KVEMSEKTC(+57.02)TRK	49 49 33 15 14 32 13 12 23 22 17 19	1
F1:2452	EM(+15.99)MWWSRNLQK(+57.02)KD	30 14 14 57 45 14 10 37 18 21 21 22 19	3.4E7
F2:1397	LVKSDD(+57.02)GMDAWVKM(+15.99)ALDD(+57.02)PK	11 8 20 19 19 29 22 81 71 56 61 15 9 8 10 12 10 10 16 7	3.49E7
F2:2335	KLVMD(+57.02)QMSVWAVFC(+57.02)NRH(+57.02)K	26 29 18 15 9 9 67 40 39 37 38 23 31 14 15 10 15 13	1
F2:1233	KGVYRASGNAQQMK	38 21 37 15 11 41 34 7 14 41 22 23 23 17	1.19E6
F1:1295	HDNKENFPVE(+57.02)MEPVFNEK(+57.02)E(+57.02)	18 20 21 35 56 25 24 16 8 8 8 35 11 16 35 33 59 19 21	1.76E7
F1:1200	G(+57.02)VC(+57.02)RDTD(+57.02)NVTLPWD	24 12 10 7 20 11 26 38 44 68 22 11 18 33	4.92E5
F2:1597	LVSDGDVDM(+15.99)LKEE(+57.02)MGELPK(+57.02)	33 28 49 56 30 41 8 9 8 30 21 22 14 14 7 61 18 8 9	1.04E8
F2:1799	S(+57.02)K(+57.02)PE(+57.02)TGMFLLANMGDGAMPPK	15 14 5 8 7 8 26 10 16 20 62 57 76 65 35 11 13 14 23 24 8	1
F1:1051	LAANMRKHAVDSWHKSD	57 55 41 11 26 9 15 59 9 9 28 16 16 15 17 21 11	3.39E5
F2:1451	LVKDSD(+57.02)GMNAYLPMPQD(+57.02)NLK	15 11 50 12 6 23 63 80 33 33 5 8 7 35 14 18 10 9 31 28	3.49E7
F2:2082	LLTVAEAPHSPK	35 26 18 46 14 38 17 10 26 25 24 16	1.25E5
F2:1988	GVQ(+.98)VVSLAYPTK(+57.02)	6 14 14 15 52 13 19 44 61 15 23 18	1.36E6
F2:2555	D(+57.02)KME(+57.02)FYAM(+15.99)VAVDK	10 11 10 10 11 10 41 51 51 56 21 23 11	1
F3:840	M(+15.99)AMAC(+57.02)NDGR	20 20 20 21 43 16 37 19 23	9.3E4
F3:1330	FAKPPK(+57.02)SVEKFNVKRPEK	34 38 32 22 20 27 29 31 19 7 16 14 14 34 19 10 37 33	1.72E6
F2:1137	A(+57.02)M(+15.99)GPC(+57.02)PK(+57.02)	30 31 18 22 24 18 29	1.44E5
F3:1064	H(+57.02)H(+57.02)C(+57.02)NDGR	22 22 43 18 19 15 30	5.9E6
F1:1119	L(+57.02)AAAYWTKKMQH(+57.02)FVD(+57.02)	27 46 71 45 12 12 37 11 10 10 17 17 16 18 14	2.26E6
F1:647	KLLLVC(+57.02)C(+57.02)E	15 22 21 18 30 15 28 43	1
F1:1337	SWRGGGDC(+57.02)KPFSHD	14 14 19 21 15 13 24 22 28 33 45 40 26 21	7.35E5
F3:1534	ARGC(+57.02)M(+15.99)DVQAWLR	29 20 5 11 12 27 28 24 45 40 34 15	3.15E7
F1:1325	KKPWDDM(+15.99)YNFMH(+57.02)RVD(+57.02)	10 14 8 34 45 18 17 67 33 26 16 16 12 18 25	4.7E6
F3:1970	WWC(+57.02)GD(+57.02)GR	32 37 22 10 27 14 26	5.63E4
F3:2015	A(+57.02)DLFLGSN(+.98)VFPHKTGYK	11 13 17 12 65 38 46 43 11 11 18 18 19 17 19 19 34	1.69E5
F2:2224	R(+57.02)QE(+57.02)QYK(+57.02)AMK	11 12 9 9 8 8 30 66 65	2.79E6
F1:1947	A(+57.02)VD(+57.02)LVWTVTGYYSSVKAKM(+15.99)WD	8 9 9 12 9 8 49 55 60 40 60 39 32 15 14 12 12 14 14 15 19	4.71E7
F1:1410	MQNYDLSTTGGNSGSPVFNE(+57.02)K(+57.02)E	8 7 6 6 21 46 50 52 49 19 5 8 26 8 15 10 15 39 37 11 14 76	2.42E6
F2:2524	SSVKK(+57.02)PAFDVK(+57.02)	25 29 49 39 12 8 38 10 21 20 14	1
F1:2644	F(+57.02)K(+57.02)MVKDD(+57.02)KWGLQVFARE	8 8 7 27 33 25 6 7 5 5 9 39 40 46 41 35 69	1.02E8
F3:782	C(+57.02)FLYE(+57.02)K	18 20 22 40 18 24	1
F2:1854	LVDSC(+57.02)YD(+57.02)SREPMK(+57.02)	62 52 18 16 12 12 12 11 9 44 15 23 23	9.11E4
F1:700	MWK(+57.02)K(+57.02)D(+57.02)	22 24 20 29 24	2.27E6
F1:547	FAKMFKC(+57.02)RTE	24 12 11 14 11 50 15 15 22 63	4.32E6
F2:1764	LC(+57.02)FRHPVDFD(+57.02)LK	46 34 13 10 14 9 34 35 30 18 27 15	2.6E5
F2:1893	LVM(+15.99)AGND(+57.02)DAWVMPK(+57.02)	15 11 29 23 5 6 5 6 20 86 82 18 12 17	2.69E5
F1:648	E(+57.02)TPFM(+15.99)SGNPGGPD	11 12 7 11 11 12 59 12 8 31 66 34 34	1.34E5
F1:1192	R(+57.02)WWC(+57.02)D(+57.02)GGRTKPD(+57.02)	74 52 14 12 12 5 6 10 45 21 15 18	2.33E5
F2:1133	C(+57.02)(+57.02)QE(+57.02)E(+57.02)EK	21 21 18 19 43 21	3.24E6
F3:2330	E(+57.02)AC(+57.02)LWK(+57.02)K(+57.02)WVAWR	18 8 8 10 22 8 9 35 57 54 31 22	1
F1:1537	V(+57.02)NRFNLKNQLE	9 9 22 8 8 25 10 7 14 57 91	5.11E5
F2:1925	Y(+57.02)RVFAE(+57.02)LAH(+57.02)MTK	12 9 11 12 45 37 52 38 18 18 18 13	1
F3:1653	LGEYGFQLRVFHLHRR	35 23 74 82 19 9 8 11 5 8 14 13 18 16 14 30	6.35E6
F3:1178	R(+57.02)LAKC(+57.02)DGR	18 25 17 15 34 46 19 14	4.32E5
F1:371	H(+57.02)MK(+57.02)LD(+57.02)D	15 16 12 23 33 41	1.84E4
F1:1577	M(+15.99)VQLFQK(+57.02)AYGNAAM(+15.99)VPEVKTE	30 37 30 37 7 7 7 70 39 15 14 11 37 24 24 8 27 10 10 10 41	7.29E6
F2:2618	KLVAAC(+57.02)EMNAKMLMGD(+57.02)AMPPK	24 41 25 7 7 6 31 62 35 34 7 7 27 68 23 27 12 13 10 12 15	1
F3:1241	C(+57.02)(+57.02)SM(+15.99)DC(+57.02)LK	19 18 23 39 15 23 26	1.37E5
F2:1913	LM(+15.99)MDMMAWRPKD(+57.02)K(+57.02)	39 12 12 29 15 45 40 34 14 12 17 19 15	4.92E6
F3:949	EFE(+57.02)E(+57.02)YRKAWK(+57.02)	29 12 11 10 8 17 39 56 30 23	5.41E5
F2:1615	A(+57.02)MAAKFGNGYKC(+57.02)AAK	5 6 22 32 21 7 5 26 11 17 30 48 56 26 40	8.53E5
F2:2021	APKVVVSVSD(+57.02)VK	14 9 11 16 25 83 43 10 19 19 19 13	8.09E5
F2:1924	LVKND(+57.02)SGMDAKLMMGD(+57.02)NK(+57.02)PK	9 7 14 5 5 5 9 57 73 62 21 8 12 75 34 21 8 8 5 28	1
F1:1140	FTK(+57.02)HSDGSTDLAAKTKE	5 5 5 5 5 20 15 29 21 37 82 68 50 14 11 9 15	6.05E5
F1:435	Q(-17.03)ARDSSSPD	17 20 14 46 18 18 32 21 24	2.68E5
F3:1130	C(+57.02)D(+57.02)C(+57.02)FC(+57.02)GR	25 27 15 15 16 25 40	2.12E5
F1:1169	C(+57.02)WSFRRH(+57.02)E(+57.02)	19 21 44 17 14 14 35 22	9.51E4
F1:479	S(+57.02)SEVVHHLD	14 15 33 48 20 14 14 31 21	1.54E5
F3:2256	M(+57.02)K(+57.02)SATTH(+57.02)ASVNAC(+57.02)K	11 12 10 11 30 10 9 30 46 59 46 17 19 15	1
F2:2172	G(+57.02)SSTE(+57.02)N(+.98)YLGLQLDNK	10 10 10 10 9 38 39 13 5 54 49 37 40 15 10	4.88E6
F1:1813	FFKGNMVWK(+57.02)WK(+57.02)RRD(+57.02)LYVC(+57.02)AAFKE	38 31 38 5 8 7 44 21 8 7 7 5 5 10 15 20 50 43 50 55 14 13 43	3.34E7
F2:2432	Q(-17.03)KKKC(+57.02)AYNAMK	9 10 10 11 18 7 8 8 50 60 63	1
F2:1248	LVSNGDSAKE(+57.02)GD(+57.02)K(+57.02)KDGHMK	25 20 51 34 15 24 10 10 22 10 5 9 15 17 56 30 40 30 11	7.85E5
F2:1869	LC(+57.02)NLMAWSAHTLTK	30 10 10 45 48 50 34 9 9 14 15 21 15 10	2.1E5
F3:583	Q(-17.03)C(+57.02)K(+57.02)DKR	18 18 22 27 35 15	1
F3:1089	C(+57.02)WDNRGTPGSR	9 10 10 9 61 50 70 6 8 13 7	1.05E5
F2:1778	R(+57.02)YDVSATLDSSVTWGPTYK(+57.02)MTMK	5 5 17 77 79 80 79 71 16 15 14 5 5 5 5 5 5 10 15 5 5 19 5	1.36E7
F2:2452	KEPYRC(+57.02)RVWANMGDKHMK(+57.02)	18 25 5 7 5 8 6 35 38 37 35 82 38 25 12 11 12 10	1
F3:1187	C(+57.02)(+57.02)MM(+15.99)MAAMK	15 15 14 16 22 35 34 29	1.19E5
F1:1104	M(+15.99)QSLNDPTLE(+57.02)	14 14 14 82 26 12 7 19 26 14	2.37E5
F3:634	N(+57.02)PHAH(+57.02)K(+57.02)	22 15 34 18 21 25	5.46E4
F2:2029	KGYATWGPTQLMK	35 8 15 40 11 11 5 7 10 18 26 59 51	3.89E5
F3:2417	W(+57.02)E(+57.02)K(+57.02)PC(+57.02)SALLSSDLTAWMWR	10 10 8 6 9 9 21 45 17 11 27 29 54 46 45 31 19 20 18	1
F1:465	FKLVYLD(+57.02)	19 21 27 19 20 28 26	8.02E5
F3:2650	W(+57.02)E(+57.02)K(+57.02)HDYLLSSDLTAWMWR	9 8 7 7 8 8 37 12 8 23 27 50 74 71 25 15 15 5	1
F3:837	KPKVD(+57.02)WWTYK(+57.02)	30 14 19 18 18 19 18 30 32 28	8.98E3
F1:1196	DDNNPETHNAGTTPD	12 12 22 8 5 54 16 19 65 73 11 13 12 9 10	3.04E6
F1:1395	WALTVK(+57.02)QE	35 38 21 12 11 10 19 37	2.83E7
F2:1618	REYVE(+57.02)VSYLERYDEMTAK	10 22 8 59 39 7 7 6 8 37 5 11 82 25 10 11 37 23	5.4E6
F2:1050	KVMMPQTSTK	51 52 14 15 8 12 13 23 20 15	5.84E5
F2:1268	S(+57.02)SNAWETKGQRE(+57.02)K(+57.02)	16 21 44 52 38 26 9 9 8 15 11 19 24	8.76E4
F2:2409	FMLH(+57.02)KKVFLC(+57.02)H(+57.02)VK(+57.02)	14 15 76 11 7 7 8 24 45 38 13 15 20	3.27E4
F3:1302	R(+57.02)YANNNNAMSVSE(+57.02)R	10 15 57 11 12 11 32 35 10 16 63 14 15 10	1.63E6
F2:2744	ETNFVSPNAE(+57.02)VNNK(+57.02)	21 8 8 8 32 32 7 29 25 39 50 16 19 21	1
F2:1072	EFFNSNDNAPEK	34 14 12 13 12 31 12 11 50 17 49 14	2.73E4
F3:865	HYDQWK(+57.02)	32 21 19 18 21 25	1.74E7
F1:2026	MYKAAC(+57.02)VWRLFWH(+57.02)NDRRRMARFD(+57.02)	5 5 65 56 49 50 77 60 9 14 5 5 5 5 25 10 12 5 5 34 5 7 12	8.75E6
F3:2625	W(+57.02)K(+57.02)WHPFEFASDLTASVC(+57.02)QK(+57.02)	8 9 8 8 5 7 20 7 15 45 41 51 44 44 40 28 14 14 15	1
F1:2193	FFKDWVWD(+57.02)LSHN(+.98)VKNFME(+57.02)	15 15 43 48 43 41 43 32 9 6 6 12 38 11 11 11 11 8	2.8E8
F2:1379	M(+57.02)DKK(+57.02)PQMVC(+57.02)D(+57.02)VK	28 50 45 10 7 9 10 24 16 16 17 34	1
F2:2190	LC(+57.02)K(+57.02)FK(+57.02)HVD(+57.02)WK	52 43 14 14 12 12 11 21 23 19	1
F2:805	M(+15.99)E(+57.02)KVLK	18 20 15 20 20 41	6.41E3
F2:1490	LVSNGDGMK(+57.02)TLNQRTM(+15.99)HMK	30 23 51 29 15 31 18 29 20 10 14 16 17 11 18 18 22 23 24	7.38E7
F1:621	S(+57.02)E(+57.02)PQPSMYPD	18 18 12 17 10 14 15 30 44 44	5.42E4
F3:1508	D(+57.02)FLEQHMK(+57.02)	14 14 20 31 34 20 23 21	1.3E6
F2:1241	LVDDE(+57.02)PDALEFQFPVHMK	60 43 10 9 9 16 26 20 11 21 7 12 10 6 16 20 28 75	1.09E6
F1:1311	F(+57.02)GFPVAC(+57.02)PMLVD(+57.02)	18 14 51 17 22 18 18 10 24 30 23 19	3.54E7
F2:963	KHYPHVHC(+57.02)K	35 17 16 37 15 15 15 28 19	2.84E6
F2:2527	RM(+15.99)GME(+57.02)PANWVNNK(+57.02)	8 11 5 10 29 7 9 10 39 62 24 29 41	1
F2:2059	W(+57.02)K(+57.02)WDWNLLSSDLTASVC(+57.02)QK(+57.02)	8 9 7 7 7 7 28 12 9 21 27 35 48 46 70 29 12 14 19	1
F2:1518	KHPTDNRYWGPN(+.98)YQREFK	31 8 5 8 45 44 7 10 22 5 5 11 29 35 16 31 17 65	4.01E7
F1:887	EMC(+57.02)EFPVVE	35 15 16 34 12 9 13 23 38	3.26E5
F1:1900	FFK(+57.02)QDMRWRK(+57.02)RQC(+57.02)KHQVC(+57.02)AAKFE	10 6 5 5 5 9 12 5 5 5 5 5 5 5 8 27 77 82 78 72 30 17 34	1.67E8
F3:608	HMLNMTK	21 20 25 17 32 17 21	5.46E4
F2:2638	S(+57.02)PMKAGGGVK(+57.02)	35 13 15 43 43 10 8 12 22 16	1
F1:410	EC(+57.02)K(+57.02)KE(+57.02)	63 12 10 10 12	3.79E4
F1:1308	EPVWLTGERPE	29 9 25 43 12 8 10 43 11 12 35	3.09E5
F1:1707	LTASVANSAEC(+57.02)LWD(+57.02)DSVLC(+57.02)VKTNLLPE	37 39 32 28 22 5 5 5 13 32 5 7 5 31 26 27 70 74 22 17 8 7 8 11 10 5 32	5.7E6
F3:613	W(+57.02)DMEK(+57.02)	18 24 14 37 15	6.66E4
F3:1867	EWWLHMM(+15.99)LLSSDLTAHQFR	35 8 9 29 7 7 14 35 85 45 18 7 38 13 14 12 12 13 8	1.41E6
F3:654	LDPAHQR	31 25 16 20 19 21 18	6.98E3
F2:2133	V(+57.02)PLKVSE(+57.02)TLK(+57.02)	10 7 15 15 75 31 9 16 24 14	8.09E5
F1:659	LPMLKM(+15.99)E	28 15 16 18 14 15 43	1
F1:2481	MELFVK(+57.02)LTC(+57.02)D(+57.02)K(+57.02)LPFLNE	11 30 49 41 30 7 10 6 6 6 21 45 28 22 14 11 24	1.02E8
F3:2544	W(+57.02)E(+57.02)K(+57.02)C(+57.02)PSALLSSDLTAWESTR	7 7 6 7 5 17 18 27 11 7 21 25 48 69 65 21 26 10 12 19	1
F3:1559	F(+57.02)WHNNVVKD(+57.02)QEFLMNK	11 11 9 10 34 46 69 7 7 7 31 14 45 14 15 10	1.29E7
F1:1644	FATFNPNYNDKKLFGAAYWFYKYD(+57.02)	46 59 52 33 28 6 8 21 17 22 18 7 8 6 5 11 11 11 10 10 30 25 35 33	8.13E6
F2:2570	LC(+57.02)LMKVVDAEEPK	44 41 32 25 9 10 8 8 8 35 35 11 10	1
F1:457	T(+57.02)LLRLSD	18 25 23 14 38 14 18	4.84E5
F3:1361	W(+57.02)H(+57.02)VVC(+57.02)K(+57.02)YWVAWR	18 10 9 24 8 8 8 20 45 52 31 23	1.77E5
F3:1816	F(+57.02)RAVWD(+57.02)LPPC(+57.02)DSR	7 6 68 72 62 6 8 5 5 10 12 11 5	1.74E5
F1:1293	WWC(+57.02)NRD(+57.02)	25 24 17 18 14 28	9.73E4
F3:1554	TFDNFNTQATNK(+57.02)WDGSTDYGLLQLD(+57.02)K(+57.02)	5 5 5 10 10 15 19 14 5 5 10 5 5 18 12 35 41 46 46 29 57 63 39 40 7 16	9.7E6
F3:1435	T(+57.02)GDEAC(+57.02)C(+57.02)PNLQLD(+57.02)K(+57.02)	6 5 29 26 6 6 5 5 15 76 40 49 14 18	3.93E6
[truncated: 1,262 more rows]
