# Supplementary material for: Complete De Novo Assembly of Monoclonal Antibody Sequences
Source: Sci Rep. 2016 Aug 26;6:31730. doi: 10.1038/srep31730 (PMC4999880; doi:10.1038/srep31730)
Supplement: Assembly results [file srep31730-s2.zip › ALPS_Data/Data_Lys/peptides_spider.csv.k6.csv]

0.0149	0.2316	0.5575	0.5546	0.4452	0.4643	0.5763	0.6559	0.8159	0.5228	0.1435	0.1354	0.1251	0.1304	0.1550	0.3031	0.4195	0.3280	0.2217	0.2338	0.2411	0.2383	0.3058	0.4162	0.4915	0.5138	0.4629	0.4745	0.4889	0.3577	0.2099	0.1027	0.0028	0.0028	0.1308	0.2690	0.4972	0.5475	0.6101	0.5947	0.5776	0.3610	0.1699	0.1715	0.1360	0.1177	0.2032	0.2944	0.2715	0.2448
0.1498	0.2922	0.2941	0.2984	0.3024	0.3397	0.3397	0.3397	0.3397	0.3397	0.1762	0.0034	0.0008	0.0007	0.0006	0.0004	0.0004	0.0004	0.0002
0.0914	0.1516	0.1516	0.1516	0.1516	0.1516	0.0953	0.0052	0.0042	0.0020	0.0019	0.0007
0.0572	0.1147	0.1405	0.1430	0.1430	0.1430	0.1430	0.1430	0.1211	0.1217	0.0639
0.0687	0.1379	0.1379	0.1379	0.1379	0.1379	0.0901	0.0028	0.0028	0.0028	0.0028	0.0028	0.0060	0.0012	0.0011	0.0009	0.0009	0.0005
0.0012	0.0003	0.0003	0.0006	0.0005	0.0003	0.0403	0.0452	0.0552	0.0693	0.0748	0.0747	0.0985	0.0985	0.0985	0.0985	0.0985	0.0380	0.0340	0.0141
0.0272	0.0010	0.0009	0.0016	0.0021	0.0025	0.0034	0.0639	0.0866	0.0866	0.0866	0.0866	0.0866	0.0789	0.0325
0.0268	0.0724	0.0724	0.0724	0.0724	0.0724	0.0370	0.0370	0.0379	0.0370	0.0394	0.0428	0.0223
0.0076	0.0196	0.0369	0.0422	0.0578	0.0609	0.0609	0.0609	0.0609	0.0609	0.0358	0.0022	0.0023	0.0012
0.0293	0.0515	0.0515	0.0515	0.0515	0.0515	0.0305	0.0012
[truncated: 80 more columns]
