# Supplementary material for: Complete De Novo Assembly of Monoclonal Antibody Sequences
Source: Sci Rep. 2016 Aug 26;6:31730. doi: 10.1038/srep31730 (PMC4999880; doi:10.1038/srep31730)
Supplement: Assembly results [file srep31730-s2.zip › ALPS_Data/Data_Lys/peptides_spider.csv.k6.fasta]

>seq0
GKVFGRCELAAAMKRHGLDNYRGYSLGNWVCAAKFESNFNTQATNRNTDGSTDYGLLQLNSRWWCNDGRTPGSRNLCNLPCSALLSSDLTASVNCAKKLVSDGNGMNAWVAWRNRCKGTDVQAWLRGCRL
>seq1
LVSDGDGMNAWKTQMDPKK
>seq2
TNVQAWLELSQK
>seq3
DLVVSLAYQVR
>seq4
EFSNFNTHATNRNGCPFD
>seq5
WEKPCGTLLSSNLTASVCQK
>seq6
TLLSSEVTASVNACK
>seq7
TLLSSDTLASVNC
>seq8
SEGSTNYGLLQKRE
>seq9
GLLQLDKD
