# Supplementary material for: Complete De Novo Assembly of Monoclonal Antibody Sequences
Source: Sci Rep. 2016 Aug 26;6:31730. doi: 10.1038/srep31730 (PMC4999880; doi:10.1038/srep31730)
Supplement: Assembly results [file srep31730-s2.zip › ALPS_Data/Data_WIgG1_Heavy/peptides_0.csv]

Scan	Peptide	local confidence (%)	Area
F3:4612	VNSAAAPAPLEK	25 25 29 35 90 90 79 78 22 32 92 98	2.82E+04
F1:4534	DKNAVVVT	35 40 37 31 40 65 93 96	3.32E+04
F1:3180	DDKSYTERQAAHATNTTTGSN(+.98)	21 21 16 24 51 43 32 15 21 38 38 37 71 65 70 71 69 61 13 16 69	3.71E+04
F1:3179	DWELKLVDPVGWL	12 8 14 10 10 18 11 13 6 7 6 7 21	3.76E+04
F1:3451	DLKTLSC(+57.02)EQSK	21 18 17 19 28 25 15 20 15 78 93	3.85E+04
F1:4221	DLGLATYMQTTVP	19 18 15 21 21 19 18 9 13 10 11 39 61	4.03E+04
F1:5801	DLLHAGNSKGSPHQ(+.98)LPLMHQ	17 14 14 6 12 11 15 15 14 11 14 10 8 76 79 28 34 67 54 80	4.06E+04
F1:5808	DC(+57.02)QQC(+57.02)WM(+15.99)MHQ	21 9 9 10 13 16 25 72 60 86	4.14E+04
F1:4849	DVSATELLSGS	19 18 21 66 15 18 13 13 12 14 70	4.26E+04
F1:3729	DAMHLKSH	24 19 13 13 35 34 74 75	4.29E+04
F1:4086	DQYEMTQSDHTAT	15 13 17 21 7 11 10 10 14 5 9 10 25	4.29E+04
F1:8998	DLTQLDWWVYLVC(+57.02)PNPNL	19 33 33 27 31 38 25 21 15 13 15 54 18 43 35 8 11 71	4.33E+04
F1:4440	DVPRSRL	22 18 15 15 17 41 69	4.44E+04
F1:4673	DSLVM(+15.99)SSQPLM	30 43 57 51 34 24 20 21 56 74 84	4.60E+04
F1:3169	DDEVVHTPGH	23 26 25 16 18 16 68 14 15 63	4.69E+04
F1:2831	DLMM(+15.99)SEDDKKLVPR	27 35 14 17 17 28 32 89 89 92 45 31 66 86	4.70E+04
F1:4714	DGLVQALHGTSMFC(+57.02)S	16 13 10 5 5 5 10 6 11 18 19 6 8 9 65	4.73E+04
F1:3807	DSDNM(+15.99)PPVSEVPR	23 18 25 17 21 78 66 28 25 52 34 77 87	4.80E+04
F1:2533	DAHLSSSQ	27 40 31 46 50 69 89 88	4.82E+04
F1:5348	DELTGGGAAPQK	18 38 35 28 18 10 8 10 10 8 15 86	4.82E+04
F3:2825	GPHGNVQK	62 55 21 29 80 83 86 99	4.85E+04
F3:5869	VGGELDPPKTAVTK	37 27 37 94 90 89 35 25 27 27 79 83 83 84	4.85E+04
F2:2910	NSAKSQEWFNSAL	16 18 28 24 17 14 19 14 18 24 40 57 73	4.85E+04
F1:8963	DTFTKAMV	21 21 21 17 17 18 10 35	4.86E+04
F1:3950	DHRATVLSVK	83 81 43 30 29 44 77 98 100 100	4.91E+04
F3:4413	TVDDNLQR	33 37 90 67 51 70 78 94	4.93E+04
F2:2621	VTVLVDY	84 91 93 33 21 37 90	4.98E+04
F3:3195	VSAHAALSEDTAK	21 21 24 37 27 22 23 21 34 79 81 90 98	4.98E+04
F3:3300	AMQNAMR	89 87 93 92 92 86 92	5.00E+04
F3:3359	VNVHGGAN(+.98)SPTERR	65 71 85 89 90 74 29 30 75 22 27 38 30 92	5.02E+04
F3:3595	QQNVLQTK	23 22 29 82 83 76 70 79	5.02E+04
F3:7176	LGVPLEDLK	40 43 94 82 32 44 92 95 99	5.04E+04
F3:2864	KKGSM(+15.99)YLRAVQK	10 9 8 10 10 10 12 6 5 6 55 94	5.15E+04
F1:3957	DN(+.98)N(+.98)DN(+.98)DGAT	15 10 10 18 15 28 18 27 43	5.17E+04
F1:7209	DC(+57.02)RVTGLL	34 30 31 29 30 44 87 100	5.19E+04
F1:7370	DKFASFL	32 54 60 48 48 92 97	5.23E+04
F1:8370	DTLAFVKNLLTT	22 52 62 52 48 39 32 29 45 65 75 83	5.31E+04
F2:3171	KM(+15.99)DGDQMDSC(+57.02)C(+57.02)M(+15.99)SAW	13 10 16 9 17 11 6 15 10 10 9 9 10 41 82	5.34E+04
F1:7950	DLSNVQSLLQPLNVVGK	35 56 52 34 27 28 65 73 90 77 17 21 75 89 84 34 60	5.50E+04
F3:4026	M(+15.99)YC(+57.02)DSGDDTAK	24 24 27 59 51 87 96 95 94 98 99	5.52E+04
F2:2712	ALAADQ(+.98)QDLSNSNM(+15.99)	9 10 10 9 12 8 7 11 9 8 7 7 9 26	5.52E+04
F1:5308	DEHGTPYSFAH	38 54 28 38 40 41 93 92 90 94 93	5.58E+04
F1:6846	DAAVQTYFQ(+.98)PKEQRNMQDDQSSTTGPVY	13 23 18 10 7 6 7 12 11 5 6 9 5 5 5 5 5 8 8 29 6 6 10 45 9 9 60 82	5.60E+04
F1:2893	DAQ(+.98)LAQRSKEQ(+.98)A	40 73 97 99 98 89 34 38 44 76 71 82	5.71E+04
F1:7986	DGNC(+57.02)M(+15.99)EY	29 18 21 19 20 41 92	5.73E+04
F3:3978	PGAGGHYRRAASPPPGQARLSGGPEVQ(+.98)HK	5 7 13 11 10 5 7 6 6 6 7 7 6 5 5 5 16 5 5 6 35 8 37 33 14 5 5 5 24	5.75E+04
F2:5004	KAMDHGHFM(+15.99)KVTRSDAAVGPY	7 6 5 9 5 8 5 8 6 6 7 6 6 7 10 6 5 5 6 10 85	5.76E+04
F1:3813	DKVPELQNVKAQER	48 74 73 39 61 98 95 95 97 95 92 62 74 88	5.78E+04
F1:5527	DC(+57.02)GPFGHYGMVMNEDQDC(+57.02)AVFASEVP	7 7 6 5 5 5 5 5 5 5 8 5 5 7 6 5 6 5 5 5 5 5 6 12 31 41	5.79E+04
F3:3898	SWQDDNSM(+15.99)MDSSYGSGGGSYGSGGGGGNR	23 22 23 34 37 29 28 27 17 38 23 23 29 88 94 92 90 88 93 91 92 95 91 70 74 85 86 83 66	5.81E+04
F3:3021	AM(+15.99)C(+57.02)M(+15.99)AHPASSTK	20 20 25 40 92 84 31 30 29 30 65 77	5.81E+04
F3:5365	DDVVYVR	73 73 96 95 93 94 95	5.82E+04
F1:5080	DARVADVNLAGKPVST	21 20 15 15 18 22 14 14 20 24 24 33 20 18 57 76	5.83E+04
F3:4543	VPLHTLK	97 96 98 93 94 92 90	5.84E+04
F3:3386	PPSSPATLNSR	33 23 34 39 84 89 76 65 17 18 79	5.87E+04
F2:4537	LNENAKSW	92 79 92 80 27 25 25 87	5.91E+04
F3:4020	DNHNC(+57.02)QTN(+.98)DTAK	32 22 13 25 28 80 85 86 90 82 92 99	5.93E+04
F1:3291	DLQQKHPFLS	23 28 21 21 63 10 15 19 26 78	5.93E+04
F3:3387	SSPDRQPK	27 27 71 41 24 25 71 88	5.94E+04
F1:9100	DVNVEMGQAVPGN(+.98)LTQLLNNMR	35 49 45 45 55 14 17 26 46 38 21 21 61 85 94 93 96 95 89 87 72 86	5.95E+04
F3:2578	VVATQEGR	99 98 98 96 88 94 91 96	6.04E+04
F3:5936	AASAALGHAHPRVGAQ(+.98)MK	8 8 10 14 14 11 7 5 9 11 8 6 6 5 10 10 44 93	6.04E+04
F1:8757	DLRWMNGSPLQAL	24 33 28 28 17 22 16 24 32 37 52 18 40	6.08E+04
F1:2881	DHPGPGHNAPGN(+.98)RDATSFVDRGAG	6 5 5 5 5 5 5 5 5 5 5 5 5 6 5 5 5 5 5 5 5 5 5 7	6.13E+04
F2:5068	KSDGDMGKLGAATNQ(+.98)AAPL	11 8 12 7 14 5 10 68 71 11 11 44 9 8 9 9 10 9 21	6.15E+04
F3:2863	SLGAPDSDAK	14 16 19 24 17 23 13 25 75 92	6.16E+04
F3:2766	HYNLQHSK	10 18 25 81 72 11 18 73	6.19E+04
F3:2585	NSGGGGGGSSKTTPDC(+57.02)ANLSNR	32 39 96 96 92 90 93 95 96 95 35 27 26 21 69 21 21 48 23 21 67 88	6.21E+04
F2:2972	KSM(+15.99)NC(+57.02)SNTVTLEY	25 21 20 18 25 85 80 80 25 18 18 28 82	6.22E+04
F3:5343	QVAVNTGAAAK	19 23 79 86 28 22 17 18 15 25 93	6.22E+04
F3:2153	SSGENMYGGR	39 33 23 25 13 7 13 11 49 79	6.22E+04
F3:2916	TSQLQTQR	89 93 95 97 93 91 92 96	6.23E+04
F3:4568	TGTGVDLTPR	25 21 65 19 19 40 35 59 83 90	6.23E+04
F1:3168	DPTNYHVLPSM(+15.99)PSQ(+.98)VDDVHTKTYANNQ	9 6 7 8 15 8 10 9 5 5 5 5 6 5 5 9 11 10 29 44 13 15 35 5 5 5 8	6.26E+04
F1:2843	DM(+15.99)FAHPASSTKV	37 34 46 95 95 92 79 54 49 81 79 90	6.27E+04
F2:5071	LGGDNTLAPSLN(+.98)M(+15.99)LF	18 12 16 35 25 35 40 21 14 67 67 56 9 10 68	6.28E+04
F3:4425	ASGQNLNLR	89 95 97 95 94 95 93 92 87	6.29E+04
F1:8680	DAAGGATSPMVSSAGVSLPLRKLQ(+.98)KPGPM(+15.99)GVGGTPSMGGTL	5 5 5 5 5 5 5 5 5 5 5 5 5 5 5 5 5 5 5 5 5 5 5 5 5 5 5 5 5 5 5 6 5 5 5 5 5 5 5 5 16	6.29E+04
F3:3917	NSYNGSM(+15.99)GSYGNGSC(+57.02)WLEQC(+57.02)LSC(+57.02)K	7 7 7 5 5 5 6 5 5 5 5 5 5 5 5 5 6 8 5 5 45 51 23 55	6.30E+04
F1:4401	DGM(+15.99)GPSLVHLGPNGDGRSGTTSKMPLT	8 7 7 5 5 6 8 5 5 7 5 5 5 5 5 5 5 21 5 5 5 5 5 5 28 11 21	6.33E+04
F1:3823	DVVYLKKGGGHE	40 32 41 91 98 96 83 76 77 78 68 96	6.34E+04
F3:3662	TDDTMMQSAYR	21 29 69 62 15 13 22 79 77 81 90	6.35E+04
F1:2894	DKNPKTAGQ(+.98)GM(+15.99)AVLYDSGQ	8 6 6 5 7 6 7 6 5 5 5 5 5 5 5 14 5 5 11	6.35E+04
F3:2883	HFLQTSHC(+57.02)K	15 30 69 80 63 17 8 14 71	6.39E+04
F1:4240	DWAMKSTQPR	88 96 95 39 48 85 84 77 70 88	6.41E+04
F3:7791	DGLVTVSAAK	38 23 41 96 96 95 95 95 96 90	6.47E+04
F1:5283	DYERFSNPTLT	17 21 20 9 11 11 10 9 10 16 27	6.51E+04
F3:7247	EQLVGVLGMAHR	41 29 40 43 44 93 95 91 84 93 93 97	6.52E+04
F3:7040	TFMMYTGM(+15.99)DFK	13 12 8 8 15 16 13 14 18 57 79	6.53E+04
F3:3286	EHEVPPPK	37 13 38 29 85 90 86 85	6.62E+04
F3:5692	SDQAQPFSLNAGR	23 32 35 92 84 70 29 27 28 21 21 18 76	6.62E+04
F3:4564	VQDALADAEQR	39 40 96 96 95 90 92 35 43 83 96	6.71E+04
F2:5670	NM(+15.99)SLQTNC(+57.02)GAKYY	21 22 33 45 48 70 23 21 20 68 82 93 98	6.72E+04
F2:2767	NQ(+.98)GGSNC(+57.02)DC(+57.02)AAAY	12 12 13 12 13 12 11 18 15 38 10 11 78	6.73E+04
F1:4692	DVKTSLATMC(+57.02)K	27 30 31 30 72 74 25 23 11 24 90	6.74E+04
F3:4667	ATNLSPNESSN(+.98)LGK	52 51 61 96 97 92 81 91 89 89 91 91 96 100	6.75E+04
F1:6880	DKVSELPLMHQDW	27 23 29 33 52 60 91 91 90 34 38 91 97	6.76E+04
F2:2839	KLAGSATHM	27 24 24 20 22 19 15 7 23	6.76E+04
F1:5312	DFLMAKASVTS	19 17 19 8 16 20 30 24 18 54 73	6.77E+04
F1:4366	DVPGVLSPRYG	12 8 7 7 10 13 11 7 5 5 10	6.77E+04
F1:3875	DSELGKNMQ	32 39 59 84 67 67 77 88 94	6.79E+04
F1:4688	DAAYLLAK	34 35 41 44 88 97 97 98	6.80E+04
F1:3936	DELPHGTEPLT	22 46 33 18 11 17 25 50 81 85 88	6.81E+04
F1:9096	DNEHNSLQL	23 18 26 8 16 19 24 55 80	6.82E+04
F1:8791	DLLVYGSN	56 17 19 16 16 14 18 34	6.82E+04
F3:5475	SNGLGGATHGYSGR	21 21 26 78 86 66 73 30 15 18 21 20 21 86	6.86E+04
F3:2969	QEYHEM(+15.99)EDYR	21 29 21 11 30 25 90 91 86 81	6.87E+04
F1:3827	DAGGHNHQSDTTFYHMQDDPN(+.98)N(+.98)YTLPGT	6 6 5 5 5 5 5 5 5 5 5 5 5 5 5 5 5 5 5 5 5 5 23 5 5 5 5 9	6.90E+04
F3:3415	TEYGEM(+15.99)ADC(+57.02)C(+57.02)AK	34 46 46 39 55 85 83 93 89 80 76 84	6.92E+04
F3:3318	TPPGFC(+57.02)C(+57.02)FAEEGKK	34 31 37 38 38 37 45 92 94 95 93 73 85 98	6.92E+04
F3:3669	Q(+.98)SSHPPPK	25 25 32 25 91 93 89 86	6.93E+04
F3:4007	NSGGGGGGPDC(+57.02)SPLVK	32 32 39 80 86 86 93 90 29 39 32 79 30 39 77 84	6.99E+04
F2:4982	GPAAVVGPMMEN(+.98)SAPVQY	12 13 21 26 22 13 8 8 5 5 13 8 11 62 57 18 18 82	7.00E+04
F3:3596	VVPVESSGK	78 74 95 94 95 88 84 72 87	7.03E+04
F3:4024	YQVSVNK	69 66 85 82 82 80 82	7.04E+04
F1:8449	DHVVSWFV	32 18 43 43 84 76 90 94	7.06E+04
F1:5076	DGGYWLVQSVAAKKT	31 35 54 52 15 10 11 24 82 85 84 79 29 29 85	7.06E+04
F2:2978	QSAHVSKATAAVW	9 10 15 10 20 21 23 23 19 15 19 52 90	7.07E+04
F3:4303	WSAAGDTTGR	39 50 97 93 80 88 40 32 71 91	7.08E+04
F3:5501	SYNDFQGK	57 30 75 49 21 21 55 78	7.09E+04
F1:5364	DAEGTRAYTQFA	18 25 25 8 10 9 10 10 11 17 29 55	7.09E+04
F1:4450	DTSGPPSTRTHVQ	20 23 21 18 24 27 62 44 21 28 40 15 26	7.10E+04
F1:8133	DGLPKAGFSSTVLMK	39 48 63 46 49 92 93 95 57 46 46 89 90 88 96	7.11E+04
F3:6980	LGETLGQEAVDYSK	48 41 90 98 98 90 93 97 90 95 98 97 96 90	7.14E+04
F3:4212	MNSLQTN(+.98)DGVGK	88 91 99 99 95 93 94 96 72 46 72 100	7.16E+04
F1:7952	DAKLAVTTWPRMLTFVAGLAAPL	19 22 26 34 40 33 28 15 5 5 5 5 39 69 79 90 88 70 77 78 55 11 37	7.16E+04
F3:4448	ALEEANNDLENK	35 41 65 95 79 77 82 89 84 91 90 98	7.17E+04
F1:4032	DEANM(+15.99)SLPR	55 21 15 14 14 16 24 17 79	7.19E+04
F3:3292	KLDETYK	91 90 94 93 90 96 99	7.20E+04
F3:3948	SSC(+57.02)M(+15.99)SSC(+57.02)K	21 21 23 25 67 74 66 78	7.23E+04
F3:2617	SSQYTGDFAR	20 18 18 18 17 12 21 15 71 89	7.23E+04
F1:7561	DAVLSVVKPLNY	56 82 86 98 98 99 99 99 98 98 97 98	7.24E+04
F3:5310	SLSGGGSTNPDDPTVK	15 18 62 30 48 13 17 49 12 8 13 14 8 12 21 92	7.24E+04
F3:5695	LLSC(+57.02)LQPNR	97 95 97 97 97 93 65 59 98	7.26E+04
F3:3685	TAAEGQDVSTTTSC(+57.02)R	40 37 38 49 31 34 51 91 92 95 95 86 80 77 83	7.26E+04
F3:7244	YGGC(+57.02)GFPSLSM(+15.99)TSK	30 26 34 72 83 79 74 33 44 57 19 18 21 86	7.26E+04
F3:3256	MNSLHTDDTAK	55 25 29 52 91 89 92 94 90 93 97	7.27E+04
F1:8879	DQELEFLKVLY	23 30 57 55 77 70 72 60 59 96 97	7.27E+04
F3:2959	VGAGTAAHGK	79 74 86 35 27 25 23 10 17 77	7.28E+04
F1:8924	DVGVLLHNC(+57.02)DM(+15.99)M(+15.99)N(+.98)LNPATLPPA	16 31 30 32 38 30 5 8 8 12 9 13 52 37 50 12 14 31 48 39 10 27	7.28E+04
F3:4421	VTYAAPGAAQK	49 52 95 96 96 82 77 71 83 90 98	7.29E+04
F1:4645	DKVGPGATC(+57.02)C(+57.02)C(+57.02)EM(+15.99)	13 10 10 10 11 13 14 18 21 11 9 15 70	7.30E+04
F1:5058	DGLTAQ(+.98)RTSQNSEL	21 20 44 90 59 19 16 20 21 16 16 18 31 85	7.35E+04
F3:4380	VNSAQ(+.98)SPAPLEK	28 29 74 82 27 25 24 31 18 28 92 97	7.36E+04
F3:7528	VWEELVPK	91 93 95 59 54 96 94 90	7.37E+04
F1:8234	DKVSFQVHKTVPHLLHSTN	23 35 35 24 18 21 75 29 21 15 15 12 8 18 20 12 76 65 71	7.37E+04
F1:5219	DLKTLPR	27 32 32 38 91 88 95	7.38E+04
F3:5360	QAPN(+.98)DVLTGGAVSDNK	32 37 90 92 90 91 95 90 28 23 24 71 68 38 82 95	7.40E+04
F1:8402	DLTQLLNDMRTNY	30 43 37 41 92 92 91 97 72 31 20 23 91	7.40E+04
F2:4947	STAASFEEKDVSTAASF	15 15 21 32 38 26 27 22 14 24 21 21 23 75 79 81 90	7.40E+04
F1:2646	DAKSSVTGMSVKSSGQ	17 16 21 27 31 68 17 13 10 18 14 12 12 12 10 67	7.40E+04
F1:8907	DVGVLLEPHTAY	43 85 77 75 96 88 34 18 14 38 90 97	7.41E+04
F1:8618	DPKPDLEVRLT	24 18 22 16 33 71 87 66 18 69 44	7.41E+04
F3:7175	LVADLLR	97 96 97 98 97 99 100	7.46E+04
F1:3533	DQRLEVATNS	25 21 20 26 46 50 72 77 85 90	7.47E+04
F1:6621	DASYNLKFTVPPPK	30 30 34 34 37 49 81 29 21 23 85 92 93 96	7.48E+04
F3:2940	GPQAAN(+.98)N(+.98)DDC(+57.02)GAK	16 14 20 21 26 82 45 30 25 18 67 79 93	7.48E+04
F2:5067	KAMAADMPGSYNLYY	25 19 9 14 16 28 12 15 13 12 10 13 54 69 90	7.49E+04
F1:3499	DN(+.98)VEVSFGNAAAGPQ(+.98)Q	17 24 27 33 20 13 10 8 9 10 9 14 21 56 12 21	7.49E+04
F3:2716	NEEYYC(+57.02)TR	20 30 35 82 87 73 43 76	7.50E+04
F3:6960	AQTNSM(+15.99)VTLGFAGPK	50 46 97 96 96 97 97 97 97 95 94 45 38 78 89	7.54E+04
F1:7376	DPLLLRVP	45 85 99 98 85 62 21 35	7.54E+04
F3:7506	TGGGPDDSEVVLDGK	19 15 17 20 23 49 46 66 26 16 16 69 86 79 93	7.54E+04
F3:6845	QC(+57.02)ANLQAALADAEQR	40 40 45 49 57 59 98 99 98 96 96 85 91 92 99	7.55E+04
F1:4454	DYRFATTDGKSLK	26 28 30 40 69 96 98 95 25 24 70 81 96	7.55E+04
F3:4048	DHM(+15.99)C(+57.02)C(+57.02)K	24 8 16 17 18 70	7.59E+04
F3:3541	YC(+57.02)QPVTK	82 33 40 79 85 85 85	7.60E+04
F3:4404	TPVQVNSALK	31 19 27 25 24 62 70 72 76 82	7.60E+04
F1:3728	DAAKYGC(+57.02)MMAK	27 29 33 25 23 20 23 14 50 77 90	7.60E+04
F2:2836	NDAAHSGM(+15.99)C(+57.02)Y	17 28 24 18 7 14 14 27 90 96	7.61E+04
F3:4738	PASDAEEEK	9 11 11 18 10 18 57 34 82	7.61E+04
F1:8399	DVNKLGLPVLAVV	18 17 17 15 18 18 32 37 50 43 40 90 95	7.62E+04
F1:4265	DLTKGGVWGP	20 29 32 32 21 29 12 12 49 72	7.63E+04
F1:8691	DLFTQGGYLMKGMTNQELAVASVVP	13 20 10 7 7 7 7 10 37 5 8 6 5 8 8 8 49 52 50 8 8 7 6 5 11	7.63E+04
F1:8784	DVGVLLGMAETFKQ(+.98)LLLPLN	33 63 52 50 59 62 30 11 16 24 18 15 12 16 83 89 84 77 69 79	7.64E+04
F3:2882	KKYEDELNKR	94 90 95 96 96 96 96 91 91 86	7.65E+04
F1:7397	DVESSMMFLKPPK	21 22 34 18 15 9 12 71 26 18 59 56 79	7.65E+04
F1:5541	DTEAAQRGSAYPQ(+.98)Q(+.98)M(+15.99)GMMQGC(+57.02)GPG	15 39 52 26 12 8 7 7 11 14 15 9 7 6 7 7 5 5 40 43 66 72 14 26	7.65E+04
F3:2856	QSGC(+57.02)QSENTMMK	13 13 12 15 14 13 62 45 40 5 5 23	7.69E+04
F1:4204	DSEAKYYFEELQ(+.98)TGGK	35 35 48 33 46 85 88 44 54 88 68 25 30 79 83 93	7.72E+04
F1:5616	DWFVKFEKGNLTAL	19 34 24 17 18 23 34 19 16 18 19 10 8 24	7.72E+04
F3:3960	LPN(+.98)APEGSK	92 91 95 94 81 90 89 95 99	7.77E+04
F2:2693	KDSEQQC(+57.02)DSKY	31 39 30 38 25 24 27 88 80 85 94	7.77E+04
F1:6810	DADYYMMAAVVVQEF	21 27 40 29 28 14 11 18 23 49 69 44 45 68 88	7.77E+04
F1:4091	DPPNTLAYLKKNHE	35 27 23 26 31 92 95 94 96 95 94 90 21 69	7.78E+04
F1:5001	DQSGKVTMQNL	21 17 18 16 25 29 37 18 18 59 84	7.78E+04
F1:5615	DMQLTLK	30 12 23 29 85 90 93	7.81E+04
F1:3458	DGATLKDAM(+15.99)C(+57.02)SK	18 12 17 15 14 10 16 10 10 17 79 92	7.81E+04
F3:5321	QSM(+15.99)NEPLK	18 18 21 17 25 15 70 75	7.83E+04
F3:2165	SGC(+57.02)N(+.98)GATNC(+57.02)EAGR	51 49 70 97 95 95 93 92 86 90 84 84 96	7.84E+04
F3:7550	LGGVQ(+.98)VN(+.98)AAPSLDVQR	38 26 39 88 96 97 96 95 96 38 26 29 76 23 26 89	7.84E+04
F1:7251	DLSGLMEEQAL	24 30 33 34 45 27 60 55 28 67 85	7.84E+04
F1:3922	DAAC(+57.02)HWGT	31 55 52 23 10 20 14 35	7.85E+04
F3:4464	QAEAGSGTLQGNESVTEQN(+.98)SK	54 22 40 30 24 25 21 21 21 21 21 27 95 92 93 91 93 83 88 95 99	7.86E+04
F3:4325	AEN(+.98)SATYYC(+57.02)AR	50 68 98 98 98 98 97 95 86 87 97	7.87E+04
F3:7861	TSHSVYC(+57.02)HYQQLLDLK	28 26 18 34 32 18 14 7 19 21 37 51 82 87 89 94	7.88E+04
F1:3762	DYNSALK	65 93 96 91 93 98 98	7.91E+04
F2:3259	VPN(+.98)SSTSRGGSTGPPTPM(+15.99)HANVSNGDL	5 5 7 7 7 5 5 5 6 7 6 5 5 5 5 5 5 5 11 5 5 5 5 5 5 5 11	7.91E+04
F3:4578	AAVETTLK	80 77 89 95 93 93 91 87	7.92E+04
F1:3281	DVNLDYTHKPC(+57.02)	30 29 30 37 35 21 20 17 93 97 98	7.93E+04
F3:7780	LTPLFEEAGAK	62 60 95 96 96 97 95 86 34 29 82	7.94E+04
F3:4143	VFSC(+57.02)VAHR	94 95 95 92 94 89 73 89	7.95E+04
F3:3625	C(+57.02)N(+.98)YN(+.98)SLQTN(+.98)DTAK	27 27 32 45 94 85 88 91 93 95 94 98 100	7.96E+04
F3:7172	YFYFGK	90 86 86 88 91 98	8.00E+04
F3:3372	VM(+15.99)DSGGTQQGR	23 23 51 97 93 91 94 89 85 87 90	8.00E+04
F3:7509	VSTVHQ(+.98)LAR	19 19 25 63 10 19 26 23 81	8.01E+04
F2:2784	KGTNSKC(+57.02)VRY	25 15 16 18 24 25 20 17 21 85	8.02E+04
F3:4460	LGGAAALGGFMNSGK	46 14 15 16 15 15 22 56 15 14 7 13 14 50 80	8.03E+04
F1:2182	DPSEQMSGSC(+57.02)MSG	21 24 25 22 15 15 25 17 15 13 34 15 26	8.03E+04
F3:2911	TAQC(+57.02)NSNK	20 19 25 79 26 24 75 93	8.04E+04
F3:5849	HLPLNPMAGSSM(+15.99)M(+15.99)M(+15.99)EQKEAFDDAC(+57.02)HGAVTDALR	5 5 5 5 5 5 5 5 5 5 5 5 5 5 5 5 5 5 5 5 5 5 5 5 5 5 5 14 5 5 5 5 11	8.05E+04
F1:4551	DKVMKFVNVTGLGVH	21 23 24 10 18 29 55 85 82 25 20 63 80 79 74	8.06E+04
F1:4122	DKAYTFVSHQQ	50 75 85 99 100 99 99 98 93 93 91	8.07E+04
F1:4236	DLATNSELVQGSK	50 88 97 85 87 90 92 92 91 85 20 27 88	8.08E+04
F1:2850	DDVEVHATVGPMPGP	18 29 24 40 67 60 20 15 14 10 8 7 15 15 29	8.08E+04
F2:5666	QVSLQDKTNGF	37 45 95 96 89 96 87 78 30 27 88	8.09E+04
F2:3762	TDDQSSETRY	15 25 38 27 21 18 30 63 71 95	8.10E+04
F3:2814	VPQPGSQK	84 70 76 30 31 72 72 82	8.11E+04
F2:2619	SGMC(+57.02)C(+57.02)YAM	21 18 17 23 19 22 43 84	8.12E+04
F3:2368	QDAGNNAPMTK	17 25 21 16 18 18 70 69 44 68 88	8.15E+04
F3:7039	GPGGC(+57.02)LLPGVLTPEGC(+57.02)K	21 20 23 24 28 32 37 75 24 28 84 82 63 29 18 91 100	8.18E+04
F3:3299	VLHEGLC(+57.02)N(+.98)FRAYK	61 76 56 85 18 20 15 15 17 15 51 57 85	8.20E+04
F2:3801	KADSPKSVPALLLVDDTAKY	20 15 21 12 10 12 13 14 11 13 15 17 21 27 87 86 79 80 48 70	8.22E+04
F2:5205	DTNSLRDSEW	24 17 38 35 32 19 27 16 32 89	8.24E+04
F3:4362	C(+57.02)SGM(+15.99)AESLYQSK	31 30 28 38 90 92 83 89 91 76 77 85	8.25E+04
F2:3162	TLPPKHNW	49 59 94 87 32 12 34 97	8.25E+04
F1:6420	DMLQVKLA	18 7 15 16 76 44 41 65	8.25E+04
F1:2663	DHMKGM(+15.99)SDC(+57.02)EVPG	21 11 10 14 11 14 13 21 13 19 16 11 26	8.25E+04
F1:2845	DHVVVKPMPPFGVQ	17 7 31 62 96 89 37 63 17 13 14 11 54 73	8.27E+04
F1:3816	DTGSGLSPFKPTFTC(+57.02)ATVPQ	19 16 15 20 25 81 60 12 14 12 10 15 12 12 13 14 16 59 54 78	8.27E+04
F1:8291	DVQQYNAKDFHMMSTVLWAT	12 10 5 5 5 5 7 8 11 6 5 5 5 59 60 12 14 19 21 30	8.27E+04
F1:4262	DAELAYLKKNHE	41 56 82 99 99 99 99 99 97 91 20 69	8.28E+04
F1:3914	DVGVLVPR	33 45 34 35 90 91 89 90	8.29E+04
F2:8725	TQQVWNVAL	16 16 24 33 22 18 21 22 78	8.33E+04
F3:2749	APAM(+15.99)YC(+57.02)TR	21 18 25 26 78 78 72 79	8.34E+04
F3:2158	EVGQN(+.98)M(+15.99)GK	19 12 11 11 12 15 12 65	8.34E+04
F1:2523	DPFGVGYC(+57.02)	35 40 46 75 65 26 79 92	8.35E+04
F2:2702	AAAKDDDDC(+57.02)Y	25 25 31 34 45 48 56 59 85 90	8.35E+04
F2:2791	TTSAPSKQM(+15.99)	39 41 76 19 13 22 16 15 41	8.36E+04
F1:9044	DLQVPLRQ(+.98)LSRLTY	26 39 24 19 14 14 10 54 72 65 50 44 15 31	8.39E+04
F1:2825	DDVEVHSAHTQPR	54 83 99 99 99 98 97 96 90 71 59 85 95	8.41E+04
F1:6168	DLTSNN(+.98)VKRSNSFGHA	9 7 7 7 6 6 6 6 5 6 6 7 8 6 5 15	8.43E+04
F3:3684	AHVDC(+57.02)PGHADYVK	71 21 38 43 35 76 75 51 63 49 74 91 99	8.44E+04
F3:4107	TVVGLEQQQTDGLR	29 29 34 28 33 44 30 78 84 89 93 66 76 93	8.44E+04
F3:4598	LASVSHVQAQ(+.98)AK	88 93 96 96 95 81 32 30 34 45 95 99	8.45E+04
F3:5403	QLNMQQMVK	30 35 79 71 31 30 66 81 95	8.45E+04
F1:5053	DNGSVVTC(+57.02)KPGGP	19 19 14 14 18 74 27 24 41 15 15 14 27	8.45E+04
F2:2799	ATAVVTC(+57.02)HQY	15 16 23 33 29 21 18 7 18 85	8.46E+04
F1:5315	DAKQTSYDGLPNGGP	25 20 21 21 26 76 78 69 21 31 68 25 13 12 30	8.47E+04
F1:6143	DNNLEFTTGAKWNQGAH	12 14 19 31 26 9 8 10 10 10 7 5 5 5 5 10 45	8.48E+04
F1:9066	DKVVPLNVEL	21 24 46 62 45 37 28 45 93 96	8.50E+04
F3:3548	AC(+57.02)GVGGYGSR	51 56 93 93 82 74 32 22 30 88	8.52E+04
F1:3138	DPTN(+.98)YTGKC(+57.02)QN(+.98)HAPHETTMQ	14 13 19 21 26 25 18 18 15 12 10 5 8 8 6 71 66 65 11 35	8.52E+04
F3:4108	AN(+.98)LGAVQNR	82 77 94 95 95 92 82 76 87	8.54E+04
F2:2480	AAGTTTTSKKL	87 94 96 96 96 93 33 24 20 19 45	8.55E+04
F2:2984	AATGEKPPPGDM	62 49 40 26 38 21 21 38 29 18 22 14	8.55E+04
F1:5066	DVGPLMLVNTKATLA	17 21 14 9 13 8 28 25 19 22 25 29 34 37 50	8.57E+04
F1:8730	DLGTQLLNNMRSQY	34 40 41 55 59 97 97 90 89 83 41 28 30 93	8.58E+04
F1:2228	DGPKNAVSSPG	18 10 10 13 14 14 15 50 78 26 44	8.60E+04
F1:5077	DAEKGNTFATAPM	22 37 44 18 11 14 15 20 20 13 11 10 18	8.62E+04
F1:5352	DAASTN(+.98)VVFLKSGTHTKFGSFHGKTAAHQTD	6 6 8 6 5 5 5 6 11 14 10 10 8 6 5 5 5 5 5 5 11 10 5 5 5 5 5 5 5 5 57	8.63E+04
F3:3464	LTLSETTNSK	97 97 97 91 51 35 37 82 92 97	8.66E+04
F1:2193	DGNDGM(+15.99)C(+57.02)M(+15.99)GNGM(+15.99)LSPAA	7 5 5 8 5 7 6 5 5 5 5 9 21 18 7 7 18	8.67E+04
F3:5123	GPNAM(+15.99)VTMK	25 22 56 80 79 77 29 14 79	8.68E+04
F1:4439	DGSVRNSKLELS	27 39 50 30 21 22 34 49 31 37 78 89	8.68E+04
F1:8540	DLEM(+15.99)QTYSLT	38 65 90 78 73 29 31 51 94 98	8.69E+04
F1:3209	DLAHKAPNQLK	33 57 46 22 70 31 19 21 46 67 90	8.69E+04
F3:2416	HAEPEHLK	82 93 97 39 56 87 95 89	8.70E+04
F1:3205	DPVTC(+57.02)SSEGKLK	20 13 19 18 18 21 33 82 16 21 82 95	8.70E+04
F3:7858	GTGAGNVMNARM(+15.99)AHNDYSK	13 16 15 20 16 16 15 45 61 14 14 57 12 5 13 34 79 81 73	8.71E+04
F2:8743	NNLGNGFGGF	18 16 24 39 20 21 37 75 76 73	8.73E+04
F1:6397	DKRMQLTAMGGQAY	21 17 14 9 18 30 31 35 17 18 31 69 82 92	8.73E+04
F1:6827	DAGNPHEC(+57.02)GRAPA	17 15 13 15 11 7 20 49 6 5 38 8 26	8.73E+04
F1:2876	DQLATRPSSL	25 24 26 21 25 79 70 73 79 90	8.75E+04
F1:7116	DPQ(+.98)C(+57.02)FSMM(+15.99)YQQLL	32 50 48 28 16 14 8 21 30 20 31 97 99	8.75E+04
F3:7800	LLVFLNK	97 98 98 97 97 93 88	8.79E+04
F3:4429	EC(+57.02)C(+57.02)SQETAGR	38 28 33 34 85 92 88 84 85 93	8.79E+04
F3:4018	TADAPLVK	18 18 27 18 29 22 55 72	8.79E+04
F1:4029	DVSPAGGMAK	16 15 19 16 15 11 11 6 12 65	8.79E+04
F3:6962	NSWEAM(+15.99)GHC(+57.02)C(+57.02)K	33 40 94 97 88 29 22 15 23 21 79	8.80E+04
F2:3305	KN(+.98)FPRDC(+57.02)HGPY	26 26 35 79 62 33 21 10 15 51 88	8.81E+04
F3:4889	VGFAEAAR	95 95 97 96 97 89 86 93	8.82E+04
F3:5578	VDLDGHLR	40 55 94 95 81 69 83 86	8.82E+04
F3:3996	ALETVQER	38 44 94 88 86 74 85 95	8.82E+04
F1:3366	DVEPLTKYDS	16 12 15 6 10 20 28 20 27 40	8.82E+04
F1:3727	DAGAGEDPGLAR	50 66 82 97 95 98 98 92 88 89 92 97	8.83E+04
F1:3902	DQLNNYN(+.98)SELKNMQ	27 23 30 27 28 37 75 25 41 90 94 91 89 96	8.84E+04
F3:4549	YQELYEK	93 92 98 97 97 99 100	8.85E+04
F3:3419	DPPSQTDDTAK	41 26 34 43 89 90 94 94 90 96 99	8.85E+04
F1:5447	DQYM(+15.99)N(+.98)EGVYSK	29 34 32 21 18 26 38 79 88 91 95	8.86E+04
F1:3489	DVSKGRNVT	61 65 20 16 14 19 20 19 78	8.87E+04
F1:3716	DRAGTTNSELDNMQ	21 15 16 12 15 18 22 34 61 91 55 37 85 90	8.89E+04
F3:2717	AFTPPPVGPDTAK	21 21 28 84 91 70 32 25 29 90 89 96 99	8.90E+04
F3:3285	NSNLQTDDTAK	40 35 43 90 86 80 88 88 75 83 97	8.92E+04
F3:5579	C(+57.02)N(+.98)DNWVR	19 21 35 75 80 74 77	8.93E+04
F2:2642	HAAC(+57.02)PQPC(+57.02)PC(+57.02)M	5 15 20 18 6 6 6 11 11 21 30	8.95E+04
F1:3354	DHVAPAMNGKGT	14 6 11 11 9 11 6 10 7 10 13 29	8.95E+04
F3:3108	SGYGSGSSSYNR	38 40 89 96 97 94 95 95 90 33 40 95	8.96E+04
F1:8316	DVGVLC(+57.02)DNC(+57.02)C(+57.02)C(+57.02)YHM(+15.99)TKLLGVPV	16 31 29 20 11 8 12 8 9 11 13 13 7 11 11 13 31 91 79 74 23 45	8.96E+04
F3:2632	LC(+57.02)AGTGGDAK	85 82 89 80 75 69 78 91 94 99	8.99E+04
F3:3967	MNSLQTDDTAGGK	23 35 49 79 91 89 85 92 91 91 89 85 81	9.03E+04
F2:2957	FHAEQKY	80 19 26 31 26 81 90	9.06E+04
F1:9040	DLSGAN(+.98)PALTKPETGDRSP	13 15 14 10 9 8 7 8 9 7 7 6 14 9 6 11 8 48 44	9.06E+04
F3:5897	ELSSYLAK	86 77 97 97 97 98 98 91	9.07E+04
F3:4458	MLQMQSR	73 88 85 62 30 30 85	9.07E+04
F3:2357	SNYM(+15.99)TDDTAK	26 25 27 30 83 90 92 89 95 98	9.08E+04
F1:3009	DLVHTAHVAASPG	40 67 91 88 93 85 65 24 21 21 70 24 46	9.09E+04
F3:4079	C(+57.02)M(+15.99)MVPPK	22 22 18 38 91 92 86	9.09E+04
F1:9090	DNAPVVLQGQKYFWNLQLN(+.98)HGSL	29 41 41 22 22 26 29 21 12 12 12 12 13 15 17 82 79 85 90 75 75 82 86	9.09E+04
F3:2938	EAQ(+.98)LEQR	90 85 95 92 92 89 95	9.10E+04
F1:7196	DNPLDAFLL	32 35 41 46 37 22 25 75 90	9.11E+04
F1:5899	DHEGYYKLLFLSFAH	24 18 55 46 49 43 29 26 34 33 76 65 18 21 70	9.12E+04
F2:5058	NSWTDQDSKDSTY	39 44 62 94 89 79 94 78 32 44 56 95 99	9.13E+04
F3:3161	QSLDDAAK	73 83 96 98 97 96 99 100	9.14E+04
F1:3751	DKAALVPR	73 91 75 73 95 92 87 92	9.15E+04
F3:3163	LASQAYSK	96 93 86 79 90 91 90 89	9.16E+04
F3:2380	HHDLQTDN(+.98)GTK	14 13 41 85 81 80 76 70 68 85 98	9.16E+04
F1:5408	DGTMHNQGP	19 11 15 8 6 14 19 25 85	9.17E+04
F3:4475	EQAAQLEEAHGHQTQ(+.98)GNMR	8 5 5 7 6 7 11 10 6 5 5 5 5 6 6 5 5 5 13	9.18E+04
F3:8133	FMQ(+.98)WLSGDTAQK	92 79 98 99 99 97 91 95 95 95 98 100	9.23E+04
F2:2955	HGHESSSW	11 18 15 33 24 34 87 93	9.23E+04
F2:2689	TSPFFPDGKY	28 19 12 17 29 26 37 52 60 86	9.23E+04
F3:3018	MSM(+15.99)C(+57.02)AHPASSTK	21 31 35 46 95 93 94 94 89 90 89 90	9.26E+04
F3:3214	QGASLSDAEAGR	38 34 52 96 96 93 95 91 93 79 79 96	9.27E+04
F3:7169	LLTGNSESGASDSAPLAK	62 51 29 18 26 81 39 20 15 18 18 23 19 67 69 79 79 79	9.27E+04
F1:7360	DAANTM(+15.99)NKRAH	21 18 19 60 74 31 18 14 15 74 79	9.29E+04
F3:7000	FGLVDEM(+15.99)QLK	37 34 86 83 79 39 29 69 86 95	9.30E+04
F3:4280	GELQPVADNK	25 43 41 38 86 89 86 88 91 99	9.32E+04
F1:2846	DDVEVHTAHDKNR	33 57 57 97 93 93 97 96 82 33 21 21 79	9.32E+04
F1:2851	DLPSSSN(+.98)N(+.98)KKLVRP	21 20 14 19 20 21 22 74 70 73 70 65 21 35	9.32E+04
F1:6128	DYC(+57.02)DNQM(+15.99)MTL	33 46 25 24 15 17 21 13 73 86	9.33E+04
F1:3596	DKTGSQ(+.98)YTVQSK	32 27 32 33 46 85 81 85 90 84 86 97	9.34E+04
F1:7166	DLEMQLEGLK	71 97 100 97 95 97 97 85 90 97	9.35E+04
F1:8315	DKVSYGEMM(+15.99)M(+15.99)	21 37 35 21 11 8 17 9 23 45	9.39E+04
F1:3667	DSFKVNKGDHTKGTHQ	10 7 8 10 10 9 10 8 14 5 6 5 5 6 5 15	9.40E+04
F1:2838	DGVVNVKAQQ(+.98)R	37 24 39 50 96 99 98 93 78 86 94	9.42E+04
F3:4456	GSGGGGGGGM(+15.99)C(+57.02)MEESSLR	16 18 17 17 23 79 85 86 80 28 22 10 24 30 80 80 90 96	9.42E+04
F3:5575	LVQPGMNDTLQK	49 43 54 93 80 54 82 87 78 78 77 86	9.46E+04
F3:7803	DPEMVVDLSK	35 20 40 25 96 96 96 93 95 99	9.46E+04
F1:2541	DKQSVTHSPG	21 18 24 33 20 17 11 70 28 49	9.46E+04
F3:5412	QQ(+.98)DANNK	12 11 20 15 12 19 83	9.46E+04
F1:4255	DLHTAWTQPR	60 94 99 99 95 92 85 80 82 93	9.48E+04
F3:5702	HMKTTQDC(+57.02)PN(+.98)GHSNSGEENASGSGYNSAER	5 5 7 6 6 6 9 6 6 8 6 5 7 7 8 23 12 9 6 49 69 66 65 51 7 6 5 5 9 21	9.48E+04
F1:4542	DAHLSSSQFSSGS	21 27 21 51 57 69 46 29 31 33 80 79 81	9.51E+04
F1:2539	DEGLNKTGDARAN	29 51 52 97 90 85 23 15 27 18 21 31 85	9.51E+04
F1:8505	DKGVGVLQAQLSAL	25 25 21 26 27 31 29 24 26 21 60 76 86 92	9.53E+04
F3:7839	TSNC(+57.02)WDTQVGK	18 17 20 19 21 28 20 57 61 89 98	9.54E+04
F1:4136	DVHHYYP	22 19 11 12 37 72 80	9.54E+04
F1:8236	DAAGGTEEM(+15.99)VPALQVPLSGL	18 22 29 19 10 10 18 21 14 16 18 25 30 26 25 21 70 80 76 89	9.54E+04
F1:4663	DDQRVLVN	37 56 50 57 79 91 98 97	9.55E+04
F1:3828	DPEYANPGPPTAC(+57.02)AVM(+15.99)EGSMRDAHA	11 12 24 11 9 8 6 6 5 5 7 8 8 8 7 6 11 29 6 5 5 43 43 5 16	9.59E+04
F2:2863	NVAHAPSSTGSEAWTL	18 18 28 18 24 18 26 32 28 17 15 59 12 15 63 82	9.60E+04
F2:4983	TGPSATLADM(+15.99)DDSVC(+57.02)NTDPRL	14 14 21 30 28 29 35 29 28 13 18 20 15 46 15 57 56 25 9 43 68	9.60E+04
F3:4391	LVETTVGR	95 95 98 97 89 87 88 94	9.61E+04
F2:2638	EASGNGNGC(+57.02)NF	28 15 18 15 15 11 15 59 67 31 85	9.62E+04
F1:5576	DWLPESRGKPDQHTT	51 40 39 10 18 11 13 52 12 6 9 7 5 10 28	9.62E+04
F3:3451	TNYDVTK	89 92 96 98 96 98 100	9.63E+04
F3:3418	VDDGAYM(+15.99)TK	41 55 94 90 91 94 90 91 98	9.66E+04
F1:2196	DNVKQKLGSG	15 22 35 67 12 10 15 14 15 25	9.68E+04
F1:3333	DN(+.98)VSATVC(+57.02)AKGEPQ	21 29 30 19 15 14 12 12 13 11 7 15 44 66	9.68E+04
F3:4482	TAEGFYK	96 97 98 95 96 99 99	9.70E+04
F1:2528	DM(+15.99)NQSLSHSPG	22 15 16 18 61 46 77 25 75 21 41	9.71E+04
F2:9304	YGFPEPVSL	62 21 34 30 49 28 40 79 79	9.72E+04
F1:7107	DAAVFQPPSDSDTVVVAGEF	23 35 35 23 19 20 18 21 25 30 18 24 20 45 60 71 56 52 76 82	9.72E+04
F3:3223	LEGTNVQQGK	93 95 84 85 87 89 88 82 89 98	9.75E+04
F3:3476	LDPSN(+.98)SETHYNQK	51 67 97 97 95 96 97 96 95 96 83 87 97	9.76E+04
F2:2881	KLGSSSEKQL	52 55 95 96 95 91 94 91 39 52	9.77E+04
F3:3989	TAPVAYTAEVEGGAK	48 39 35 40 43 49 97 98 99 97 98 95 96 96 90	9.78E+04
F1:3721	DKGVLVPR	88 97 73 74 98 98 95 96	9.79E+04
F3:4118	TEYGASTDMR	92 96 98 95 93 93 86 89 78 92	9.80E+04
F3:4008	PSETVTC(+57.02)NVAHPASSTK	37 41 67 59 57 44 33 33 67 89 77 85 86 79 81 74 84	9.80E+04
F3:6679	LGLDNFR	97 96 97 95 80 94 100	9.81E+04
F1:3979	DYNSALKS	59 88 93 85 88 95 92 96	9.81E+04
F3:3994	QGPHQ(+.98)GAGSSSVEAFN(+.98)R	14 9 9 8 75 20 18 31 86 96 96 73 55 12 10 11 31	9.81E+04
F1:8206	DKKDTVGLTL	25 24 23 34 31 31 31 55 94 97	9.82E+04
F3:4469	NFGGYGSGGR	90 93 98 98 98 96 92 86 82 89	9.83E+04
F3:3485	YYC(+57.02)NSK	94 94 89 85 88 96	9.84E+04
F3:4485	M(+15.99)GMN(+.98)YQ(+.98)ELQAR	21 17 15 33 90 90 94 89 28 31 91	9.84E+04
F2:5039	KQVSLQDKTGF	67 60 98 96 94 91 98 99 99 100 100	9.87E+04
F1:7229	DAVGVHSVLTTVSHYL	33 30 33 33 49 41 72 88 94 99 97 96 95 79 91 97	9.87E+04
F2:3216	KDQNM(+15.99)GPGAMSL	25 29 17 14 15 16 15 16 19 14 77 90	9.87E+04
F1:4438	DLEPELAGK	39 44 61 90 97 95 50 43 95	9.90E+04
F1:2612	DKTLSHNGT	33 56 69 94 88 63 18 11 72	9.90E+04
F1:9120	DAALRPLLYLGVKVPQ(+.98)ELGPAALGLEAGLRRPLT	14 15 14 12 8 6 9 10 11 17 11 11 10 11 10 14 20 48 34 6 9 12 52 24 34 52 6 7 60 8 6 5 33 18	9.90E+04
F3:3679	GRALYHSK	34 41 95 96 97 93 99 100	9.91E+04
F1:2611	DNKFNGSS	20 16 18 18 18 15 18 80	9.92E+04
F3:4131	DM(+15.99)RMNSLQMYYR	22 14 41 45 55 70 72 71 10 20 72 86	9.93E+04
F3:3251	KEPAHPQK	56 63 52 45 11 18 52 73	9.93E+04
F3:6855	AVFPSLVGRPR	79 85 98 98 99 99 98 66 66 92 90	9.94E+04
F2:5206	VVTTNANPPKPY	70 82 97 92 85 88 85 27 22 31 74 94	9.94E+04
F1:6776	DKAFLMKSHKTNPD	13 15 21 25 19 6 10 9 5 9 10 10 8 68	9.94E+04
F3:5388	C(+57.02)SFGGLGSGREK	25 26 38 95 96 96 90 90 72 26 38 85	9.95E+04
F1:8463	DLFRQAGALVGAGGPV	18 16 15 15 30 78 21 23 86 78 63 83 79 14 10 30	9.95E+04
F1:6575	DTNVLLSM(+15.99)	45 68 73 90 100 99 97 98	9.96E+04
F2:2980	QSGSNHGQSSGF	18 18 18 18 17 10 23 33 86 97 98 99	9.98E+04
F3:5413	QSLM(+15.99)C(+57.02)VTVSAAK	30 29 33 30 70 81 79 79 80 82 82 86	9.99E+04
F1:3746	DDVEVHT	80 96 97 97 93 72 92	1.00E+05
F2:5024	TPAPPQAN(+.98)LW	27 20 37 85 85 41 43 25 26 86	1.00E+05
F1:3681	DLGAKAFGAT	26 32 31 38 28 23 26 69 81 92	1.00E+05
F3:3423	DNC(+57.02)C(+57.02)DNETAK	21 14 17 43 26 16 29 79 93 98	1.00E+05
F1:8103	DN(+.98)LGMRGAPLYATSGSHLKKKMRSVGASRMNTQPGPN	5 5 5 5 5 5 5 5 5 6 7 7 5 5 5 6 5 7 8 10 10 12 5 5 5 16 12 5 5 5 20 38 27 5 5 29 49	1.00E+05
F1:8078	DKHFLKFQGKPLFKKFNFT	10 6 5 7 8 7 5 5 5 5 5 7 5 5 5 5 5 7 22	1.00E+05
F3:4297	TEAFVNR	94 97 98 96 96 96 97	1.01E+05
F3:5193	ATLGEVSNEEHSLR	61 67 99 97 98 98 93 62 74 95 88 86 91 98	1.01E+05
F3:7795	EGSGVTFTWTPSSGK	54 34 50 65 96 98 98 98 98 98 95 96 91 86 90	1.01E+05
F3:4203	EMQN(+.98)LGGDAR	93 78 95 97 97 92 82 48 32 86	1.01E+05
F3:4491	MGDSLSEANTK	20 30 61 97 98 95 96 95 93 92 88	1.01E+05
F1:3178	DPTNYHC(+57.02)DPGHATNTTTVC(+57.02)	28 26 35 34 43 22 25 29 19 69 73 89 83 72 89 88 67 21 41	1.01E+05
F1:3599	DLHSKGATAQ(+.98)TQPR	32 44 30 44 41 32 32 28 25 60 70 70 69 85	1.01E+05
F1:4052	DNKAAVSTG	21 27 31 29 30 45 90 41 48	1.01E+05
F3:4903	YATNFDAER	39 40 90 88 88 92 77 84 95	1.02E+05
F3:4583	AGLVHGTLGR	73 30 54 96 92 78 35 35 71 89	1.02E+05
F1:4242	DAN(+.98)YQRQRAP	66 57 79 28 21 22 65 71 69 79	1.02E+05
F3:5690	APGAVM(+15.99)YFEPPPK	69 26 28 35 79 31 24 23 40 85 95 92 87	1.02E+05
F2:2949	ESRVPLSQM(+15.99)	28 18 21 29 26 30 20 18 48	1.02E+05
F2:2826	KKSSMHF	28 26 38 33 11 8 33	1.02E+05
F2:2829	KSEALGTARKTW	22 11 18 13 23 24 20 17 14 17 21 83	1.02E+05
F1:5051	DTHTKTM(+15.99)QDGPG	17 19 13 24 14 11 11 12 19 51 12 25	1.02E+05
F3:4304	VAFSQSQEAASR	90 98 99 99 97 96 95 96 96 97 97 95	1.03E+05
F3:2361	TGNAELQK	92 93 94 75 85 93 93 99	1.03E+05
F1:3217	DFTFAGGKGE	20 18 23 68 72 16 12 14 19 90	1.03E+05
F3:2370	M(+15.99)HYPC(+57.02)GAK	15 7 43 10 14 18 73 89	1.03E+05
F1:4090	DPQVSKKPPTTVVM(+15.99)P	43 12 17 15 16 21 34 37 71 22 12 10 12 48 55	1.03E+05
F3:3606	AAN(+.98)C(+57.02)GM(+15.99)GEYTM(+15.99)AK	12 11 14 16 12 13 10 25 12 10 11 60 86	1.03E+05
F2:5801	KDATHTSAGFNGC(+57.02)EAGPL	11 16 12 10 5 10 12 14 12 18 12 6 8 13 9 41 12 22	1.03E+05
F2:5170	TPKVTTL	96 93 75 67 75 76 55	1.04E+05
F3:3889	LDAYNNNSNK	88 95 95 93 52 43 24 21 60 85	1.04E+05
F3:8001	TVGGNQFASFLDK	29 28 27 23 22 24 79 81 69 49 72 90 97	1.04E+05
F1:6280	DFEMQSLVQ	33 29 48 25 31 39 61 91 92	1.04E+05
F1:3358	DLATFFLSSQVQ(+.98)AT	30 44 44 40 43 83 75 28 26 34 14 16 63 83	1.04E+05
F3:7347	VN(+.98)ALEDM(+15.99)KNQAK	23 22 29 37 33 26 19 62 16 18 67 83	1.04E+05
F1:8899	DNAAVPAGRHHPLAYGLLSFGHEM	16 15 17 16 15 11 8 5 5 5 5 5 6 10 15 71 85 86 84 81 68 5 15 16	1.04E+05
F1:8351	DALALHLL	21 22 28 21 21 8 14 31	1.04E+05
F1:8410	DTPQ(+.98)PAHLSYNGM(+15.99)LTASGYMT	14 16 10 11 9 14 8 16 11 8 8 9 54 51 15 17 62 11 8 5 18	1.04E+05
F2:5149	KALAHHEC(+57.02)YFGKLAKVF	11 8 10 9 5 5 12 10 13 13 12 14 14 35 10 11 30	1.04E+05
F3:4544	HNNSSSSGQSMFSANDPC(+57.02)FGYSSR	5 5 6 12 18 15 12 7 7 8 5 24 5 5 5 6 5 21 7 5 6 7 10 65	1.04E+05
F1:6982	DPAMPLN(+.98)HYMATC(+57.02)C(+57.02)C(+57.02)C(+57.02)DGVVLLFRSKHWVGAG	5 5 5 5 5 5 5 5 24 5 5 5 5 5 5 5 5 5 5 5 5 5 5 5 5 5 5 5 5 5 5 5	1.04E+05
F3:5532	HTVDPVLTNYK	77 87 92 95 59 66 96 92 90 91 88	1.05E+05
F3:8320	VDGVLTLTLTPK	39 46 37 92 99 99 98 94 94 97 99 100	1.05E+05
F3:4504	VSLC(+57.02)LNGDK	39 40 90 87 85 67 61 82 92	1.05E+05
F1:2854	DAERQDADALK	82 97 95 26 22 34 41 90 87 93 96	1.05E+05
F3:2474	QGSSAGSSSSYGPHGGSSR	34 32 37 33 35 93 94 94 97 96 96 95 94 90 69 62 37 49 75	1.05E+05
F1:8099	DKVLSGM(+15.99)MLT	33 56 56 38 30 35 57 60 95 98	1.05E+05
F1:3663	DC(+57.02)LVKSH	30 25 81 84 84 32 31	1.05E+05
F1:4689	DKQFTWGKSYTA	25 27 26 67 85 59 11 19 40 61 62 74	1.05E+05
F1:3937	DPQYEGF	30 38 32 25 31 19 82	1.05E+05
F1:5427	DGGAMRM(+15.99)WYPLSC(+57.02)PS	27 49 59 60 72 18 14 13 16 21 27 19 14 38 68	1.05E+05
F1:5403	DYVAPNVRSGGTVLMTQ	21 27 25 21 15 21 24 17 15 34 12 13 14 16 25 57 72	1.05E+05
F1:7398	DAGPEPTAVSLKASWDYKPPKP	15 22 20 13 18 8 10 11 11 11 13 11 11 10 9 12 10 61 74 71 19 29	1.05E+05
F1:8285	DQGGHNMNENWVVT	18 16 15 13 6 11 6 15 29 15 17 21 29 44	1.05E+05
F2:2981	C(+57.02)GVASAPTQPDAAGSGW	18 12 10 10 10 10 8 10 8 7 14 9 10 10 12 13 78	1.05E+05
F1:5394	DDFRLKYE	86 97 94 65 86 98 99 100	1.06E+05
F3:4717	QN(+.98)GSVN(+.98)FGR	74 87 71 90 78 93 92 91 95	1.06E+05
F3:7344	ADWLQLQK	68 75 89 92 87 89 90 98	1.06E+05
F1:8012	DVWFKEL	45 86 98 96 92 85 97	1.06E+05
F3:2232	GYGC(+57.02)AVGK	56 66 96 93 91 85 77 86	1.06E+05
F3:3680	QAYEDLAQKSK	27 29 61 96 96 95 94 89 90 94 97	1.06E+05
F3:4525	VKSGGGLGSENVK	91 93 90 91 82 79 83 75 79 46 31 76 92	1.06E+05
F1:3673	DGLTAERTSQNS	46 71 92 100 99 97 54 48 39 33 74 92	1.06E+05
F2:2653	VVTKNGRAM	98 98 97 93 74 25 29 40 66	1.06E+05
F1:2801	DTEKSLSHSPG	26 43 63 80 46 32 32 49 98 70 75	1.06E+05
F3:4629	FPGVMGPYSSC(+57.02)PK	15 10 10 12 7 12 13 73 29 20 25 71 93	1.06E+05
F2:3760	EGGM(+15.99)MN(+.98)VEY	59 10 11 15 9 15 16 24 74	1.06E+05
F1:2993	DDVEVNGDN(+.98)PMVHTAHTQPR	14 20 15 24 18 12 12 28 16 8 5 48 55 72 66 35 10 8 7 21	1.06E+05
F1:8598	DLAQGMSLYWGVM(+15.99)F	56 78 29 18 13 9 14 15 12 11 8 9 10 59	1.06E+05
F1:3012	DDVQ(+.98)VGNHM(+15.99)SSVHTAHQTRP	15 20 15 14 11 8 10 5 10 10 17 48 63 68 66 31 10 8 8 17	1.06E+05
F1:6831	DGTKKAWLEYTHNLGPPK	14 12 15 13 11 10 13 23 24 10 12 9 15 16 13 41 10 27	1.06E+05
F1:6878	DPLQPARLASPPMT	13 9 16 14 10 13 11 18 18 12 9 11 11 33	1.06E+05
F3:4424	EQVSALTR	66 55 97 96 95 91 86 89	1.07E+05
F2:4891	THDLVKSF	24 12 37 70 78 81 79 90	1.07E+05
F1:4422	DTVSSVYGESHS	21 21 18 15 21 33 87 45 59 69 10 35	1.07E+05
F1:5639	DKGEKKPFLL	27 26 26 46 39 35 21 18 19 41	1.07E+05
F1:6863	DTQKTNAPAYVN(+.98)RFLTN(+.98)	21 21 20 18 18 17 21 18 16 16 56 51 15 15 21 67 81	1.07E+05
F3:4727	HGGGHDKN(+.98)GNNNR	12 21 78 72 8 17 11 11 9 9 10 18 89	1.07E+05
F1:4659	DGYLVPKSPTGN(+.98)YM	21 24 30 20 14 11 15 17 14 17 12 15 63 73	1.07E+05
F1:8623	DNLKGVGAPLQ(+.98)VAASLTYL	12 8 11 11 13 18 14 18 18 30 29 20 14 12 8 9 11 61 82	1.07E+05
F2:2760	NVAHPASSMGMY	12 15 29 21 21 20 23 21 8 9 6 65	1.07E+05
F1:6197	DATAVVLGNDGTGEPPG	14 26 31 27 30 31 27 13 10 14 8 8 8 26 11 8 17	1.07E+05
F3:6321	LLC(+57.02)EATNFTPK	91 89 98 99 98 96 85 86 92 98 100	1.08E+05
F3:5701	LVESGGGLVKPVSQK	79 80 97 90 86 80 39 52 94 94 76 43 39 84 99	1.08E+05
F1:4541	DKVGFTSR	67 48 45 31 43 90 91 96	1.08E+05
F3:4515	KAPVQEPQVDAASR	43 37 26 28 30 45 51 77 90 92 87 80 85 94	1.08E+05
F2:6711	SAAM(+15.99)PAPLGSL	29 31 41 54 86 87 74 77 33 34 81	1.08E+05
F1:7011	DHEGYYSAFH	23 12 39 31 59 95 87 24 23 72	1.08E+05
F2:2855	KTTYAGDDW	34 41 48 37 24 21 40 33 43	1.08E+05
F1:4033	DAQMTGTQQM(+15.99)EVNGYGN	24 28 18 8 15 40 15 15 12 12 20 15 21 34 85 79 86	1.08E+05
F1:2620	DVTASDVPAGR	21 17 17 16 16 24 22 18 18 27 95	1.08E+05
F1:5405	DGGAKNMPWFGNQPLM	20 24 27 25 16 14 10 48 62 25 13 14 15 55 20 21	1.08E+05
F2:3779	KAAAVWYM(+15.99)VYAKY	18 11 12 12 12 12 12 10 10 9 15 78 90	1.08E+05
F1:3834	DGAPGSVSSTSKHN	14 16 23 15 15 14 12 15 18 11 9 7 5 55	1.08E+05
F3:4316	LGSEELTR	96 96 98 99 98 95 94 94	1.09E+05
F3:9218	LNQSLLQLPNVQ(+.98)LDPELQK	37 28 33 39 56 60 45 44 33 87 90 86 85 94 69 71 83 86 99	1.09E+05
F1:4251	DAAQNQVLQ	34 44 48 35 30 38 63 94 92	1.09E+05
F1:3650	DKQWHGWS	24 21 21 22 21 35 63 82	1.09E+05
F1:8976	DKLYVALLGVSLAVAKKT	18 18 22 16 16 23 41 43 34 39 24 20 65 60 57 12 12 27	1.09E+05
F1:8727	DVGVLEYREEN(+.98)QTFHVQWM(+15.99)EGLKKKT	18 38 34 30 24 18 9 9 21 21 13 12 14 11 6 56 60 71 71 15 7 46 14 11 9 20	1.09E+05
F1:3591	DFGVYGRRGGESPGH	19 15 17 26 38 24 17 11 33 14 21 12 9 38 44	1.09E+05
F1:8836	DVPVPLPYGPQ(+.98)LVLMM(+15.99)GM(+15.99)KVLTGWPAL	7 9 5 5 5 5 5 6 6 6 7 7 5 5 5 5 5 7 7 6 5 5 5 5 5 5 45	1.09E+05
F3:4288	AN(+.98)NN(+.98)LAGVSGK	91 96 97 99 99 98 97 98 98 98 93	1.10E+05
F3:7975	LVLDASFSPVK	92 98 98 98 97 96 95 97 91 98 100	1.10E+05
F1:4468	DGGM(+15.99)QN(+.98)NSKSVQFLK	39 30 33 40 43 89 75 79 86 81 28 29 81 90 97	1.10E+05
F3:9232	Q(+.98)PVVRPTGSAWSLQFPKPPK	20 16 26 28 23 21 26 26 46 51 55 94 89 85 89 85 57 46 82 75	1.10E+05
F3:5898	WAEGEFNEKSK	22 21 34 17 34 35 29 80 69 77 95	1.10E+05
F1:8281	DLSLTPVKTMQVQ(+.98)NASLDVVVM(+15.99)LVAH	14 14 15 18 20 18 18 14 12 6 11 12 11 11 12 38 39 68 56 34 15 33 14 43 10 12	1.10E+05
F1:8820	DVLNVPWVTLNSRAPV	15 15 15 10 10 6 7 8 13 14 7 7 7 9 28 66	1.10E+05
F2:3395	QM(+15.99)KYNGHC(+57.02)NVM(+15.99)GM(+15.99)	8 9 12 10 9 7 5 8 9 12 10 9 28	1.10E+05
F3:3559	NSHEQEVNTLR	39 46 92 98 90 92 86 70 67 84 95	1.11E+05
F3:2154	LEADGN(+.98)PM(+15.99)AK	90 93 46 55 79 78 70 75 86 95	1.11E+05
F2:3232	RANDC(+57.02)GNGF	32 28 26 34 22 45 68 67 89	1.11E+05
F3:3185	YC(+57.02)MASLQTN(+.98)MQR	21 21 15 63 75 73 75 49 59 7 11 66	1.11E+05
F1:2687	DSTLPRLPPSSQ	27 19 21 29 67 27 35 38 32 33 30 85	1.11E+05
F1:2575	DQ(+.98)LDEAPGKRN	21 21 20 23 74 79 21 18 15 12 62	1.11E+05
F1:3961	DDVEVHVPC(+57.02)GMPR	21 35 32 46 33 15 15 10 13 10 8 52 77	1.11E+05
F2:4980	KLAKVPEAAALDNGPL	28 25 28 30 25 12 18 10 49 68 51 16 10 11 14 27	1.11E+05
F1:6260	DLPPTMGQAPVLKGTEF	14 17 13 13 12 5 7 11 23 32 45 84 57 15 11 15 23	1.11E+05
F2:3720	VAHPVPASQGKDRTPSGYKGL	11 16 68 86 18 6 7 8 7 7 10 13 6 6 8 9 21 7 5 5 15	1.11E+05
F3:3117	AATSGVPGR	98 97 99 98 94 95 96 94 88	1.12E+05
F1:9125	DLTKAHALALLQQLDTSLR	49 60 59 50 48 31 62 82 98 100 99 93 86 92 96 87 82 79 90	1.12E+05
F3:8125	MEALTTFLK	69 88 46 48 84 79 81 83 81	1.12E+05
F3:3289	LTPPPWYSPPK	45 49 91 86 77 49 54 82 86 90 86	1.12E+05
F3:4521	VKDAVEQSLSR	38 30 83 38 48 95 87 85 86 89 91	1.12E+05
F2:5181	RVNSAAFPAPRPKAF	29 30 38 55 76 81 74 90 91 82 74 66 76 77 90	1.12E+05
F1:6521	DFTLKLSRVEA	39 83 98 98 98 97 80 21 16 26 40	1.12E+05
F2:5757	QTN(+.98)GC(+57.02)HTGPVY	19 20 26 54 72 12 24 23 28 90 97	1.12E+05
F2:3175	KDSNSKSQTLTL	21 26 22 24 26 24 27 26 35 55 87 79	1.12E+05
F1:8846	DAPALHDMFARKLGAGPQ(+.98)C(+57.02)AGSGPVLSGL	9 7 7 8 8 5 9 5 6 6 6 8 10 7 7 5 6 7 7 7 6 9 12 17 25 79 77 69 80	1.12E+05
F2:3734	VAGPNHM(+15.99)M(+15.99)VFVVTYYKLW	10 9 8 6 9 5 10 9 8 7 8 7 7 9 49 8 8 18	1.12E+05
F1:6836	DAPATGTGWVVTAMA	24 29 65 91 88 45 48 82 76 28 27 75 65 14 41	1.13E+05
F3:3128	YM(+15.99)PM(+15.99)DVGGGGFNR	21 20 17 23 38 31 79 74 48 56 61 41 88	1.13E+05
F1:3804	DLGGGLYKWH	24 25 66 63 62 67 7 5 5 17	1.13E+05
F1:2578	DKGVATHSPG	21 21 21 22 19 22 23 85 30 48	1.13E+05
F3:5748	HAQ(+.98)YAQANDLTNAN(+.98)SGDVNVELGGVAPGK	7 11 12 11 11 12 15 15 24 20 16 14 12 14 29 13 25 32 31 54 76 62 10 10 19 82 86 75 73	1.13E+05
F2:3147	VC(+57.02)GNVFASKYYW	10 10 10 11 12 12 14 18 19 19 21 83	1.13E+05
F3:5185	HC(+57.02)KVDFDGHHQ(+.98)TGPTTYGNHNSSSGK	5 5 5 5 6 5 7 5 5 5 5 5 5 5 18 5 5 5 5 5 5 5 5 5 5 9	1.13E+05
F3:4904	LAQEDPSFR	93 89 86 94 95 88 88 85 96	1.14E+05
F3:7167	EGTN(+.98)LFLK	73 68 79 92 94 95 93 88	1.14E+05
F3:7790	YDFVYSK	43 62 97 97 98 96 88	1.14E+05
F3:5397	AQYDDLVTR	54 44 94 96 96 93 89 88 90	1.14E+05
F3:8074	HTPFFNWLQQVDTSTR	89 95 88 88 80 33 32 67 84 86 88 91 73 39 48 93	1.14E+05
F3:6927	LGSSAASAAWKM(+15.99)TLSK	44 35 49 52 92 97 97 95 91 34 27 37 89 92 88 88	1.14E+05
F1:2989	DHDMDDAGAHTQPR	30 11 32 14 33 34 29 86 92 84 89 87 89 92	1.14E+05
F3:2389	HASVGELK	10 19 22 25 25 62 97 99	1.14E+05
F1:6060	DGALSKKVLKMTSF	23 14 18 20 18 21 30 79 78 18 9 20 71 89	1.14E+05
F1:2859	DPATRM(+15.99)SG	22 21 25 25 66 46 17 29	1.14E+05
F1:3818	DAQAKSVHM(+15.99)MLEVAGY	21 17 18 20 24 24 19 8 15 10 59 55 21 27 8 72	1.14E+05
F1:8269	DLTGFLLKESGVTGAP	15 18 13 10 12 16 17 9 12 8 6 8 9 9 46 70	1.14E+05
F3:7502	LTWLYDNTTGK	96 98 99 99 99 98 96 97 96 94 92	1.15E+05
F3:7779	PPSGLQQSGAELVR	25 26 38 45 95 91 91 93 79 77 93 91 92 96	1.15E+05
F3:3159	N(+.98)GHVELQSK	26 24 26 95 98 95 88 92 100	1.15E+05
F1:3878	DDVEVTSHTH	44 79 97 99 95 34 24 12 71 74	1.15E+05
F3:3576	TN(+.98)GSSHAEYR	23 24 32 34 32 51 75 83 84 91	1.15E+05
F3:5112	NSAAPNDYFEK	28 33 66 83 18 17 25 20 60 86 97	1.15E+05
F3:2193	MGPGDSGGR	35 14 16 55 29 21 57 55 70	1.15E+05
F2:8734	LADDC(+57.02)M(+15.99)DQDGPAL	66 21 33 28 16 15 21 14 22 11 13 54 72	1.15E+05
F1:3068	DTEEVHTAHTQPR	85 39 54 73 99 99 100 99 97 92 87 88 96	1.16E+05
F2:5740	TGAFPAPLEKKRSL	32 29 45 60 90 91 87 90 93 78 75 29 27 45	1.16E+05
F1:4856	DGASRVGHM(+15.99)T	27 37 41 26 19 21 15 6 49 28	1.16E+05
F2:2842	TSDTAPRY	17 14 23 17 20 17 19 83	1.16E+05
F1:3732	DQNTHVSPGTLPLHTAN(+.98)N(+.98)QGLPT	10 5 5 5 5 11 11 10 12 15 18 12 23 56 72 70 65 10 8 10 15 12 78	1.16E+05
F1:8923	DKAYVGNGFAQVSLAGPVA	15 24 25 22 21 15 13 9 9 7 5 6 10 21 74 18 8 8 20	1.16E+05
F3:7084	LSVAGGGGGFQAGFGNR	49 51 70 99 98 96 94 93 95 91 94 93 91 37 33 82 93	1.17E+05
F1:5074	DAVRPSTGGLAGKPVST	24 21 22 22 27 38 45 41 49 73 93 85 86 32 35 86 93	1.17E+05
F2:3170	VC(+57.02)RC(+57.02)C(+57.02)MC(+57.02)C(+57.02)C(+57.02)C(+57.02)W	16 16 17 18 18 9 15 21 44 54 93	1.17E+05
F2:4776	SGPAAAMC(+57.02)C(+57.02)GC(+57.02)W	15 15 19 40 62 45 12 10 7 5 7 20	1.17E+05
F3:7982	TSPATVFANQKMGWM(+15.99)YEVTLC(+57.02)HK	7 7 5 7 9 11 9 8 5 5 5 5 5 6 5 5 11 56 44 48 17 8 56	1.17E+05
F2:6367	DSALKVRTL	93 95 98 99 95 37 28 27 85	1.18E+05
F3:4385	EC(+57.02)C(+57.02)EKPLLEK	46 32 31 41 72 89 96 96 98 98	1.18E+05
F1:9076	DKPVWLVLGLTAQYTNDFSDYLQYT	21 15 14 16 16 18 19 33 30 45 54 88 81 93 82 74 90 82 75 59 28 15 15 22 40	1.18E+05
F2:2879	KSAFGVTSW	23 22 28 28 18 34 25 33 38	1.18E+05
F3:3213	TLNGHNFGGSNR	12 14 13 11 8 19 25 20 14 16 46 62	1.18E+05
F3:4009	VALSSATGEGK	90 95 96 93 91 90 92 82 92 93 99	1.19E+05
F3:2217	NGSSGGSLGGR	73 72 98 99 97 95 95 95 85 82 89	1.19E+05
F3:3060	ALSSTDAER	59 69 97 94 94 95 86 92 96	1.19E+05
F3:3051	MN(+.98)TSASGPTR	88 97 98 97 96 96 87 39 57 98	1.19E+05
F3:5429	GLSPTLDGR	35 51 98 97 95 94 95 92 95	1.19E+05
F3:3439	YM(+15.99)M(+15.99)SSSSGYGSSNR	27 32 45 95 97 98 96 94 94 88 34 32 41 96	1.19E+05
F3:4364	TC(+57.02)C(+57.02)YESLYAGSK	27 25 28 37 94 87 92 93 38 34 82 85	1.19E+05
F3:4035	SGYGSGGGSYGSGGGGGDEEK	20 17 23 22 32 79 31 30 91 79 88 88 85 82 79 74 61 25 26 43 76	1.19E+05
F3:6903	NPAGGVM(+15.99)M(+15.99)GK	19 14 22 79 79 84 38 31 66 87	1.19E+05
F3:2382	PGATNAFSQTDN(+.98)TAK	18 21 26 23 23 24 24 24 43 77 82 79 84 93 98	1.19E+05
F1:4102	DPGM(+15.99)SALR	31 30 22 19 23 83 91 92	1.19E+05
F3:7190	DSAAKVDPSEK	29 21 34 44 33 73 80 18 19 81 92	1.19E+05
F2:2711	KDKVDGAY	18 24 21 20 28 19 79 98	1.19E+05
F3:4091	TTDPVC(+57.02)QTVASGGQPPGK	24 19 32 24 28 21 19 52 51 73 25 16 14 20 71 30 21 71	1.19E+05
F2:3752	APGTNKYGM(+15.99)W	19 17 21 24 21 24 20 11 14 75	1.19E+05
F1:3972	DPENKKLYAGGAPA	17 18 21 11 14 25 31 27 25 14 12 14 10 27	1.19E+05
F1:8741	DSGLLLNESVAGMHVEPATSRPKANPPGRM(+15.99)DAAEKTSFLGGT	5 5 5 5 5 5 5 5 5 5 5 5 5 5 5 5 5 5 5 5 5 5 5 5 5 5 5 5 5 5 5 7 5 5 5 5 5 5 13 5 5 5	1.19E+05
F3:7724	VLVAPLLSEK	90 98 99 99 98 98 97 95 99 100	1.20E+05
F3:7806	DALM(+15.99)LSLTPK	44 34 85 97 93 82 91 95 99 100	1.20E+05
F3:7999	TPTVSLPR	41 38 96 98 98 97 93 87	1.20E+05
F2:3275	KKNHEEQ(+.98)MKN(+.98)L	90 85 80 29 65 79 82 85 92 96 100	1.20E+05
F1:4708	DLALRQSV	62 97 99 95 50 41 78 92	1.20E+05
F3:8331	KVAPVNSDR	45 48 78 72 89 83 81 79 95	1.20E+05
F3:8026	AAPDLEDALQQAK	20 21 21 44 41 93 92 79 59 46 82 91 95	1.20E+05
F3:5823	QSNHGYSSLGDSYFVYSK	18 20 18 9 14 15 15 15 18 12 20 13 50 35 77 82 91 96	1.20E+05
F1:8973	DLYTLSVGEAASSSSQKPSE	15 23 24 28 39 27 15 10 21 14 13 17 26 21 46 9 12 56 11 31	1.20E+05
F1:9079	DLEKGNKPLNVHLQQMRTLQ(+.98)KDGYL	12 12 17 9 7 10 14 17 18 13 12 5 10 10 35 37 18 19 10 8 6 10 8 56 78	1.20E+05
F1:3165	DLC(+57.02)GHWDASDYQSPD	15 21 12 7 5 8 12 7 7 16 61 10 7 5 26	1.20E+05
F1:8872	DVNGPPRAPKVHVVANPGAMTAQ(+.98)PAPNGASL	7 6 6 5 5 5 5 5 5 5 6 5 15 15 7 5 5 5 5 5 5 5 5 5 33 5 5 5 5 33 56	1.20E+05
F1:4398	DHLHVLTTEMPSM(+15.99)NSSHVGM(+15.99)ASMAM(+15.99)C(+57.02)PGETTLNRQGAG	5 5 5 5 5 5 5 5 5 5 5 5 5 5 5 5 5 5 5 5 5 5 5 5 14 5 5 5 15 8 7 5 5 5 5 5 5 5	1.20E+05
F1:4405	DSGGGGSLKGTQ(+.98)LSGGM(+15.99)SEMAMC(+57.02)PQAM(+15.99)REHLGAWVVHGSP	5 5 5 5 5 5 5 5 5 5 5 5 5 5 5 5 5 5 5 5 5 5 5 5 5 5 5 5 5 5 5 5 5 5 5 5 5 5 5 5	1.20E+05
F3:2877	NEYEQM(+15.99)EAK	30 49 94 96 90 89 92 92 98	1.21E+05
F3:2168	AQLHANR	41 41 95 90 93 86 82	1.21E+05
F2:5192	NSLVC(+57.02)KKDGAW	69 34 57 98 98 97 84 57 31 78 98	1.21E+05
F1:8268	DKQVGVLLGLN	27 23 33 82 32 37 66 86 91 97 95	1.21E+05
F1:6848	DKVSLGSM(+15.99)MLT	37 61 66 54 45 21 22 37 52 97 98	1.21E+05
F1:8424	DAKAKKVGLVSW	24 20 19 18 26 45 56 49 62 96 99 99	1.21E+05
F1:7560	DQSSC(+57.02)SLLNENW	22 26 27 23 24 31 41 40 27 43 71 84	1.21E+05
F1:2752	DLPWATNL	28 45 22 17 18 21 66 88	1.21E+05
F1:7280	DPHNSNPNLSY	18 10 7 20 32 26 18 23 44 92 95	1.21E+05
F3:4419	GFTN(+.98)PATVPGR	12 15 21 67 15 15 18 22 15 46 62	1.21E+05
F1:8824	DVLTKQTVFLVYLTLTYK	21 38 40 25 18 14 14 14 13 15 15 18 50 66 68 11 9 23	1.21E+05
F3:7857	SSVSTVNYN(+.98)TSFC(+57.02)GVHC(+57.02)K	15 14 18 23 57 51 30 11 10 12 15 14 13 13 56 7 12 62	1.21E+05
F2:2913	NSWAHPASM(+15.99)MGY	10 10 13 21 17 21 21 18 10 5 7 20	1.21E+05
F1:3884	DGPHLLTN(+.98)N(+.98)FC(+57.02)DDM(+15.99)KKPPYKVGQG	7 5 5 5 9 8 5 5 5 5 5 8 9 7 6 5 5 7 33 5 5 5 5 10	1.21E+05
F3:5075	LAFTGSNYPK	92 97 98 97 92 90 65 74 69 88	1.22E+05
F1:8191	DLTQLLNNMRSQ	40 55 54 60 99 99 95 94 93 96 95 92	1.22E+05
F3:3544	TTMSTNTAPVQTSK	24 22 18 84 87 87 87 69 23 25 73 81 89 98	1.22E+05
F1:4061	DKSSSTAYM	32 55 67 59 33 31 41 91 91	1.22E+05
F2:4890	DSPSVTAF	35 20 18 27 52 67 73 97	1.22E+05
F1:8246	DVGTWSVGKKKWWWPSETVHAWNLDN	29 40 41 41 32 22 19 17 22 29 34 31 27 69 73 76 90 55 67 12 20 21 61 82 94 95	1.22E+05
F3:5205	HAVVGLTK	22 15 18 21 38 63 66 74	1.22E+05
F1:3325	DPQ(+.98)GGEEMFYQ	34 45 30 17 14 15 12 6 26 89 92	1.22E+05
F1:2601	DTPASGDST	21 26 16 15 15 15 34 51 32	1.22E+05
F2:5113	KALLPAC(+57.02)EF	18 15 21 28 18 14 12 18 69	1.22E+05
F1:3595	DTPGVVKGANLPN(+.98)NN	15 22 10 8 10 11 10 8 11 11 10 6 9 9 21	1.22E+05
F1:8488	DNAVVLRTPPKHVRRGSAQEPAATVAAGHS	5 7 13 12 5 5 5 5 5 5 5 5 5 5 5 5 5 5 5 5 5 5 5 5 5 28 14 5 5 7	1.22E+05
F3:4097	QAEDVLR	82 93 97 97 96 97 97	1.23E+05
F3:2733	C(+57.02)NNVVGR	93 93 95 96 95 91 87	1.23E+05
F1:8669	DQKFGPVLAVTTFK	49 52 72 99 99 92 88 99 98 97 96 95 88 95	1.23E+05
F3:3092	YSGGSGGGSYGSGGM(+15.99)M(+15.99)K	32 34 43 96 90 90 96 94 97 98 97 97 95 94 61 82 99	1.23E+05
F3:5392	LADPATRDAK	82 70 80 93 94 90 35 39 68 88	1.23E+05
F3:3952	PASHN(+.98)PAAAN(+.98)AAATAATTNAAK	32 37 39 22 40 40 51 51 86 90 87 93 94 62 60 89 74 62 66 73 89 95	1.23E+05
F1:8228	DTGSDYFVY	39 55 44 38 45 50 82 99 100	1.23E+05
F2:2931	LSNTNM(+15.99)M(+15.99)M(+15.99)	90 88 73 54 62 29 24 39	1.23E+05
F1:4139	DKQAYLEVVKYM(+15.99)	22 18 25 67 81 91 46 32 37 40 79 85	1.23E+05
F3:5770	WTPSETVTC(+57.02)GVGAHPATSSK	28 26 54 21 34 74 82 89 85 21 24 28 86 83 76 71 23 20 18 77	1.23E+05
F1:3773	DPVEHTGPGV	32 41 54 90 18 30 23 44 14 38	1.23E+05
F2:2959	GSGASVYVTKSNSAL	15 19 23 32 21 17 19 38 25 20 18 56 62 60 73	1.23E+05
F2:2771	KELPQEFQRGPGL	23 30 18 11 14 24 12 12 49 10 9 9 25	1.23E+05
F3:5349	SGAGASDFVSLNSSKNC(+57.02)R	11 9 15 17 15 12 15 9 10 54 62 11 10 10 10 10 11 33	1.23E+05
F3:3013	VMDVHDGK	95 96 99 97 92 98 95 90	1.24E+05
F3:3846	LHSDC(+57.02)AANQQVTYR	70 35 49 57 57 75 85 93 86 89 94 95 98 99	1.24E+05
F1:8816	DNANVLLQL	37 55 75 68 84 92 97 90 95	1.24E+05
F1:4193	DTMM(+15.99)KLVPR	74 30 27 61 99 100 100 99 99	1.24E+05
F3:3148	VDTAGNAGK	90 91 86 83 28 30 37 85 95	1.24E+05
F3:6963	DPNSWTTLGC(+57.02)LVK	37 21 34 40 37 39 86 86 69 69 73 89 99	1.24E+05
F1:4188	DSSTSPYA	34 57 57 54 77 77 28 48	1.24E+05
F2:2796	LKRSHY	88 78 29 23 15 86	1.24E+05
F2:2664	DQGYYDDGAL	79 72 23 23 20 32 45 67 72 82	1.24E+05
F1:6564	DVGLNKGEFKC(+57.02)DLWL	61 17 17 69 66 22 20 86 72 81 56 52 18 16 40	1.24E+05
F3:4725	DLGVMTGMNLR	28 21 21 34 24 69 22 18 71 82 94	1.24E+05
F3:3586	TN(+.98)PWGLK	20 15 12 17 61 83 94	1.24E+05
F3:3165	QSQC(+57.02)NHAAK	21 21 26 55 21 10 23 70 88	1.24E+05
F1:7925	DNNLTLDKATL	21 18 21 32 34 29 24 15 18 81 92	1.24E+05
F1:4224	DPRAGGTMGHRL	23 21 27 27 21 18 23 18 63 34 14 35	1.24E+05
F1:8237	DVMAHVAFTPKNLVAPET	17 12 8 15 9 55 18 15 15 12 14 11 52 21 14 39 67 32	1.24E+05
F3:4208	GPTLKQ(+.98)VPMVLAKRLKLEVPGTLKC(+57.02)PC(+57.02)PPK	5 5 10 11 6 5 5 5 5 5 6 5 5 5 6 5 5 6 5 5 5 5 34 28 5 6 60 13 10 68	1.24E+05
F3:4054	TEAPLNPK	95 98 99 95 94 95 94 91	1.25E+05
F3:4326	AEAESLYGASGK	88 92 94 96 94 95 96 88 85 93 92 92	1.25E+05
F3:3326	QASLQTDDTAK	49 61 99 98 96 95 97 97 95 98 99	1.25E+05
F1:3943	DKVPELQNVK	56 81 85 91 95 98 91 89 96 99	1.25E+05
F3:3571	AEFEGAEAK	86 91 93 86 31 38 92 89 88	1.25E+05
F3:4474	VSEVC(+57.02)WLSSAKHTSSK	85 80 91 78 31 32 78 65 65 29 23 10 20 54 70 80	1.25E+05
F3:4554	RQEWLQK	21 21 39 40 50 92 99	1.25E+05
F3:9242	YAFEWYMLMLVVGN(+.98)RLVTVSAAK	30 29 33 40 25 26 23 92 83 89 37 28 57 21 19 62 81 46 44 60 75 78 80	1.25E+05
F1:2643	DSVPNKTARAEN	19 19 28 69 74 74 22 18 14 18 74 78	1.25E+05
F1:8350	DQ(+.98)ALRLVQAFQTY	27 34 32 31 30 49 40 37 49 41 29 65 83	1.25E+05
F1:8226	DKVFLTPM(+15.99)LTYTA	20 18 18 21 39 88 19 16 18 18 45 71 84	1.25E+05
F1:3637	DSFVKC(+57.02)SSSC(+57.02)SSSSN	19 26 28 18 14 14 14 10 11 21 41 61 92 84 83	1.25E+05
F3:5675	SVNKSTTM(+15.99)GC(+57.02)QNLLDGK	17 16 15 15 17 60 18 17 11 14 14 11 15 67 93 95 99	1.25E+05
F1:8430	DLAGKGGAQV	23 30 26 21 24 19 15 45 51 83	1.25E+05
F3:4459	C(+57.02)C(+57.02)WEN(+.98)NK	16 15 17 24 15 50 65	1.25E+05
F1:4713	DAPLSSLQEHVS	15 14 13 21 20 18 18 12 17 5 9 22	1.25E+05
F1:6076	DSMEDQ(+.98)LLTKQ(+.98)KRLLDC(+57.02)QR	10 6 5 12 41 8 8 8 7 7 7 7 6 8 8 11 6 7 59	1.25E+05
F3:6308	TVGDAMVLSNTPSLTGEMGAHAPTSSK	10 8 7 11 6 5 5 7 7 7 7 6 8 8 7 5 7 5 5 50 40 9 5 5 7 14 46	1.25E+05
F3:4664	TVTVQAGGAK	88 89 97 95 91 84 80 78 82 90	1.26E+05
F3:4724	GSAAEDAFC(+57.02)R	38 46 95 99 98 97 93 93 95 96	1.26E+05
F1:7559	DLDGLRQVL	61 94 98 84 86 65 68 96 99	1.26E+05
F3:5920	VSAAAANNAFDSVAGK	38 34 45 73 87 79 91 92 97 97 98 93 89 86 96 100	1.26E+05
F3:7050	LNLSVAYK	37 40 97 96 95 96 95 89	1.26E+05
F1:3053	DGEC(+57.02)GTLSKG	40 45 76 97 94 94 96 94 49 61	1.26E+05
F3:5908	LADGQEYNETLQK	77 37 50 29 31 82 23 24 88 85 85 79 81	1.26E+05
F1:8521	DNKGVYSAVYGQYM	25 21 25 27 26 20 18 22 82 92 86 81 46 82	1.26E+05
F1:7182	DLELVYWKRSVFRAPESR	72 87 86 73 24 22 21 22 21 22 20 20 25 27 25 86 82 89	1.26E+05
F1:3586	DPFVNYC(+57.02)VQ	31 33 33 22 20 25 44 90 92	1.26E+05
F1:5632	DKLVVLPV	27 19 23 21 30 40 29 57	1.26E+05
F3:3440	GVGSC(+57.02)SM(+15.99)DMN(+.98)AK	14 16 15 18 18 15 16 26 8 15 51 83	1.26E+05
F2:3831	GSGSMAGGSNDMSSNRGSGSSSGGY	7 9 9 9 5 9 9 10 10 8 12 5 7 7 7 6 7 8 7 10 46 52 45 43 54	1.26E+05
F3:3615	KATADVTSVAK	97 97 97 95 97 96 97 95 96 99 100	1.27E+05
F3:3556	ASAEDLAR	94 96 98 98 97 95 95 97	1.27E+05
F3:7751	LLLGAQ(+.98)LGQQDTDNYR	61 92 99 97 98 99 99 96 92 95 96 76 77 82 89 97	1.27E+05
F3:7850	VAAALVAELK	49 60 99 99 98 97 95 98 99 100	1.27E+05
F3:8385	YNVSTN(+.98)LPLMHQDWLDGK	52 51 65 57 44 41 79 68 74 75 80 80 91 90 90 95 97 100	1.27E+05
F3:3630	NGC(+57.02)NLQTDDTAK	22 14 15 21 91 92 93 95 95 93 97 99	1.27E+05
F2:2686	VVTAFM(+15.99)M	96 95 94 86 29 26 32	1.27E+05
F3:3995	SPPLSYEQLAQ(+.98)QNKR	30 23 26 38 43 95 95 90 95 95 90 68 68 28 50	1.27E+05
F2:7124	VSRSELPL	26 30 38 48 67 76 93 86	1.27E+05
F1:7148	DLKKPPVKV	23 21 21 21 19 31 87 85 91	1.27E+05
F1:8369	DKMKVWNHVLVVATNA	17 15 15 68 31 26 23 12 23 35 57 77 95 77 18 33	1.27E+05
F1:4943	DSARQHGYANQ	27 28 22 17 21 14 30 44 82 33 85	1.27E+05
F2:2765	KDC(+57.02)HC(+57.02)NW	21 28 21 9 19 54 88	1.27E+05
F1:4521	DSYFGC(+57.02)YSLAPVGFYC(+57.02)HNGGQG	7 6 7 7 6 8 7 6 7 5 5 6 5 6 6 5 5 5 5 5 5 10	1.27E+05
F3:5468	QSVEADLDRAVR	71 66 91 96 93 94 94 95 78 72 89 100	1.28E+05
F2:2718	VC(+57.02)KKNGASM	94 96 97 90 80 75 81 50 57	1.28E+05
F1:3956	DM(+15.99)YM(+15.99)DDYQ(+.98)	63 33 75 25 43 65 95 98	1.28E+05
F3:9165	QYFAYWVVFLYRFHAKHYFQAYWGQGTLVTVSAAK	18 20 27 32 34 39 34 24 18 18 17 18 25 14 27 31 21 34 30 34 94 96 98 97 94 93 95 96 97 96 94 79 78 75 82	1.28E+05
F3:3171	SGTMDGAYSPK	26 20 23 19 92 72 74 85 37 25 80	1.28E+05
F2:5079	KALKVAQGFVFPY	26 21 24 22 23 19 12 10 15 66 30 51 81	1.28E+05
F2:2688	QDGM(+15.99)TRAHESF	15 26 27 33 73 18 14 6 15 9 24	1.28E+05
F3:3107	YQ(+.98)EELNKR	95 98 99 98 96 86 85 94	1.29E+05
F2:2713	TLSKDNSKSQY	61 69 95 92 91 79 88 95 90 89 97	1.29E+05
F3:3358	SPGNHPASSTK	29 24 33 56 93 79 67 92 94 94 89	1.29E+05
F2:2854	APPLTVKW	37 79 95 92 32 23 21 82	1.29E+05
F2:5163	SGPPLKNSKY	14 12 20 43 93 88 85 46 69 99	1.29E+05
F3:2184	MHAEEN(+.98)TKNR	17 12 26 40 86 81 78 70 69 86	1.29E+05
F3:7801	AVGQ(+.98)HNLDVLAGDADQFLNAVK	17 15 16 21 33 26 46 57 46 89 57 43 23 11 18 29 56 69 57 61 41 89	1.29E+05
F1:5170	DNAKGRAVQMTVK	29 41 52 32 18 18 18 15 17 52 77 68 85	1.29E+05
F1:3920	DLEM(+15.99)NPN	59 19 26 15 44 10 69	1.29E+05
F2:2895	NSATAHKDQLSRW	15 17 27 35 82 66 17 18 11 12 17 14 67	1.29E+05
F3:3438	KGATVANVPK	97 90 94 87 94 90 92 97 100 100	1.30E+05
F3:3947	LPQ(+.98)PGC(+57.02)TK	92 92 96 92 83 86 82 89	1.30E+05
F3:2166	KGLEESR	86 75 90 89 82 77 85	1.30E+05
F3:2830	NDTAQQLK	33 56 98 97 86 79 91 99	1.30E+05
F2:2947	VC(+57.02)KKDGAGW	94 94 85 34 38 28 85 97 99	1.30E+05
F3:9115	VTDSM(+15.99)QVDLSK	68 78 51 33 32 34 89 92 89 93 97	1.30E+05
F1:2727	DEATRKLQ	80 95 91 46 39 43 41 88	1.30E+05
F3:4059	Q(+.98)AQVAAGAK	75 72 82 90 43 34 30 77 86	1.30E+05
F3:3992	M(+15.99)M(+15.99)GDYQ(+.98)QLAEAGGRGK	26 25 27 51 94 92 90 94 91 93 61 23 22 26 65 89	1.30E+05
F3:6668	QC(+57.02)HSWTYEGK	20 18 12 71 79 77 27 35 79 96	1.30E+05
F1:8709	DVPHHFYMVLNSLTSE	21 27 18 10 10 24 43 38 56 51 32 29 38 86 84 92	1.30E+05
F3:7271	TN(+.98)WLPFPYSAGQ(+.98)ASLN(+.98)GK	16 14 15 46 49 18 13 19 18 17 14 14 14 14 57 75 89 98	1.30E+05
F1:8101	DVQKPQRVWNVGYGVPV	11 8 9 12 15 48 18 18 16 17 21 21 73 69 21 11 33	1.30E+05
F1:4198	DVKNGPGGSQ	20 19 18 17 18 28 21 12 14 68	1.30E+05
F1:5045	DGPMKFTHDGAQ	15 10 10 7 14 20 20 9 22 13 11 24	1.30E+05
F2:3771	GPVMM(+15.99)AAVSGPEFDTDDSPGVY	11 10 14 5 8 8 8 7 7 5 5 10 6 8 5 9 8 6 5 7 56 89	1.30E+05
F3:3450	KVLEETAAK	98 98 97 97 97 94 96 97 92	1.31E+05
F1:3542	DNGLNKQVTAEN	28 29 37 67 68 76 24 22 21 35 93 89	1.31E+05
F3:2707	GSGNPPSSNEQ(+.98)GGSGGYGSGGGSGGGYGTEDR	10 14 14 17 13 11 13 12 13 21 12 10 12 15 12 11 18 56 63 63 74 73 38 59 73 55 51 33 10 15 18 77	1.31E+05
F1:3668	DGAAPNKGAM(+15.99)C(+57.02)LPTFGNSKSHV	10 5 9 10 8 11 11 8 8 8 7 8 6 9 11 10 55 69 63 9 5 16	1.31E+05
F1:8535	DAKARPLQ(+.98)VNMQAGALTFNLHT	11 10 8 5 5 5 11 11 9 9 5 10 14 10 14 50 9 8 8 51 9 29	1.31E+05
F1:6983	DKMNQMAVAMHATAPNGAHSM(+15.99)GPSTGM(+15.99)LLGSC(+57.02)V	5 5 5 5 5 5 5 5 5 5 5 5 5 12 5 5 5 5 5 5 5 5 5 5 5 5 7 37 31 9 5 5 10	1.31E+05
F3:3590	VQALEQR	84 89 94 94 95 90 95	1.32E+05
F3:3573	TMQNLNDR	90 74 93 91 94 92 96 97	1.32E+05
F3:4197	FVADTASTQR	97 98 98 97 93 78 79 85 86 95	1.32E+05
F1:6374	DVATLVSKLKN	57 93 100 100 100 99 90 85 91 88 96	1.32E+05
F3:5142	VPVPGYTK	78 89 96 89 88 91 92 90	1.32E+05
F1:4462	DAALQGERGAL	81 96 97 99 94 89 92 33 26 38 89	1.32E+05
F3:5044	LNN(+.98)NVAAQK	90 88 90 85 86 44 32 66 88	1.32E+05
F1:3840	DQNRVLVNTK	77 34 33 32 50 96 98 96 97 98	1.32E+05
F1:8549	DYAVPGVLVHKGF	57 92 99 98 95 92 90 51 37 18 32 32 89	1.32E+05
F3:2831	YRPPPPDGAK	26 24 80 90 44 30 43 59 83 99	1.32E+05
F1:6082	DMC(+57.02)QDELMHQ	28 11 21 20 28 38 77 76 77 89	1.32E+05
F1:4847	DQYKSDYPLM	28 35 79 78 23 27 23 25 35 75	1.32E+05
F3:3563	SGPVAENHAAGLASK	23 18 19 22 20 28 19 10 26 32 61 68 70 68 79	1.32E+05
F1:8080	DQGNVKLKLDLQTYRSLL	21 20 21 21 19 19 29 40 29 32 35 76 81 79 18 14 18 85	1.32E+05
F1:5024	DAAYSLAQ	27 26 29 27 33 21 14 71	1.32E+05
F2:3312	GSGDTDYAKSALQHNN(+.98)STDY	21 25 30 43 31 38 23 17 15 12 11 12 10 5 10 12 55 69 86 90	1.32E+05
F2:6237	TGKLKDAMLQ(+.98)C(+57.02)MPF	17 16 33 39 19 24 21 18 27 14 12 7 44 77	1.32E+05
F1:6176	DPLWHPKLPASATAAPGG	15 17 25 18 8 11 19 28 24 61 65 11 9 12 46 40 11 26	1.32E+05
F2:7122	QDVSEKC(+57.02)KAHY	18 28 25 20 21 11 12 12 14 33 73	1.32E+05
F1:9057	DLYTFM(+15.99)TSNWQDSKEMTTLNN	17 46 70 67 9 7 8 9 9 9 8 11 7 6 40 5 9 14 67 19 28	1.32E+05
F2:5026	AGSGFSC(+57.02)N(+.98)MDGSVGDW	12 10 20 18 12 10 10 9 5 12 6 8 8 7 15 70	1.32E+05
F1:5927	DATGYYSFAH	67 97 100 100 100 100 99 99 99 97	1.33E+05
F3:5086	LYEDNAVK	90 93 95 92 86 88 93 98	1.33E+05
F3:8132	DGLLYTLNR	84 49 93 99 99 97 90 88 97	1.33E+05
F1:8780	DLDSLLAEVKAQYE	34 38 49 43 91 99 99 99 98 82 57 55 95 99	1.33E+05
F1:2669	DDVEVTASSV	37 77 95 98 88 30 25 20 17 37	1.33E+05
F3:3342	MGC(+57.02)SGAEFAK	12 17 24 30 66 49 63 67 66 79	1.33E+05
F1:3285	DDVQVHTAHKGNSQ	19 29 52 40 83 78 92 85 29 22 18 18 15 72	1.33E+05
F2:4635	TN(+.98)N(+.98)C(+57.02)NSGVVSL	23 23 28 23 24 33 35 54 77 70 45	1.33E+05
F1:7580	DGALFTKLKPN(+.98)MLNSN	21 19 33 51 44 23 17 21 29 28 32 20 35 73 91 97	1.33E+05
F1:5292	DATKKAAK	29 37 33 27 25 24 24 81	1.33E+05
F2:2983	TSSSVHAPF	21 21 25 27 28 17 27 21 48	1.33E+05
F1:8806	DVLTGKAVTVRNATPV	19 37 41 27 12 11 11 13 17 31 7 8 10 51 11 29	1.33E+05
F1:8911	DAGLPLAVSDMVQSSAFNVWFATYGAGQ(+.98)F	14 19 17 19 10 14 18 71 12 14 5 10 10 10 8 7 8 8 37 8 6 5 6 7 8 50 43 60 82	1.33E+05
F3:3552	QGNSFDGYDQ(+.98)MDSERTEFENVK	5 5 5 5 8 15 8 9 11 7 5 9 6 8 5 6 9 5 9 7 50 88	1.33E+05
F2:3390	NNRSPPDSSVMLPATSHPNKAETDN(+.98)ATKY	5 5 5 5 5 5 10 6 5 5 5 5 5 5 5 5 5 5 18 5 5 6 5 15 5 5 5 8 20	1.33E+05
F3:3396	LTNVKDNSK	85 83 38 38 86 90 75 83 97	1.34E+05
F1:6960	DNKSSQVFLKMDSL	38 40 45 48 54 54 81 99 99 97 94 93 90 95	1.34E+05
F2:3846	TPKVTTKSTL	93 92 80 93 85 48 32 24 23 82	1.34E+05
F3:5576	VLESGGGLVQPNSR	30 37 94 90 87 84 27 34 68 79 71 30 30 84	1.34E+05
F3:6642	ESLPC(+57.02)HLRAPSN(+.98)FWLDGK	40 30 48 37 38 25 90 76 49 23 29 29 85 90 93 97 99 100	1.34E+05
F1:8441	DLLQTLN	41 55 34 22 70 93 96	1.34E+05
F2:5680	ASAFPAPLKRKPAAF	16 18 30 56 73 75 38 29 22 18 13 10 15 21 78	1.34E+05
F1:6531	DWGLGRQMN(+.98)TQYF	28 35 19 18 13 15 18 14 22 20 57 85 91	1.34E+05
F3:3062	MFMDTAGNHK	8 15 11 81 74 22 18 19 10 73	1.34E+05
F2:2516	TTGARYRM(+15.99)	18 16 16 16 16 21 18 39	1.34E+05
F1:3453	DTGSQ(+.98)AHSSTGAAKVM(+15.99)PPQ(+.98)ESGSF	12 16 17 20 16 9 5 7 7 8 10 57 11 7 5 6 5 5 8 14 10 49 51 71	1.34E+05
F2:4030	QPVAGGC(+57.02)DM(+15.99)C(+57.02)TDDY	11 9 14 14 11 9 9 13 9 7 7 11 14 70	1.34E+05
F3:4924	VATVSLSR	94 97 98 98 96 94 94 97	1.35E+05
F3:3632	LQTQ(+.98)AVAK	91 89 93 95 96 97 96 90	1.35E+05
F3:4906	AALQGVYK	97 96 96 87 74 85 91 90	1.35E+05
F3:6736	ATC(+57.02)NNYTPQFQLR	59 60 72 93 95 97 97 85 85 83 84 90 95	1.35E+05
F3:2885	DTLN(+.98)NVKGK	46 40 96 92 92 94 96 98 99	1.35E+05
F3:5463	EELQLTAGR	66 66 94 91 93 85 79 73 88	1.35E+05
F1:7806	DLKPELQHLTT	87 98 96 45 63 85 76 54 85 99 100	1.35E+05
F3:3101	DEAAHPASSTK	43 40 33 87 93 95 95 92 89 93 90	1.35E+05
F3:3254	TPNAAMVK	93 82 90 90 49 23 39 94	1.35E+05
F1:6638	DALLPATGTGWRTLM	38 22 28 32 72 91 93 88 88 83 83 23 27 76 84	1.35E+05
F1:7935	DLLNVKRHGPL	51 97 99 95 94 35 21 11 15 15 83	1.35E+05
F1:3711	DQYGKNTQPLT	28 32 39 24 26 28 34 32 82 90 92	1.35E+05
F1:4151	DKGTTAAR	19 15 13 15 24 89 93 94	1.35E+05
F1:3830	DQSGREDGVLN	28 27 28 21 20 29 34 43 72 96 95	1.35E+05
F1:3565	DPPTAQRSKEEA	18 16 34 54 90 69 14 19 30 49 43 48	1.35E+05
F1:8414	DSAAQKSWDDFVDDVEVHTAHT	20 25 21 16 13 14 15 16 20 20 25 52 25 21 70 84 83 61 30 28 19 37	1.35E+05
F2:3155	KDVKLM(+15.99)KGHSW	39 23 21 21 18 11 10 11 32 51 88	1.35E+05
F1:2207	DTAHYKEC(+57.02)M(+15.99)GH	20 21 20 8 14 11 16 11 12 45 57	1.35E+05
F3:8083	SLSSSVWSSPTDHPC(+57.02)HK	9 10 14 17 18 15 8 6 6 7 10 13 5 7 7 5 75	1.35E+05
F3:5184	VAVFTQGAK	96 98 99 99 98 96 90 95 99	1.36E+05
F3:4561	SSN(+.98)YFGNGR	81 82 98 97 95 85 84 76 86	1.36E+05
F1:2211	DHC(+57.02)GGGSSGGSLGGR	51 44 67 92 93 97 99 98 95 93 93 94 76 77 91	1.36E+05
F1:6714	DYKNTPPLL	45 79 71 54 91 100 100 100 100	1.36E+05
F2:9413	LTTLTPKVTLW	67 75 97 97 95 81 43 48 60 97 99	1.36E+05
F3:3129	M(+15.99)TGSGGGSYHM(+15.99)DTAK	43 44 84 87 90 92 93 94 92 26 39 87 85 92 99	1.36E+05
F1:6533	DDNPARHKLPEKLT	35 83 92 85 33 23 10 21 48 45 66 15 17 32	1.36E+05
F1:7226	DQVTVEWN(+.98)VM(+15.99)WVKTC(+57.02)	19 21 31 34 31 22 11 12 18 17 15 63 62 81 87	1.36E+05
F2:3839	KGGKAHVEDENTRY	22 15 18 24 70 51 18 27 23 21 15 16 18 82	1.36E+05
F2:4511	DAALTQNL	43 34 48 29 18 16 13 32	1.36E+05
F1:4875	DQGYKGTQSGKSLDVE	15 16 19 25 21 16 19 14 11 8 11 15 14 19 65 86	1.36E+05
F3:5935	APQVSTYAPPPK	88 66 79 78 33 28 29 40 90 94 92 87	1.37E+05
F1:8859	DVGVC(+57.02)LSGFFALGYGVNWVR	38 44 48 49 43 44 43 33 35 35 43 94 93 94 88 86 80 82 86 95	1.37E+05
F1:6631	DTLQMLT	40 59 60 43 33 92 95	1.37E+05
F1:8653	DAPLTVPVGVHAASVKF	30 51 59 77 93 92 66 68 74 26 11 19 19 20 62 26 46	1.37E+05
F1:7052	DTKGLPPSGGPLVAPSQS	23 24 22 18 31 28 43 60 50 25 16 30 68 98 95 90 65 74	1.37E+05
F3:7045	SSQFHHTEK	23 19 20 25 66 62 30 50 94	1.37E+05
F3:3259	HPQAKPQGM(+15.99)KTKYR	5 6 9 9 9 7 8 7 8 7 8 13 62 48	1.37E+05
F1:8105	DGSC(+57.02)M(+15.99)AEMAPGTGTAHA	11 8 9 7 7 7 11 5 8 9 15 16 14 18 14 5 21	1.37E+05
F1:6759	DELNFLR	59 95 99 96 97 98 97	1.38E+05
F1:8850	DELNFMKMF	49 93 98 97 96 88 97 96 99	1.38E+05
F3:2747	PAETHEQSQ(+.98)SAHGR	32 40 60 60 95 99 98 98 99 98 97 96 97 91	1.38E+05
F3:5889	MNDLQTN(+.98)N(+.98)TAK	20 31 59 97 94 93 94 94 94 99 100	1.38E+05
F3:4354	LAYQ(+.98)AGER	89 86 94 93 89 32 49 91	1.38E+05
F1:7267	DLRSLLNEMR	72 56 50 85 85 76 27 49 88 97	1.38E+05
F1:3290	DDVQ(+.98)VHTAHVQNGTQ	74 55 50 90 90 90 95 93 89 39 46 20 21 27 80	1.38E+05
F3:2926	NSGTGRGSYGGGGSGGGYGGNSSR	31 29 26 27 23 28 33 46 56 95 90 90 92 96 94 93 93 95 94 76 30 29 48 97	1.38E+05
F3:3124	NN(+.98)NN(+.98)N(+.98)DDELQSK	21 19 20 21 25 54 69 93 91 84 93 100	1.38E+05
F1:2210	DHHDFRTGS	21 9 10 34 74 27 29 25 88	1.38E+05
F1:7739	DAGPSHKSSSVLPN	17 14 12 10 14 8 23 26 16 14 46 49 72 79	1.38E+05
F1:4531	DPANKPVP	21 13 18 14 18 70 30 43	1.38E+05
F1:8217	DVPPVTQM(+15.99)HWFWSFLFPKPPK	15 15 21 28 30 25 15 12 5 10 10 11 14 61 73 79 75 22 11 10 26	1.38E+05
F1:3151	DSPTASFAAPLNHFN	21 32 29 18 15 18 38 21 15 11 16 48 7 16 79	1.38E+05
F1:3127	DSPVAPAEKYNHFN	21 29 26 23 18 11 13 19 12 12 48 7 16 66	1.38E+05
F1:8211	DAALTLQGHGDQ(+.98)GAM(+15.99)VRKVFVAVSM(+15.99)DGAGSSGGTLSGL	10 9 8 8 7 9 8 5 5 5 10 7 6 9 10 10 7 7 6 10 56 51 8 8 12 34 5 7 37 62 52 5 5 7 65 65 52 69	1.38E+05
F2:3257	KM(+15.99)GDRYPVEQN(+.98)PAAHAAHAHLM(+15.99)	6 5 5 8 5 10 6 7 10 6 5 5 5 5 5 11 11 5 7 5 6 12	1.38E+05
F1:2779	DKQETN(+.98)VALM(+15.99)YGAE	9 5 5 5 5 5 5 5 8 7 7 5 6 24	1.38E+05
F3:5581	AGDELELGR	95 98 100 100 99 99 97 95 97	1.39E+05
F3:6041	NTQMLQPVPDTDGSYFVYSK	35 35 43 27 66 85 75 54 44 74 74 92 78 76 93 95 97 97 99 100	1.39E+05
F1:3541	DDVEVTAGH	46 89 99 99 95 59 30 59 69	1.39E+05
F1:7312	DQ(+.98)VTLVNLLLQSRM(+15.99)PAQQ	46 83 99 99 99 98 93 96 98 51 28 22 20 22 20 25 67 80	1.39E+05
F2:6211	KSLNVAGKSNWDYDTF	51 50 90 48 45 33 29 84 79 60 59 26 17 39 92 97	1.39E+05
F3:2590	PYEQNLNDR	13 16 31 73 73 31 27 79 86	1.39E+05
F3:3378	QC(+57.02)SM(+15.99)ATLSNR	21 20 21 29 82 81 70 17 18 83	1.39E+05
F1:5393	DQ(+.98)VSWC(+57.02)V	25 26 31 67 68 17 31	1.39E+05
F1:8534	DVLKKKFQ(+.98)VLQ(+.98)VSLVSQKKLT	18 13 15 14 16 21 29 93 95 96 91 83 16 14 14 16 19 14 11 12 26	1.39E+05
F1:5449	DPGPNGYDDPVLTQPGLTGDP	16 12 14 12 14 9 10 16 18 10 12 19 18 48 11 11 14 15 65 72 74	1.39E+05
F1:4123	DPVTLYPPAVNC(+57.02)TVPD	19 34 40 21 12 9 7 9 24 71 21 15 14 14 8 29	1.39E+05
F1:8057	DKKPSQLVGM(+15.99)SLPHMATHA	9 7 8 6 8 8 9 7 6 8 12 49 5 5 7 48 12 5 16	1.39E+05
F1:5362	DNSKSQVPDAVAAVNVAHAGTAD	8 8 12 14 11 9 11 6 9 5 5 5 6 5 5 5 5 5 9 5 5 5 57	1.39E+05
F2:5214	AARGDVN(+.98)SQC(+57.02)C(+57.02)GPMAAQVLVPL	6 5 5 5 7 5 5 5 5 5 5 5 5 5 5 5 5 31 6 5 5 11	1.39E+05
F1:6598	DDFRLKF	88 99 98 97 98 100 100	1.40E+05
F3:4571	LEQQNQVLQTK	90 95 95 95 95 96 98 99 97 97 92	1.40E+05
F3:5405	LSQQ(+.98)DPDYGLR	97 96 95 98 99 91 95 93 84 87 91	1.40E+05
F3:8105	QGAGLPAFFTK	39 38 88 90 94 92 91 95 96 97 99	1.40E+05
F1:3893	DGPELQNVKAQRE	43 49 78 90 93 82 82 89 90 78 69 35 93	1.40E+05
F1:6368	DEPNNLTDLLAGSFLFKPPPK	63 94 96 93 90 92 38 45 40 71 86 34 40 89 94 93 86 46 48 84 93	1.40E+05
F3:3183	GSSSYGAHTQPR	18 22 30 41 75 89 93 83 81 81 91 97	1.40E+05
F3:7079	WYDTLPGTFRDWLGGGK	23 22 34 27 82 29 18 20 21 26 72 85 87 75 73 71 78	1.40E+05
F1:8833	DLESPALKLVPE	22 25 31 21 21 24 31 37 32 72 79 95	1.40E+05
F1:5029	DKGPVSHH	20 15 16 18 29 38 72 86	1.40E+05
F2:5167	GPVTAMHSDDMGC(+57.02)TPGVY	25 23 31 26 22 10 8 15 21 19 7 10 15 70 67 70 82 90	1.40E+05
F3:7744	EYFEELPAK	30 18 20 30 26 19 18 69 73	1.40E+05
F3:6677	WGVDC(+57.02)GC(+57.02)KNNC(+57.02)PAR	15 10 15 25 19 61 77 75 20 14 15 46 24 46	1.40E+05
F2:3483	KTAAM(+15.99)GC(+57.02)C(+57.02)YW	27 18 21 21 22 21 25 21 29 92	1.40E+05
F2:4524	SAGTVSAVKYKFNC(+57.02)PAVGNVASHEL	10 11 14 34 37 32 29 21 13 10 10 10 9 8 7 8 8 7 10 46 65 56 5 20 85	1.40E+05
F3:4403	LSGMC(+57.02)AM(+15.99)C(+57.02)DMLLALAEK	49 14 10 6 9 8 8 8 11 5 10 10 10 11 32 62 88	1.40E+05
F1:6789	DVVLQSKYETLSH	17 26 33 61 13 10 9 11 24 15 14 11 14	1.40E+05
F1:2685	DGRAFLVKPSSM(+15.99)M(+15.99)DN(+.98)PNA	9 5 5 5 7 12 18 18 7 8 7 5 5 8 5 5 5 13	1.40E+05
F3:4641	HNNSQ(+.98)NVN(+.98)DNHSGQDNMNFFGHPC(+57.02)R	5 5 5 5 5 5 5 5 6 5 5 5 28 5 5 5 5 5 5 5 5 5 5 5 9	1.40E+05
F3:4558	KSQVFLK	98 97 95 97 99 99 93	1.41E+05
F3:7295	LFPNLQYR	67 66 95 92 93 86 92 98	1.41E+05
F1:3743	DDLKKVVKQAS	41 77 79 75 96 99 98 96 88 93 97	1.41E+05
F1:7876	DC(+57.02)GHSLFPPKPK	44 62 55 27 44 92 97 96 90 86 80 93	1.41E+05
F1:2783	DRVVPNHLE	32 27 40 52 80 86 89 95 98	1.41E+05
F1:6928	DWEGFDNAPLEKT	24 29 35 19 61 33 26 84 80 77 91 57 68	1.41E+05
F1:7373	DPKEGFLL	33 37 38 35 21 38 95 99	1.41E+05
F1:3279	DSQHPAKNGS	19 19 13 5 11 33 37 27 28 89	1.41E+05
F3:4979	DGSNVLVTER	61 50 94 97 98 98 96 90 94 95	1.42E+05
F1:8683	DQSM(+15.99)DLNENWVVTFH	41 38 37 38 67 98 95 96 93 95 98 97 95 93 84	1.42E+05
F3:4382	TLPPPVSEQMAK	41 54 95 98 91 32 30 85 73 72 90 97	1.42E+05
F1:5573	DGWLNGKEFKSTGHHP	43 60 95 96 92 74 75 93 91 87 35 26 19 12 17 87	1.42E+05
F1:5300	DLPSSLTAK	29 41 29 32 39 90 97 95 97	1.42E+05
F1:3240	DSGNMYGYR	33 33 25 25 18 89 92 95 98	1.42E+05
F1:8996	DLPSVLVVSAPP	32 37 29 39 49 43 31 32 63 73 86 95	1.42E+05
F2:5178	VGPSAFLPLHM(+15.99)	20 19 19 18 19 33 52 35 34 21 56	1.42E+05
F3:7813	VFVLSDLSK	90 97 98 97 90 92 91 92 99	1.43E+05
F3:7380	GPAM(+15.99)VVVDLSK	31 29 38 48 97 98 97 97 94 96 99	1.43E+05
F3:3393	AFSAQATNSR	54 59 96 96 92 88 34 31 88 96	1.43E+05
F1:3931	DPAKLVPR	32 27 48 95 97 96 95 96	1.43E+05
F3:4654	YQSELTSALGK	20 21 66 81 88 71 26 25 27 62 79	1.43E+05
F1:8682	DLPVGVM(+15.99)GMLT	25 29 20 24 25 32 37 44 51 95 97	1.43E+05
F1:6510	DVKGRLALTAGRGPV	26 27 28 21 57 63 28 37 44 43 21 18 46 61 85	1.43E+05
F1:3171	DPTNYTTENSNFAQQATNTPSGGY	19 21 29 30 52 39 17 21 12 11 11 11 15 45 49 78 67 59 70 63 57 13 11 31	1.43E+05
F2:4637	KEQGHNTQAW	20 28 57 14 9 25 32 24 32 93	1.43E+05
F1:3944	DALTKPSATVRTPVE	17 18 18 16 21 20 21 17 18 22 20 26 49 56 87	1.43E+05
F3:3453	RM(+15.99)C(+57.02)SGDTN(+.98)ATK	34 12 12 12 11 17 12 50 12 13 76	1.43E+05
F1:4639	DNSPANTVPGYGKAVGPGNSGAT	14 14 14 8 10 10 12 17 10 8 9 8 10 14 52 14 8 7 8 12 60 73 90	1.43E+05
F1:3910	DTPLWLVNTVHASE	14 14 11 16 20 29 29 24 24 15 6 11 9 31	1.43E+05
F1:2976	DLAHTKSGHLKPNFLTAT	9 11 8 5 5 5 6 6 5 8 6 5 5 5 6 5 6 14	1.43E+05
F3:8195	VVEPLLTLAK	98 99 100 99 99 99 99 99 99 93	1.44E+05
F3:7619	LLAN(+.98)SLTQQLEK	95 90 97 95 94 95 86 79 80 87 97 100	1.44E+05
F1:3911	DGDVQ(+.98)VHTA	38 57 84 87 96 94 83 44 63	1.44E+05
F3:4678	KLLC(+57.02)C(+57.02)DM(+15.99)DSK	95 97 97 49 32 39 34 89 85 88	1.44E+05
F1:4172	DDVM(+15.99)HSTAHTQPR	39 66 59 67 14 25 82 92 90 92 89 89 93	1.44E+05
F1:4354	DLLVN(+.98)PQ(+.98)LQNVKAQER	33 34 46 52 86 45 56 97 91 87 89 90 65 40 43 86	1.44E+05
F1:3324	DDVENN(+.98)ESTAHTGAPR	30 55 82 94 24 18 32 29 87 90 76 75 21 22 57 78	1.44E+05
F1:2790	DKKLNHM(+15.99)NN(+.98)YGYR	32 61 66 52 25 9 14 14 55 72 22 28 85	1.44E+05
F1:7570	DNPLSNFQKPPYAM(+15.99)C(+57.02)LALPAKVLH	23 28 28 32 22 17 15 16 16 14 16 14 13 14 59 52 81 29 18 75 86 87 93 90	1.44E+05
F2:2607	NSN(+.98)DRC(+57.02)AEY	18 18 23 40 30 22 18 26 82	1.44E+05
F1:3269	DSVHAAKEVH	18 25 29 13 21 15 15 67 22 23	1.44E+05
F2:5249	STNTVGN(+.98)APKDGEQHMRY	15 14 18 17 17 15 18 18 11 11 17 8 19 9 15 7 66 90	1.44E+05
F2:2667	NEHLNGLPGHKVPL	7 11 5 10 8 7 8 5 5 5 5 6 5 18	1.44E+05
F1:8109	DGAN(+.98)LMMQRPHVEDGVAVGDSPFN(+.98)SGVVALSTQ(+.98)ATGMAGMAGSAGKL	5 5 5 5 5 5 5 5 5 5 5 5 5 5 5 5 5 5 5 5 5 5 5 5 5 5 5 5 5 5 5 5 5 5 5 5 5 5 5 5 5 5 5 5 5 5 5	1.44E+05
F2:2789	QSTVSAKNSKY	43 54 98 99 96 93 92 86 90 97 100	1.45E+05
F1:3346	DDVEVHDAHTQPR	57 89 99 100 99 38 54 91 89 92 90 85 95	1.45E+05
F3:8100	NNSSTATGSSGGYGGLGGFGGTMSK	35 35 46 57 50 39 37 94 82 97 96 94 95 93 96 97 96 97 97 94 89 31 20 74 89	1.45E+05
F1:3815	DPQ(+.98)LQKVTTLFKKHAVE	89 99 99 96 92 95 94 44 30 28 27 32 33 15 26 78 93	1.45E+05
F3:4383	QLAYVNTGVTDC(+57.02)M(+15.99)SPSTAR	22 26 29 26 23 22 21 17 23 73 30 18 20 67 73 68 70 77 92	1.45E+05
F3:3250	N(+.98)GNDN(+.98)DAEEN(+.98)AK	18 14 18 28 27 45 74 78 19 8 31 61	1.45E+05
F3:2239	RC(+57.02)MGAGGSYR	66 21 15 24 27 20 15 16 22 87	1.45E+05
F1:8840	DGTKNQTDGNSLNNAPN(+.98)PKLYQLSGETNASGLLRLNR	12 6 6 5 5 5 5 10 5 5 5 5 5 8 10 8 10 8 8 8 7 7 76 72 60 52 52 61 67 45 39 12 12 11 54 63 90	1.45E+05
F1:8165	DPVGTEHC(+57.02)VQLSQQALRPYLQ(+.98)	16 24 18 7 7 12 6 24 29 21 27 22 12 8 7 9 8 11 18 73 80	1.45E+05
F2:4099	KPDYHNSVPQY	12 8 18 14 7 12 14 15 12 18 83	1.45E+05
F1:8710	DAASVPVAQPSSGEPKTAVNVSGF	8 6 7 7 9 11 19 17 9 6 9 11 5 9 5 5 7 38 34 8 7 7 7 65	1.45E+05
F1:4701	DGYLQGENYSDTTHKAGHANM(+15.99)NHNAN	5 5 5 5 5 5 5 5 18 5 8 8 7 5 5 5 5 5 5 5 5 5 5 5 5 7	1.45E+05
F1:7948	DKSAAAALPAMVYLWFHERRENRFRPM(+15.99)WFSPSPVFHYWLAFF	5 5 5 5 11 20 9 5 5 5 5 5 5 5 5 5 5 5 5 5 5 5 5 5 5 5 5 5 5 12 5 5 5 5 5 5 8 5 5 18 5 12	1.45E+05
F1:8343	DLHVATLSAVMVAALPAGAN(+.98)N(+.98)KPGPGRT	5 5 5 5 5 5 5 5 5 5 5 5 5 5 5 5 5 5 5 5 5 5 5 5 5 5 5 7	1.45E+05
F3:6999	LDVPTLGPK	94 98 99 98 97 97 95 93 90	1.46E+05
F3:3399	VTM(+15.99)QNLDDR	88 91 96 95 91 93 97 99 98	1.46E+05
F1:3789	DTAKYYC(+57.02)	54 92 99 97 98 96 98	1.46E+05
F3:7424	YANPGSDGSLLTFK	56 55 93 99 98 96 96 88 89 95 98 97 96 92	1.46E+05
F3:2358	NN(+.98)EEVGAK	80 93 96 94 88 85 84 85	1.46E+05
F1:4996	DSWLGGGK	48 70 97 98 96 96 96 97	1.46E+05
F3:2902	VASANDSYM(+15.99)PR	69 82 95 92 87 86 38 35 40 90 97	1.46E+05
F1:7268	DKVSLTC(+57.02)ML	38 75 72 51 56 74 96 92 98	1.46E+05
F3:3177	QELDM(+15.99)TN(+.98)DTAK	29 41 38 43 56 94 96 97 96 99 100	1.46E+05
F1:6806	DASMFVYN(+.98)DFLFPKPPK	31 28 35 29 59 75 61 25 41 80 91 88 31 38 74 74 90	1.46E+05
F3:8121	LSVVFGYR	26 23 30 62 85 68 66 85	1.46E+05
F1:3478	DVM(+15.99)VTAGAYSHS	25 19 21 27 81 82 76 71 45 32 20 71	1.46E+05
F1:8558	DKRKAGTVVGC(+57.02)LTLGLAYSHGKPR	24 52 26 15 13 12 25 44 48 30 32 54 62 71 50 29 72 75 62 7 11 14 11 29	1.46E+05
F2:5216	GPSAAAGSGVLKLAKVF	20 18 26 32 46 28 15 17 12 15 26 73 70 63 21 25 57	1.46E+05
F1:2977	DPGTASHHTVYVGQ	25 29 31 29 26 28 15 11 15 13 17 68 75 82	1.46E+05
F1:4394	DSVNGQTAAES	20 20 21 18 15 18 19 21 20 29 77	1.46E+05
F2:2801	QSDLSTAHSM(+15.99)MY	11 13 37 37 28 19 15 7 11 12 11 80	1.46E+05
F3:3984	LTAEVEGGAK	98 99 99 99 98 99 97 97 97 93	1.47E+05
F1:6949	DLEM(+15.99)QLESLK	63 95 100 99 96 97 97 93 95 97	1.47E+05
F3:8729	NLETLLNTFHAGYSVK	41 51 97 99 99 99 97 97 98 97 98 97 99 95 98 100	1.47E+05
F3:2723	QGPAEDYK	40 40 86 84 73 95 96 99	1.47E+05
F1:6684	DWTGTPPGGVATHT	70 89 93 85 88 37 28 26 29 67 66 67 18 48	1.47E+05
F3:5442	KGGAEQ(+.98)HAC(+57.02)M(+15.99)EGK	86 24 22 26 71 22 11 22 21 25 89 92 99	1.47E+05
F1:8125	DKSAAAPLAGC(+57.02)NYPEVSSVFLFPKPPK	19 18 24 38 55 41 18 22 21 18 15 14 18 74 88 87 91 90 88 50 60 92 73 29 13 11 30	1.47E+05
F1:2617	DAEPGSHHT	25 38 43 21 25 38 67 60 81	1.47E+05
F1:2826	DC(+57.02)M(+15.99)DM(+15.99)LVPR	19 12 14 22 21 65 60 76 89	1.47E+05
F2:2245	TGMC(+57.02)SPPY	13 10 9 18 20 18 20 82	1.47E+05
F3:2948	PLHC(+57.02)GVR	96 98 98 97 92 95 98	1.48E+05
F3:4068	GPALVQEK	94 97 99 99 98 93 96 90	1.48E+05
F3:7535	YAGLGDLLK	97 97 94 93 85 93 96 98 94	1.48E+05
F3:3401	TAEVHSNELAR	49 43 55 85 94 92 79 86 83 83 90	1.48E+05
F3:5896	EEGAWFNEKSK	38 37 79 96 98 94 38 48 84 95 100	1.48E+05
F3:6666	KVPQVSTPTLVQ(+.98)VSR	62 50 39 44 92 92 91 70 59 79 78 78 71 71 89	1.48E+05
F3:7088	RVLDELTLAR	81 71 83 89 88 45 39 43 44 92	1.48E+05
F3:3988	C(+57.02)C(+57.02)EYQ(+.98)QLAPMVEAK	28 31 45 82 73 77 92 92 87 18 23 41 92 98	1.48E+05
F1:8030	DPVRRAPSLM	30 23 31 41 66 52 37 62 99 99	1.48E+05
F3:3727	Q(+.98)HEWM(+15.99)VSLQTTQN(+.98)K	21 10 30 20 21 26 73 69 71 65 18 18 37 89	1.48E+05
F1:8661	DVKRLVNWVQRLTTH	21 25 28 27 35 35 31 32 33 23 22 82 44 57 63	1.48E+05
F1:8894	DTQVRPVRPN(+.98)GAGASPAVPVGTALSKGGSF	6 5 5 5 5 5 8 7 5 6 5 7 5 6 7 8 67 54 6 5 5 5 9 12 31 5 5 18 16 38	1.48E+05
F1:3824	DTTLSYAAAHPNPSGGM(+15.99)M(+15.99)ESFNDGGT	8 11 12 7 5 5 5 7 8 5 6 5 5 5 6 5 5 5 6 5 5 5 6 24 25 14	1.48E+05
F1:7372	DGVEQRPPGGLLMGREN(+.98)SGTLPPEM(+15.99)SST	5 5 5 8 5 5 5 5 5 5 5 5 5 5 5 5 5 5 5 5 5 5 5 7 5 5 5 8	1.48E+05
F3:3481	TAEETALGKPGR	50 51 98 99 97 97 96 93 93 82 87 96	1.49E+05
F2:7699	VGPSLQDKTGF	35 52 71 98 98 94 97 97 97 98 99	1.49E+05
F1:4019	DKTMM(+15.99)LVPR	88 97 61 28 54 98 99 97 97	1.49E+05
F1:3781	DDVEVHTADHQPR	46 86 98 99 98 96 95 90 39 13 66 75 90	1.49E+05
F3:7624	QVVEVDAAPVPN(+.98)LGGK	35 40 61 97 88 89 70 95 96 60 38 82 84 82 95 100	1.49E+05
F3:7147	TAEGM(+15.99)M(+15.99)M(+15.99)NTEYQQLLDLK	34 34 51 34 40 43 48 93 96 97 94 89 85 96 97 98 99 100	1.49E+05
F2:5134	HAVNPASSTARTVAL	24 38 40 39 77 88 90 90 82 54 20 18 21 72 82	1.49E+05
F1:7921	DLTAGLLN(+.98)NSAEYSK	32 48 40 29 27 48 89 79 73 23 21 31 29 70 83	1.49E+05
F3:4699	NASM(+15.99)DKSK	67 70 24 18 24 21 71 78	1.49E+05
F3:5691	LNPAQHQPPPK	20 18 24 38 29 12 28 83 90 85 80	1.49E+05
F1:3954	DQLVMM(+15.99)LEGHLQ	23 24 34 35 21 33 28 37 70 61 80 85	1.49E+05
F3:2750	KGNAGALGK	65 48 18 16 19 32 49 74 75	1.49E+05
F1:5450	DKPRGPVQAL	26 23 22 22 18 21 34 77 92 97	1.49E+05
F1:4124	DLLEM(+15.99)GVNKVT	26 54 49 39 26 25 22 16 13 21 76	1.49E+05
F1:8851	DVTGVPFGLEALKTQ(+.98)LQ(+.98)	16 15 12 9 11 8 11 11 26 48 59 88 63 17 17 62 80	1.49E+05
F3:2407	C(+57.02)DM(+15.99)HM(+15.99)AK	24 31 21 8 17 52 74	1.49E+05
F3:5899	VAGVGHVYRGVNPPASK	43 18 12 15 10 5 10 10 9 7 7 5 5 34 52 76 97	1.49E+05
F1:5796	DAVGRGAPFGPC(+57.02)M(+15.99)EHQ	13 21 21 10 10 9 15 21 27 12 5 6 6 11 5 51	1.49E+05
F3:5003	HNNPNDNGQSMNPM(+15.99)SN(+.98)YGFVDQ(+.98)SSVR	5 5 5 5 5 6 5 5 5 5 5 5 5 34 5 5 5 5 5 5 6 12 5 5 5 10	1.49E+05
F1:5906	DTFLNNLR	59 90 99 97 93 92 93 93	1.50E+05
F3:9292	VTPQ(+.98)FFLFPKPPK	40 45 93 97 96 96 96 96 94 95 96 95 89	1.50E+05
F3:5054	DGVDGAYMTK	49 35 87 97 89 92 97 96 99 100	1.50E+05
F1:2189	DTC(+57.02)C(+57.02)DQ(+.98)LNKNQVTEN	26 26 31 34 85 76 63 63 50 8 5 6 8 51 73	1.50E+05
F1:6585	DVPPAVVAKTNVLVVM(+15.99)MT	15 15 14 14 14 12 12 14 18 25 43 61 30 23 12 8 5 21	1.50E+05
F1:6661	DQTTSQVPPWGPPVHSFVN(+.98)K	10 7 9 15 14 12 12 9 8 11 15 72 65 51 5 8 8 7 8 18	1.50E+05
F3:4043	LTLTNDK	94 97 98 94 89 93 88	1.51E+05
F1:3741	DDLKKVVKQAS	56 85 98 99 99 98 97 92 85 94 97	1.51E+05
F3:7433	QTTLLFYGR	43 56 99 99 98 96 92 90 97	1.51E+05
F3:5698	LELPDPK	38 51 91 80 91 87 85	1.51E+05
F2:3836	VAHPASSDPTHVHY	37 46 91 94 94 85 76 41 22 22 11 21 14 89	1.51E+05
F1:4665	DNVLVRHS	26 37 50 79 69 21 11 68	1.51E+05
F2:9414	LSQVPVAAVSL	21 17 19 25 30 28 23 30 89 92 81	1.51E+05
F1:5640	DQPDDNSMHTNGGP	19 15 12 23 21 13 12 7 8 15 51 55 60 79	1.51E+05
F3:3753	KLRYKFTHHDHLWNC(+57.02)GSK	11 9 8 11 51 11 10 24 15 35 5 11 29 8 8 11 79 95	1.51E+05
F1:2590	DELNRPM(+15.99)GHTAA	21 44 29 16 12 10 12 10 5 15 22 44	1.51E+05
F1:7238	DLKVAHTKEPLAPM(+15.99)VHN(+.98)MM(+15.99)PAWSKRGSKLT	9 6 6 7 8 6 63 66 62 11 19 15 10 28 23 5 7 5 7 5 6 7 6 6 5 5 8 45 15 26	1.51E+05
F1:3643	DPGLSQ(+.98)APKGSGSSPGGHAT	10 8 12 18 10 9 9 6 11 46 52 10 9 12 5 6 7 5 8 19	1.51E+05
F1:8690	DLVGNNTPLFFLR	79 99 100 99 96 95 96 96 98 99 99 99 100	1.52E+05
F1:4685	DVFTTKVSTKGGE	70 96 100 100 99 99 99 99 98 94 88 89 98	1.52E+05
F1:6716	DLFC(+57.02)TRSL	66 96 99 98 95 92 85 93	1.52E+05
F2:3848	LSNTKVDKKPRVL	80 79 65 62 92 93 92 74 79 21 24 27 45	1.52E+05
F1:2774	DKAFVETVTQ	39 72 73 82 26 33 23 25 78 85	1.52E+05
F1:7073	DGPNQFTC(+57.02)VSLH	28 21 16 19 25 63 83 80 28 27 74 76	1.52E+05
F1:8180	DLTVRKWAFLLLQ(+.98)ALEQLLRKSSR	17 21 19 17 16 18 17 20 32 86 67 67 17 16 77 77 54 71 32 25 15 14 14 27	1.52E+05
F1:7603	DLPSSRDLLNLTT	19 23 21 27 21 15 21 21 34 29 48 71 81	1.52E+05
F3:2629	EDDDSSSLAGK	18 17 20 23 46 23 28 72 27 19 69	1.52E+05
F3:5567	KAVLLTHGC(+57.02)SPK	17 14 18 27 31 30 20 21 15 14 46 79	1.52E+05
F1:4060	DRGPPNKVPPGPHTKHQ(+.98)GP	17 18 18 17 19 23 30 35 31 19 10 8 5 35 27 8 13 41 63	1.52E+05
F2:2996	QEGLHM(+15.99)MNTGGSL	10 15 11 24 9 12 6 14 17 18 29 33 71	1.52E+05
F3:5498	PGQLTGDAPADSYNAPQQ(+.98)K	6 6 9 12 11 8 12 8 6 7 12 45 41 7 6 5 6 8 32	1.52E+05
F3:4676	HNNQVHM(+15.99)HGC(+57.02)MGM(+15.99)TQM(+15.99)NWNGQHSK	5 6 6 6 6 5 21 5 5 6 5 22 37 7 5 5 5 5 5 5 5 5 5 13	1.52E+05
F1:3027	DDVEVHTAHTQ	51 72 95 99 98 96 98 99 97 96 96	1.53E+05
F3:4743	SGAGYQ(+.98)QLAQ(+.98)QNR	38 34 52 68 99 99 94 95 94 90 75 84 98	1.53E+05
F2:6046	LSGGTNDM(+15.99)GSKYW	93 94 91 72 85 62 32 20 18 31 90 96 98	1.53E+05
F1:8235	DNANLLLQLDNARGVV	39 45 61 95 97 100 100 95 94 95 74 72 26 19 23 48	1.53E+05
F1:4115	DGTNM(+15.99)LSTAHTQPR	37 27 35 35 28 29 39 97 97 86 83 82 90 96	1.53E+05
F3:2865	QSSYSGDTDFK	27 29 35 40 89 86 90 78 30 28 92	1.53E+05
F1:3344	DKMPSGGGLGSGGSLRSS	26 21 12 16 23 31 46 61 79 98 97 92 84 79 70 18 19 41	1.53E+05
F3:3607	HMN(+.98)GQEVPNTK	8 9 19 20 75 85 27 21 72 90 99	1.53E+05
F1:3588	DAGSEANYKNTAGPPV	24 20 20 22 30 22 72 74 76 68 21 21 30 86 44 66	1.53E+05
F3:5464	QSAMM(+15.99)ESNEYLEGK	17 16 18 10 23 82 33 67 26 16 68 81 32 79	1.53E+05
F3:7548	QLFLNNN(+.98)NVTNGLER	19 22 28 76 74 73 63 21 18 15 11 10 19 37 73	1.53E+05
F3:2351	QGN(+.98)MDDGK	16 13 18 14 43 44 65 76	1.53E+05
F2:3120	VC(+57.02)KKDGAM(+15.99)M(+15.99)GYDGGSTN(+.98)Y	15 16 25 29 38 21 24 21 12 9 15 32 22 40 51 66 82 99	1.53E+05
F3:7628	ELQHYDFDGPLSVGLR	15 12 13 7 13 21 21 80 65 14 15 11 11 15 29 41	1.53E+05
F2:2748	EGHVQANC(+57.02)TTNGSGFGW	28 11 7 14 12 9 9 9 9 9 10 8 15 17 24 62 44	1.53E+05
F1:3163	DHVASAVTA	15 6 14 17 16 14 12 11 26	1.53E+05
F1:8170	DAGGGVASYQSSPKGNSHGSLTM(+15.99)PENN(+.98)A	7 7 7 6 5 5 5 5 5 5 5 5 5 5 5 5 5 5 5 8 5 5 5 5 8 24 5 10	1.53E+05
F3:5047	QVLN(+.98)EVQASPK	90 93 99 99 99 98 97 98 99 100 100	1.54E+05
F3:9293	EGLLALFK	93 86 95 98 98 98 97 92	1.54E+05
F1:7235	DTKLALMEL	30 52 63 67 49 31 15 39 88	1.54E+05
F3:2937	KFHPGKYPSQTK	75 61 14 21 19 18 19 49 40 62 92 98	1.54E+05
F1:5452	DFATLLFL	34 39 41 29 29 30 71 88	1.54E+05
F1:6350	DAGRGVRQPGPQGL	19 21 20 22 39 94 39 30 79 14 9 51 66 85	1.54E+05
F2:3647	WQC(+57.02)KEY	74 18 18 18 30 82	1.54E+05
F1:2572	DPAMAYR	25 15 22 14 32 75 87	1.54E+05
F3:5497	TDM(+15.99)N(+.98)GGPATSDFK	17 24 21 28 21 54 15 19 19 18 72 61 80	1.54E+05
F1:4632	DQQPPLQTTPMTAE	20 17 18 17 18 27 66 66 21 18 67 62 18 48	1.54E+05
F3:4119	QGAATNTPMTAEQ(+.98)K	44 49 88 99 99 94 93 95 92 95 88 95 98 99	1.55E+05
F3:4001	YSSGSSPTPK	91 94 95 89 89 86 82 82 73 88	1.55E+05
F3:2178	RYPSGTR	93 93 90 44 34 49 95	1.55E+05
F3:3516	C(+57.02)HNVYEN(+.98)ELNKR	33 17 33 39 93 97 94 96 92 82 84 93	1.55E+05
F3:5265	AVPSTGGLAGKNHTFR	27 27 57 40 65 72 70 72 79 39 25 19 9 23 82 94	1.55E+05
F2:3408	KKEKGGSKY	23 16 30 40 21 28 79 86 96	1.55E+05
F3:3116	FSGGFGC(+57.02)ATC(+57.02)MR	21 23 68 81 84 60 67 23 20 20 11 78	1.55E+05
F1:8959	DKAPGSAMHVGAVYW	29 34 38 25 24 38 85 16 8 14 18 80 92 96 97	1.55E+05
F1:6455	DQVSWRTLLHALFRRPNRHLNVQ	21 20 23 25 29 19 18 22 35 76 86 88 85 30 26 61 18 13 8 20 26 80 87	1.55E+05
F2:3872	TYAGVSAAEKLTW	21 20 24 16 15 15 16 16 29 31 41 51 95	1.55E+05
F1:6121	DPGVYALKTAQTMT	21 14 14 15 20 62 65 63 16 12 12 19 12 41	1.55E+05
F1:3130	DNNRNTSYPPV	20 17 20 20 23 24 18 18 59 21 48	1.55E+05
F1:6075	DKMMLSMC(+57.02)VSPRPC(+57.02)PNLSYN	39 12 10 14 28 17 5 7 7 7 8 7 5 5 5 7 10 10 16 24	1.55E+05
F1:8943	DKNLPLSAGLGAGGVGYGNPM(+15.99)RHPKLGYVGNN(+.98)AVRQPLTHT	5 5 5 5 5 5 5 5 5 5 5 5 5 5 5 5 5 5 5 5 5 5 5 5 5 5 5 5 5 5 5 5 5 9 5 5 7 5 5 5 5	1.55E+05
F1:4445	DYSFALRLM(+15.99)SC(+57.02)NM(+15.99)GHN(+.98)MEDTWGNTTPGGGKFFKGGA	5 5 5 5 5 5 5 5 5 5 5 5 5 5 5 5 5 5 5 5 5 5 5 5 5 5 5 5 5 5 5 5 5 5 5 5	1.55E+05
F3:7510	PSSSAAFPAPLEK	32 38 56 99 99 100 99 98 98 91 94 99 100	1.56E+05
F3:5159	LQQNQSWTVK	39 31 88 91 91 92 95 93 96 98	1.56E+05
F3:5545	AASSQTPTMC(+57.02)TTTVTVK	67 68 73 61 59 95 89 92 74 84 86 90 88 85 84 81 87	1.56E+05
F3:2623	ESDRGSLQTDN(+.98)TAK	44 30 41 27 29 84 87 82 86 92 92 95 98 100	1.56E+05
F2:2852	NSGSLSSHKGQM	82 94 98 88 79 94 92 24 29 23 35 68	1.56E+05
F3:2683	HSASQQ(+.98)QTSTPR	85 93 93 80 74 71 26 23 23 34 78 92	1.56E+05
F1:6567	DNTANGPDNEATGYYSFAH	33 24 26 29 34 32 32 49 29 39 87 93 90 95 97 96 96 97 95	1.56E+05
F1:7188	DVRPRAPSLM(+15.99)	33 34 34 39 62 54 45 92 99 99	1.56E+05
F3:2408	GSKN(+.98)GAYLN(+.98)YDTYGSGGGSGSSVK	21 21 20 17 14 17 17 19 20 65 26 19 38 86 86 81 78 57 20 16 59 18 16 72	1.56E+05
F3:7061	GASAGMLPDEC(+57.02)AC(+57.02)C(+57.02)AAGVYSK	8 10 11 14 11 6 10 8 61 18 9 11 9 7 7 8 10 62 76 90 98	1.56E+05
F1:8770	DKNLC(+57.02)VTTQLT	18 11 12 15 15 14 16 21 15 57 45	1.56E+05
F1:8616	DAVYAGASASDKAFMDNREGVASVVVAMAMN(+.98)AGGSSSE	5 5 5 5 5 5 5 5 5 5 5 5 5 5 5 5 5 5 5 5 5 5 5 5 6 7 24 5 5 5 34 5 5 5 6 44 49 69	1.56E+05
F3:4191	MNSLATDDTAK	95 98 100 100 99 97 98 99 97 99 100	1.57E+05
F1:3755	DQLRKQL	85 95 98 96 95 92 98	1.57E+05
F1:6727	DGSYFVYSKLNVQKSNM(+15.99)A	52 72 89 95 100 100 100 99 98 98 98 98 98 99 98 95 34 57	1.57E+05
F3:3932	MNSLWFDDTAK	79 86 92 90 45 39 83 89 79 89 99	1.57E+05
F1:4210	DAALELTAGRHN	38 49 56 59 77 98 98 95 86 84 66 84	1.57E+05
F3:5922	VLHFDQVTENTTGK	52 57 43 56 62 45 60 97 97 90 89 93 90 85	1.57E+05
F3:7325	HGDSLKELKLELSELNR	19 30 52 45 46 35 49 55 85 98 99 97 96 96 92 92 97	1.57E+05
F3:3504	VTHYSN(+.98)TAAANANNVGAK	34 33 21 34 37 81 90 93 95 97 93 72 33 38 85 78 90 99	1.57E+05
F1:2562	DELNKGASNLED	71 93 91 88 88 26 26 26 26 57 85 96	1.57E+05
F1:4111	DAGPAYKNTQGQPLT	22 22 19 15 21 28 25 19 18 18 18 19 68 81 88	1.57E+05
F3:9181	WSQ(+.98)RYWLDTWVFWWHYWGQGTLVSLSAAK	8 7 6 6 10 14 17 18 11 11 14 12 6 5 5 60 79 24 41 39 44 68 66 16 17 50 54 49 70	1.57E+05
F2:4382	Q(+.98)QMSC(+57.02)C(+57.02)M(+15.99)C(+57.02)YW	18 16 10 18 17 16 16 19 65 86	1.57E+05
F1:7920	DLAKAGLAGL	19 19 21 28 27 22 33 34 20 43	1.57E+05
F2:3409	QM(+15.99)DRVHM(+15.99)QC(+57.02)Y	18 18 25 16 23 13 15 10 11 68	1.57E+05
F2:6687	KPLSPVPL	22 15 19 15 13 18 11 31	1.57E+05
F1:2223	DNPKGAVSATATHSVVSGTTT	41 8 6 9 8 10 11 18 21 25 63 15 7 44 13 10 28 5 5 5 14	1.57E+05
F2:4036	KGFLGSDPM(+15.99)QLHRYWAAASKY	14 9 11 13 11 11 14 8 10 10 10 5 8 8 8 7 6 7 8 56 89	1.57E+05
F2:5094	KDLGPN(+.98)HN(+.98)AHAMLVAEHRSGKYW	8 12 10 8 7 8 5 7 7 5 8 5 8 7 6 9 5 5 6 6 43 61 77	1.57E+05
F1:5041	DSYFM(+15.99)AM(+15.99)SHTGAYGYC(+57.02)GPVAMSM(+15.99)AN	6 8 32 5 5 5 5 5 5 5 5 5 5 5 5 5 5 5 5 5 5 5 5 5 9	1.57E+05
F3:4499	TELTERLR	93 95 94 82 78 67 79 94	1.58E+05
F3:3210	MNN(+.98)SLQTDDTAK	23 38 93 95 96 94 95 97 97 95 98 99	1.58E+05
F1:6195	DC(+57.02)EEATLAAFR	38 28 43 55 96 96 97 98 96 96 98	1.58E+05
F3:2231	TSHTTLSSGNR	33 32 79 98 97 94 88 27 16 19 76	1.58E+05
F2:2798	KSDYMLDSKY	25 23 38 30 18 82 86 76 83 95	1.58E+05
F1:4706	DPHLLLKNP	22 18 10 28 62 82 92 88 93	1.58E+05
F2:2593	SN(+.98)TN(+.98)PAC(+57.02)SDSL	70 43 33 21 15 17 15 18 81 79 93	1.58E+05
F1:6736	DGGLSGKTMQNLDNLLN	19 23 24 28 29 22 30 37 21 16 15 21 17 9 14 75 89	1.58E+05
F1:7627	DSLTPKYSAPLDDFMLQVPLSGL	13 9 11 11 10 12 15 18 21 15 15 16 15 10 7 27 37 21 18 63 71 72 88	1.58E+05
F3:8155	VTC(+57.02)VVVN(+.98)LNHGHGSNTQAK	12 12 18 29 44 37 23 22 17 6 10 33 11 11 8 8 9 55 92	1.58E+05
F1:5991	DLPEHAVTTNYTESGAHF	13 16 11 18 5 10 16 29 24 19 25 27 34 18 9 7 5 56	1.58E+05
F1:6795	DWYWLKNHWWYWC(+57.02)M(+15.99)YYWYC(+57.02)Q(+.98)MC(+57.02)PRYNGPPPK	9 14 6 5 5 5 5 5 5 5 5 5 5 5 5 5 5 5 5 5 5 5 12 5 5 5 23 37 26 5 14	1.58E+05
F1:9002	DLTAGLAGGPPVAC(+57.02)MAPGLATMLGYLLSHRN(+.98)RSGDSLETSDC(+57.02)QELPDSN(+.98)KKEAT	5 5 5 5 5 5 5 5 5 5 5 5 5 5 5 5 5 5 5 5 5 5 5 5 5 5 5 5 5 5 5 5 5 5 5 5 5 5 5 5 5 5 5 5 5 5 5 5 5 5 5 5 5 5	1.58E+05
F3:3480	AAVQTVEQR	97 95 98 96 95 95 97 95 98	1.59E+05
F1:8685	DKTFSLLGYGVNWVR	51 56 72 81 98 98 98 97 97 91 90 86 89 90 95	1.59E+05
F3:5528	VQALEEN(+.98)SM(+15.99)SLENK	86 93 98 98 97 93 32 30 35 46 85 90 94 100	1.59E+05
F3:4673	HVLVATM(+15.99)R	73 89 90 74 70 35 30 81	1.59E+05
F1:8632	DAKVPLNLEPLFQGYL	21 15 17 17 14 21 22 37 61 49 61 68 86 93 95 97	1.59E+05
F1:8956	DLNKVPLNVQ(+.98)L	26 27 27 32 34 18 20 21 33 79 90	1.59E+05
F3:5836	APSTVEAK	17 13 21 20 15 23 18 79	1.59E+05
F2:4862	KGEDC(+57.02)STY	18 12 25 22 14 14 16 80	1.59E+05
F3:8000	FVTLSLPR	96 98 99 98 95 95 91 91	1.60E+05
F1:4107	DVPELQNVKAQER	67 92 99 99 99 96 96 98 98 95 68 63 94	1.60E+05
F1:9056	DTGVLTTTTPFL	37 55 52 52 52 49 55 68 94 90 92 95	1.60E+05
F1:5529	DANM(+15.99)LPLQ	25 21 27 34 39 33 49 88	1.60E+05
F3:4394	EDGVAGPN(+.98)TSVQ(+.98)PAAK	27 28 59 23 21 19 18 21 61 68 33 15 11 20 74 74	1.60E+05
F2:2841	KGLSTC(+57.02)M(+15.99)M(+15.99)M(+15.99)GM	24 21 40 38 33 21 17 14 11 10 17	1.60E+05
F2:4964	QMASFC(+57.02)APSGKLVHKVKTSAASF	8 5 9 11 12 12 11 9 12 10 11 8 5 5 5 5 14 17 18 67 71 74 91	1.60E+05
F1:8115	DQGGEGFSLNENDAVVT	15 13 10 10 21 10 13 17 21 15 23 12 23 18 21 29 43	1.60E+05
F1:5510	DWLKHGQPVHPASN(+.98)PN(+.98)WLNGK	14 21 18 12 5 6 8 6 10 5 7 8 7 6 7 52 59 63 45 8 22	1.60E+05
F1:6828	DTAKQVLPAHLATLWFL	14 11 12 11 12 15 20 13 13 6 15 40 8 9 8 11 73	1.60E+05
F1:3717	DSHVPSM(+15.99)DQLT	15 10 5 11 10 12 40 15 9 13 27	1.60E+05
F1:4456	DSYLTLPAMSGHSM(+15.99)GSEDHWN(+.98)PM(+15.99)AN	5 5 6 5 5 5 5 5 5 5 5 5 5 5 5 5 5 5 5 5 5 5 5 5 7	1.60E+05
F3:4078	LEYAQQ(+.98)AEK	49 66 98 98 94 95 96 99 99	1.61E+05
F1:4194	DYNQALK	56 90 91 62 56 60 85	1.61E+05
F3:7013	WVAGDGSTN(+.98)YNSALK	26 23 29 51 79 48 28 25 70 80 70 21 21 65 78	1.61E+05
F1:4200	DSALSGTAVNS	27 22 24 34 85 37 31 35 45 75 89	1.61E+05
F2:9441	TLNQSLLQPL	37 38 37 34 37 49 35 27 74 85	1.61E+05
F1:8636	DLAAKQLTGLLWNLSST	16 22 24 29 39 34 43 28 18 34 60 82 60 21 19 25 39	1.61E+05
F1:4022	DPNRQGM(+15.99)PGYLTSGGGK	12 8 10 8 8 7 11 12 12 15 15 10 10 10 41 10 27	1.61E+05
F3:5895	GQPGM(+15.99)VMNSHGM(+15.99)TNKYDSSNWER	5 6 5 5 5 5 5 5 6 5 39 46 8 6 5 5 9 6 5 5 5 11 66	1.61E+05
F1:4921	DVAGSATAQLLKKKKELPPAVT	8 9 10 10 15 17 12 8 6 6 5 5 5 7 8 12 10 7 5 6 6 15	1.61E+05
F3:7001	LSPAESLNALK	94 95 98 98 98 88 88 85 89 98 100	1.62E+05
F3:7547	GPSPLQQSGAELVRVPGSVK	30 29 46 56 94 92 90 95 79 81 78 85 88 91 49 34 39 84 96 100	1.62E+05
F1:4225	DVATLHPVLKGGP	23 20 25 40 74 92 74 77 91 98 92 91 98	1.62E+05
F3:8075	MSVTLVM(+15.99)QSK	21 39 93 92 88 27 21 20 79 97	1.62E+05
F3:3549	VAPGGKFMEALDNVK	20 21 21 27 26 65 26 15 76 56 90 92 75 92 99	1.62E+05
F2:2218	TTSSVARM	37 41 90 83 39 31 40 51	1.62E+05
F1:7000	DLLHVLQ	29 30 27 12 30 50 86	1.62E+05
F3:3166	DN(+.98)N(+.98)N(+.98)C(+57.02)SNSNYGGGGSGGGYGGGSGSR	19 12 14 15 17 18 16 15 16 62 70 72 70 55 31 25 34 56 59 48 50 12 15 18 30 88	1.62E+05
F3:2470	HSMRTADSM(+15.99)C(+57.02)C(+57.02)NGYGSGGHAHTR	7 13 8 12 15 15 20 13 12 15 19 77 79 75 76 82 71 75 18 11 5 10 23	1.62E+05
F1:7227	DAGLGFAPPWPKHKLQ	18 23 22 23 12 14 15 18 16 14 7 10 7 59 63 75	1.62E+05
F3:5841	KGGTNM(+15.99)LSSC(+57.02)C(+57.02)M(+15.99)M(+15.99)K	18 14 18 57 15 14 45 21 17 12 11 10 10 24	1.62E+05
F1:7249	DAGRKKLRLSGSNPG	10 10 9 9 10 10 11 10 25 34 22 19 10 6 16	1.62E+05
F3:4511	AANPALAEAQAK	67 63 92 98 99 98 97 97 95 95 98 99	1.63E+05
F3:4422	TDEGLAYR	92 96 97 93 95 89 82 88	1.63E+05
F3:5372	AAM(+15.99)LVNQSLK	56 56 94 96 91 71 61 77 92 100	1.63E+05
F1:5062	DDQRVLVNT	39 62 54 62 78 95 99 96 97	1.63E+05
F3:3278	NPYESGSGHSMGPPPK	70 71 95 96 82 68 89 83 81 84 15 23 65 52 48 79	1.63E+05
F1:3874	DPVTSPN(+.98)NVAHPAS	24 24 30 22 15 10 12 22 63 70 65 17 16 34	1.63E+05
F1:7380	DPNQFTSYNL	22 17 19 21 31 37 27 18 18 81	1.63E+05
F1:7222	DNNLTLTYSLKLDTNLL	16 21 25 28 25 25 17 12 10 12 14 14 15 10 14 76 91	1.63E+05
F1:3958	DMVNAPLEMHGAQ(+.98)HSGSGSAPN(+.98)APR	7 5 6 5 6 5 7 9 5 5 5 8 6 5 10 5 5 5 27 5 5 5 5 5 40	1.63E+05
F3:7423	LVQLLVK	95 95 95 98 99 98 91	1.64E+05
F3:8534	LLGPVLAGTVVPDQK	91 84 85 91 96 99 98 85 79 89 96 91 92 94 100	1.64E+05
F3:7846	VVSWYDNEWGYSNK	72 71 99 97 97 97 79 83 96 95 96 96 95 88	1.64E+05
F3:6853	SLTSYGVHWVR	40 51 94 98 99 99 99 97 98 99 99	1.64E+05
F1:3829	DAALKTLN	45 81 89 96 90 83 77 86	1.64E+05
F3:3975	QEYQRGGGGGVSSLR	40 55 46 43 41 89 89 86 88 82 86 86 83 88 96	1.64E+05
F3:5878	MSC(+57.02)M(+15.99)YEQLLAK	19 29 34 49 97 98 93 97 99 98 91	1.64E+05
F3:6865	THELGLTHLYQVR	25 13 45 83 46 62 96 95 96 69 28 74 92	1.64E+05
F3:5183	KNQDNTVFLK	70 21 21 30 21 27 49 97 97 86	1.64E+05
F2:5603	TSAADSTPGVY	35 32 38 32 40 32 73 34 40 95 99	1.64E+05
F1:3833	DSAKAGSVQY	22 21 21 21 21 18 21 55 25 94	1.64E+05
F1:2637	DLKPSQNGFQ	27 45 31 17 18 22 21 10 38 66	1.64E+05
F3:5747	HVELHLLVPGLDSYC(+57.02)M(+15.99)AM(+15.99)FM(+15.99)PC(+57.02)PADGTPGAPR	5 5 5 5 5 5 5 5 5 5 5 7 5 5 5 5 5 6 20 25 5 5 5 5 5 5 5 5 5 5 21 35	1.64E+05
F2:4791	QGKYM(+15.99)DHM(+15.99)YGSGYYGVKGSGEDNM(+15.99)EAANFKY	5 5 5 5 5 5 5 5 25 5 5 5 5 5 5 5 5 5 5 5 5 5 5 5 5 5 5 5 5 5 5	1.64E+05
F3:5768	HMPHLLLSSGDPGM(+15.99)FPYAMM(+15.99)GAN(+.98)C(+57.02)DDRLAPPR	5 5 5 5 5 5 5 5 5 5 5 5 5 5 5 5 5 5 5 5 5 5 5 5 5 5 5 5 5 5 5 8	1.64E+05
F3:6844	RLQLFPR	95 93 90 94 96 98 100	1.65E+05
F3:3577	VGAATEVEM(+15.99)K	95 91 96 97 92 96 86 93 91 90	1.65E+05
F3:3562	TVAQAVSQ(+.98)K	88 88 94 82 89 91 82 83 98	1.65E+05
F3:6680	GFNGGN(+.98)GGLLSGNEK	35 44 55 95 95 96 90 81 82 96 95 90 87 96 100	1.65E+05
F3:3192	TAGVPSEHETLTSR	39 35 37 55 86 91 95 93 98 95 95 90 91 97	1.65E+05
F2:3800	DPGSAHPASSGQGF	35 19 24 34 83 82 90 91 89 86 32 27 33 81	1.65E+05
F1:6555	DRVPNHQ	29 21 21 60 33 78 89	1.65E+05
F3:3919	QEEYMMN(+.98)TAK	21 29 30 21 14 18 71 76 92 98	1.65E+05
F1:5402	DSPPLPQL	27 39 35 30 41 29 25 84	1.65E+05
F1:5606	DPVRHEF	24 18 26 24 18 60 92	1.65E+05
F2:6242	VSGAGAYGGPMC(+57.02)DVAKLVGGW	23 21 22 28 22 20 18 14 13 12 9 13 19 51 51 46 18 51 39 45 77	1.65E+05
F2:2706	QSNSTM(+15.99)EMY	18 18 22 23 21 22 34 14 86	1.65E+05
F1:8072	DLEARQPGTALLQAPSLKVAVVNQNPSHTKL	12 20 20 10 10 10 8 7 8 9 15 17 14 54 9 8 8 8 7 7 10 59 34 45 9 8 44 5 8 34 52	1.65E+05
F2:5035	HYVPGKSSLTAGASGFFSGC(+57.02)YQQ(+.98)QY	5 6 8 7 8 8 8 8 12 17 18 14 14 12 9 8 7 27 6 6 5 5 6 8 68	1.65E+05
F3:3888	ELQTAVR	49 40 91 95 95 96 97	1.66E+05
F1:8875	DVNVEM(+15.99)NAAPGVDLTQLLNNMR	46 63 57 62 82 63 56 78 90 85 39 45 97 97 98 97 98 97 93 94 95 99	1.66E+05
F1:5325	DGAELSQLHQSVT	38 55 82 98 99 89 78 86 66 41 52 68 97	1.66E+05
F3:3279	N(+.98)DTGRQTDDTAK	45 46 15 8 11 82 90 94 91 88 94 98	1.66E+05
F1:5101	DTRELSK	28 30 33 88 44 51 93	1.66E+05
F1:8433	DALGPADLPPLTA	29 57 66 46 26 17 21 33 91 45 37 32 52	1.66E+05
F1:2789	DTPHNHHT	22 25 26 16 30 18 41 83	1.66E+05
F2:3799	QGTGPPGSC(+57.02)C(+57.02)C(+57.02)W	12 11 18 14 11 8 8 9 10 21 40 89	1.66E+05
F3:7222	QLVAAAQQVLVQGVPEDRK	33 43 71 95 95 84 81 81 97 98 95 92 89 90 30 45 76 70 85	1.67E+05
F2:7381	KAGLWAASLPL	37 34 32 77 59 40 61 73 97 96 90	1.67E+05
F2:4391	TC(+57.02)SFC(+57.02)KYW	76 34 35 29 32 88 96 99	1.67E+05
F1:6035	DNLQEMC(+57.02)M(+15.99)VDN(+.98)VPEVS	30 37 44 30 40 21 25 20 17 24 17 66 77 85 74 88	1.67E+05
F3:3654	KM(+15.99)NYLAYGSRTR	16 14 15 15 22 59 21 14 13 16 77 94	1.67E+05
F2:5125	KNARKGSLTAPTAW	18 11 12 12 19 22 33 39 33 25 18 18 57 83	1.67E+05
F2:2668	DQGSSSEKAQRL	89 95 99 100 99 97 97 93 34 30 28 55	1.68E+05
F3:4635	EEVTC(+57.02)NVAHPASSTK	52 51 52 93 86 83 86 95 93 92 89 43 41 75 85	1.68E+05
F2:5751	FVDDVGDHL	87 86 92 87 68 66 44 21 92	1.68E+05
F1:3838	DMGHVHTATH	35 18 35 44 99 97 98 98 95 90	1.68E+05
F1:4235	DNM(+15.99)QEELQLTAGRHG	33 24 27 38 95 97 97 94 99 98 94 75 46 28 62	1.68E+05
F2:6354	FAPAPLGAASM	50 52 95 95 93 94 37 29 21 56 75	1.68E+05
F3:2698	C(+57.02)NNYC(+57.02)TR	21 20 27 82 75 70 79	1.68E+05
F1:8913	DFSLNVPHNPLLPYLEG	22 40 29 22 21 26 20 12 27 35 62 76 72 69 77 37 37	1.68E+05
F3:6276	WHNPQDNK	29 13 57 12 16 29 66 90	1.68E+05
F1:3633	DDVEVHC(+57.02)VM(+15.99)GVN	18 21 16 29 35 23 29 68 25 16 60 74	1.68E+05
F3:5128	N(+.98)C(+57.02)GC(+57.02)FSGDDR	21 25 66 24 18 51 15 24 25 70	1.68E+05
F3:3334	GYSMMGEKM(+15.99)R	20 28 71 21 11 15 66 14 14 73	1.68E+05
F3:3066	DGGGGFGNR	45 33 93 96 95 95 94 95 97	1.69E+05
F3:3134	GPVVGQDGK	46 56 97 97 86 81 95 92 89	1.69E+05
F1:8659	DAALNLEFLKVLY	28 39 45 35 37 68 91 93 98 79 77 98 99	1.69E+05
F1:7369	DAALKTASKTLDMLPPQLQ	30 60 67 45 28 22 18 20 73 75 72 80 30 37 14 20 18 20 77	1.69E+05
F2:6876	EGGVDDLWLYMHTTKSN(+.98)F	26 15 23 34 46 37 21 13 12 13 8 6 12 14 48 19 82 96	1.69E+05
F2:3761	KFLGYQC(+57.02)GC(+57.02)RSGKY	10 7 10 9 18 10 7 7 9 7 7 7 15 39	1.69E+05
F3:7069	TLNNKFASFLDK	87 87 82 77 96 97 96 94 93 95 99 100	1.70E+05
F1:7591	DC(+57.02)GC(+57.02)KPC(+57.02)C(+57.02)M(+15.99)YPQ(+.98)VSSVFLFPPKPK	55 75 67 62 56 45 48 43 45 51 80 82 96 98 97 97 97 97 97 95 86 85 85 95	1.70E+05
F2:3344	KMNSLQTDTNSL	97 93 96 95 94 90 86 90 28 24 29 70	1.70E+05
F3:4670	KGPVGMQNLNDR	27 19 21 30 70 89 88 85 84 70 80 86	1.70E+05
F1:4196	DQKLQNVNTAK	25 27 38 45 31 35 67 90 93 83 89	1.70E+05
F1:4643	DLNWM(+15.99)YEQLLKAKNR	30 30 30 29 30 38 54 80 94 94 82 62 18 19 79	1.70E+05
F1:4162	DKVRALEEANA	32 63 77 24 24 26 43 75 92 32 41	1.70E+05
F3:6843	WDTLPLMHQDQFMPWGK	76 30 25 70 23 33 65 55 35 21 10 6 5 7 16 82 94	1.70E+05
F3:3454	PPDM(+15.99)VVSLKLTNNK	17 14 25 18 18 20 22 38 79 24 18 63 73 89	1.70E+05
F3:4688	NSPGGGLEESR	18 18 21 85 79 69 62 8 5 5 38	1.70E+05
F3:4639	QLSNGSPK	21 25 26 21 18 25 62 76	1.70E+05
F1:2178	DASM(+15.99)HQGNME	28 52 32 16 6 15 21 59 14 82	1.70E+05
F1:5817	DLASLTMQKMGYM	57 30 26 23 25 20 8 10 10 5 12 20 72	1.70E+05
F2:5190	KENLTHAFC(+57.02)C(+57.02)GW	15 21 45 14 14 7 17 18 12 11 12 79	1.70E+05
F2:2893	QN(+.98)GSSGYFVHEY	14 18 27 28 19 12 14 50 10 5 12 38	1.70E+05
F2:2750	KGTGC(+57.02)AAN(+.98)N(+.98)N(+.98)QW	18 13 15 11 14 12 12 12 10 10 14 83	1.70E+05
F1:7310	DLKPPGTPPLPVGPEVLKPAH	9 12 10 9 12 7 6 5 5 7 5 6 5 5 7 5 5 5 5 6 34	1.70E+05
F3:5944	LVVQLDNAK	98 99 99 97 99 99 96 99 100	1.71E+05
F3:4692	NPATNETWTGR	93 98 100 99 98 98 97 97 97 98 99	1.71E+05
F3:3651	KPETLNYR	94 90 95 79 79 33 34 92	1.71E+05
F1:7092	DVNVEMYDGPV	51 80 95 93 95 60 33 48 75 76 92	1.71E+05
F1:3059	DKSSNASVSSNQRMGN(+.98)Q	48 75 88 91 44 45 98 99 99 97 93 92 93 27 24 27 86	1.71E+05
F3:5929	WTAPGNPSTNQFK	40 49 98 95 93 92 80 83 92 28 22 25 88	1.71E+05
F1:3997	DPVTANM(+15.99)GHLQ	44 69 73 52 30 26 68 90 87 95 92	1.71E+05
F1:4848	DLSYVKM(+15.99)RYGTHQC(+57.02)	27 56 50 31 18 15 17 69 45 67 17 8 50 66	1.71E+05
F1:8023	DKPVWSLTFASFL	20 19 19 21 17 17 50 28 23 18 61 79 87	1.71E+05
F3:9051	VDLAPLTTPK	32 22 21 26 25 30 20 17 57 90	1.71E+05
F2:4092	GPARKQPVGGFY	22 23 31 22 23 23 22 32 24 21 30 92	1.71E+05
F1:7347	DQLELAPLLNQ(+.98)ELKQL	12 10 13 19 15 13 10 16 13 9 7 12 11 8 8 61	1.71E+05
F2:5159	QVQ(+.98)TGMN(+.98)PSC(+57.02)MDC(+57.02)DRC(+57.02)SGDNTPGVY	6 6 10 10 6 5 6 6 8 6 5 9 5 8 5 5 5 5 8 7 38 8 9 44 67	1.71E+05
F3:5862	M(+15.99)SVEADLDGLR	93 98 99 99 96 97 97 98 93 95 92	1.72E+05
F3:5539	EVYN(+.98)AGVK	63 49 94 94 91 81 80 87	1.72E+05
F3:3302	C(+57.02)N(+.98)DDDKLVPR	19 18 33 51 56 88 91 88 80 80	1.72E+05
F2:2237	HHTEKATSSVGY	40 29 45 56 46 72 79 85 61 37 40 95	1.72E+05
F2:5631	GPAKKDGAW	18 21 41 92 85 40 23 75 95	1.72E+05
F3:2973	NHEEEM(+15.99)NALR	18 9 37 54 49 31 73 71 76 71	1.72E+05
F1:4263	DKPVM(+15.99)VTAVAL	69 34 31 26 22 23 34 41 50 90 96	1.72E+05
F1:2771	DPTGPAALLH	24 23 29 22 20 29 41 48 85 84	1.72E+05
F3:8811	TVPQ(+.98)PYEFK	26 26 26 26 17 19 65 51 90	1.72E+05
F3:4928	KDVSLTC(+57.02)TGFHNM(+15.99)GAC(+57.02)M(+15.99)GM(+15.99)DDPQTC(+57.02)TLSAPR	6 10 8 7 8 6 6 6 5 6 5 5 5 5 5 5 5 9 19 9 7 5 19 11 11 16 5 5 5 5 5	1.72E+05
F3:4700	GLQYLSSQN(+.98)Q(+.98)K	30 37 91 99 99 99 97 93 95 99 100	1.73E+05
F2:5087	TVSYLANTPDRL	32 30 35 40 57 95 90 90 74 84 38 69	1.73E+05
F3:4306	MDSLQTDDPGK	75 86 85 89 79 59 34 34 19 21 82	1.73E+05
F3:3532	YSNM(+15.99)EPVDTK	25 22 22 27 86 19 25 89 92 97	1.73E+05
F1:4636	DQLVYMQPLMD	19 25 44 31 16 7 15 15 18 8 39	1.73E+05
F1:6079	DPLTSKKPTPEAGC(+57.02)NSLET	11 8 15 14 11 10 10 7 8 5 11 8 5 6 6 7 8 41 20	1.73E+05
F1:4465	DGSSTSPYAYGH	59 82 93 100 100 99 98 98 98 99 98 96	1.74E+05
F1:5301	DGAYMTKV	79 95 93 96 98 97 93 94	1.74E+05
F2:2851	SGGGGGGGRGF	93 97 99 98 96 93 93 92 41 31 51	1.74E+05
F3:3102	HGNDAESQAAEAQK	20 29 37 55 95 98 96 95 97 95 95 94 97 100	1.74E+05
F3:8308	LEAFAGDLPGVTK	37 54 91 97 93 37 52 90 78 30 39 95 100	1.74E+05
F3:3525	QGAGAPSPEVEGAK	31 25 37 50 97 97 94 35 52 69 77 82 94 100	1.74E+05
F3:3227	NSGGSSGGSLGVDGSSSGGVK	27 27 29 33 45 88 39 38 86 90 81 30 43 83 89 92 89 66 41 81 99	1.74E+05
F3:3204	HC(+57.02)C(+57.02)GGFGSGGGMDM(+15.99)K	10 22 31 90 94 97 95 92 86 67 72 38 30 18 35	1.74E+05
F3:5903	PAASNFPLDTPK	21 29 33 30 29 78 55 79 77 34 77 88	1.74E+05
F3:4230	TLPNKPC(+57.02)PC(+57.02)PK	26 30 27 29 66 17 23 65 71 70 90	1.74E+05
F1:5365	DALRM(+15.99)GDGEGVGPV	25 32 37 38 18 14 26 16 38 48 77 98 93 96	1.74E+05
F2:5622	TLGTQPPAC(+57.02)LKYW	31 28 21 22 25 32 33 33 65 59 57 60 81	1.74E+05
F3:4541	GYGKMM(+15.99)C(+57.02)C(+57.02)HPKPPK	33 44 84 24 10 18 17 21 14 60 25 18 57 75	1.74E+05
F1:8171	DLTVEWQSSGKSSANANNYKTNQPLM	19 50 35 31 55 41 21 23 18 8 9 9 11 14 10 6 5 5 5 39 7 7 39 48 14 15	1.74E+05
F2:3812	QGNNEAYPSGAAW	12 10 12 10 15 10 13 11 14 10 15 27 90	1.74E+05
F3:7923	Q(+.98)PAAM(+15.99)VSMHQSNYPVEHAK	14 10 15 14 14 13 12 6 6 29 10 9 8 9 60 18 5 15 81	1.74E+05
F2:2555	VVTKGGSGKY	99 97 97 93 72 39 71 78 92 99	1.75E+05
F3:3189	EGNHTAHTQPR	41 26 41 89 96 95 90 95 94 96 97	1.75E+05
F3:7639	FSSC(+57.02)GGGGGSFGAGGAM(+15.99)SAK	38 39 51 88 97 97 96 97 97 93 96 96 96 93 76 38 35 41 90 98	1.75E+05
F2:3759	VGSGAGTRL	92 88 85 74 72 24 29 28 91	1.75E+05
F3:9123	LSDPPN(+.98)LVAPFWSPVC(+57.02)HK	23 21 37 25 24 26 83 93 90 88 82 24 19 15 38 32 14 75	1.75E+05
F1:8267	DPVQRQLLNNMR	23 14 21 21 21 76 89 89 22 19 35 82	1.75E+05
F2:2800	MAGGKM(+15.99)GC(+57.02)FDSL	11 18 18 17 18 16 14 18 61 88 88 95	1.75E+05
F1:5226	DAMAFVKFEVVGKLSK	18 24 18 21 18 17 20 20 31 18 11 8 10 16 71 88	1.75E+05
F1:4269	DLFPKASANPLTPF	16 15 16 14 18 18 16 14 15 20 41 78 17 35	1.75E+05
F1:2985	DRFNHPAPTHSPG	18 17 22 21 14 25 18 10 15 11 76 22 40	1.75E+05
F1:2700	DHAYQ(+.98)C(+57.02)AGSKTPVTYYG	15 5 14 38 12 10 12 15 17 22 10 6 10 49 55 22 44	1.75E+05
F2:6069	HTN(+.98)NAETFYN(+.98)QGVGHSAEWVKFDY	5 8 10 9 8 12 8 8 8 9 10 8 10 8 20 39 39 61 30 8 6 6 8 15	1.75E+05
F2:5685	TVGSVPHKPLLVHF	15 14 15 14 11 7 5 10 10 15 11 8 5 56	1.75E+05
F3:4536	ETYGEMADC(+57.02)C(+57.02)AK	89 94 99 98 99 97 98 99 99 99 99 93	1.76E+05
F2:3025	VTM(+15.99)QNLAQW	97 99 99 96 94 96 93 95 96	1.76E+05
F3:8197	TGGGYLADVFEK	49 45 97 97 99 99 97 98 97 98 100 100	1.76E+05
F1:4067	DSELKN(+.98)MQ	40 60 85 99 98 98 98 99	1.76E+05
F1:7179	DAPPKPLMHQDWLNGK	50 46 41 46 75 94 97 97 96 96 99 97 95 93 93 98	1.76E+05
F1:3157	DGKEFKSRWNS	74 85 95 99 98 97 92 52 30 77 90	1.76E+05
F3:6052	ESGPGLSNFDK	83 90 97 97 95 95 92 69 34 44 85	1.76E+05
F3:3050	SGYGSGGGSYGSGGSM(+15.99)M(+15.99)K	75 33 49 97 97 97 97 97 97 98 97 97 95 95 44 39 33 55	1.76E+05
F3:2169	SHTTLAC(+57.02)AAK	48 35 98 97 88 48 45 83 88 82	1.76E+05
F3:2118	GHSGSGQSSGFGHK	27 17 35 33 41 37 44 90 87 75 79 78 79 97	1.76E+05
F3:3608	TMMTSSAADK	21 15 27 90 90 78 21 15 35 95	1.76E+05
F1:7415	DLTQLLNNM(+15.99)RSQY	28 34 35 35 57 88 74 59 52 21 21 28 92	1.76E+05
F2:4828	KSQARTLVLSGHTVGHF	22 21 28 51 22 18 20 21 34 66 40 22 82 79 82 85 97	1.76E+05
F2:7014	QEFDMSVGPGDAW	21 38 30 35 11 17 18 16 60 44 76 76 95	1.76E+05
F2:4876	QSC(+57.02)HAAYW	17 17 21 12 26 29 75 90	1.76E+05
F1:5914	DTGAATC(+57.02)MYQTGY	20 15 14 18 16 14 12 7 12 14 67 74 92	1.76E+05
F2:7702	TGGQTQEPKSPAASLPL	12 9 9 10 10 10 16 8 10 10 11 24 35 40 89 51 32	1.76E+05
F1:5592	DWLDGKE	55 88 98 97 95 93 98	1.77E+05
F3:4284	MTQNTSDLDTAR	41 55 96 97 98 97 97 96 97 95 97 97	1.77E+05
F3:8104	LTNLTQQLEQASLVK	54 48 60 99 99 97 97 98 98 97 97 97 97 97 91	1.77E+05
F2:5238	QDGSSSEKLQNSL	38 65 99 99 98 97 96 57 60 85 90 99 100	1.77E+05
F3:3203	TPQTDDTAK	43 33 88 91 95 96 95 97 99	1.77E+05
F3:5669	SQVFLKM(+15.99)NSLQTETDGK	34 35 70 83 85 82 84 89 93 92 87 86 45 32 90 97 100	1.77E+05
F1:2555	DAANKRNLAN	90 100 100 97 94 54 52 62 30 45	1.77E+05
F2:4883	YTLPPPANSL	55 59 94 96 92 72 27 24 23 82	1.77E+05
F1:4822	DPGQAVDAAAPGV	35 38 33 30 29 29 39 30 54 97 88 82 94	1.77E+05
F1:7849	DLGNLVPSGGPLVAPSQSL	20 27 19 23 38 35 31 43 32 22 18 37 66 98 94 90 82 86 90	1.77E+05
F3:3114	SSSSGGFGGGSGDMM(+15.99)K	16 21 43 52 90 90 93 86 56 22 27 72 29 9 15 32	1.77E+05
F3:3217	DPQALEALSSLGMGK	32 18 29 33 38 45 31 73 27 27 75 65 60 74 79	1.77E+05
F1:9020	DKVRLVNWVQETLAAD	24 26 28 27 40 41 35 39 45 31 45 40 51 84 73 89	1.77E+05
F3:5178	LSGVM(+15.99)DKMYVLATPM(+15.99)PK	27 24 24 23 22 33 26 15 21 23 78 62 51 27 37 44 77	1.77E+05
F1:2168	DASNKVKNME	25 43 43 27 20 17 19 57 11 83	1.77E+05
F1:4127	DQSGRSQGENDHAPPV	20 18 19 12 13 14 14 14 72 44 21 6 15 63 18 39	1.77E+05
F3:2241	MNNM(+15.99)GFNMR	7 11 11 12 10 11 11 6 65	1.77E+05
F1:5037	DGKVVQYNGEHLG	14 7 10 12 18 38 13 11 10 16 5 9 18	1.77E+05
F3:7811	AALTAEGLAFDGVK	54 56 93 98 99 99 91 93 96 95 97 90 98 100	1.78E+05
F3:5170	GLEVYDR	29 44 97 96 96 98 98	1.78E+05
F3:3111	KANAQAQVK	57 18 18 18 22 32 34 90 97	1.78E+05
F1:8160	DLPGTHDC(+57.02)VQLSQLAERLQGAAGGPV	18 16 12 12 15 7 22 22 28 33 48 41 32 35 21 25 18 76 72 69 81 88 85 59 14 37	1.78E+05
F2:4818	AGSPATPNDDYNSAN(+.98)AAGPL	11 9 16 21 28 21 9 10 15 13 9 10 9 8 8 8 13 74 79 70	1.78E+05
F1:3412	DLSPM(+15.99)VGFGLN(+.98)PG	15 15 14 11 15 16 12 12 8 9 9 8 21	1.78E+05
F3:3312	VVSAAHRAEFK	96 95 87 82 92 85 74 31 41 70 82	1.79E+05
F3:5083	VAKEWYQ(+.98)K	31 34 90 84 61 90 93 97	1.79E+05
F1:3078	DAM(+15.99)NGVNAHPASSTKV	32 28 28 27 31 90 90 96 96 92 88 86 88 89 90 82	1.79E+05
F1:6231	DLQLQTAKTTL	26 25 31 68 82 85 90 50 48 81 91	1.79E+05
F3:5451	TVLM(+15.99)MYPC(+57.02)QGALLAEESGGYELEGK	22 21 25 21 13 21 18 21 21 18 23 32 74 76 92 90 66 21 35 74 89 85 90 82 98	1.79E+05
F2:4751	SNTVRSPYFGC(+57.02)W	25 24 38 28 18 15 15 31 31 31 54 94	1.79E+05
F2:2635	GSMKC(+57.02)GHSTHF	16 21 19 81 73 22 12 56 14 7 31	1.79E+05
F1:4253	DSVVGNSKLELDM(+15.99)ELS	27 22 8 5 5 5 5 7 19 37 35 29 18 74 70 85	1.79E+05
F3:4005	TSHAALLSK	97 98 98 99 98 98 99 97 92	1.80E+05
F3:6809	LDTEGQEAVSPLPVK	85 91 93 97 91 90 97 95 95 94 89 94 93 94 95	1.80E+05
F3:6945	AVNSSFLVR	40 41 94 97 95 94 97 98 99	1.80E+05
F1:3860	DDQRVLVNTK	66 65 38 39 90 98 99 98 99 99	1.80E+05
F1:4137	DTQKYNEPLT	27 27 26 25 21 25 51 86 90 96	1.80E+05
F3:7160	AFTLDC(+57.02)HK	19 21 29 77 76 22 9 72	1.80E+05
F2:4033	KN(+.98)M(+15.99)PM(+15.99)EW	19 18 21 14 16 30 83	1.80E+05
F1:6365	DSAPC(+57.02)SSTQGC(+57.02)TVPPM	17 14 18 19 31 24 7 5 5 10 22 31 79 68 15 22	1.80E+05
F1:6964	DVVLFLMKVLFTGS	11 12 54 15 10 9 5 8 11 52 10 9 8 21	1.80E+05
F1:8515	DPGKKARPSLAEVVATNAAAFAYGGNMQ	9 7 10 12 10 8 7 5 6 7 6 10 8 15 20 19 11 14 18 12 10 14 37 8 8 50 51 70	1.80E+05
F3:7329	LVVFLNK	96 98 99 98 99 95 88	1.81E+05
F1:7184	DLARLLKEYQ	44 88 90 45 71 82 52 62 90 93	1.81E+05
F3:3272	VAAPSHQ(+.98)GHR	24 25 75 90 90 78 81 74 75 97	1.81E+05
F1:3273	DPDEVQHNPEVQ	32 22 44 62 54 31 15 69 59 78 77 86	1.81E+05
F2:3824	TVPQ(+.98)SKQM	57 54 91 83 26 21 18 26	1.81E+05
F1:7803	DLELASGLYTLLEADESRM(+15.99)Q	66 52 62 31 20 15 12 19 28 79 82 73 71 17 28 85 25 20 29 85	1.81E+05
F2:3388	KN(+.98)TGNGPRGNEVNTMSRTGF	18 18 25 19 15 10 11 14 12 52 18 10 9 10 7 14 13 49 55 85	1.81E+05
F3:8183	GSGLC(+57.02)GGEHR	18 19 12 13 11 11 43 18 6 68	1.81E+05
F3:2688	SSTGPNSDEYM(+15.99)DVVTM(+15.99)SYYC(+57.02)TR	7 7 8 6 6 8 8 13 12 8 7 11 7 6 6 6 7 9 10 15 77 91	1.81E+05
F1:3593	DSGTSGN(+.98)VTNLEQGTAM(+15.99)TA	10 10 7 8 9 11 55 11 9 12 6 9 5 5 6 6 7 7 17	1.81E+05
F2:3406	KSAGM(+15.99)TPPGDKDSM(+15.99)DM(+15.99)	12 10 9 7 9 10 7 5 5 10 6 9 5 5 9 14	1.81E+05
F3:6998	DPTAEQFQEELQ(+.98)K	68 55 99 99 99 97 97 96 98 98 97 99 99	1.82E+05
F3:2145	KDTC(+57.02)STR	59 71 88 88 83 89 97	1.82E+05
F3:2135	MSYTANSGQSSR	15 24 34 93 94 90 90 61 30 35 73 91	1.82E+05
F2:5038	GKTLNVSAML	14 18 26 70 30 27 29 32 76 93	1.82E+05
F1:4059	DDTAKYYFAGKTHHGP	24 37 38 54 57 86 78 25 22 23 26 15 6 8 55 77	1.82E+05
F2:5155	QVVGPQGDEQKL	17 17 18 14 13 51 11 18 18 48 56 75	1.82E+05
F3:4069	QDM(+15.99)C(+57.02)C(+57.02)M(+15.99)R	19 26 18 15 14 14 66	1.82E+05
F2:2902	QN(+.98)GSSKTLN(+.98)TNFC(+57.02)M	11 17 40 57 32 15 10 13 13 10 11 19 27 34	1.82E+05
F2:5031	SAAPPYFGKVGW	11 11 16 17 21 20 15 12 13 12 14 84	1.82E+05
F1:8372	DQ(+.98)GAGPFFKGLTEVGGSMQGGAFGTLESVTSYFPLGAPSYWMKGKQ(+.98)P	5 5 5 5 5 5 5 5 5 5 5 5 5 5 5 5 5 5 5 5 5 5 5 5 5 5 5 5 5 5 5 5 5 5 5 5 5 5 5 5 5 5 5 5 5 5 5	1.82E+05
F3:6770	LEEAGSAQDFKGGK	43 56 97 96 92 79 88 85 80 72 35 34 82 92	1.83E+05
F3:7847	NDAQ(+.98)LEVQLR	30 49 95 97 96 94 32 32 88 85	1.83E+05
F3:6681	C(+57.02)EQPGGSAAFPAPLEK	27 35 26 25 41 51 94 95 96 95 82 85 37 50 97 99	1.83E+05
F3:4604	LAAVPQVPPVDC(+57.02)VK	96 97 97 92 21 21 25 75 24 25 44 34 87 99	1.83E+05
F3:4834	LSM(+15.99)TAEVK	83 27 27 25 28 46 88 97	1.83E+05
F1:3852	DHGPQQQTAGR	25 9 18 18 25 73 76 76 75 73 89	1.83E+05
F1:9023	DLYTLSSSHSWFFNVTVSSSLDLNN	22 28 33 40 50 54 55 37 13 22 24 21 18 19 76 82 89 91 92 79 81 66 45 15 33	1.83E+05
F1:9065	DKFLRPGSC(+57.02)EQ(+.98)NTYVQWMWLKLLM	16 11 14 16 12 10 11 15 23 38 15 15 37 50 68 82 84 73 81 82 18 15 49 21	1.83E+05
F1:8579	DVLTLVPTKSTTLYKT	19 30 34 30 37 21 15 21 33 35 65 40 60 12 18 29	1.83E+05
F1:5797	DAALSRYHLQEVSH	20 24 29 27 19 12 11 7 25 71 85 54 12 15	1.83E+05
F2:8877	TVSSDQC(+57.02)LDEDFEMVPYF	20 21 31 25 21 12 14 21 26 22 18 10 16 8 52 37 63 83	1.83E+05
F3:3798	TNC(+57.02)NMPSHVK	12 11 14 52 7 10 12 5 16 85	1.83E+05
F2:5421	DKSLTSAKANHVSDTAAGPY	13 9 18 28 18 10 10 10 10 8 5 12 12 14 9 9 8 7 35 69	1.83E+05
F3:6063	LQSLTENLTK	68 65 98 98 96 94 91 96 99 100	1.84E+05
F3:5530	EQVATLAVK	49 43 97 97 95 95 95 92 88	1.84E+05
F3:4402	VAAGLEAQC(+57.02)QEPC(+57.02)K	39 41 51 62 97 98 95 90 82 75 91 91 93 98	1.84E+05
F3:3497	NQVLQTK	38 43 96 96 89 90 85	1.84E+05
F3:3449	SSC(+57.02)C(+57.02)ESSSGYGGGSSR	45 41 38 35 54 95 97 97 95 95 91 77 74 52 71 98	1.84E+05
F3:5902	SLGNKAFPAPLEK	31 31 29 34 39 61 90 96 95 86 90 98 99	1.84E+05
F3:2890	QSNGPGGM(+15.99)N(+.98)LR	19 20 25 21 21 60 52 49 54 61 79	1.84E+05
F2:2742	ESRLDNVVATL	21 13 18 48 49 51 87 40 33 24 34	1.84E+05
F3:7411	M(+15.99)QVTLLQPK	21 23 81 71 26 20 17 13 71	1.84E+05
F2:4870	TAHKAVGSVY	19 18 10 20 21 25 28 33 88 96	1.84E+05
F1:4718	DSNVGLEEAAYPSEQ	18 21 26 35 43 43 25 16 12 21 26 23 28 73 74	1.84E+05
F3:8507	WGVQ(+.98)SPYWVSLPATYQDVLTLLTTPK	11 8 11 10 10 8 10 12 16 21 28 17 15 11 10 10 22 18 65 43 33 26 61 73 86 99	1.84E+05
F1:8278	DLVALNM(+15.99)LKPSFPNTVVMVVEVELTPV	14 15 15 18 25 14 11 15 13 11 16 14 10 38 46 60 37 21 48 25 39 5 12 29 71 16 37	1.84E+05
F1:3644	DTGSRGSGYSNGSGC(+57.02)HMFESGSF	14 22 31 35 22 15 16 13 18 19 18 13 12 9 8 5 5 8 31 27 65 68 73	1.84E+05
F1:5367	DAALWKATAPQVC(+57.02)M(+15.99)FA	15 26 29 20 12 10 11 12 19 19 12 9 7 7 7 17	1.84E+05
F2:3775	GC(+57.02)VSGEQAKHQGVQTPTQQF	10 12 18 14 9 15 9 10 45 5 8 7 9 7 7 5 8 8 9 25	1.84E+05
F1:7030	DSGYFVYQ(+.98)N(+.98)VVARLTDWHWWWQC(+57.02)PQKHRNHLGVNSNVHHPEC(+57.02)	5 5 5 7 9 7 5 5 5 5 5 5 5 5 5 5 5 5 5 5 5 5 5 5 5 5 5 5 5 5 29 18 13 24 15 25 30 5 5 5 5 6	1.84E+05
F3:2700	LDPANGNTK	94 96 99 98 95 89 86 80 90	1.85E+05
F2:2892	APPLEKTKKTQL	41 80 95 93 95 92 93 92 75 28 31 67	1.85E+05
F1:3418	DAPGKNC(+57.02)EPPSH	16 11 10 11 13 11 10 21 16 13 18 68	1.85E+05
F2:6220	EGPVMNGMFSM(+15.99)M(+15.99)NSTANTF	17 8 9 13 7 10 8 5 9 8 10 14 11 11 11 10 11 59 85	1.85E+05
F1:3524	DLSNGASEAASAGFAM(+15.99)QFGHSAAETGTTTM(+15.99)	9 12 6 5 5 7 8 12 10 13 12 6 5 5 5 5 5 5 5 5 23 30 26 8 5 5 5 5 5 9	1.85E+05
F3:5114	DSFMSNSPDDHETGKYEWHTQM(+15.99)K	8 5 27 5 5 5 5 5 7 8 5 7 5 5 5 5 7 5 5 5 5 5 11	1.85E+05
F1:7400	DLYTLSC(+57.02)VPLQC(+57.02)RC(+57.02)PRRAHVTSC(+57.02)HTLN(+.98)LPM	8 14 15 14 12 8 5 5 5 5 5 5 5 5 5 5 5 5 5 5 5 5 5 5 5 15 12 18 5 5	1.85E+05
F2:4871	QGNWKDM(+15.99)YHLAM(+15.99)MYSC(+57.02)M(+15.99)AVHGW	5 5 5 5 5 8 5 5 5 6 5 5 5 5 5 5 5 5 5 5 5 15	1.85E+05
F1:6853	DGSYFVYSKLNVQKSGGW	60 82 93 96 99 99 98 92 89 96 96 97 95 76 56 82 88 98	1.86E+05
F3:7614	ADTSPLTEFTK	37 50 95 98 97 97 96 96 84 92 99	1.86E+05
F1:2481	DALN(+.98)NHHT	45 69 94 95 90 86 88 98	1.86E+05
F1:4565	DQTC(+57.02)ENEFVTLKK	41 37 40 45 97 95 98 98 98 98 99 99 99	1.86E+05
F1:4512	DPGSSVLKYSPATLR	34 38 55 66 57 52 60 52 49 92 91 94 95 95 94	1.86E+05
F3:7303	VGHFATVEVVMC(+57.02)K	28 27 24 52 57 55 57 97 97 97 95 99 99	1.86E+05
F1:3577	DDKTRFYEH	73 93 35 21 16 23 85 93 88	1.86E+05
F3:2412	GFSPQNLN(+.98)N(+.98)R	23 22 23 17 69 72 78 81 93 96	1.86E+05
F1:5601	DKDGDTPDC(+57.02)TVPQ(+.98)VS	28 21 30 18 38 38 25 38 37 49 91 88 86 82 87	1.86E+05
F3:5163	HTFSEEFYK	15 31 85 75 32 28 18 24 91	1.86E+05
F2:2976	AATKGQ(+.98)PPPGML	18 18 20 14 11 12 15 32 23 12 6 70	1.86E+05
F1:7991	DPNGKTN(+.98)MVTLATKPSSFKPYLPAAGPSAQTN	8 5 6 5 6 10 9 5 5 5 5 5 5 5 5 8 8 7 6 6 32 10 8 51 10 5 5 5 10 43 66 83	1.86E+05
F2:8875	HM(+15.99)PALQPVRLSGL	51 70 98 99 99 95 63 60 78 89 92 92 92	1.87E+05
F3:3523	AGSM(+15.99)VSSYDSTAGK	74 38 49 59 96 98 97 95 97 84 85 90 85 91	1.87E+05
F3:4690	EYEPC(+57.02)ASFLN(+.98)K	32 21 39 21 33 83 83 90 92 96 99	1.87E+05
F2:5032	APGVRGAPVY	24 17 22 31 28 19 20 21 93 99	1.87E+05
F2:7400	LTTKELPAPTL	30 34 39 25 32 24 23 34 22 68 72	1.87E+05
F1:4433	DGAAPYTQVSGQGNPLM(+15.99)	18 23 32 27 21 28 24 45 12 14 14 14 10 16 71 87 93	1.87E+05
F1:4004	DGNKTYAMLYAT	22 22 21 18 54 57 16 9 20 22 21 39	1.87E+05
F1:6837	DADLYVLPFEGKNLN(+.98)WFP	11 9 15 10 9 8 10 7 9 20 11 11 12 15 10 11 21 72	1.87E+05
F3:7057	LAADDFRKTYETELNLR	94 95 97 98 99 95 46 48 54 97 98 93 95 91 79 91 99	1.88E+05
F3:5441	MN(+.98)SLQTSEDAKYYC(+57.02)TR	76 82 81 46 40 82 27 31 35 88 90 92 92 90 94 97	1.88E+05
F1:4661	DSTHMSTEQLTLTK	43 66 62 32 38 92 88 43 29 69 92 96 96 97	1.88E+05
F1:4051	DNTLAYLFAKNQ(+.98)H	29 19 60 61 78 89 82 38 43 85 82 82 79	1.88E+05
F3:7957	TVPYTYGNK	41 44 90 90 37 32 63 68 82	1.88E+05
F1:7433	DHMTVGTRLPNL	30 13 22 55 97 90 90 86 49 32 74 90	1.88E+05
F1:3925	DLSKDDPEVQ	29 60 52 37 46 56 41 68 95 91	1.88E+05
F3:7768	VTC(+57.02)VVVDAK	29 27 33 45 92 46 54 77 81	1.88E+05
F1:8580	DSLEM(+15.99)QYQ(+.98)TLQSFHM(+15.99)ALK	27 23 32 54 41 30 71 50 84 83 74 20 17 9 68 67 79 91	1.88E+05
F3:3149	MN(+.98)YELGASK	15 21 28 92 90 29 32 72 80	1.88E+05
F2:2703	ARGNRGSGF	33 30 67 23 19 22 34 81 96	1.88E+05
F2:2754	KSLGGVEC(+57.02)AF	33 29 33 18 14 18 26 13 15 78	1.88E+05
F1:4402	DTGAAAASGGLSSALTPKT	17 25 26 23 16 14 12 14 15 16 21 15 13 14 50 8 5 7 61	1.88E+05
F3:3296	RSLTLSKDNSK	62 65 95 97 98 97 96 97 90 98 100	1.89E+05
F3:4293	AEEEGVAVAER	49 69 99 99 97 98 97 96 85 90 92	1.89E+05
F3:7523	LDTAAN(+.98)LDAAVR	45 59 97 98 97 95 95 97 89 88 85 90	1.89E+05
F3:7246	GFN(+.98)APVN(+.98)Q(+.98)LGGFMK	33 41 91 91 37 41 89 93 93 38 44 95 97 99	1.89E+05
F2:5065	LSASKSVLHPSY	83 38 32 33 84 91 51 45 68 88 91 94	1.89E+05
F3:4399	KNTAQLDNVK	78 24 27 27 32 88 91 88 96 99	1.89E+05
F3:3958	QGGGEPQNC(+57.02)GNAWR	33 30 37 44 71 79 73 84 88 71 27 27 82 96	1.89E+05
F3:6890	LSGWQAVTVSAAK	27 24 22 23 22 31 93 67 63 90 92 93 83	1.89E+05
F3:7124	TGGPAAQTC(+57.02)MGVTLC(+57.02)GLVK	25 21 31 54 78 94 57 67 23 10 17 71 78 79 21 17 76 89 98	1.89E+05
F1:6760	DKAFLKMNMPPPK	27 30 44 54 41 27 14 28 23 82 85 80 92	1.89E+05
F1:2641	DHGNTQ(+.98)KSLSHSPG	21 18 26 27 41 46 71 19 15 54 67 97 61 69	1.89E+05
F3:2117	NHYEAHTQPR	51 10 24 34 25 49 61 27 70 95	1.89E+05
F2:3672	NSTTNAEFYW	26 29 35 26 20 21 34 57 85 93	1.89E+05
F3:6925	SAGTWWVSPKKSVVM(+15.99)PLM(+15.99)DTN(+.98)SGYFVYSK	20 18 18 21 19 16 15 15 13 17 18 20 18 17 18 18 28 70 76 49 49 25 26 67 82 82 86 95 100	1.89E+05
F1:8162	DVPGGFYC(+57.02)VQLSQLQVLQSLAHT	18 30 25 18 12 15 16 14 15 19 31 24 16 18 13 18 68 66 71 70 13 5 25	1.89E+05
F1:3897	DGPQ(+.98)LQNVKAQER	70 93 100 100 100 99 98 99 98 96 81 91 95	1.90E+05
F1:3511	DGALQQAKE	49 69 89 99 91 88 95 91 97	1.90E+05
F3:3052	DTLAHYGAK	41 37 93 93 25 38 79 79 85	1.90E+05
F1:6659	DKVAYGGNMQSL	32 49 52 56 65 46 38 52 90 89 90 94	1.90E+05
F2:5752	NAASLVTQKWL	30 31 43 50 92 91 85 32 32 74 90	1.90E+05
F2:2962	LTPPLQDKSAW	45 49 91 79 72 21 29 24 54 76 93	1.90E+05
F3:4933	ESN(+.98)PVTDN(+.98)PSK	28 21 65 21 24 78 90 84 19 21 72	1.90E+05
F1:3847	DVPPKGGPTHDYG	10 7 6 7 10 13 18 12 9 5 9 6 13	1.90E+05
F3:3155	LSEDKNPDYR	93 95 98 98 94 93 82 92 97 98	1.91E+05
F3:7282	ELVTVSAAK	61 60 98 98 97 96 97 97 90	1.91E+05
F2:8161	WDLNGKEF	62 68 90 85 79 37 55 96	1.91E+05
F1:3154	DGKEFKTEELA	66 77 86 97 91 78 37 29 24 18 32	1.91E+05
F3:5311	YTSDM(+15.99)QSTSLTLTKDQ(+.98)YER	26 25 29 35 25 25 23 19 19 77 89 93 86 87 92 84 21 40 93	1.91E+05
F2:2657	LGHPASSQARGKAM(+15.99)	30 31 79 89 90 82 66 21 21 17 16 18 57 43	1.91E+05
F1:3093	DC(+57.02)N(+.98)N(+.98)N(+.98)VNAHPLGSSTK	17 11 12 21 48 81 77 86 76 60 51 14 21 20 18 35	1.91E+05
F1:5401	DPNGSADHK	22 18 21 15 16 16 21 6 61	1.91E+05
F1:4085	DN(+.98)HC(+57.02)TSM(+15.99)YLGAKPAPD	15 10 5 11 11 11 15 74 46 55 10 9 8 10 8 35	1.91E+05
F3:2725	SPNGVC(+57.02)M(+15.99)DEMTGQQM(+15.99)EPDVR	7 5 7 5 6 6 7 11 12 5 32 7 7 7 7 10 5 11 10 68	1.91E+05
F3:6025	LLTEFNK	99 99 97 96 98 94 86	1.92E+05
F1:8140	DVASVNQSLLQPLNVVK	55 57 72 95 97 94 87 96 96 96 95 87 90 87 86 84 93	1.92E+05
F3:7529	QDEPFDVALR	27 40 56 85 82 92 83 74 75 83	1.92E+05
F3:7146	LSGTALN(+.98)YEDAAQEPR	30 27 32 59 95 98 88 71 92 92 74 74 25 44 90 97	1.92E+05
F1:5605	DNSKSQVFLKTC(+57.02)SL	30 54 79 95 65 56 97 99 99 90 27 18 17 39	1.92E+05
F3:7913	WQ(+.98)FGQPAHRSFLLMAWQ(+.98)FGYC(+57.02)FGGSGGGFSASSLGGGFGGGSR	32 31 34 33 35 31 39 18 27 28 28 34 45 34 50 39 35 55 54 19 18 21 46 69 70 80 85 72 69 86 90 94 94 95 92 93 88 91 92 90 91 98 100	1.92E+05
F1:3917	DLRNPNP	70 77 49 30 18 21 34	1.92E+05
F2:2549	MVPMNGWMPQSSGF	7 12 11 8 14 13 11 6 10 15 15 15 59 84	1.92E+05
F2:6265	EPVSGC(+57.02)TVM(+15.99)VQ(+.98)PW	30 14 21 21 17 17 15 16 17 15 13 12 43	1.92E+05
F1:4995	DYSTC(+57.02)GM(+15.99)C(+57.02)AATKNGQC(+57.02)KHVMN(+.98)DYAN	5 5 5 5 5 5 5 5 5 5 5 5 5 5 5 5 5 5 5 5 5 5 5 5 7	1.92E+05
F3:4190	VALEAAEK	94 97 98 98 97 96 96 90	1.93E+05
F3:5307	NNGSFGAGGGYQR	43 43 94 97 98 95 94 91 71 56 30 37 94	1.93E+05
F3:2848	TDN(+.98)DM(+15.99)LNVQK	57 35 26 35 28 89 88 86 91 99	1.93E+05
F1:5555	DDLKNQLLN	28 37 38 49 40 41 60 87 88	1.93E+05
F1:5221	DLLPVHQ	27 32 27 16 25 66 84	1.93E+05
F3:3931	TNQGC(+57.02)HDFK	17 15 19 21 23 12 70 66 91	1.93E+05
F3:3874	HGN(+.98)AMGSGYYGC(+57.02)AHSLQNMTER	8 11 15 15 10 17 22 21 56 55 54 18 18 10 56 59 21 14 8 14 26 81	1.93E+05
F2:5123	KASLKN(+.98)AVYTGHEGETY	20 18 24 29 21 19 19 18 18 18 12 7 68 41 15 12 79	1.93E+05
F3:4434	YEELQETAGR	97 99 100 99 97 98 96 95 95 97	1.94E+05
F3:6643	VGFYNPVASGK	97 98 99 99 98 95 95 96 96 94 92	1.94E+05
F2:7274	ASAFPAPLEKTLM(+15.99)VPL	33 43 94 99 99 99 99 99 99 98 97 82 37 32 30 91	1.94E+05
F3:4169	FGNSTGDVNHC(+57.02)K	26 23 35 79 79 79 88 79 66 12 25 89	1.94E+05
F3:5196	LDSELQQNFDM(+15.99)VQ(+.98)DYR	31 38 37 54 46 60 28 60 32 74 57 65 68 86 81 76	1.94E+05
F3:4665	HGPLESPFGK	8 15 18 24 29 21 43 12 51 88	1.94E+05
F1:5428	DTVPKNKT	23 23 28 52 20 20 25 45	1.94E+05
F2:6150	QSGAESRGAAAAGNTFNM(+15.99)	14 14 13 16 25 12 11 14 16 15 14 13 11 14 26 77 32 61	1.94E+05
F1:4699	DSYAEQ(+.98)C(+57.02)PSGPPAALAYM(+15.99)AHGN(+.98)YTTQG	6 5 5 5 6 5 5 5 6 34 6 5 5 5 5 5 5 5 5 5 5 5 5 5 5 5 8	1.94E+05
F1:8104	DEGKMLSHGGVM(+15.99)FDFC(+57.02)QLLALLPAMAHDQDM(+15.99)GGVLEQ(+.98)PKGEP	5 5 5 5 5 5 5 5 5 5 5 5 5 5 5 5 5 5 5 5 5 5 5 5 5 5 5 5 5 5 8 5 5 5 5 5 5 5 5 5 5 5	1.94E+05
F1:4066	DYSKYYKT	59 90 97 94 97 99 100 100	1.95E+05
F3:2800	VEVHTAHTQPR	86 85 95 93 98 98 92 88 80 90 98	1.95E+05
F3:7405	ESLPLM(+15.99)HQDWLNGK	56 49 95 86 88 95 92 96 98 98 98 98 100 100	1.95E+05
F3:4211	QVQNLVNK	79 81 85 43 54 93 97 100	1.95E+05
F3:4093	KM(+15.99)KLEGEEC(+57.02)R	30 28 33 49 96 90 96 97 96 97	1.95E+05
F3:4472	KTNPELQSTLR	30 28 32 38 77 99 93 92 89 90 90	1.95E+05
F1:5107	DPLTKQATTEL	24 26 37 27 21 20 26 56 96 98 98	1.95E+05
F2:2280	C(+57.02)HEEGGY	11 5 16 15 8 10 75	1.95E+05
F3:4592	LSGWGNTTTSGK	97 97 98 98 93 89 90 57 39 37 72 88	1.96E+05
F2:5109	DDVEVHTAVM(+15.99)VEVPYW	35 28 26 56 52 41 65 59 43 26 72 82 76 50 82 89	1.96E+05
F1:3627	DKYVAQKPPAK	25 21 21 59 60 23 32 39 62 95 98	1.96E+05
F1:6845	DVPEGSAAFPAPL	22 19 17 32 21 25 28 46 90 88 90 43 67	1.96E+05
F3:3147	EDQ(+.98)LNKR	95 98 98 96 91 92 93	1.97E+05
F3:5043	DGLEQSLSR	88 59 96 99 95 94 95 96 97	1.97E+05
F3:5477	VGNQ(+.98)GVLTVEEGGK	86 44 54 97 98 98 99 98 98 99 99 97 99 100	1.97E+05
F3:5421	FNQEFPAGR	82 79 92 97 94 90 85 76 87	1.97E+05
F3:8131	SLSLSVAGGGGGFGAAGGFNR	50 55 59 62 60 62 92 90 84 86 90 98 99 97 98 99 98 98 97 98 98	1.97E+05
F1:4719	DQKAGVTVVNHGDSLK	43 39 46 86 90 98 96 90 55 46 81 91 95 87 89 96	1.97E+05
F3:4948	YPLESPQSR	92 93 97 97 88 25 25 23 82	1.97E+05
F3:3928	ESDM(+15.99)QAGGK	25 15 25 15 14 15 50 48 70	1.97E+05
F2:9425	VPGYVTM(+15.99)YDN(+.98)C(+57.02)VAPL	27 17 23 32 33 24 15 13 51 12 10 12 14 46 68	1.97E+05
F1:8485	DKNVKKLFWAHFGYDC(+57.02)WVKPPANT	9 8 9 9 11 14 18 16 12 9 5 7 5 6 10 21 25 31 8 6 7 9 9 18	1.97E+05
F1:4357	DSGYKLLNNAM(+15.99)FGVDVPTPLHFP	7 5 5 6 6 6 5 5 5 5 5 5 5 7 46 5 5 5 5 5 5 5 5	1.97E+05
F3:8823	DAEN(+.98)WFFSK	49 46 99 99 99 99 99 100 100	1.98E+05
F3:5551	PGGVPFQR	44 52 93 94 86 82 81 94	1.98E+05
F3:5460	ESGDYNSALK	43 30 45 99 96 92 93 94 95 88	1.98E+05
F2:5064	HAPASSTKLAKVF	54 67 86 88 57 40 29 40 85 80 82 92 98	1.98E+05
F3:8976	PEVC(+57.02)PKPPK	21 35 25 29 82 88 86 85 82	1.98E+05
F1:5052	DGAPHGYYSFAH	25 22 31 21 15 26 37 88 83 80 84 83	1.98E+05
F1:6959	DAGKYNPSNLPMGNA	22 23 21 25 25 24 18 18 18 34 89 78 21 21 43	1.98E+05
F2:5107	KAVLKFM(+15.99)AAPGTLYDETWY	16 12 15 21 19 15 13 12 14 10 10 10 12 31 49 65 10 10 68	1.98E+05
F3:3307	VNNVEVHTAGATQTHR	41 41 49 97 99 97 95 98 98 96 96 87 85 97 97 99	1.99E+05
F3:4357	TPSGTDDTAK	83 79 48 43 90 93 93 88 95 98	1.99E+05
F3:7500	FQLFGSPSGQK	40 44 95 94 90 90 79 79 71 71 86	1.99E+05
F1:8498	DLTQLLNNMRNTYEQ	39 43 45 89 99 99 94 83 63 33 29 38 91 97 96	1.99E+05
F3:7257	QELVPQKGLDGK	31 51 94 95 84 38 32 30 75 93 95 99	1.99E+05
F3:8098	HRSMYAALPNLKGWM(+15.99)SLNNQFASFLN(+.98)K	10 17 21 12 21 25 32 32 21 20 21 18 14 15 17 21 24 86 86 90 95 93 90 90 91 96 100	1.99E+05
F3:3511	TNQMPDK	21 21 24 41 14 32 88	1.99E+05
F1:8229	DLPASSEQTM(+15.99)N(+.98)MAMFLAGPVLSGL	16 29 20 17 12 9 12 8 8 9 9 5 6 5 10 23 18 17 21 31 85 83 77 86	1.99E+05
F1:6582	DNGVTQ(+.98)ATVLGPDSKAPAVVVN(+.98)SPHM(+15.99)S	10 5 5 5 5 5 6 5 5 6 6 6 12 7 8 9 10 61 91 93 90 82 55 9 5 6 17	1.99E+05
F1:4614	DNSSKGM(+15.99)KFLLAPMGLAAS	15 21 31 22 18 12 9 8 37 52 19 13 8 5 10 55 21 20 37	1.99E+05
F1:8437	DAAVSM(+15.99)ELYKSHM(+15.99)NVVPTLNSFQPVLSGL	14 26 30 21 12 8 11 8 7 7 7 5 8 10 18 23 15 14 14 8 5 5 34 7 12 75 74 66 76	1.99E+05
F2:2710	LSGGTNQDESSN(+.98)Y	23 20 19 19 21 17 11 16 16 9 8 9 61	1.99E+05
F1:2689	DLPRVHNDLGAEPSM(+15.99)MSN(+.98)YQG	9 10 5 5 5 5 5 9 7 5 5 7 5 5 5 5 5 5 5 5 8	1.99E+05
F3:4911	LTAAEVAQ(+.98)R	99 99 99 99 97 80 77 83 94	2.00E+05
F3:5916	TLYVEQGTTLK	65 74 98 97 97 90 85 90 90 88 90	2.00E+05
F3:4734	LDVKPQ(+.98)YQDR	43 57 94 96 88 86 82 79 90 95	2.00E+05
F3:5017	QEQ(+.98)QTDDTAK	22 32 26 85 49 56 89 85 95 98	2.00E+05
F1:8504	DKSSTLKVL	25 19 24 32 44 92 92 91 95	2.00E+05
F2:5225	AASTSPLGPKVTPAPATW	21 19 24 34 46 34 43 75 70 77 79 27 25 39 37 77 79 91	2.00E+05
F1:8861	DLPAALM(+15.99)GMLT	24 26 17 21 30 37 33 38 60 98 98	2.00E+05
F1:6706	DAKMKFLGGLQ	23 29 35 22 40 40 37 18 50 73 76	2.00E+05
F1:7172	DLRVHALFKVAGTLAFRMPV	19 15 10 49 50 78 83 67 21 15 13 12 20 15 5 5 5 5 5 6	2.00E+05
F2:3218	KDQTGTC(+57.02)VDPNGQVGGTSF	18 23 21 30 20 16 12 12 19 9 12 12 43 11 10 46 15 15 65	2.00E+05
F2:5679	LTAGSPAYYSC(+57.02)SC(+57.02)C(+57.02)HMGPVY	21 18 21 15 11 7 8 7 8 9 8 8 7 7 5 5 7 8 61 87	2.00E+05
F1:5508	DTGGQLVNGGPAAFASHS	11 9 8 7 8 9 8 8 8 38 8 9 10 11 15 61 8 29	2.00E+05
F1:6198	DAVPN(+.98)PLPTLGKDM(+15.99)EGAVVVSSETC(+57.02)STFN	7 5 5 5 6 6 9 5 5 5 5 5 7 7 12 8 11 54 72 54 5 5 7 16 5 5 8 5 11	2.00E+05
F3:4065	TGEYGSSLQSSR	45 49 99 99 98 97 95 95 93 88 95 98	2.01E+05
F1:5453	DTLAQQNVATNSELVQSGKESLS	26 43 44 26 18 15 20 43 71 67 31 30 76 95 96 89 88 66 25 29 21 74 84	2.01E+05
F3:6323	M(+15.99)C(+57.02)M(+15.99)M(+15.99)EPNSLAR	9 10 8 5 5 5 10 20 33 52 93	2.01E+05
F1:3674	DAPFKGGSDC(+57.02)GM(+15.99)Q	14 15 14 15 14 9 7 8 12 8 9 14 66	2.01E+05
F3:4116	LNASNPAGVK	95 95 97 97 94 87 88 82 94 100	2.02E+05
F3:6280	FTC(+57.02)SVLHEVAHNHHTEK	98 99 99 98 97 97 92 98 55 52 86 91 87 88 87 96 99	2.02E+05
F1:2540	DAQ(+.98)ESRM	54 94 99 99 94 92 89	2.02E+05
F3:5251	EFC(+57.02)MNQESDTAKYYC(+57.02)TR	40 28 33 26 78 81 43 32 91 79 93 94 95 92 72 71 97	2.02E+05
F3:2939	TDN(+.98)N(+.98)YYQTDDTAK	22 32 30 30 29 28 79 83 91 90 76 85 98	2.02E+05
F3:8317	SSQYLVTESFM(+15.99)YLEWYLAGK	30 27 34 45 44 35 32 39 27 24 32 93 95 98 95 96 97 83 71 82	2.02E+05
F1:5460	DSVTTDLKLREQV	35 40 34 27 23 77 84 89 85 62 33 21 81	2.02E+05
F3:8086	SLTTSWSHEMDK	78 84 54 50 83 24 18 8 23 12 90 98	2.02E+05
F1:7332	DWGKYHGM(+15.99)M(+15.99)PPPK	30 35 21 17 15 10 62 33 38 79 82 77 90	2.02E+05
F3:3153	QSC(+57.02)DGTGAGDTMMK	20 19 19 26 15 20 50 55 55 70 57 6 6 28	2.02E+05
F1:2222	DKRELR	26 23 18 23 17 68	2.02E+05
F1:2981	DASTLM(+15.99)LGPG	27 35 26 20 22 21 22 57 13 29	2.02E+05
F2:3587	QSANVKQTNAEGDSY	13 14 23 18 12 11 15 21 18 15 15 8 52 12 69	2.02E+05
F3:4333	VVDYNVK	98 98 99 96 95 98 99	2.03E+05
F2:3270	VAHPASSTTTKSL	71 77 88 93 92 56 50 68 96 82 38 29 44	2.03E+05
F3:5884	TNQDN(+.98)FR	20 18 23 91 95 96 96	2.03E+05
F2:4987	NSLTNANAGHKMKW	30 31 56 96 91 85 82 30 20 9 18 14 40 92	2.03E+05
F1:2557	DLKAGRGH	25 28 25 25 66 75 71 76	2.03E+05
F1:7207	DWLKM(+15.99)YVYGQYGM	24 27 30 17 15 18 56 84 80 79 38 38 77	2.03E+05
F3:4444	KQC(+57.02)AVELK	43 17 18 21 27 44 77 75	2.03E+05
F3:4732	TASFNGLPK	22 24 27 22 18 16 77 74 79	2.03E+05
F3:7993	SPSTWHRADTVSC(+57.02)YAK	15 11 20 23 21 8 13 14 25 57 52 49 55 16 23 90	2.03E+05
F1:5895	DSLLAGLKQ(+.98)GFYSN(+.98)LLA	19 44 60 48 26 24 46 38 29 14 15 15 14 9 39 13 26	2.03E+05
F1:4092	DLAHLGAAMASYTA	14 15 21 19 54 25 15 11 5 8 11 23 25 41	2.03E+05
F2:4974	QSPVVASVAPSEC(+57.02)C(+57.02)ANTQPLVNW	9 9 10 21 14 11 14 30 34 18 16 19 10 10 23 30 31 37 7 11 10 10 66	2.03E+05
F1:8477	DPGLAETYRM(+15.99)GC(+57.02)VQLFLSALQSLTAH	10 9 13 18 20 29 14 9 7 7 7 10 10 14 21 8 7 7 7 32 46 61 67 18 8 10	2.03E+05
F1:4937	DPQLKNPRTHT	16 11 15 18 17 13 10 12 15 7 26	2.03E+05
F1:8545	DPVVTYLAGYVKKKVPGKPEKKLFRGVPALRFT	5 5 5 5 5 5 5 5 5 5 5 5 5 5 5 5 5 5 5 11 5 5 5 5 5 7 5 5 5 5 5 5 10	2.03E+05
F3:8174	VSELQM(+15.99)LGYGVNWVR	71 38 63 92 52 56 97 96 97 92 90 83 85 95 99	2.04E+05
F3:3176	DC(+57.02)GC(+57.02)PPNMK	94 93 95 95 46 25 25 15 89	2.04E+05
F1:2627	DQHHFSGGSSSSN	24 20 14 15 32 35 35 44 90 98 100 100 98	2.04E+05
F1:5642	DWLNKGEFKRHSYAS	26 32 79 78 22 20 86 90 86 21 8 14 15 57 74	2.04E+05
F2:2880	KC(+57.02)VGVDGM(+15.99)Q(+.98)Y	25 18 16 10 10 17 10 12 16 74	2.04E+05
F3:8429	DQGTATYAAAVLFR	51 46 97 99 99 99 98 98 98 96 96 97 98 98	2.05E+05
F3:8152	PNSAAFPAPLEK	63 39 46 82 95 95 89 89 80 86 96 99	2.05E+05
F1:2716	DLVHTAHQTPR	55 91 99 97 99 97 73 29 31 84 93	2.05E+05
F3:3354	SGTWGSNR	45 45 91 97 93 87 75 83	2.05E+05
F1:7545	DLQ(+.98)LATRYTLLEGEESR	50 90 99 99 96 87 29 35 83 67 60 81 21 41 94 95 98	2.05E+05
F3:4996	NTYEALVGKN(+.98)MPK	68 78 96 98 94 96 82 33 30 57 16 71 94	2.05E+05
F3:3196	M(+15.99)GDC(+57.02)YSKDNSK	21 18 32 25 27 66 62 76 68 80 96	2.05E+05
F2:5778	LPATSKVSHL	43 41 87 79 20 17 21 67 14 35	2.05E+05
F1:7972	DLPVKTPKPLFLTL	15 18 14 15 16 18 13 16 17 24 15 14 13 73	2.05E+05
F3:9005	LLTHNFPNPAM(+15.99)WLLKWRQ(+.98)SLLTHVC(+57.02)FR	33 27 54 31 11 11 10 40 9 11 10 10 12 9 7 7 5 7 37 37 10 8 5 32 9 10 70	2.05E+05
F3:7647	NTFTLWNR	83 94 99 98 98 96 95 98	2.06E+05
F3:5134	QLSSGVSELR	83 96 99 98 96 96 89 93 96 98	2.06E+05
F3:5060	VVM(+15.99)SLDK	85 82 40 41 93 98 99	2.06E+05
F2:2595	LSNTNKQAAF	78 77 82 84 80 25 27 37 82 91	2.06E+05
F1:9074	DVGVLLLDNTAY	33 66 51 46 62 85 90 50 23 31 92 97	2.06E+05
F2:2717	SFNGHMAY	68 79 81 28 13 13 22 82	2.06E+05
F1:8116	DVALTARNQFASFL	18 12 15 20 19 17 15 21 30 45 50 85 86 91	2.06E+05
F1:2600	DLM(+15.99)ASLTAGP	27 48 44 29 56 41 22 18 15 30	2.06E+05
F1:6677	DSN(+.98)KSQVKAKLQVFGNNTQ	14 10 12 16 15 15 21 25 19 16 55 12 9 8 6 8 11 60 80	2.06E+05
F2:6463	VTKLAKVF	96 99 100 100 99 100 100 100	2.07E+05
F3:7355	QTALVELVK	89 97 99 99 99 99 98 98 93	2.07E+05
F3:3653	C(+57.02)C(+57.02)PDTC(+57.02)VAK	99 98 96 97 90 83 85 95 99	2.07E+05
F3:3650	LQGELAHVKK	92 85 88 95 96 96 90 95 94 92	2.07E+05
F3:3441	LLSM(+15.99)DNNR	96 93 93 90 92 83 82 93	2.07E+05
F1:2544	DPLHNHHT	48 76 97 94 96 95 91 97	2.07E+05
F3:5379	EAN(+.98)TGLYYC(+57.02)TR	54 44 96 97 97 98 98 96 86 82 88	2.07E+05
F3:5111	QEFLNAVK	37 57 95 95 90 90 92 97	2.07E+05
F3:5404	VTC(+57.02)M(+15.99)ENSLEETK	31 31 37 46 96 92 95 97 97 95 96 98	2.07E+05
F1:8325	DAAPGVDVTRLLENMR	71 99 100 100 98 98 97 33 28 38 89 81 38 37 90 98	2.07E+05
F3:4711	NHGNGGFGGGGFGSR	23 12 26 34 38 51 70 95 93 91 90 92 78 85 96	2.07E+05
F3:7733	SLDSSHAK	83 85 92 43 27 14 24 82	2.07E+05
F1:9080	DVLTLTLTPFTAHVVV	23 37 46 52 78 67 85 84 16 14 51 12 7 30 96 98	2.07E+05
F1:7287	DLQLTGC(+57.02)C(+57.02)C(+57.02)M(+15.99)	21 38 28 23 15 12 15 10 9 21	2.07E+05
F2:3309	QGGTGAAHSPAKALKLM(+15.99)ADGNL	7 6 7 10 8 10 9 5 12 10 10 9 9 8 7 8 8 32 12 5 6 17	2.07E+05
F3:8505	VLDLVC(+57.02)PFAK	92 92 99 99 99 99 98 98 99 100	2.08E+05
F3:3540	LQQVDTSTR	92 83 94 96 97 95 93 96 99	2.08E+05
F1:6780	DGSYFVYSKLN	82 63 79 82 95 95 97 95 87 90 93	2.08E+05
F3:4789	TKYEHELALR	89 93 96 98 89 95 85 75 38 49	2.08E+05
F3:7935	M(+15.99)C(+57.02)FNTLGC(+57.02)LVK	26 25 27 38 92 91 74 74 76 88 99	2.08E+05
F1:2594	DFRGDHHT	30 28 30 38 88 92 82 95	2.08E+05
F1:9109	DVNRAAFATAFGLAYW	29 23 22 22 73 88 90 90 79 52 40 22 24 26 86 94	2.08E+05
F3:2936	M(+15.99)C(+57.02)MGALAGK	49 15 10 20 78 80 28 18 70	2.08E+05
F1:4166	DVPTKNKPPFAYTVLYLLWR	16 13 11 13 14 19 37 48 37 27 32 77 73 73 21 12 11 11 12 67	2.08E+05
F2:6223	VGSAGASGMLFTPPSVY	21 14 21 26 26 32 22 12 6 14 17 59 67 14 13 15 81	2.08E+05
F1:6839	DRLSSLPLM(+15.99)HQDWQAPKYT	9 7 9 9 15 27 21 25 17 5 10 22 14 8 9 7 9 11 21	2.08E+05
F1:2848	DDVEVHTAHTQPR	55 82 92 99 100 100 100 100 91 86 87 91 97	2.09E+05
F3:3491	NTWPQGM(+15.99)GYGSGGGSGGR	41 40 44 38 45 45 83 88 97 96 97 95 95 93 94 80 78 88	2.09E+05
F1:3712	DDVEVNGTAHT	44 86 98 99 96 45 41 89 89 31 68	2.09E+05
F3:4363	C(+57.02)DDDDAESLYAGSK	20 27 37 62 61 29 37 76 84 82 32 29 79 82	2.09E+05
F1:6595	DKVRFLEQQDQVL	32 67 65 39 34 43 60 26 17 22 22 79 90	2.09E+05
F2:3852	KVFHLAPQVY	20 18 21 37 21 27 45 19 81 97	2.09E+05
F1:4025	DPVGHTSVAAPGK	21 12 18 18 10 18 19 29 81 76 21 29 90	2.09E+05
F1:5372	DNNLYFMKKVSQNTGGP	23 23 25 24 17 14 8 17 25 69 50 17 15 18 56 57 78	2.09E+05
F1:3868	DVN(+.98)PDAM(+15.99)HVPGLN	55 16 16 10 17 11 11 8 18 10 9 12 67	2.09E+05
F2:5593	GPGQMNSLQTDDTAKY	40 41 45 55 92 95 94 92 91 83 85 90 89 93 98 100	2.10E+05
F1:5395	DLPVGRSV	59 95 98 95 54 50 82 92	2.10E+05
F3:4377	HTLPVQPQAR	89 97 98 86 78 66 22 24 24 81	2.10E+05
F1:4870	DTFLLHQKFR	45 82 97 95 31 11 23 72 90 95	2.10E+05
F1:3580	DEAAHATTSTKV	21 31 30 49 33 29 22 21 25 77 84 92	2.10E+05
F1:3553	DTGSFGKPRM(+15.99)ADESGSF	23 34 35 40 38 25 21 12 11 12 12 23 48 37 73 79 89	2.10E+05
F3:7789	TQQLFGNWFALDGGK	16 12 15 20 19 35 61 14 12 12 14 20 11 48 86	2.10E+05
F1:5522	DWLSASVGYLSSDWLNGK	14 12 15 12 10 11 14 14 15 14 11 12 66 61 75 56 14 34	2.10E+05
F1:5400	DNSKSQVFLKQAVDTQ	15 26 38 38 31 28 54 62 34 12 8 9 10 14 8 18	2.10E+05
F1:7524	DQHANGFGC(+57.02)DH	20 21 10 16 15 11 15 13 12 21 65	2.10E+05
F3:4463	LSSPATLNSR	94 97 99 99 98 96 93 77 84 97	2.11E+05
F3:5069	VLEDTAPVR	96 97 99 99 96 89 82 83 89	2.11E+05
F3:3927	MNDLQTDN(+.98)TAK	21 33 63 98 95 93 96 95 95 98 100	2.11E+05
F3:2599	QSGSSQGHYSMEWSSGYGQHGSR	30 30 38 81 88 39 27 15 29 35 17 34 27 91 94 92 91 81 85 79 75 94 100	2.11E+05
F2:4405	SEANTPKPAGATW	25 40 87 92 96 92 46 28 34 26 32 40 93	2.11E+05
F3:3437	C(+57.02)GHFSSSSGYDTER	23 23 21 82 86 88 86 46 66 68 55 15 25 77	2.11E+05
F3:4720	STDTLFLSGGGEK	19 18 30 26 34 40 90 88 74 16 14 38 95	2.11E+05
F3:9050	GDQDC(+57.02)C(+57.02)PLDSSVFLFPKPPK	14 23 20 35 33 44 67 28 35 59 19 17 33 70 82 50 26 18 56 75	2.11E+05
F3:7141	NTQEQ(+.98)YYAGDTM(+15.99)EK	15 14 18 31 22 63 25 22 54 67 50 14 30 89	2.11E+05
F1:8896	DGVQLVPSAPGVVANVMVGM(+15.99)GTLSKGSGF	18 12 18 23 38 33 23 21 21 21 22 26 24 20 11 9 28 57 12 12 52 80 89 82 20 13 50 49 76	2.11E+05
F2:8932	TLGSLVPAGLASM(+15.99)AY	18 19 21 32 41 37 25 16 10 15 11 7 6 7 60	2.11E+05
F1:5976	DM(+15.99)LTGYFM(+15.99)GGMDDGGGSVAH	14 10 12 10 10 14 11 10 8 7 5 14 10 5 5 8 35 48 10 12	2.11E+05
F3:3999	HNNQMLDEYNC(+57.02)M(+15.99)N(+.98)EN(+.98)GDSNNVGQVK	5 5 6 5 5 6 8 9 5 5 7 34 6 8 5 5 9 29 5 5 5 5 5 6 32	2.11E+05
F3:3584	LGM(+15.99)DGYR	94 92 96 98 90 93 98	2.12E+05
F3:4617	PEDTGMAK	28 51 92 86 77 78 97 99	2.12E+05
F1:2628	DRFN(+.98)HHT	37 35 54 95 98 96 98	2.12E+05
F3:3247	KQEQDLQQQK	32 29 46 77 89 88 78 68 79 97	2.12E+05
F2:4528	NVRQPPGQGL	24 29 43 51 90 43 31 48 91 86	2.12E+05
F1:9149	DAC(+57.02)YQ(+.98)PVESSVFLFKPPPK	26 18 20 21 28 60 28 40 74 84 85 86 89 92 87 40 33 27 54	2.12E+05
F2:5194	LKGAM(+15.99)GQL	70 22 20 20 21 59 75 96	2.12E+05
F3:4590	MQHLENPESK	11 20 22 82 38 16 14 35 83 96	2.12E+05
F1:7180	DLARLLKEYTRH	23 38 27 21 40 57 57 69 32 14 11 55	2.12E+05
F1:3144	DAHVSTGFAA	20 13 32 22 43 43 31 24 22 43	2.12E+05
F1:2227	DEAHDAVAAQVAATYWGQGPGN	12 14 9 5 12 8 10 10 9 8 7 8 15 7 6 6 5 6 7 38 49 71	2.12E+05
F3:2742	ETAEAHLK	95 96 99 99 98 97 99 100	2.13E+05
F3:3514	KMNSLQTDDTAK	94 90 96 95 97 92 88 94 97 97 99 100	2.13E+05
F3:4103	LQQSLSDAEQR	52 44 94 98 98 96 97 92 94 96 100	2.13E+05
F3:6064	HAMEPAENYK	20 35 31 74 97 97 97 92 98 100	2.13E+05
F2:2732	VNAHPAKQ(+.98)Q(+.98)SAL	20 22 43 89 93 84 81 23 17 19 39 81	2.13E+05
F2:2550	KGWMC(+57.02)TGF	89 24 28 14 24 27 74 91	2.13E+05
F1:3927	DAELSQM(+15.99)QTHVS	31 62 82 93 31 18 18 19 70 12 21 40	2.13E+05
F1:3766	DDVQ(+.98)MAEQMPPLM(+15.99)	22 35 29 27 14 23 61 10 5 7 57 82 90	2.13E+05
F1:8814	DVLVPSTKPVTLTLDPVV	13 16 14 9 8 12 43 30 11 15 18 25 70 27 28 37 16 31	2.13E+05
F1:6584	DWNALFTGM(+15.99)MAYEM(+15.99)PNQPPRGLDN(+.98)AKG	10 20 12 7 6 5 5 5 5 5 5 5 9 5 5 5 6 23 29 12 14 18 12 5 5 5 9	2.13E+05
F1:2890	DVEVHGTAHTQPR	96 100 100 100 100 100 99 100 99 99 97 97 99	2.14E+05
F3:2972	TPEEVTR	98 98 99 98 92 93 95	2.14E+05
F1:6196	DSAAFPAPLEKT	54 86 99 100 100 99 99 96 95 98 85 90	2.14E+05
F1:4415	DAQ(+.98)LSQLHQ	66 97 100 99 91 86 95 86 93	2.14E+05
F3:8110	TN(+.98)TPLLN(+.98)TPQSLSVVTK	32 33 46 61 81 96 94 90 28 31 74 81 89 89 89 88 86	2.14E+05
F1:3907	DSAYEVYGAYFPR	40 45 35 35 92 85 74 71 85 37 38 79 91	2.14E+05
F3:3353	MSYC(+57.02)PPPK	14 21 24 33 89 94 90 86	2.14E+05
F2:3680	TC(+57.02)SVLHEQM(+15.99)FGLGRTY	55 49 97 98 96 88 94 24 17 17 14 70 57 15 20 85	2.14E+05
F1:8081	DKGNVATTASTAAF	20 17 13 14 17 72 82 52 43 33 44 59 55 67	2.14E+05
F1:7213	DAASAEM(+15.99)TFTESH	17 12 12 12 12 20 17 29 34 26 27 56 71	2.14E+05
F2:8931	ENNRC(+57.02)M(+15.99)NSLLNENWVSL	18 10 12 11 11 12 13 19 23 18 12 18 12 15 26 80 92	2.14E+05
F1:5214	DKALKGGM(+15.99)TTLSGEKHGQYMT	12 23 29 30 24 14 10 8 6 7 10 9 7 31 27 32 6 6 7 5 19	2.14E+05
F1:5063	DYSDPEQ(+.98)GAMHVVVM(+15.99)QANMMAGQ	7 7 7 8 5 7 5 5 11 6 5 5 5 5 5 5 5 5 5 5 7 5 11	2.14E+05
F3:4446	LAANNPEVTAR	56 61 97 94 93 91 95 90 38 41 92	2.15E+05
F2:5191	QSAENEFVTKKL	33 44 98 99 88 95 95 95 95 68 54 55	2.15E+05
F3:5595	MNSLQC(+57.02)GNTAKYYC(+57.02)TRAPYGK	43 61 97 96 93 48 38 48 89 93 95 92 90 79 79 63 48 75 81 90 98	2.15E+05
F3:7637	TVC(+57.02)PWLPLAADHFR	48 45 51 41 46 79 95 97 97 94 95 77 93 99	2.15E+05
F1:4507	DNSKSQVFLTK	35 60 93 91 35 27 54 97 97 95 97	2.15E+05
F2:5678	LPAPGC(+57.02)TARPY	69 61 97 91 79 67 23 23 23 70 92	2.15E+05
F2:5761	ASKLKDAMTL	22 27 69 86 28 30 32 79 97 99	2.15E+05
F1:3904	DGPQNKGVTGQ	26 16 16 23 79 76 12 13 50 49 76	2.15E+05
F1:5514	DC(+57.02)PSAASSQSC(+57.02)TVNDADW	14 15 11 12 12 12 10 9 9 12 18 17 15 10 14 8 13 60	2.15E+05
F3:6320	DSLQ(+.98)NTLTQ(+.98)SEAR	62 54 81 99 97 98 98 96 94 79 86 89 95	2.16E+05
F3:7245	NNSLYQESGLSK	37 38 94 95 95 93 96 95 90 93 97 99	2.16E+05
F1:7366	DLAHVNQSLLQPLNVK	57 70 56 34 85 92 94 95 98 99 96 85 86 86 91 98	2.16E+05
F1:8679	DPVEMKAQLESLTEELAYLKYFPT	40 35 48 62 30 43 48 92 96 98 96 96 87 90 83 88 92 89 94 92 50 26 21 50	2.16E+05
F3:4687	ASQQLNN(+.98)HSVLGK	27 28 35 41 83 69 78 63 79 79 90 95 99	2.16E+05
F3:2649	TMN(+.98)QSPSYGR	24 14 29 82 91 73 54 68 71 89	2.16E+05
F1:7444	DKLSHTFPAVL	21 21 19 17 15 55 73 70 75 98 99	2.16E+05
F1:4529	DHTTFAPNTLKPEANGTFTC(+57.02)	18 8 18 22 22 17 12 15 15 16 19 21 37 23 60 59 84 85 89 95	2.16E+05
F3:3191	NTQMALGDC(+57.02)R	21 21 25 14 24 76 22 31 29 70	2.16E+05
F1:2862	DLAAKLKN(+.98)M(+15.99)YEVAT	24 39 35 22 16 16 12 12 12 13 21 15 56 79	2.16E+05
F1:8962	DVGVLNSVTTGNLYMMHRPKM(+15.99)MRLVVFVDDVEVH	11 14 12 7 5 5 5 5 5 5 5 5 5 5 5 5 5 6 5 5 5 5 5 25 5 8 62 66 69 33 26 86 85 82	2.16E+05
F3:7351	GLNN(+.98)LEDALQQAK	41 49 95 98 99 98 97 96 98 96 89 97 100	2.17E+05
F3:4180	FQQALN(+.98)SR	81 70 82 85 87 92 94 97	2.17E+05
F3:4049	NLEADEGAR	79 88 85 35 44 90 85 89 95	2.17E+05
F3:4320	HPDLSVAR	89 93 96 87 34 37 74 89	2.17E+05
F3:3938	QVSLGVSK	78 90 97 96 39 33 68 85	2.17E+05
F3:3524	TDQWLEETAAK	31 40 31 37 96 98 97 93 93 93 86	2.17E+05
F3:4652	TSAMM(+15.99)N(+.98)LAQYR	33 29 29 18 34 90 95 95 91 95 98	2.17E+05
F2:4783	SNTNM(+15.99)M(+15.99)M(+15.99)KYW	54 28 82 65 52 44 41 81 94 98	2.17E+05
F2:3828	VAHPAC(+57.02)TRAPY	27 30 27 85 86 79 49 34 46 82 92	2.17E+05
F1:7138	DVVEKLLAVHGPAA	25 29 37 46 73 88 94 77 24 11 23 48 21 43	2.17E+05
F1:2842	DQLGLSSSPG	22 21 29 25 37 38 54 93 45 59	2.17E+05
F1:7402	DLGAN(+.98)GRMTGFELT	28 56 27 21 19 15 18 19 39 34 54 79 71 72	2.17E+05
F1:2571	DHHVVEMLAR	23 18 22 70 50 21 9 22 30 90	2.17E+05
F3:7788	EGLGDNMC(+57.02)C(+57.02)HC(+57.02)DGK	26 14 26 76 71 18 10 18 16 6 11 19 20 90	2.17E+05
F1:4808	DQTAPSPYVGATMVASGAN	15 12 14 15 18 33 25 30 37 27 31 78 15 22 70 62 15 10 23	2.17E+05
F1:8939	DQDGFPQPAKTC(+57.02)VWQVPLSGL	16 18 34 15 13 10 13 11 14 15 14 12 12 12 15 18 19 88 88 82 89	2.17E+05
F1:4077	DFRTVSAKPLPTYRKPPKHVDLTA	15 15 12 11 11 12 12 14 14 31 30 73 65 15 19 82 80 24 7 43 15 10 8 20	2.17E+05
F2:3101	TAAPGKYQTL	18 18 21 18 18 21 15 12 49 72	2.17E+05
F1:3866	DVPPQYM(+15.99)SLNDT	19 18 19 18 18 15 14 15 15 16 60 31	2.17E+05
F2:3128	KN(+.98)VKNNGTYDN(+.98)GENW	14 12 13 12 11 10 9 12 12 17 9 7 13 10 72	2.17E+05
F1:4677	DAAQLAALEK	61 95 96 98 98 98 97 97 98 97	2.18E+05
F3:3508	AVLN(+.98)N(+.98)AGGK	87 89 97 97 96 96 90 85 91	2.18E+05
F1:4150	DGSELKNMQ	44 62 81 100 100 99 96 95 96	2.18E+05
F3:9227	FQDTGFVPPVQ(+.98)DVFSLSGR	35 40 94 50 41 60 41 37 62 74 79 91 85 80 79 82 79 80 95	2.18E+05
F3:5192	VSLM(+15.99)M(+15.99)C(+57.02)R	95 93 91 39 32 27 79	2.18E+05
F3:3505	GHTKNSMDNNR	30 20 41 41 45 94 90 94 78 82 96	2.18E+05
F3:3329	GYYTDSK	24 29 79 24 29 59 76	2.18E+05
F2:4869	SAPHGLSTSAAF	26 29 29 13 15 20 28 41 51 82 100 100	2.18E+05
F2:3304	KDVKKC(+57.02)QQDVQM(+15.99)EYY	12 17 15 17 13 11 8 7 11 8 7 6 9 6 17	2.18E+05
F1:5631	DN(+.98)TLVHKNPLWDEYDQGSW	10 9 11 12 10 5 9 7 5 8 11 14 10 5 8 5 5 9 16	2.18E+05
F2:7301	VTVSAAKLAKVF	98 100 100 100 100 100 100 100 100 100 100 100	2.19E+05
F3:7358	VDVVFGPPK	49 65 98 98 98 98 98 90 89	2.19E+05
F3:3014	KYYQTDDTAK	65 25 28 84 86 93 94 89 94 98	2.19E+05
F1:8910	DFRFQPVLSGL	67 34 32 38 86 71 82 98 96 95 98	2.19E+05
F2:2541	LQKPPPVGF	33 34 91 85 37 28 37 82 94	2.19E+05
F1:4126	DLRVVPK	33 28 25 31 48 85 94	2.19E+05
F3:2672	VGSGGPLQ(+.98)YEK	14 11 17 17 51 13 23 37 80 95 97	2.19E+05
F1:3504	DSVVERPSSL	21 25 28 23 31 22 60 28 41 88	2.19E+05
F1:5228	DKKDPTLSKLESK	17 9 9 15 14 24 23 14 12 12 27 75 88	2.19E+05
F1:6751	DGSLLPAVFSKMT	15 18 24 24 17 9 10 10 10 11 46 9 28	2.19E+05
F1:6500	DNAYMLKV	48 83 100 100 98 98 91 95	2.20E+05
F1:3554	DKVRALEESN	43 71 93 55 54 65 85 95 99 100	2.20E+05
F1:4133	DTAKYYC(+57.02)TRAPYGKQ	48 89 98 99 99 97 84 35 44 68 38 43 89 91 92	2.20E+05
F3:8141	LSLGYGVNWPR	49 51 98 98 97 89 85 83 33 25 84	2.20E+05
F2:4811	M(+15.99)M(+15.99)M(+15.99)KYW	26 41 48 90 96 98	2.20E+05
F3:7912	LATGFDDFPSGK	35 32 66 67 74 86 88 28 19 80 95 100	2.20E+05
F2:3560	AKGRPKAPQVY	87 86 43 40 32 35 43 37 38 95 100	2.20E+05
F3:4489	MMHC(+57.02)NEELAQR	18 15 18 29 27 88 90 86 69 72 93	2.20E+05
F3:3601	AFLQDPTFHYQ(+.98)K	32 38 89 34 39 19 26 70 40 76 90 97	2.20E+05
F3:3750	AEFSAANSSLYQSK	25 34 29 25 30 37 27 28 86 90 91 87 85 79	2.20E+05
F3:8774	PEVSSVFAC(+57.02)DC(+57.02)GM(+15.99)YQ(+.98)PVSSVFLFPPKPK	16 29 22 25 32 37 38 33 27 32 21 19 23 22 21 16 73 88 88 88 90 94 96 94 80 78 68 79	2.20E+05
F3:2256	STTQGPYESR	21 21 27 67 57 14 17 33 90 98	2.20E+05
F2:6342	TVAGMPLQPY	31 32 41 30 12 14 20 22 85 95	2.20E+05
F3:4390	YSM(+15.99)MDC(+57.02)C(+57.02)K	15 15 18 9 20 13 12 67	2.20E+05
F3:4435	SSEETM(+15.99)C(+57.02)GK	22 18 18 15 10 15 16 11 67	2.20E+05
F1:5278	DFVVLKK	77 98 100 99 99 99 99	2.21E+05
F1:2773	DKKLVHV	79 91 92 92 94 44 73	2.21E+05
F1:6803	DSNVGLTM	44 69 66 75 82 92 99 98	2.21E+05
F3:2597	HGPM(+15.99)GLAAPAGK	10 17 19 29 75 30 23 29 32 79 72 79	2.21E+05
F2:2194	SGGGGGGGGVYYLRRSSNMMM	18 17 30 91 92 89 86 86 78 20 16 18 24 21 25 62 15 14 9 14 32	2.21E+05
F1:3653	DGHPTLPLPPLTDTGSF	15 10 6 10 12 15 11 27 28 27 22 14 17 13 68 84 92	2.21E+05
F1:6153	DLNTPLTTTSGNLH	56 65 88 92 99 99 99 99 98 93 86 85 96 96	2.22E+05
F3:5510	LAQGVALR	82 77 28 21 82 91 91 82	2.22E+05
F3:2917	MSMDAALQK	18 23 15 38 83 88 92 85 82	2.22E+05
F3:6313	VSSELPPYHQN(+.98)M(+15.99)ALDGK	34 34 43 62 93 26 17 27 68 73 52 21 24 87 95 97 100	2.22E+05
F1:2584	DTNRTQSELN	30 27 29 25 26 29 43 69 97 98	2.22E+05
F3:4346	YM(+15.99)C(+57.02)LHEQ(+.98)PGQAVNTEK	20 21 27 79 76 82 25 18 21 24 61 21 21 70 89 94	2.22E+05
F2:5010	KALKVN(+.98)N(+.98)SDGTPSSW	32 22 30 32 32 26 21 15 20 10 13 52 65 29 49	2.22E+05
F1:5825	DLTSATKLSSN(+.98)GYM	19 25 22 15 14 15 14 14 13 17 26 34 87 89	2.22E+05
F1:8902	DKVM(+15.99)RAVQGHLVVATNAAVTA	11 9 10 10 11 59 43 34 8 5 21 34 24 16 14 12 15 22 17 12 24	2.22E+05
F1:8487	DASAVDLNVVN(+.98)NRKC(+57.02)HC(+57.02)QVYARKPFVN(+.98)DVQ(+.98)VHTAH	8 5 5 5 6 11 11 8 7 7 5 5 5 5 5 5 8 31 39 6 5 5 6 7 31 63 55 54 39 43 44 5 14 25 74	2.22E+05
F1:2980	DGPGVTHSYM(+15.99)PG	19 15 18 20 24 21 8 11 8 8 7 20	2.22E+05
F3:5587	LVNLSSVDGEK	92 97 98 99 99 98 97 98 94 99 100	2.23E+05
F1:4095	DDTAKYYC(+57.02)	45 84 96 98 96 97 100 100	2.23E+05
F1:3839	DNLTMEK	46 68 98 98 96 99 98	2.23E+05
F1:3229	DLSKLVPR	76 49 63 98 99 98 95 95	2.23E+05
F3:2292	VSHPASSTK	85 50 44 95 94 93 95 91 87	2.23E+05
F3:9265	EPRYLSAFYNVVDWNEVAR	54 32 40 48 56 57 66 83 96 99 99 99 99 96 93 95 84 90 98	2.23E+05
F3:5525	VPVVLYENEVALR	63 25 35 46 66 95 95 81 91 86 89 89 88	2.23E+05
F3:4733	TNTC(+57.02)NVAHSLEGGK	24 27 82 92 89 82 91 85 79 59 65 27 59 100	2.23E+05
F3:4550	QSYEQLANGKVM(+15.99)NTYEQLAEQNR	23 22 24 34 25 28 23 21 18 21 22 22 25 32 91 94 85 89 88 82 63 78 99	2.23E+05
F1:3295	DLATQTHATHVSDGY	18 32 26 20 18 23 18 45 90 32 32 12 11 5 18	2.23E+05
F2:4710	HAVNTYM(+15.99)C(+57.02)QPTAPAFAW	10 19 25 22 16 12 10 10 10 9 15 14 12 18 18 56 78	2.23E+05
F3:4937	DVMAENAWDDSM(+15.99)M(+15.99)M(+15.99)LHYC(+57.02)AR	15 9 5 10 16 11 12 11 17 19 24 34 15 11 40 5 9 10 45 69	2.23E+05
F1:2482	DGPM(+15.99)PQTR	88 95 99 99 90 85 84 93	2.24E+05
F3:3375	EAPTDYTK	54 45 86 81 83 77 80 94	2.24E+05
F1:6650	DASAC(+57.02)EPATGTGKM(+15.99)APLM	27 21 22 21 28 96 95 95 95 94 93 86 40 20 19 21 86 89	2.24E+05
F1:2844	DVVHVAPVVHHNVQ	21 25 38 77 87 35 20 21 18 8 8 25 81 87	2.24E+05
F1:5039	DQDDDDGDQPPV	22 22 51 49 27 21 14 29 23 78 26 48	2.24E+05
F1:5157	DAALVAFLLKVHS	23 35 44 38 21 18 17 20 16 12 17 56 87	2.24E+05
F1:5813	DTDC(+57.02)DHNTGYYSFAH	37 26 39 29 41 19 43 95 97 99 99 98 98 98 96	2.25E+05
F1:3323	DAGC(+57.02)TFGKGGP	20 19 16 18 21 29 33 85 66 17 31	2.25E+05
F2:2663	KGAPAQKL	97 83 83 77 80 37 28 49	2.26E+05
F1:3131	DLAHSENYKNTQPPV	31 46 43 23 43 91 55 91 95 80 72 71 79 27 50	2.26E+05
F3:7312	QSFKLQ(+.98)WN(+.98)KNVK	63 29 31 38 90 79 25 21 19 76 93 99	2.26E+05
F2:5646	QGTGLVTVSKKAL	29 25 28 26 63 92 92 91 82 75 31 27 45	2.26E+05
F1:8490	DFPPKAAGGTAVRVVAKASRWYN	19 15 12 14 29 61 74 23 21 79 77 82 31 29 21 18 12 11 12 18 57 57 78	2.26E+05
F3:2945	HNSYTAQ(+.98)C(+57.02)C(+57.02)PK	9 18 26 38 32 16 13 16 34 85 94	2.26E+05
F1:8745	DKAM(+15.99)GFEDLTLL	19 21 23 44 11 11 20 29 28 38 71 84	2.26E+05
F1:5814	DGPEC(+57.02)NGGASFSYSSNGP	18 14 14 21 11 11 10 17 63 16 11 10 57 80 48 17 10 22	2.26E+05
F1:6142	DGQWQRFQPVYKC(+57.02)GNH	14 15 22 27 18 11 11 11 8 10 9 9 9 8 25 54	2.26E+05
F2:4047	AAAAHPASSTC(+57.02)TRAPY	69 67 77 83 77 98 99 99 99 99 98 97 92 94 93 97	2.27E+05
F3:8128	HMASLVGER	13 18 45 96 98 96 82 93 98	2.27E+05
F2:7831	DDGVKN(+.98)GAW	46 45 31 40 86 85 79 94 100	2.27E+05
F1:8468	DLTQLLNNMHSVPN	30 45 81 90 98 97 77 80 66 24 44 86 30 50	2.27E+05
F1:3066	DFAWAPTHSPG	67 59 62 71 25 20 72 73 91 44 62	2.27E+05
F1:4500	DKPFLTGERAGT	32 29 23 35 69 95 86 89 75 67 25 48	2.27E+05
F3:7130	C(+57.02)TWC(+57.02)C(+57.02)C(+57.02)YSK	79 72 27 25 26 30 71 61 78	2.27E+05
F3:5879	GTC(+57.02)PFGAGGGQYR	16 19 23 26 81 85 85 69 45 15 15 20 86	2.27E+05
F3:2852	QSQPPDDAK	23 23 33 82 27 31 28 25 93	2.27E+05
F2:9330	EPVSSVTGVF	37 20 33 46 39 21 16 13 66 89	2.27E+05
F3:8120	WGQGTLVMR	16 11 16 19 23 33 48 50 97	2.27E+05
F1:2659	DLASSSRLDPESPG	26 33 29 27 29 29 49 19 22 12 76 74 20 38	2.27E+05
F1:5995	DHFGGLGSTASAT	15 7 15 17 33 45 30 34 29 23 69 28 41	2.27E+05
F1:8110	DLPQSVAVHC(+57.02)PVSAATPGP	16 28 21 18 16 21 27 18 7 12 8 11 45 11 11 46 43 10 21	2.27E+05
F2:3391	KQ(+.98)PPDKM(+15.99)GESKYTQPGTF	11 10 10 14 37 72 15 10 16 9 9 9 10 9 7 9 15 81	2.27E+05
F1:4049	DAKSSVGHNSKGGLSSGQ	15 15 18 20 22 65 12 6 11 10 10 8 9 12 11 13 12 69	2.27E+05
F1:8200	DQDWPM(+15.99)RSTPLEVTTMNENW	13 16 43 25 9 9 8 11 12 11 19 15 6 6 6 5 8 15 56 79	2.27E+05
F1:4386	DAAQPVHKPPLAFPVSSAAHVL	12 14 16 10 8 10 5 10 13 28 68 15 12 41 14 13 35 9 8 5 6 18	2.27E+05
F1:5028	DYSKGFDNSGYGETKEGYYSN(+.98)SPVGQ	5 5 5 5 5 5 5 5 5 5 5 5 5 5 5 5 5 5 5 5 5 5 5 5 5 7	2.27E+05
F3:5371	MFLQEGK	92 97 98 94 98 96 90	2.28E+05
F3:2403	HNLQDAANK	86 90 95 88 95 96 97 97 100	2.28E+05
F3:5799	WSDPVN(+.98)TPNTPR	41 54 98 93 92 93 92 79 77 37 34 93	2.28E+05
F3:6956	FLVN(+.98)LEGM(+15.99)AK	85 76 95 90 86 43 23 23 22 80	2.28E+05
F3:8526	AVHMVEPVM(+15.99)C(+57.02)VDYGK	14 14 10 18 77 79 61 57 15 17 51 26 17 24 92	2.28E+05
F3:8541	SPGATPSLTNSPAVPC(+57.02)HK	10 8 10 14 14 14 41 51 27 11 10 8 63 69 12 48 11 57	2.28E+05
F3:3538	TM(+15.99)QNTSDLDTAR	59 57 97 97 98 97 98 98 98 96 97 99	2.29E+05
F3:4742	LDASDSELVQSSR	38 52 97 98 97 93 96 95 94 91 44 46 92	2.29E+05
F3:8077	VQALEEANNN(+.98)LEELLQDWYDK	39 43 88 67 74 95 85 44 46 86 91 93 54 45 95 92 95 94 94 98 99	2.29E+05
F3:5133	EGEAM(+15.99)AFNEK	38 26 93 92 39 43 94 86 89 82	2.29E+05
F1:4163	DGNQRVLVNTKA	23 21 21 15 16 33 73 95 93 95 52 61	2.29E+05
F1:6971	DQKKMNGGFL	23 27 38 43 28 40 40 56 98 99	2.29E+05
F1:6943	DGNYC(+57.02)YWFC(+57.02)LWQPAATGYYSFAH	25 15 19 18 18 18 18 18 16 17 16 18 18 34 93 93 87 85 85 74 78 90 90	2.29E+05
F1:6288	DHASLNPNN(+.98)GNNKYWSNNPLSYN	18 7 18 62 57 14 13 63 21 17 17 14 15 21 24 26 24 23 22 56 72 82 85	2.29E+05
F1:3772	DQYKQNYGQ(+.98)M(+15.99)	25 26 70 46 16 18 23 21 28 54	2.29E+05
F3:5852	Q(+.98)GAYEWDGAK	12 10 15 15 21 15 21 11 75 95	2.29E+05
F3:6649	FGAANSKQ(+.98)WM(+15.99)HFVYSKLGGVQK	12 10 19 31 18 13 12 11 10 8 5 33 15 20 40 30 56 14 7 8 54 93	2.29E+05
F1:8259	DASVAN(+.98)GSSFGTVQ(+.98)WSRQ(+.98)SPVTVVHEWSLTHYT	10 5 5 5 11 10 8 8 6 6 5 41 45 6 5 5 5 6 8 7 27 39 46 7 5 19 5 55 59 41 5 5 8	2.29E+05
F3:5487	HNNSFQGYEC(+57.02)DDGMAYC(+57.02)GNAHHTAK	5 5 5 5 5 5 5 5 5 5 5 5 5 5 5 5 5 5 5 5 5 5 5 5 12	2.29E+05
F1:4452	DYSQTVTANLM(+15.99)HEDSDDDC(+57.02)GNPTGQ	5 5 5 5 5 5 5 5 5 5 5 5 6 5 5 5 5 5 5 5 5 5 5 5 8	2.29E+05
F3:3269	DDVQ(+.98)VHTAHTQPR	41 72 92 95 95 93 98 98 93 93 91 91 92	2.30E+05
F3:7569	TLELTTLTPK	35 40 63 92 90 89 93 95 97 99	2.30E+05
F3:7359	LALDVELATYRK	46 38 83 97 97 98 97 94 69 54 67 86	2.30E+05
F3:2194	C(+57.02)SFSC(+57.02)AHPASSTK	31 30 32 33 44 92 88 85 86 86 85 81 86	2.30E+05
F1:4709	DLKSVQKSNW	34 50 59 72 89 89 46 40 79 94	2.30E+05
F3:4669	DC(+57.02)GC(+57.02)DM(+15.99)WGK	26 18 18 19 20 12 15 57 86	2.30E+05
F2:3679	KDKM(+15.99)SQDAC(+57.02)GC(+57.02)M	11 16 14 11 10 10 18 12 8 6 8 12	2.30E+05
F2:2673	QDGVGHPGVSGSDFC(+57.02)M	9 14 8 8 7 5 8 7 8 10 7 9 14 10 9 14	2.30E+05
F3:5037	LLQSGNSDVVR	99 97 97 97 93 90 89 93 93 94 96	2.31E+05
F3:4137	NQYEQLAEQNRK	85 90 99 99 97 98 98 98 93 81 78 94	2.31E+05
F3:3273	MSMDYQ(+.98)SGSGHSSGLGHR	37 45 31 66 98 99 99 98 97 97 96 97 95 81 88 88 91 99	2.31E+05
F3:6823	VNSAAFPAPSVPK	51 45 95 95 99 98 90 88 33 29 32 45 98	2.31E+05
F1:4003	DFATTSQRSYTA	26 29 39 88 91 70 21 21 54 54 40 56	2.31E+05
F3:3220	AQ(+.98)PYKVAEPNRDK	21 22 60 22 20 25 84 90 79 75 18 30 85	2.31E+05
F1:3887	DSQNTEM(+15.99)Y	33 37 26 19 18 31 65 85	2.31E+05
F1:4478	DVYVEKPPQDDEFVTLKK	17 16 17 17 32 24 23 24 17 24 30 30 25 79 37 46 89 94	2.31E+05
F2:4313	KVDMTM(+15.99)KPRVL	59 55 70 8 12 18 78 15 11 11 23	2.31E+05
F3:6955	SNWEAGSM(+15.99)YSDK	15 16 24 44 25 15 17 15 14 51 66 63	2.31E+05
F1:3480	DVQ(+.98)SDEKSQPLT	18 14 15 12 17 19 15 16 15 56 27 43	2.31E+05
F1:8871	DGPVVAVDGHVQ(+.98)VN(+.98)DVFWSFHEPDHQ(+.98)GPPSAHARPGT	5 5 5 5 5 5 5 5 5 5 5 5 5 5 5 5 5 5 5 5 5 5 5 5 5 5 18 5 5 5 28 15 5 5 5 5 5	2.31E+05
F3:7549	LVVEC(+57.02)VMNNVTC(+57.02)TR	63 72 99 99 98 98 96 97 97 96 95 93 95 95	2.32E+05
F1:7299	DWLN(+.98)GEKF	65 95 99 97 90 90 85 95	2.32E+05
F1:5585	DAQ(+.98)LSQMQTHLS	49 87 98 99 97 93 89 93 96 69 65 75	2.32E+05
F3:7824	QQQVVWQSNNFPTYADDFK	28 27 32 43 55 82 37 39 68 32 35 87 90 88 77 79 86 93 98	2.32E+05
F1:6752	DTGFVFEAEVQYH	32 38 49 96 96 57 61 44 74 62 27 35 82	2.32E+05
F3:7056	ENFHLGHNHHTEK	26 18 21 12 68 55 30 30 50 46 27 51 96	2.32E+05
F1:5969	DYLKARN	24 26 33 23 19 18 77	2.32E+05
F3:5001	REVQC(+57.02)PESPLQR	69 27 21 20 24 19 35 23 11 14 18 88	2.32E+05
F2:2569	KTNSKYNDGY	21 15 17 17 17 13 11 18 23 88	2.32E+05
F1:8277	DAAVHKPHTGPKQ(+.98)C(+57.02)SSEPVYNEGN(+.98)VQVTHF	19 45 45 23 5 8 7 5 8 6 5 7 7 8 8 9 14 6 45 15 31 33 5 6 6 8 65 66 55 83	2.32E+05
F2:3012	APPLQ(+.98)EDNQN(+.98)M(+15.99)	15 30 23 25 21 21 15 10 9 12 29	2.32E+05
F2:3188	NSSGLSSGVHLRPVN(+.98)M(+15.99)M(+15.99)SNSGSLSPPW	5 5 6 6 15 20 20 18 26 9 7 5 5 5 5 5 5 7 31 34 27 18 33 44 14 20 46	2.32E+05
F2:3308	KN(+.98)QGTC(+57.02)M(+15.99)SC(+57.02)YC(+57.02)M	14 11 11 8 10 9 9 8 7 7 8 12	2.32E+05
F3:5122	RADELQWGR	79 73 88 90 80 38 46 52 97	2.33E+05
F3:4321	SGSTSYNPSLK	88 92 99 99 99 99 98 97 97 97 92	2.34E+05
F1:8017	DPLSSVENN(+.98)SC(+57.02)N(+.98)PEWSVFLFPPKPK	39 34 56 66 68 60 55 31 30 31 32 35 69 82 70 88 86 93 97 98 97 90 90 86 95	2.34E+05
F3:3520	GFDEVM(+15.99)K	37 45 94 91 39 31 79	2.34E+05
F3:2987	NSHNGDQTDN(+.98)TAK	22 21 11 21 17 32 76 82 85 79 68 79 97	2.34E+05
F1:6189	DAMHKNTSDVVVAGQ(+.98)FDQGSSAC(+57.02)LLSVPE	29 38 27 14 21 26 37 32 49 76 98 97 90 61 66 76 52 35 51 62 51 17 15 19 31 85 70 17 54	2.34E+05
F3:4582	DLTQPSDFK	33 26 48 21 15 20 73 74 95	2.34E+05
F3:5014	N(+.98)C(+57.02)C(+57.02)SHSK	52 19 21 18 11 74 87	2.34E+05
F3:3600	TDDSYLSNSM(+15.99)K	16 23 25 18 18 22 74 66 17 16 71	2.34E+05
F1:2565	DEKKGPKPPPV	18 37 21 15 12 12 22 39 49 41 61	2.34E+05
F1:6058	DQHVVAPVLLPLKVKKC(+57.02)PPPK	10 6 5 7 7 7 6 8 10 10 5 7 6 6 7 6 6 31 43 8 21	2.34E+05
F3:5509	PQTLTEQLSR	93 95 98 99 97 97 87 89 90 96	2.35E+05
F3:4471	VFPTTGETR	56 60 95 95 86 66 81 81 90	2.35E+05
F1:5102	DPNTSQVFLK	37 38 52 66 91 87 95 99 99 99	2.35E+05
F3:3188	TQHSEDQ(+.98)LNRK	65 28 18 38 95 96 95 96 90 88 91	2.35E+05
F3:3079	SGSNGNYNGSGSGGGSGYNGGGSGSR	20 17 21 21 19 30 93 90 90 92 90 94 76 86 79 90 90 25 27 79 79 22 25 29 51 96	2.35E+05
F2:2540	TN(+.98)QDSKDSTY	24 24 79 91 82 24 31 31 95 99	2.35E+05
F3:3983	EAGMFPPK	43 29 26 15 72 86 92 98	2.35E+05
F1:4307	DKVSPEDGALAPGAGPAK	35 66 71 48 23 38 46 25 31 88 76 37 59 63 56 13 17 77	2.35E+05
F2:3952	QSAGYANTNHRKSW	21 22 28 22 29 80 74 71 21 9 18 29 80 88	2.35E+05
F2:2997	MPRDGC(+57.02)DDN(+.98)N(+.98)AW	11 14 20 43 23 18 23 25 23 25 68 89	2.35E+05
F1:8459	DAAVVEYNKKRVC(+57.02)C(+57.02)SQQAPLMFAVQPVLSGL	16 46 50 37 18 14 7 6 6 7 7 15 10 9 9 9 10 11 9 12 5 5 5 8 44 12 21 84 82 71 80	2.35E+05
F2:5037	ASGPAVPFPSQPLTDGSN(+.98)HY	10 10 11 14 17 12 8 8 5 6 7 7 9 9 15 10 12 8 5 62	2.35E+05
F2:5726	QGNN(+.98)GPPSFGNHGYAYSVHNM	5 5 6 6 6 6 5 7 7 5 5 5 5 6 7 38 8 7 5 9 19	2.35E+05
F3:3096	TPNSSNVQK	93 91 94 72 68 81 82 82 97	2.36E+05
F3:7515	TNVLVLDPTDVSNGGK	44 41 63 98 98 97 97 80 80 88 35 34 34 38 84 95	2.36E+05
F2:4022	MTDVTASTSGNNY	11 18 34 79 74 73 72 72 35 27 28 34 93	2.36E+05
F1:7488	DSGSLHTTQTFAPVLQS	23 51 65 70 68 14 15 14 14 21 34 26 26 59 66 68 79	2.36E+05
F1:8584	DLTVEGFQGN(+.98)SVM(+15.99)F	21 44 38 28 35 16 16 26 18 52 10 11 14 71	2.36E+05
F1:2655	DLASGKAQAQ(+.98)M(+15.99)GGDDEA	14 22 15 10 7 9 9 9 8 7 5 5 5 8 10 10 16	2.36E+05
F3:8529	NGVPSLLALYQDK	51 48 96 98 98 98 99 99 99 95 94 98 99	2.37E+05
F3:7828	ALEGDQSQ(+.98)LGEPSLFR	54 61 96 57 66 94 98 98 96 92 95 81 84 89 94 99	2.37E+05
F3:6832	QEPSDSPM(+15.99)FLLNR	41 59 88 90 94 92 86 88 92 92 95 91 87	2.37E+05
F1:2816	DDVEVHSAHTQPR	35 57 89 98 96 95 97 96 90 92 89 33 60	2.37E+05
F3:7364	QQLVQAHQELVKPQSVK	45 41 54 52 86 81 61 89 96 96 96 94 75 75 75 90 100	2.37E+05
F1:4250	DPVHLLQ	24 17 26 21 73 82 93	2.37E+05
F1:5629	DLSAPNKKTLSK	31 28 30 81 74 5 5 10 49 75 76 89	2.37E+05
F3:5572	NMDHC(+57.02)C(+57.02)C(+57.02)GK	21 14 83 15 28 38 46 78 81	2.37E+05
F3:7010	PATGVVYYLDGK	19 23 29 27 33 29 18 17 55 83 83 95	2.37E+05
F1:8753	DGTSPDFAATSNSWSAGSFGGVASVTESTKLTTGGE	12 7 9 9 9 33 31 28 18 11 9 9 9 9 9 10 8 10 12 15 14 73 68 74 79 77 68 63 11 9 10 54 62 57 9 34	2.37E+05
F1:3707	DSWKNTQVK	19 22 29 31 21 20 18 16 34	2.37E+05
F2:3598	QLTQGSQGKSNQLQKL	10 10 10 10 8 10 10 7 8 8 7 11 63 54 25 27	2.37E+05
F2:5143	KKALNNYYDGM(+15.99)KC(+57.02)N(+.98)TPN(+.98)VSHYYFTTGPVY	10 6 7 7 5 5 5 5 8 5 8 7 5 5 5 5 5 5 5 5 39 9 5 5 26 5 5 8 27	2.37E+05
F1:4881	DMTKLKQNQC(+57.02)PN(+.98)SSM(+15.99)GC(+57.02)YFM(+15.99)AEETNEANA	5 5 5 5 5 5 5 5 5 5 5 5 5 6 5 5 5 5 5 5 5 5 5 5 5 5 5 5 7	2.37E+05
F3:4063	AAANEVDVAR	99 99 99 98 99 98 98 96 95 95	2.38E+05
F1:2738	DKKQKKP	84 96 94 39 29 28 79	2.38E+05
F2:5012	NSLANTRYLTGF	30 30 81 93 85 79 28 27 31 79 80 94	2.38E+05
F1:6530	DAALLQVLHVVELLQQV	21 25 29 30 30 28 37 29 9 25 40 32 25 78 66 67 89	2.38E+05
F1:3301	DDAFLAPLHELS	20 35 21 16 15 12 15 73 23 57 48 88	2.38E+05
F1:8918	DQNWVSFHPKDKDYYTVVEKQPVLSGL	12 15 18 14 10 8 7 5 6 7 10 7 12 9 8 7 6 6 10 8 37 11 18 77 66 56 77	2.38E+05
F3:9195	YAGFNTSM(+15.99)R	12 11 10 12 11 12 16 18 39	2.38E+05
F1:8313	DQGGTNHAAHRGKKLEEEEHHSLPSASDDF	8 7 6 5 5 5 5 6 6 5 5 5 5 5 5 5 5 6 7 5 5 8 49 9 10 21 8 14 71 76	2.38E+05
F1:8503	DTGVGKYFEPAGLVGDPHKAPVTMPHKSSVN(+.98)LGGT	5 5 5 5 5 5 5 5 5 5 5 5 5 5 5 5 5 5 5 5 5 5 5 5 5 5 5 5 5 5 5 22 5 5 5	2.38E+05
F1:5378	DHLDSKMESDDATGVGPQN(+.98)NDTM(+15.99)GHKMTPANA	5 5 5 6 5 5 5 5 5 5 5 5 5 5 5 5 5 5 5 5 5 10 5 5 5 5 5 5 5 5 5 6	2.38E+05
F3:4498	VLLSM(+15.99)DNNR	90 92 97 95 95 96 84 85 96	2.39E+05
F1:5302	DEATGYYSFAH	45 79 92 90 73 68 96 96 95 96 94	2.39E+05
F2:2968	C(+57.02)NVAHWAAW	81 70 90 92 79 35 22 20 80	2.39E+05
F2:3333	DKKLVM(+15.99)C(+57.02)C(+57.02)PPMPAAL	75 72 95 95 56 27 26 31 72 70 18 27 77 72 81	2.39E+05
F3:5262	MN(+.98)DC(+57.02)C(+57.02)C(+57.02)Q(+.98)LMNTK	11 18 26 19 27 38 78 83 59 63 77 98	2.39E+05
F1:4184	DTQWSSGYHGNNAM(+15.99)FYGESSH	25 27 29 32 39 39 30 32 20 26 25 26 21 17 62 82 88 92 87 88 78	2.39E+05
F2:3000	QN(+.98)DDAGSHAW	19 20 41 55 62 41 25 13 74 93	2.39E+05
F2:5151	NSTDHEQSSYW	20 21 73 78 8 20 12 13 17 80 93	2.39E+05
F1:6499	DWKYAN(+.98)AGGPAQFMGTGSSPNLSY	9 12 10 7 6 5 5 5 5 5 5 5 6 5 5 5 5 6 9 6 7 14 20 48	2.39E+05
F1:7546	DLPSAN(+.98)FLMLNLKN(+.98)MVSWEPL	8 13 9 9 6 5 5 6 5 6 5 34 7 5 5 5 5 5 11 5 14	2.39E+05
F3:7802	VEGSYQ(+.98)LLLTQR	95 99 99 99 99 99 99 100 99 90 89 96	2.40E+05
F1:2805	DYRDKYE	84 90 91 96 96 98 99	2.40E+05
F3:9025	ANLETLFGLTSK	45 49 98 99 99 99 98 97 97 98 97 92	2.40E+05
F2:8788	MGC(+57.02)PALQKPVLSGL	18 33 55 95 93 82 88 88 31 38 88 93 92 89	2.40E+05
F3:7209	HPPAVYLLGVHK	80 87 95 93 93 60 70 93 31 27 16 87	2.40E+05
F1:8989	DLPLPLPLGGAKA	44 74 96 97 90 90 78 79 30 28 29 27 51	2.40E+05
F3:5512	QSWVSTYENEVALR	28 30 44 79 38 43 89 89 69 76 68 70 70 80	2.40E+05
F3:7378	SVSQ(+.98)LPLM(+15.99)HQDMALDGK	30 29 35 49 95 76 35 32 51 31 44 14 26 86 93 94 99	2.40E+05
F1:5613	DN(+.98)SKSQVFLVQYAQQT	32 20 23 28 32 35 76 95 95 57 10 9 9 11 30 77	2.40E+05
F3:2713	M(+15.99)HGAGMYK	15 8 51 63 17 8 48 70	2.40E+05
F1:3619	DLATGATHATVHMYQ	16 21 22 17 9 12 21 14 32 33 20 8 10 13 67	2.40E+05
F2:3179	SNGSSRPC(+57.02)M(+15.99)C(+57.02)TSY	13 11 10 12 12 8 5 8 12 34 6 5 15	2.40E+05
F3:5867	TM(+15.99)GPEQLLAK	21 19 18 23 83 62 81 94 94 85	2.41E+05
F1:2499	DYRDM(+15.99)EPR	32 24 23 32 24 43 80 90	2.41E+05
F1:7155	DGARPQHC(+57.02)NC(+57.02)DNC(+57.02)LKSAQ(+.98)SGGLP	21 19 20 15 14 19 8 15 15 15 21 14 17 63 59 18 18 16 52 66 79 76 78	2.41E+05
F1:5984	DSVAKFTTPKVWKTAAPGT	67 96 90 79 22 15 9 8 7 11 11 37 10 15 22 15 7 7 21	2.41E+05
F2:5088	KPTTKASKLAW	16 12 18 21 28 20 20 22 21 23 86	2.41E+05
F1:6597	DPLSSQDWFDC(+57.02)PEVSVS	15 10 21 27 34 19 21 12 11 21 17 11 22 63 65 16 31	2.41E+05
F1:7176	DGSAVSRLLC(+57.02)AAM(+15.99)DWLQVNSALH	16 23 34 33 29 19 15 23 38 25 12 8 8 13 10 51 12 8 10 12 32 54 50	2.41E+05
F3:3313	DGSVHHNVLGQ(+.98)HGWK	91 28 34 38 89 60 70 88 95 87 85 82 60 55 85	2.42E+05
F2:5550	TAASVVAHAY	31 34 49 57 80 68 63 59 84 91	2.42E+05
F3:7968	GSGSPTLQNLNC(+57.02)C(+57.02)GAC(+57.02)GGYGGLGGFGGGSFR	18 20 22 27 18 19 21 19 21 23 21 21 23 60 23 24 85 85 79 86 77 89 87 82 90 68 52 25 28 75 92	2.42E+05
F3:3236	SLAGSDPDAK	25 28 32 27 66 33 18 49 80 79	2.42E+05
F2:5687	AAHC(+57.02)GVTTSDVVNL	19 21 12 21 17 21 28 34 25 37 49 44 22 26	2.42E+05
[truncated: 14,999 more rows]
