# Supplementary material for: Complete De Novo Assembly of Monoclonal Antibody Sequences
Source: Sci Rep. 2016 Aug 26;6:31730. doi: 10.1038/srep31730 (PMC4999880; doi:10.1038/srep31730)
Supplement: Assembly results [file srep31730-s2.zip › ALPS_Data/Data_WIgG1_Heavy/peptides_0.csv.k6.csv]

0.0098	0.0246	0.0182	0.0153	0.0321	0.0441	0.0506	0.0268	0.0353	0.0384	0.0636	0.0780	0.0632	0.0683	0.0669	0.1285	0.1560	0.1414	0.1164	0.1553	0.1823	0.2223	0.2271	0.2226	0.3451	0.4706	0.4690	0.4832	0.2936	0.0931	0.0663	0.0698	0.0908	0.0741	0.1222	0.0873	0.0541	0.0152	0.0133	0.0069	0.0069	0.0488	0.0688	0.0650	0.0553	0.0490	0.0563	0.0653	0.0907	0.1656
0.0230	0.0343	0.0033	0.0040	0.0101	0.0109	0.0355	0.0317	0.0266	0.0019	0.0019	0.0032	0.0035	0.0037	0.0044	0.0589	0.1037	0.1849	0.2130	0.3835	0.3616	0.2850	0.2531	0.3059	0.2122	0.2945	0.3173	0.1697	0.1326	0.1503	0.0838	0.0604	0.0619	0.0588	0.0310	0.0211	0.0919	0.1738	0.3180	0.4577	0.6735	0.7873	0.7873	0.7873	0.7873	0.7873	0.6113	0.5412	0.4234	0.2515
0.0191	0.0313	0.0181	0.0288	0.0412	0.0418	0.0511	0.0528	0.0646	0.2085	0.2593	0.2671	0.3033	0.6185	0.5892	0.6265	0.3784	0.3523	0.3360	0.5000	0.5233	0.6904	0.6904	0.6904	0.6904	0.6904	0.6315	0.6299	0.5030	0.4648	0.3938	0.2519	0.0081	0.0101	0.1836	0.0987	0.0012	0.0015	0.0011	0.0009	0.0008	0.0037	0.0078	0.0038	0.0019	0.0011
0.0153	0.0375	0.0566	0.0628	0.0783	0.0770	0.0800	0.1051	0.0856	0.0830	0.1337	0.1595	0.2310	0.4440	0.4193	0.4424	0.3077	0.1233	0.1003	0.1085	0.1004	0.1151	0.1030	0.1418	0.1072	0.0556	0.0934	0.1294	0.1961	0.2569	0.3626	0.2910	0.2459	0.2383	0.2792	0.4155	0.4222	0.3205	0.2376	0.3172	0.3134	0.3179	0.3793	0.4062	0.5379	0.5379	0.5379	0.5379	0.5379	0.4003
0.0026	0.0052	0.0052	0.0099	0.0211	0.0137	0.0012	0.0008	0.0011	0.0014	0.0016	0.0017	0.0086	0.0120	0.0280	0.0694	0.0687	0.0154	0.0156	0.0175	0.0149	0.0232	0.0080	0.0083	0.0097	0.0130	0.0326	0.0009	0.0007	0.0006	0.0007	0.0006	0.0006	0.0006	0.0014	0.0009	0.0015	0.0018	0.0213	0.0393	0.0887	0.0830	0.0624	0.0674	0.0356	0.0043	0.0061	0.0281	0.0315	0.0311
0.0079	0.0025	0.0026	0.0025	0.0022	0.0025	0.0061	0.0086	0.0141	0.0253	0.1099	0.1361	0.1725	0.1323	0.0594	0.0514	0.0066	0.0080	0.0110	0.0156	0.0330	0.0653	0.0791	0.0804	0.0180	0.0365	0.0352	0.3299	0.3299	0.3299	0.3299	0.3299	0.3299	0.0832	0.0967	0.0827	0.2714	0.1317	0.0828	0.0398	0.0554	0.0565	0.1316	0.1751	0.0654	0.1127	0.0902	0.0769	0.0471	0.0509
0.0006	0.0011	0.0011	0.0010	0.0011	0.0027	0.0057	0.0124	0.0283	0.0084	0.0046	0.0115	0.0141	0.0035	0.0010	0.0018	0.0026	0.0068	0.0148	0.0649	0.0759	0.0978	0.1102	0.2592	0.2592	0.2592	0.2592	0.2592	0.2082	0.2228	0.1378	0.1334	0.1287	0.0919	0.0045	0.0055	0.0032	0.0033	0.0150	0.0265	0.0547	0.0418	0.0402	0.0263	0.0108	0.0104	0.0119	0.0171	0.0229	0.0265
0.0008	0.0019	0.0019	0.0044	0.0104	0.0468	0.0016	0.0018	0.0018	0.0022	0.0003	0.0003	0.0003	0.0004	0.0006	0.0008	0.0012	0.0016	0.0073	0.0079	0.1444	0.1980	0.1815	0.1779	0.2552	0.2552	0.2552	0.2552	0.2552	0.2474	0.1832	0.0702	0.0027	0.0062	0.0040	0.0028
0.0079	0.0228	0.0272	0.1268	0.1433	0.1661	0.2081	0.2346	0.2346	0.2346	0.2346	0.2346	0.1362
0.0004	0.0012	0.0006	0.0006	0.0005	0.0012	0.0011	0.0012	0.0011	0.0015	0.0017	0.0017	0.0027	0.0034	0.0037	0.0023	0.0019	0.0035	0.0050	0.0069	0.0207	0.0593	0.0197	0.0317	0.0333	0.0287	0.0301	0.0371	0.1534	0.1930	0.1930	0.1930	0.1930	0.1930	0.1193	0.0214	0.0131	0.0049	0.0030
[truncated: 169 more columns]
