# Supplementary material for: Complete De Novo Assembly of Monoclonal Antibody Sequences
Source: Sci Rep. 2016 Aug 26;6:31730. doi: 10.1038/srep31730 (PMC4999880; doi:10.1038/srep31730)
Supplement: Assembly results [file srep31730-s2.zip › ALPS_Data/Data_WIgG1_Heavy/peptides_0.csv.k6.fasta]

>seq0
DLTYLSSSVTVPSSTWPSETVTCNVAHPASSTKVDKKLVPRDCGCKPCLCTVPEVSSVFLFPPKPKDVLTLTLTPKVTCVVVDLSKDNSKSQVFLKMNSLQTDDTAKYYCTRAPYGKGAYFAYWGQGTLVTVSAAKTTPPSVYPLAPGSAAQTNSMVTLGCLVKGYFPEPVTVTWNSGSLSSGVHTFPAVLQSDLYMCKCYAQLNSKMFLNENWVVTHF
>seq1
DLPSSVPYQVSLNGFVSSELPLMHQDWLNGKEFKCRVNSAAFPAPLEKTLSKTKGRPKAPQVYTLPPPKEQMAK
>seq2
VVTAAHCGVTTSDVVVAGEFDQGSSSEKLQKLAKVFAYVGPTSTGK
>seq3
DQYKNTQPLMDTDGSYFVYSKLNVQKSNWEAGNTFTCSVLHEGLHNHHTEKSLSHSPGK
>seq4
KEPGVASVAPPNAKDKVSLTCTVSGFSLLGYNHHQMMCLSLGYGVNWVRQPPGQGLEWLGMLWGDGSTDYNSALKSRLTLSKDDPEVQFSWFVDDVEVHTAHTQPRE
>seq5
GGSYSNNGNHGSYGSGGGGSLSGGGSYGGGGGGSGGGSSGGGGGFGGGSGSGGGYGGGSSSQKLQKLLAATLENNR
>seq6
DVLRHKSVYLPAPSGAAGVTTSNVVVAGQFDQGSKVTMQNLNDRLASYLDKVRFLEQQNQVLQTKWELLQQVDTSTRTHNL
>seq7
DLHTEEVHTAVMVEAWMVPTVAGEFNQGSSSQLSGL
>seq8
CGVPALQPVLSGL
>seq9
DSLQHAADGSMTATSGSMMMMSVLHEVAHNHHTQKSLSH
