# Supplementary material for: Complete De Novo Assembly of Monoclonal Antibody Sequences
Source: Sci Rep. 2016 Aug 26;6:31730. doi: 10.1038/srep31730 (PMC4999880; doi:10.1038/srep31730)
Supplement: Assembly results [file srep31730-s2.zip › ALPS_Data/Data_WIgG1_Heavy/peptides_db.csv.k6.csv]

0.0015	0.0029	0.0029	0.0078	0.0220	0.0665	0.0918	0.0947	0.0900	0.0884	0.0988	0.1207	0.1150	0.1069	0.0468	0.0409	0.0365	0.0321	0.0360	0.0307	0.0292	0.0278	0.0206	0.0075	0.0077	0.0075	0.0105	0.0202	0.0008	0.0007	0.0006	0.0007	0.0005	0.0005	0.0006	0.0009	0.0009	0.0014	0.0016	0.0135	0.0333	0.0710	0.0665	0.0514	0.0553	0.0296	0.0029	0.0056	0.0297	0.0358
0.0010	0.0021	0.0022	0.0023	0.0028	0.0028	0.0028	0.0028	0.0028	0.0028	0.0045	0.0046	0.0029	0.0029	0.0940	0.1680	0.1724	0.1724	0.1724	0.1724	0.1724	0.1549	0.0774
0.0215	0.0016	0.0014	0.0019	0.0015	0.0014	0.0029	0.0046	0.0064	0.0171	0.0462	0.0166	0.0280	0.0276	0.0237	0.0252	0.0288	0.1356	0.1706	0.1706	0.1706	0.1706	0.1706	0.1004	0.0165	0.0092	0.0025	0.0020
0.0011	0.0021	0.0018	0.0018	0.0019	0.0018	0.0017	0.0019	0.0024	0.0022	0.0014	0.0012	0.0015	0.0016	0.0191	0.0419	0.0727	0.0882	0.0697	0.0707	0.0838	0.1351	0.1474	0.1474	0.1474	0.1474	0.1474	0.0800	0.0028	0.0024	0.0021	0.0019	0.0016	0.0013	0.0011	0.0012	0.0015	0.0016	0.0017	0.0022	0.0054	0.0015	0.0017	0.0021	0.0037	0.0019	0.0126	0.0710	0.0080	0.0030
0.0005	0.0011	0.0040	0.0070	0.0081	0.0110	0.0136	0.1458	0.1458	0.1458	0.1458	0.1458	0.1319	0.1141	0.0892	0.0600	0.0367	0.0353	0.0273	0.0069	0.0083	0.0079	0.0094	0.0066	0.0014
0.0070	0.0183	0.0175	0.0082	0.0059	0.0117	0.0411	0.1330	0.1330	0.1330	0.1330	0.1330	0.0713
0.0007	0.0016	0.0016	0.0016	0.0017	0.0030	0.0030	0.0034	0.0041	0.0523	0.0948	0.0324	0.0316	0.0430	0.0392	0.0275	0.0256	0.0792	0.0917	0.1173	0.1173	0.1173	0.1173	0.1173	0.1076	0.0466	0.0546	0.0572	0.0110	0.0106	0.0053
0.0005	0.0012	0.0012	0.0013	0.0016	0.0016	0.0020	0.0064	0.0594	0.1041	0.0781	0.1077	0.1112	0.1112	0.1112	0.1112	0.1112	0.1058	0.0549	0.0079	0.0077	0.0080	0.0096	0.0058	0.0021	0.0014	0.0011	0.0010	0.0010	0.0006	0.0007
0.0015	0.0029	0.0029	0.0029	0.0029	0.0029	0.0029	0.0343	0.0570	0.0643	0.0643	0.0546	0.0526	0.0584	0.0584	0.0584	0.0656	0.0526	0.0526	0.0541	0.0731	0.0978	0.0978	0.0978	0.0978	0.0978	0.0556	0.0027	0.0027	0.0014
0.0259	0.0716	0.0916	0.0916	0.0916	0.0916	0.0916	0.0037	0.0018	0.0010
[truncated: 403 more columns]
