# Supplementary material for: Complete De Novo Assembly of Monoclonal Antibody Sequences
Source: Sci Rep. 2016 Aug 26;6:31730. doi: 10.1038/srep31730 (PMC4999880; doi:10.1038/srep31730)
Supplement: Assembly results [file srep31730-s2.zip › ALPS_Data/Data_WIgG1_Heavy/peptides_db.csv.k6.fasta]

>seq0
QVQLKESGPGLVAPSQSLSLTCTVSGFSLLGYNHHQMMCLSLGYGVNWVRQPPGQGLEWLGMLWGDGSTDYNSALKSRLTLSKDNSKSQVFLKMNSLQTDDTAKYYCTRAPYGKQYFAYWGQGTLVTVSAAKTTPPSVYPLAPGSAAQTNSMVTLGCLVKGYFPEPVTVTWNSGSLSSGVHTFPAVLQSDLYTLSSSVTVPSSTWPSETVTCNVAHPASSTKVDKKLVPRDCGCKPCLCTVPEVSSVFLFPPKPKDVLTLTLTPKVTCVVVDLSKDDPEVQFSWFVDDVEVHTAHTQPREEQFNSTFRSVSELPLMHQDWLNGKEFKCRVNSAAFPAPLEKTLSKTKGRPKAPQVYTLPPPKEQMAKDKVSLTCMLTDFFPEDLTVEWQWNGQPAENYKNTQPLMDTDGSYFVYSKLNVQKSNWEAGNTFTCSVLHEGLHNHHTEKSLSHSPG
>seq1
AAAGGEAAPYGSSVLKSRLSLTK
>seq2
NSWEAFMMMMSVLHEVAHNHHTQKSLSH
>seq3
VEWQWCKANGQQTNQSQPLMNTNGSYFVKPPWQLPLSNWEAVVAGNTFMRCLHEEHPKMSDGK
>seq4
QWNSAAVFPAPLQKTLSKNNSKSQY
>seq5
QGGTLVTKLAKVF
>seq6
QYPVSLNGFVSSELPPVHQDWLDGKEFKVCR
>seq7
HEKQQHNMCSVLHQGLHNHGHTQKSPGSSHL
>seq8
GDLYTLTSSVTVTSSPWPSETLTCNVAASF
>seq9
ASAFPAPSRK
