# Supplementary material for: Complete De Novo Assembly of Monoclonal Antibody Sequences
Source: Sci Rep. 2016 Aug 26;6:31730. doi: 10.1038/srep31730 (PMC4999880; doi:10.1038/srep31730)
Supplement: Assembly results [file srep31730-s2.zip › ALPS_Data/Data_WIgG1_Heavy/peptides_spider.csv]

scan	peptide	conf	area
F1:2125	EKSLSHSPGK	99 99 99 99 99 99 99 99 99 99	491207.03
F1:2126	EGLHNHHTEK	99 99 99 99 99 99 99 99 99 99	535824.94
F1:2526	EKSLSHSPG	99 99 99 99 99 99 99 99 99	100
F1:2400	EKSLSHSPG	99 99 99 99 99 99 99 99 99	100
F1:2132	EKSLSHSPG	99 99 99 99 99 99 99 99 99	6.09E+08
F1:2146	ERHNSYTC(+57.02)	99 99 99 99 99 99 99 99	572154.3
F1:2149	N(+.98)GKEFKC(+57.02)R	99 99 99 99 99 99 99 99	2696253
F1:2580	C(+57.02)NVAHPAS	99 99 99 99 99 99 99 99	534421.94
F1:2684	DKKIVPK	99 99 99 99 99 99 99	100
F1:2695	EKQLSHSPG	99 99 99 99 99 99 99 99 99	817864.7
F3:2800	VEVHTAHTQPR	99 99 99 99 99 99 99 99 99 99 99	195451.42
F1:2716	VEVHTAHTQPR	99 99 99 99 99 99 99 99 99 99 99	205030.2
F1:2711	VEVHTAHTQPR	99 99 99 99 99 99 99 99 99 99 99	416916.6
F1:2941	VEVHTAHTQPR	99 99 99 99 99 99 99 99 99 99 99	719272.94
F1:3061	DKKIVPR	99 99 99 99 99 99 99	100
F1:2733	DKKIVPR	99 99 99 99 99 99 99	8.40E+08
F1:2897	DKKIVPR	99 99 99 99 99 99 99	8.40E+08
F2:3295	DKKIVPR	99 99 99 99 99 99 99	651970.75
F2:2958	DKKIVPR	99 99 99 99 99 99 99	1662417.5
F1:3227	DKKIVPR	99 99 99 99 99 99 99	100
F1:2801	DTEKSLSHSPG	99 99 99 99 99 99 99 99 99 99 99	106005.445
F1:2806	DDVEVHTAQNQPR	99 99 99 99 99 99 99 99 99 99 99 99 99	100
F1:2825	DDVEVHSAHTQPR	99 99 99 99 99 99 99 99 99 99 99 99 99	84089.42
F1:2816	DDVEVHSAHTQPR	99 99 99 99 99 99 99 99 99 99 99 99 99	236846.53
F3:3088	TIPPPKEQM(+15.99)AK	99 99 99 99 99 99 99 99 99 99 99	8747454
F3:3091	TIPPPKEQM(+15.99)AK	99 99 99 99 99 99 99 99 99 99 99	4090310.5
F1:2865	TIPPPKEQM(+15.99)AK	99 99 99 99 99 99 99 99 99 99 99	3527186.8
F1:2855	TIPPPKEQM(+15.99)AK	99 99 99 99 99 99 99 99 99 99 99	3527186.8
F2:2962	TIPPPKEQM(+15.99)AK	99 99 99 99 99 99 99 99 99 99 99	189781.06
F1:2888	DDVEVHTHQTQPR	99 99 99 99 99 99 99 99 99 99 99 99 99	9955019
F1:2884	DDVEVHTHQTQPR	99 99 99 99 99 99 99 99 99 99 99 99 99	2.12E+07
F1:2889	DKKIVPRD	99 99 99 99 99 99 99 99	757728.06
F1:2954	N(+.98)GKEFKC(+57.02)RVNS	99 99 99 99 99 99 99 99 99 99 99	5550583
F1:2943	N(+.98)GKEFKC(+57.02)RVNS	99 99 99 99 99 99 99 99 99 99 99	1.01E+07
F1:2970	DRFSGSGSGT	99 99 99 99 99 99 99 99 99 99	1099571.4
F1:2902	DVEVHTAHTQPR	99 99 99 99 99 99 99 99 99 99 99 99	3.57E+07
F3:3208	DVEVHTAHTQPR	99 99 99 99 99 99 99 99 99 99 99 99	1118620.4
F1:2900	DVEVHTAHTQPR	99 99 99 99 99 99 99 99 99 99 99 99	6.73E+07
F1:3069	DVEVHTAHTQPR	99 99 99 99 99 99 99 99 99 99 99 99	100
F3:3198	DVEVHTAHTQPR	99 99 99 99 99 99 99 99 99 99 99 99	9344348
F1:3103	DDVEVHTAHTQPRE	99 99 99 99 99 99 99 99 99 99 99 99 99 99	1.45E+08
F1:3261	DDVEVHTAHTQPRE	99 99 99 99 99 99 99 99 99 99 99 99 99 99	100
F1:3260	DDVEVHTAHTQPRE	99 99 99 99 99 99 99 99 99 99 99 99 99 99	100
F1:3684	DDVEVHTAHTQPRE	99 99 99 99 99 99 99 99 99 99 99 99 99 99	100
F1:3105	DDVEVHTAHTQPRE	99 99 99 99 99 99 99 99 99 99 99 99 99 99	3.08E+08
F1:3448	DDVEVHTAHTQPRE	99 99 99 99 99 99 99 99 99 99 99 99 99 99	100
F1:3117	ENLHNHHTEKSLSHSPG	99 99 99 99 99 99 99 99 99 99 99 99 99 99 99 99 99	893796.2
F1:3143	DDVEVHTAHT	99 99 99 99 99 99 99 99 99 99	8.97E+07
F1:3157	N(+.98)GKEFKCRVNSA	99 99 99 99 99 99 99 99 99 99 99 99	175743.8
F1:3200	DDVEVHTAQL	99 99 99 99 99 99 99 99 99 99	1155193.4
F2:3325	IVPRDC(+57.02)GC(+57.02)KPC(+57.02)	99 99 99 99 99 99 99 99 99 99 99	1.92E+08
F1:3281	IVPRDC(+57.02)GC(+57.02)KPC(+57.02)	99 99 99 99 99 99 99 99 99 99 99	79252.234
F1:3319	DTAKYYC(+57.02)TR	99 99 99 99 99 99 99 99 99	1935101.6
F1:3781	DDVEVHTAHDQPR	99 99 99 99 99 99 99 99 99 99 99 99 99	149298.92
F1:3561	DDVEVHDAHTQPR	99 99 99 99 99 99 99 99 99 99 99 99 99	838083.06
F1:3346	DDVEVHDAHTQPR	99 99 99 99 99 99 99 99 99 99 99 99 99	145347.67
F1:3563	DDVEVHDAHTQPR	99 99 99 99 99 99 99 99 99 99 99 99 99	935423.56
F1:3422	DDVEVHTNQTQPR	99 99 99 99 99 99 99 99 99 99 99 99 99	5504732
F1:3374	DDVEVHTNQTQPR	99 99 99 99 99 99 99 99 99 99 99 99 99	4997030.5
F3:3687	SRLTISK	99 99 99 99 99 99 99	100
F1:3385	SRLTISK	99 99 99 99 99 99 99	4.96E+07
F1:3594	SRLTISK	99 99 99 99 99 99 99	100
F1:3387	N(+.98)GKEFKC(+57.02)RV	99 99 99 99 99 99 99 99 99	836163.56
F1:3391	N(+.98)GKEFKC(+57.02)RVNSAA	99 99 99 99 99 99 99 99 99 99 99 99 99	100
F1:3440	DN(+.98)SKGQ(+.98)VFLKMN(+.98)SLQTD	99 99 99 99 99 99 99 99 99 99 99 99 99 99 99 99 99	264602.44
F1:3467	DN(+.98)VEVHTAQTQPR	99 99 99 99 99 99 99 99 99 99 99 99 99	1975017
F1:3479	YKNTQPIM(+15.99)	99 99 99 99 99 99 99 99	100
F1:3516	DDVEVHTCHTQPR	99 99 99 99 99 99 99 99 99 99 99 99 99	5566042.5
F1:3018	DDVEVHTAHTQPR	99 99 99 99 99 99 99 99 99 99 99 99 99	6.82E+08
F1:3337	DDVEVHTAHTQPR	99 99 99 99 99 99 99 99 99 99 99 99 99	100
F1:3184	DDVEVHTAHTQPR	99 99 99 99 99 99 99 99 99 99 99 99 99	100
F1:2848	DDVEVHTAHTQPR	99 99 99 99 99 99 99 99 99 99 99 99 99	209085.64
F1:3691	DDVEVHTAHTQPR	99 99 99 99 99 99 99 99 99 99 99 99 99	100
F1:4024	DDVEVHTAHTQPR	99 99 99 99 99 99 99 99 99 99 99 99 99	100
F1:3182	DDVEVHTAHTQPR	99 99 99 99 99 99 99 99 99 99 99 99 99	100
F1:3014	DDVEVHTAHTQPR	99 99 99 99 99 99 99 99 99 99 99 99 99	1.40E+09
F1:3857	DDVEVHTAHTQPR	99 99 99 99 99 99 99 99 99 99 99 99 99	100
F1:3693	DDVEVHTAHTQPR	99 99 99 99 99 99 99 99 99 99 99 99 99	100
F1:3521	DDVEVHTAHTQPR	99 99 99 99 99 99 99 99 99 99 99 99 99	100
F1:2841	DDVEVHTAHTQPR	99 99 99 99 99 99 99 99 99 99 99 99 99	100
F1:3338	DDVEVHTAHTQPR	99 99 99 99 99 99 99 99 99 99 99 99 99	100
F1:4190	DDVEVHTAHTQPR	99 99 99 99 99 99 99 99 99 99 99 99 99	100
F1:3519	DDVEVHTAHTQPR	99 99 99 99 99 99 99 99 99 99 99 99 99	100
F1:4424	DDVEVHTAHTQPR	99 99 99 99 99 99 99 99 99 99 99 99 99	100
F3:3269	DDVEVHTAHTQPR	99 99 99 99 99 99 99 99 99 99 99 99 99	230129.53
F1:5280	DDVEVHTAHTQPR	99 99 99 99 99 99 99 99 99 99 99 99 99	402786
F3:3593	DDVEVHTAHTQPR	99 99 99 99 99 99 99 99 99 99 99 99 99	348002.2
F1:3549	DDVEVHTAQEQPR	99 99 99 99 99 99 99 99 99 99 99 99 99	1116739.9
F2:3709	TIPPPKEQMAK	99 99 99 99 99 99 99 99 99 99 99	2435880.5
F2:3696	TIPPPKEQMAK	99 99 99 99 99 99 99 99 99 99 99	5035591
F1:3603	TIPPPKEQMAK	99 99 99 99 99 99 99 99 99 99 99	4.59E+07
F1:3780	TIPPPKEQMAK	99 99 99 99 99 99 99 99 99 99 99	100
F3:4016	TIPPPKEQMAK	99 99 99 99 99 99 99 99 99 99 99	2.86E+07
F1:3604	TIPPPKEQMAK	99 99 99 99 99 99 99 99 99 99 99	4.25E+07
F3:4015	TIPPPKEQMAK	99 99 99 99 99 99 99 99 99 99 99	8.10E+07
F3:3851	TIPPPKEQMAK	99 99 99 99 99 99 99 99 99 99 99	100
F3:3845	TIPPPKEQMAK	99 99 99 99 99 99 99 99 99 99 99	100
F1:3606	DDTAKYYC(+57.02)TR	99 99 99 99 99 99 99 99 99 99	100
F1:3607	DDTAKYYC(+57.02)TR	99 99 99 99 99 99 99 99 99 99	1194888.6
F1:3612	DDVEVHTA	99 99 99 99 99 99 99 99	2.64E+07
F1:3616	PPPKEQMAK	99 99 99 99 99 99 99 99 99	5052595
F3:3901	PPPKEQMAK	99 99 99 99 99 99 99 99 99	100
F3:4071	PPPKEQMAK	99 99 99 99 99 99 99 99 99	8708439
F1:3629	DDVEVHTSHTQPRE	99 99 99 99 99 99 99 99 99 99 99 99 99 99	1032522.6
F1:3675	DDVEVHTAQTQPQE	99 99 99 99 99 99 99 99 99 99 99 99 99 99	1249980.5
F1:3677	DDVEVHTAQTQPQE	99 99 99 99 99 99 99 99 99 99 99 99 99 99	1391618.5
F1:3724	VTC(+57.02)NVAHPASSTKV	99 99 99 99 99 99 99 99 99 99 99 99 99 99	318090.7
F1:3731	ENYKNTQPIT	99 99 99 99 99 99 99 99 99 99	3.02E+07
F1:3738	DDVEVHTAQT	99 99 99 99 99 99 99 99 99 99	100
F1:3745	ENYKNTQPIM(+15.99)	99 99 99 99 99 99 99 99 99 99	7.79E+07
F1:4646	ENYKNTQPIM(+15.99)	99 99 99 99 99 99 99 99 99 99	100
F1:3746	DDVEVHT	99 99 99 99 99 99 99	100245.92
F1:3930	DYNSALK	99 99 99 99 99 99 99	5.31E+07
F1:3762	DYNSALK	99 99 99 99 99 99 99	79100.266
F1:3789	DTAKYYC(+57.02)	99 99 99 99 99 99 99	145713.52
F1:3830	DGSERQN(+.98)GVLN	99 99 99 99 99 99 99 99 99 99 99	135176.28
F1:3862	ETVTC(+57.02)NVAHPAS	99 99 99 99 99 99 99 99 99 99 99 99	1218746.9
F1:3896	DYN(+.98)SALK	99 99 99 99 99 99 99	100
F1:3900	DYNSALKG	99 99 99 99 99 99 99 99	585391.94
F1:3925	DISKDDPEVQ	99 99 99 99 99 99 99 99 99 99	187831.03
F1:3941	TVTC(+57.02)NVAHPASSTKV	99 99 99 99 99 99 99 99 99 99 99 99 99 99 99	785081.06
F1:3934	TVTC(+57.02)NVAHPASSTKV	99 99 99 99 99 99 99 99 99 99 99 99 99 99 99	1045103.2
F1:3945	HLAN(+.98)SVRGRFTISRDNSR	99 99 99 99 99 99 99 99 99 99 99 99 99 99 99 99 99 99	652357.4
F1:3949	LKSRLTISK	99 99 99 99 99 99 99 99 99	2091780.2
F1:3955	DC(+57.02)GC(+57.02)KPC(+57.02)IC(+57.02)	99 99 99 99 99 99 99 99 99	1183991.8
F3:4328	DC(+57.02)GC(+57.02)KPC(+57.02)IC(+57.02)	99 99 99 99 99 99 99 99 99	1.69E+08
F3:4514	DC(+57.02)GC(+57.02)KPC(+57.02)IC(+57.02)	99 99 99 99 99 99 99 99 99	2707277.2
F2:4258	DC(+57.02)GC(+57.02)KPC(+57.02)IC(+57.02)	99 99 99 99 99 99 99 99 99	2.20E+07
F1:4168	DN(+.98)VEGRFTVSRDN(+.98)	99 99 99 99 99 99 99 99 99 99 99 99 99	306365.6
F1:3979	DYNSALKS	99 99 99 99 99 99 99 99	98098.08
F1:4060	EATHKTSTSPIVKSFNRN	99 99 99 99 99 99 99 99 99 99 99 99 99 99 99 99 99 99	151661.52
F1:4058	EATHKTSTSPIVKSFNRN	99 99 99 99 99 99 99 99 99 99 99 99 99 99 99 99 99 99	301521.47
F1:4061	DKSSSTAYM	99 99 99 99 99 99 99 99 99	121806.49
F1:4071	ENYKNTQPI	99 99 99 99 99 99 99 99 99	1295742.6
F1:4082	QPAENYKNTQPIM(+15.99)	99 99 99 99 99 99 99 99 99 99 99 99 99	339339.56
F1:4095	DDTAKYYC(+57.02)	99 99 99 99 99 99 99 99	223134.19
F1:4120	ETVTC(+57.02)NVAHPASSTKV	99 99 99 99 99 99 99 99 99 99 99 99 99 99 99 99	1.57E+07
F1:4119	ETVTC(+57.02)NVAHPASSTKV	99 99 99 99 99 99 99 99 99 99 99 99 99 99 99 99	2.38E+07
F1:4126	LFPPKPK	99 99 99 99 99 99 99	219346.5
F2:4179	LFPPKPK	99 99 99 99 99 99 99	9439520
F3:4418	LFPPKPK	99 99 99 99 99 99 99	100
F2:4365	LFPPKPK	99 99 99 99 99 99 99	9439520
F3:4611	LFPPKPK	99 99 99 99 99 99 99	5.52E+07
F2:4398	TISKDNSKSQVF	99 99 99 99 99 99 99 99 99 99 99 99	1.43E+07
F2:4210	TISKDNSKSQVF	99 99 99 99 99 99 99 99 99 99 99 99	9.50E+08
F2:4209	TISKDNSKSQVF	99 99 99 99 99 99 99 99 99 99 99 99	1.62E+09
F2:4414	TISKDNSKSQVF	99 99 99 99 99 99 99 99 99 99 99 99	2.57E+07
F1:4145	TISKDNSKSQVF	99 99 99 99 99 99 99 99 99 99 99 99	1225540.8
F1:4144	TISKDNSKSQVF	99 99 99 99 99 99 99 99 99 99 99 99	1556000.2
F1:4148	GQPAENYKNTQPIM(+15.99)	99 99 99 99 99 99 99 99 99 99 99 99 99 99	362697.12
F1:4171	EATHKTSTSPIVKSFNRNEC(+57.02)	99 99 99 99 99 99 99 99 99 99 99 99 99 99 99 99 99 99 99 99	1367640.2
F1:4156	EATHKTSTSPIVKSFNRNEC(+57.02)	99 99 99 99 99 99 99 99 99 99 99 99 99 99 99 99 99 99 99 99	2351301
F1:4214	EATHKTSTSPIVKSFNRNEC(+57.02)	99 99 99 99 99 99 99 99 99 99 99 99 99 99 99 99 99 99 99 99	527588.4
F1:4170	ENYKNTQ(+.98)PIM(+15.99)	99 99 99 99 99 99 99 99 99 99	567865
F2:5018	N(+.98)VQKSNW	99 99 99 99 99 99 99	268497.56
F1:4180	N(+.98)VQKSNW	99 99 99 99 99 99 99	452973.72
F1:4194	DYNQALK	99 99 99 99 99 99 99	161103.14
F1:4202	ETITC(+57.02)NVAHPASSTKV	99 99 99 99 99 99 99 99 99 99 99 99 99 99 99 99	508863.75
F1:4197	ETITC(+57.02)NVAHPASSTKV	99 99 99 99 99 99 99 99 99 99 99 99 99 99 99 99	1396597
F3:4613	DC(+57.02)GC(+57.02)KPC(+57.02)I	99 99 99 99 99 99 99 99	2792329.5
F1:4203	DC(+57.02)GC(+57.02)KPC(+57.02)I	99 99 99 99 99 99 99 99	3510614.8
F1:4209	DKVSLTC(+57.02)	99 99 99 99 99 99 99	1238042
F3:4569	DKVSLTC(+57.02)	99 99 99 99 99 99 99	1.28E+08
F1:4230	SKTKGRPKAPQVYTIPPPKEQM(+15.99)AK	99 99 99 99 99 99 99 99 99 99 99 99 99 99 99 99 99 99 99 99 99 99 99 99	1188487.4
F1:4219	SKTKGRPKAPQVYTIPPPKEQM(+15.99)AK	99 99 99 99 99 99 99 99 99 99 99 99 99 99 99 99 99 99 99 99 99 99 99 99	2304331
F1:4233	SKTKGRPKAPQVYTIPPPKEQM(+15.99)AK	99 99 99 99 99 99 99 99 99 99 99 99 99 99 99 99 99 99 99 99 99 99 99 99	782165.9
F2:4644	N(+.98)SALKSRL	99 99 99 99 99 99 99 99	1.72E+07
F2:4369	N(+.98)SALKSRL	99 99 99 99 99 99 99 99	4637654.5
F1:4259	N(+.98)SALKSRL	99 99 99 99 99 99 99 99	259003.58
F1:4261	DGSTDYNSALK	99 99 99 99 99 99 99 99 99 99 99	100
F3:4627	DGSTDYNSALK	99 99 99 99 99 99 99 99 99 99 99	1428075.8
F1:4269	VYTIPPPKEQM(+15.99)AK	99 99 99 99 99 99 99 99 99 99 99 99 99	174652.98
F1:4264	VYTIPPPKEQM(+15.99)AK	99 99 99 99 99 99 99 99 99 99 99 99 99	326362.5
F1:4279	ISKTKGRPKAPQVYTIPPPKEQM(+15.99)AK	99 99 99 99 99 99 99 99 99 99 99 99 99 99 99 99 99 99 99 99 99 99 99 99 99	1291505.2
F1:4277	ISKTKGRPKAPQVYTIPPPKEQM(+15.99)AK	99 99 99 99 99 99 99 99 99 99 99 99 99 99 99 99 99 99 99 99 99 99 99 99 99	1319879.4
F1:4273	ISKTKGRPKAPQVYTIPPPKEQM(+15.99)AK	99 99 99 99 99 99 99 99 99 99 99 99 99 99 99 99 99 99 99 99 99 99 99 99 99	2962284
F1:4274	DDTAKYY	99 99 99 99 99 99 99	1445891
F1:4280	EKTISKTKGRPKAPQVYTIPPPKEQM(+15.99)AK	99 99 99 99 99 99 99 99 99 99 99 99 99 99 99 99 99 99 99 99 99 99 99 99 99 99 99 99	1654255.8
F1:4285	EKTISKTKGRPKAPQVYTIPPPKEQM(+15.99)AK	99 99 99 99 99 99 99 99 99 99 99 99 99 99 99 99 99 99 99 99 99 99 99 99 99 99 99 99	2237732.8
F1:4283	SALKSRLTISK	99 99 99 99 99 99 99 99 99 99 99	891207.8
F1:4281	SALKSRLTISK	99 99 99 99 99 99 99 99 99 99 99	100
F1:5194	NSALKSRLTISK	99 99 99 99 99 99 99 99 99 99 99 99	1876648.2
F1:4288	NSALKSRLTISK	99 99 99 99 99 99 99 99 99 99 99 99	100
F1:4293	SKTKGRPKAPQVYTIPPPKEQMAK	99 99 99 99 99 99 99 99 99 99 99 99 99 99 99 99 99 99 99 99 99 99 99 99	2.03E+07
F1:4295	SKTKGRPKAPQVYTIPPPKEQMAK	99 99 99 99 99 99 99 99 99 99 99 99 99 99 99 99 99 99 99 99 99 99 99 99	1.01E+07
F1:4310	SKTKGRPKAPQVYTIPPPKEQMAK	99 99 99 99 99 99 99 99 99 99 99 99 99 99 99 99 99 99 99 99 99 99 99 99	2228266.5
F1:4498	SKTKGRPKAPQVYTIPPPKEQMAK	99 99 99 99 99 99 99 99 99 99 99 99 99 99 99 99 99 99 99 99 99 99 99 99	925833.75
F1:4297	SKTKGRPKAPQVYTIPPPKEQMAK	99 99 99 99 99 99 99 99 99 99 99 99 99 99 99 99 99 99 99 99 99 99 99 99	6936989
F1:4488	SKTKGRPKAPQVYTIPPPKEQMAK	99 99 99 99 99 99 99 99 99 99 99 99 99 99 99 99 99 99 99 99 99 99 99 99	1472651.6
F1:4514	SKTKGRPKAPQVYTIPPPKEQMAK	99 99 99 99 99 99 99 99 99 99 99 99 99 99 99 99 99 99 99 99 99 99 99 99	351042.75
F2:4679	SKLNVQKSNW	99 99 99 99 99 99 99 99 99 99	100
F2:4680	SKLNVQKSNW	99 99 99 99 99 99 99 99 99 99	1.24E+07
F1:4303	SKLNVQKSNW	99 99 99 99 99 99 99 99 99 99	1.86E+08
F1:4492	SKLNVQKSNW	99 99 99 99 99 99 99 99 99 99	100
F1:4304	SKLNVQKSNW	99 99 99 99 99 99 99 99 99 99	7.04E+07
F1:4352	KLNVQKSNW	99 99 99 99 99 99 99 99 99	453287.88
F1:4355	GRPKAPQVYTIPPPKEQM(+15.99)AK	99 99 99 99 99 99 99 99 99 99 99 99 99 99 99 99 99 99 99 99	1078301
F1:4386	GRPKAPQVYTIPPPKEQM(+15.99)AK	99 99 99 99 99 99 99 99 99 99 99 99 99 99 99 99 99 99 99 99	227190.72
F1:4411	DGQAPENYKNTQPIM(+15.99)	99 99 99 99 99 99 99 99 99 99 99 99 99 99 99	5443539
F1:4433	DGQAPENYKNTQPIM(+15.99)	99 99 99 99 99 99 99 99 99 99 99 99 99 99 99	187011.5
F1:4444	DNSKSQVFLK	99 99 99 99 99 99 99 99 99 99	1.43E+07
F3:4886	DNSKSQVFLK	99 99 99 99 99 99 99 99 99 99	9902254
F1:4460	YTIPPPKEQMAK	99 99 99 99 99 99 99 99 99 99 99 99	897549.3
F1:4466	YTIPPPKEQMAK	99 99 99 99 99 99 99 99 99 99 99 99	575824.9
F1:4493	EKTISKTKGRPKAPQVYTIPPPKEQMAK	99 99 99 99 99 99 99 99 99 99 99 99 99 99 99 99 99 99 99 99 99 99 99 99 99 99 99 99	1.40E+07
F1:4486	EKTISKTKGRPKAPQVYTIPPPKEQMAK	99 99 99 99 99 99 99 99 99 99 99 99 99 99 99 99 99 99 99 99 99 99 99 99 99 99 99 99	3.27E+07
F1:4519	EKTISKTKGRPKAPQVYTIPPPKEQMAK	99 99 99 99 99 99 99 99 99 99 99 99 99 99 99 99 99 99 99 99 99 99 99 99 99 99 99 99	2201907
F1:4485	EKTISKTKGRPKAPQVYTIPPPKEQMAK	99 99 99 99 99 99 99 99 99 99 99 99 99 99 99 99 99 99 99 99 99 99 99 99 99 99 99 99	3.22E+07
F1:4499	KTKGRPKAPQVYTIPPPKEQMAK	99 99 99 99 99 99 99 99 99 99 99 99 99 99 99 99 99 99 99 99 99 99 99	1071606.5
F1:4518	ISKTKGRPKAPQVYTIPPPKEQMAK	99 99 99 99 99 99 99 99 99 99 99 99 99 99 99 99 99 99 99 99 99 99 99 99 99	2.31E+07
F1:4506	ISKTKGRPKAPQVYTIPPPKEQMAK	99 99 99 99 99 99 99 99 99 99 99 99 99 99 99 99 99 99 99 99 99 99 99 99 99	1.93E+07
F1:4734	ISKTKGRPKAPQVYTIPPPKEQMAK	99 99 99 99 99 99 99 99 99 99 99 99 99 99 99 99 99 99 99 99 99 99 99 99 99	100
F1:4522	ISKTKGRPKAPQVYTIPPPKEQMAK	99 99 99 99 99 99 99 99 99 99 99 99 99 99 99 99 99 99 99 99 99 99 99 99 99	5616108.5
F1:4517	ISKTKGRPKAPQVYTIPPPKEQMAK	99 99 99 99 99 99 99 99 99 99 99 99 99 99 99 99 99 99 99 99 99 99 99 99 99	3.91E+07
F1:4721	ISKTKGRPKAPQVYTIPPPKEQMAK	99 99 99 99 99 99 99 99 99 99 99 99 99 99 99 99 99 99 99 99 99 99 99 99 99	1960938.8
F1:4704	ISKTKGRPKAPQVYTIPPPKEQMAK	99 99 99 99 99 99 99 99 99 99 99 99 99 99 99 99 99 99 99 99 99 99 99 99 99	4129785.2
F1:4507	DNSKSQVFLKT	99 99 99 99 99 99 99 99 99 99 99	214643.38
F1:4508	DNSKSQVFLTLN(+.98)SLQT	99 99 99 99 99 99 99 99 99 99 99 99 99 99 99 99	359125.3
F1:4531	TLPIQ(+.98)HQ	99 99 99 99 99 99 99	138116.67
F1:4543	DNSKSQVF	99 99 99 99 99 99 99 99	9580393
F1:4559	TKGRPKAPQVYTIPPPKEQMAK	99 99 99 99 99 99 99 99 99 99 99 99 99 99 99 99 99 99 99 99 99 99	5614578
F1:4563	TKGRPKAPQVYTIPPPKEQMAK	99 99 99 99 99 99 99 99 99 99 99 99 99 99 99 99 99 99 99 99 99 99	1893509.6
F1:4550	TKGRPKAPQVYTIPPPKEQMAK	99 99 99 99 99 99 99 99 99 99 99 99 99 99 99 99 99 99 99 99 99 99	5241668
F1:4562	KGRPKAPQVYTIPPPKEQMAK	99 99 99 99 99 99 99 99 99 99 99 99 99 99 99 99 99 99 99 99 99	8606991
F1:4561	KGRPKAPQVYTIPPPKEQMAK	99 99 99 99 99 99 99 99 99 99 99 99 99 99 99 99 99 99 99 99 99	1.17E+07
F1:4754	KGRPKAPQVYTIPPPKEQMAK	99 99 99 99 99 99 99 99 99 99 99 99 99 99 99 99 99 99 99 99 99	100
F1:4574	DNSKSQVFLKM(+15.99)	99 99 99 99 99 99 99 99 99 99 99	457224
F1:4577	DNSKSQVFLKM(+15.99)	99 99 99 99 99 99 99 99 99 99 99	100
F1:4580	N(+.98)SALKSRLTISK	99 99 99 99 99 99 99 99 99 99 99 99	5612628
F1:4585	DNSKSQVFLKMNSLQTGD	99 99 99 99 99 99 99 99 99 99 99 99 99 99 99 99 99 99	1.49E+07
F1:4583	DNSKSQVFLKMNSLQTGD	99 99 99 99 99 99 99 99 99 99 99 99 99 99 99 99 99 99	4.39E+07
F1:4591	DNSKSQVFLKMNSLQTGD	99 99 99 99 99 99 99 99 99 99 99 99 99 99 99 99 99 99	1.52E+07
F1:6290	DNSKSQVFLKMNSLQTGD	99 99 99 99 99 99 99 99 99 99 99 99 99 99 99 99 99 99	1455059.9
F1:4633	DWMSGKEFKC(+57.02)KVN(+.98)NK	99 99 99 99 99 99 99 99 99 99 99 99 99 99 99	100
F1:4604	DWMSGKEFKC(+57.02)KVN(+.98)NK	99 99 99 99 99 99 99 99 99 99 99 99 99 99 99	100
F1:4608	TISKTKGRPKAPQVYTIPPPKEQMAK	99 99 99 99 99 99 99 99 99 99 99 99 99 99 99 99 99 99 99 99 99 99 99 99 99 99	2064638
F1:4637	TISKTKGRPKAPQVYTIPPPKEQMAK	99 99 99 99 99 99 99 99 99 99 99 99 99 99 99 99 99 99 99 99 99 99 99 99 99 99	746090.75
F1:4750	TISKTKGRPKAPQVYTIPPPKEQMAK	99 99 99 99 99 99 99 99 99 99 99 99 99 99 99 99 99 99 99 99 99 99 99 99 99 99	100
F1:4615	DNSKSQVFLKMNSLQTG	99 99 99 99 99 99 99 99 99 99 99 99 99 99 99 99 99	2.64E+07
F1:4609	DNSKSQVFLKMNSLQTG	99 99 99 99 99 99 99 99 99 99 99 99 99 99 99 99 99	6.85E+07
F1:6291	DNSKSQVFLKMNSLQTG	99 99 99 99 99 99 99 99 99 99 99 99 99 99 99 99 99	100
F1:6305	DNSKSQVFLKMNSLQTG	99 99 99 99 99 99 99 99 99 99 99 99 99 99 99 99 99	1322084
F1:4619	DNSKSQVFLKMNSLQTG	99 99 99 99 99 99 99 99 99 99 99 99 99 99 99 99 99	1.37E+07
F1:4614	DNSKNQ(+.98)VFLKM(+15.99)N(+.98)RLQT	99 99 99 99 99 99 99 99 99 99 99 99 99 99 99 99	199008.23
F1:4616	GDNSKSQVFLK	99 99 99 99 99 99 99 99 99 99 99	351775.06
F1:4635	DWMSGKEFKC(+57.02)KVNNK	99 99 99 99 99 99 99 99 99 99 99 99 99 99 99	1213452.8
F1:4636	ENYKNTQPIMD	99 99 99 99 99 99 99 99 99 99 99	173362.3
F1:4680	ELPIM(+15.99)HQ	99 99 99 99 99 99 99	100
F1:5069	ELPIM(+15.99)HQ	99 99 99 99 99 99 99	100
F1:6990	ELPIM(+15.99)HQ	99 99 99 99 99 99 99	761091.3
F1:4703	ELPIM(+15.99)HQ	99 99 99 99 99 99 99	100
F1:5261	ELPIM(+15.99)HQ	99 99 99 99 99 99 99	100
F1:4698	EKTISKTKGKPRAPQVYTIPPPKEQMAK	99 99 99 99 99 99 99 99 99 99 99 99 99 99 99 99 99 99 99 99 99 99 99 99 99 99 99 99	100
F1:4735	YNSALKSRLTISK	99 99 99 99 99 99 99 99 99 99 99 99 99	377950.25
F1:4753	YNSALKSRLTISK	99 99 99 99 99 99 99 99 99 99 99 99 99	1916884
F1:4768	GRPKAPQVYTIPPPKEQMAK	99 99 99 99 99 99 99 99 99 99 99 99 99 99 99 99 99 99 99 99	1.48E+07
F1:4747	GRPKAPQVYTIPPPKEQMAK	99 99 99 99 99 99 99 99 99 99 99 99 99 99 99 99 99 99 99 99	6092430.5
F1:4761	GRPKAPQVYTIPPPKEQMAK	99 99 99 99 99 99 99 99 99 99 99 99 99 99 99 99 99 99 99 99	925819.75
F1:4755	ENYKNTQPIM	99 99 99 99 99 99 99 99 99 99	7.10E+08
F1:5030	ENYKNTQPIM	99 99 99 99 99 99 99 99 99 99	100
F1:4783	ENYKNTQPMMDT	99 99 99 99 99 99 99 99 99 99 99 99	1402113.2
F1:4792	DNSKSQVFLKMN(+.98)SLQTG	99 99 99 99 99 99 99 99 99 99 99 99 99 99 99 99 99	3003599.2
F1:4804	VYTIPPPKEQMAK	99 99 99 99 99 99 99 99 99 99 99 99 99	6189255.5
F1:4794	VYTIPPPKEQMAK	99 99 99 99 99 99 99 99 99 99 99 99 99	9072375
F1:4797	TIVKTKGRPKASQVYTIPPPKEQMAK	99 99 99 99 99 99 99 99 99 99 99 99 99 99 99 99 99 99 99 99 99 99 99 99 99 99	100
F1:4798	DN(+.98)SKSQVFLKMNSLQTGD	99 99 99 99 99 99 99 99 99 99 99 99 99 99 99 99 99 99	4984445.5
F1:4809	DN(+.98)SKSQVFLKMNSLQTGD	99 99 99 99 99 99 99 99 99 99 99 99 99 99 99 99 99 99	100
F1:4805	APQ(+.98)VYTIPPPKEQM(+15.99)AK	99 99 99 99 99 99 99 99 99 99 99 99 99 99 99 99	100
F3:5352	APQVYTIPPPKEQM(+15.99)AK	99 99 99 99 99 99 99 99 99 99 99 99 99 99 99 99	949713.9
F1:4833	APQVYTIPPPKEQM(+15.99)AK	99 99 99 99 99 99 99 99 99 99 99 99 99 99 99 99	1403275.6
F1:4845	APQVYTIPPPKEQM(+15.99)AK	99 99 99 99 99 99 99 99 99 99 99 99 99 99 99 99	512048.2
F3:5335	APQVYTIPPPKEQM(+15.99)AK	99 99 99 99 99 99 99 99 99 99 99 99 99 99 99 99	8401893
F3:5845	APQVYTIPPPKEQM(+15.99)AK	99 99 99 99 99 99 99 99 99 99 99 99 99 99 99 99	645685.2
F3:5523	APQVYTIPPPKEQM(+15.99)AK	99 99 99 99 99 99 99 99 99 99 99 99 99 99 99 99	8401893
F1:4834	DNSKSQVVLKM	99 99 99 99 99 99 99 99 99 99 99	503375.4
F1:4846	DNSKSQVMLKV	99 99 99 99 99 99 99 99 99 99 99	328983.66
F1:4876	DN(+.98)SKSQVFLKMNSLQTG	99 99 99 99 99 99 99 99 99 99 99 99 99 99 99 99 99	484154.03
F1:4911	AAFPAPIEKTISKTKGRPK	99 99 99 99 99 99 99 99 99 99 99 99 99 99 99 99 99 99 99	888255.06
F1:4916	AAFPAPIEKTISKTKGRPK	99 99 99 99 99 99 99 99 99 99 99 99 99 99 99 99 99 99 99	553849.7
F1:4918	AAFPAPIEKTISKTKGRPK	99 99 99 99 99 99 99 99 99 99 99 99 99 99 99 99 99 99 99	100
F1:4919	SAAFPAPIEKTISKTKGRPK	99 99 99 99 99 99 99 99 99 99 99 99 99 99 99 99 99 99 99 99	431019.72
F1:4920	SAAFPAPIEKTISKTKGRPK	99 99 99 99 99 99 99 99 99 99 99 99 99 99 99 99 99 99 99 99	100
F1:4926	LKMNSLQTD	99 99 99 99 99 99 99 99 99	5719598
F1:4950	LKMNSLQT	99 99 99 99 99 99 99 99	7762456.5
F1:4981	ENYKNTQ(+.98)PIM	99 99 99 99 99 99 99 99 99 99	3580067.5
F1:4987	QPAENYKNTQPIM	99 99 99 99 99 99 99 99 99 99 99 99 99	3891054.5
F1:5454	DYNSALKSRLSLTK	99 99 99 99 99 99 99 99 99 99 99 99 99 99	100
F1:5270	DYNSALKSRLSLTK	99 99 99 99 99 99 99 99 99 99 99 99 99 99	3.38E+08
F1:5798	DYNSALKSRLSLTK	99 99 99 99 99 99 99 99 99 99 99 99 99 99	788548.25
F1:5180	DYNSALKSRLSLTK	99 99 99 99 99 99 99 99 99 99 99 99 99 99	1.07E+09
F1:5090	DYNSALKSRLSLTK	99 99 99 99 99 99 99 99 99 99 99 99 99 99	2081193.4
F1:6553	DYNSALKSRLSLTK	99 99 99 99 99 99 99 99 99 99 99 99 99 99	100
F1:5543	DYNSALKSRLSLTK	99 99 99 99 99 99 99 99 99 99 99 99 99 99	100
F1:5823	DYNSALKSRLSLTK	99 99 99 99 99 99 99 99 99 99 99 99 99 99	100
F1:5356	DYNSALKSRLSLTK	99 99 99 99 99 99 99 99 99 99 99 99 99 99	100
F1:6150	DYNSALKSRLSLTK	99 99 99 99 99 99 99 99 99 99 99 99 99 99	100
F1:6346	DYNSALKSRLSLTK	99 99 99 99 99 99 99 99 99 99 99 99 99 99	100
F1:6743	DYNSALKSRLSLTK	99 99 99 99 99 99 99 99 99 99 99 99 99 99	100
F1:8999	DYNSALKSRLSLTK	99 99 99 99 99 99 99 99 99 99 99 99 99 99	100
F1:4990	DYNSALKSRLSLTK	99 99 99 99 99 99 99 99 99 99 99 99 99 99	100
F1:6965	DYNSALKSRLSLTK	99 99 99 99 99 99 99 99 99 99 99 99 99 99	100
F1:8827	DYNSALKSRLSLTK	99 99 99 99 99 99 99 99 99 99 99 99 99 99	100
F1:7387	DYNSALKSRLSLTK	99 99 99 99 99 99 99 99 99 99 99 99 99 99	100
F1:6077	DYNSALKSRLSLTK	99 99 99 99 99 99 99 99 99 99 99 99 99 99	100
F1:7159	DYNSALKSRLSLTK	99 99 99 99 99 99 99 99 99 99 99 99 99 99	100
F1:8163	DYNSALKSRLSLTK	99 99 99 99 99 99 99 99 99 99 99 99 99 99	1274917.9
F1:5454	DYNSALKSRLSITK	99 99 99 99 99 99 99 99 99 99 99 99 99 99	100
F1:5270	DYNSALKSRLSITK	99 99 99 99 99 99 99 99 99 99 99 99 99 99	3.38E+08
F1:5798	DYNSALKSRLSITK	99 99 99 99 99 99 99 99 99 99 99 99 99 99	788548.25
F1:5180	DYNSALKSRLSITK	99 99 99 99 99 99 99 99 99 99 99 99 99 99	1.07E+09
F1:5090	DYNSALKSRLSITK	99 99 99 99 99 99 99 99 99 99 99 99 99 99	2081193.4
F1:6553	DYNSALKSRLSITK	99 99 99 99 99 99 99 99 99 99 99 99 99 99	100
F1:5543	DYNSALKSRLSITK	99 99 99 99 99 99 99 99 99 99 99 99 99 99	100
F1:5823	DYNSALKSRLSITK	99 99 99 99 99 99 99 99 99 99 99 99 99 99	100
F1:5356	DYNSALKSRLSITK	99 99 99 99 99 99 99 99 99 99 99 99 99 99	100
F1:6150	DYNSALKSRLSITK	99 99 99 99 99 99 99 99 99 99 99 99 99 99	100
F1:6346	DYNSALKSRLSITK	99 99 99 99 99 99 99 99 99 99 99 99 99 99	100
F1:6743	DYNSALKSRLSITK	99 99 99 99 99 99 99 99 99 99 99 99 99 99	100
F1:8999	DYNSALKSRLSITK	99 99 99 99 99 99 99 99 99 99 99 99 99 99	100
F1:4990	DYNSALKSRLSITK	99 99 99 99 99 99 99 99 99 99 99 99 99 99	100
F1:6965	DYNSALKSRLSITK	99 99 99 99 99 99 99 99 99 99 99 99 99 99	100
F1:8827	DYNSALKSRLSITK	99 99 99 99 99 99 99 99 99 99 99 99 99 99	100
F1:7387	DYNSALKSRLSITK	99 99 99 99 99 99 99 99 99 99 99 99 99 99	100
F1:6077	DYNSALKSRLSITK	99 99 99 99 99 99 99 99 99 99 99 99 99 99	100
F1:7159	DYNSALKSRLSITK	99 99 99 99 99 99 99 99 99 99 99 99 99 99	100
F1:8163	DYNSALKSRLSITK	99 99 99 99 99 99 99 99 99 99 99 99 99 99	1274917.9
F1:5034	AENYKNAQPIM	99 99 99 99 99 99 99 99 99 99 99	948770.94
F1:5043	GQPAENYKNTQPIM	99 99 99 99 99 99 99 99 99 99 99 99 99 99	100
F1:5050	NGQPAENYKNTQPIM	99 99 99 99 99 99 99 99 99 99 99 99 99 99 99	266066.56
F1:5093	DGGTTLNSALKSRLTISK	99 99 99 99 99 99 99 99 99 99 99 99 99 99 99 99 99 99	609918.7
F1:5130	DYNSALKSRL	99 99 99 99 99 99 99 99 99 99	2.58E+07
F1:5134	DKKIVPRDC(+57.02)GC(+57.02)KPC(+57.02)IC(+57.02)TVPEVS	99 99 99 99 99 99 99 99 99 99 99 99 99 99 99 99 99 99 99 99 99 99	1770684.5
F1:5138	DKKIVPRDC(+57.02)GC(+57.02)KPC(+57.02)IC(+57.02)TVPEVS	99 99 99 99 99 99 99 99 99 99 99 99 99 99 99 99 99 99 99 99 99 99	628571.1
F1:5196	APIEKTISKTKGRPKAPQVYTIPPPKEQMAK	99 99 99 99 99 99 99 99 99 99 99 99 99 99 99 99 99 99 99 99 99 99 99 99 99 99 99 99 99 99 99	993534.94
F1:5198	VNSAAFPAPIEKTISKTKGRPK	99 99 99 99 99 99 99 99 99 99 99 99 99 99 99 99 99 99 99 99 99 99	100
F1:5203	DWLNGKEFKC(+57.02)R	99 99 99 99 99 99 99 99 99 99 99	1749315.4
F1:5202	DWLNGKEFKC(+57.02)R	99 99 99 99 99 99 99 99 99 99 99	6834847.5
F1:5206	DDGDTDYSSVLKSRLSITK	99 99 99 99 99 99 99 99 99 99 99 99 99 99 99 99 99 99 99	1807359
F1:5207	GTNYNTAFMSRLTISK	99 99 99 99 99 99 99 99 99 99 99 99 99 99 99 99	1413970
F1:5209	APIEKTISKTKGRPKAPQ(+.98)VYTIPPPKEQMAK	99 99 99 99 99 99 99 99 99 99 99 99 99 99 99 99 99 99 99 99 99 99 99 99 99 99 99 99 99 99 99	100
F1:5210	DDHHDYNASLKSRLTISK	99 99 99 99 99 99 99 99 99 99 99 99 99 99 99 99 99 99	2741186.5
F2:5828	AFPAPIEKTISKTK	99 99 99 99 99 99 99 99 99 99 99 99 99 99	1090268.2
F1:5213	AFPAPIEKTISKTK	99 99 99 99 99 99 99 99 99 99 99 99 99 99	436934.25
F1:5220	DHKYFYNSALKSRLTISK	99 99 99 99 99 99 99 99 99 99 99 99 99 99 99 99 99 99	1519209.4
F1:5227	DYNSALKSRLSISK	99 99 99 99 99 99 99 99 99 99 99 99 99 99	100
F3:5874	APQVYTIPPPKEQMAK	99 99 99 99 99 99 99 99 99 99 99 99 99 99 99 99	6.75E+07
F3:5909	APQVYTIPPPKEQMAK	99 99 99 99 99 99 99 99 99 99 99 99 99 99 99 99	420627
F3:5877	APQVYTIPPPKEQMAK	99 99 99 99 99 99 99 99 99 99 99 99 99 99 99 99	7873529.5
F1:5252	APQVYTIPPPKEQMAK	99 99 99 99 99 99 99 99 99 99 99 99 99 99 99 99	4960657
F1:5249	APQVYTIPPPKEQMAK	99 99 99 99 99 99 99 99 99 99 99 99 99 99 99 99	1.25E+07
F1:5272	APQVYTIPPPKEQ(+.98)MAK	99 99 99 99 99 99 99 99 99 99 99 99 99 99 99 99	100
F1:5276	DHKYN(+.98)SALKSRLTISK	99 99 99 99 99 99 99 99 99 99 99 99 99 99 99 99	9832534
F1:5299	GDYNSALKSRL	99 99 99 99 99 99 99 99 99 99 99	272151.47
F1:5326	LKMN(+.98)SLQTD	99 99 99 99 99 99 99 99 99	261132.02
F1:5328	N(+.98)YKNTQPIM	99 99 99 99 99 99 99 99 99	2387131.2
F1:5336	DNSKSQVFLKM(+15.99)NSLQTD	99 99 99 99 99 99 99 99 99 99 99 99 99 99 99 99 99	1.14E+07
F1:5335	DNSKSQVFLKM(+15.99)NSLQTD	99 99 99 99 99 99 99 99 99 99 99 99 99 99 99 99 99	1.93E+07
F1:5345	EQFNSTFRSVS	99 99 99 99 99 99 99 99 99 99 99	4693690.5
F1:5352	N(+.98)SALM(+15.99)SRLSVSKDNSKSQVFLKM(+15.99)NSLQTD	99 99 99 99 99 99 99 99 99 99 99 99 99 99 99 99 99 99 99 99 99 99 99 99 99 99 99 99 99	86327.96
F1:5360	DNSKSQVFLKM(+15.99)NSLQT	99 99 99 99 99 99 99 99 99 99 99 99 99 99 99 99	1.32E+07
F1:5359	DNSKSQVFLKM(+15.99)NSLQT	99 99 99 99 99 99 99 99 99 99 99 99 99 99 99 99	2.50E+07
F1:5598	DGSTDYNSALKSRLSLTK	99 99 99 99 99 99 99 99 99 99 99 99 99 99 99 99 99 99	363504.94
F1:5379	DGSTDYNSALKSRLSLTK	99 99 99 99 99 99 99 99 99 99 99 99 99 99 99 99 99 99	1.43E+07
F1:5571	DGSTDYNSALKSRLSLTK	99 99 99 99 99 99 99 99 99 99 99 99 99 99 99 99 99 99	2128493
F1:5380	DGSTDYNSALKSRLSLTK	99 99 99 99 99 99 99 99 99 99 99 99 99 99 99 99 99 99	3302301
F1:5582	DGSTDYNSALKSRLSLTK	99 99 99 99 99 99 99 99 99 99 99 99 99 99 99 99 99 99	1751237
F1:5377	DGSTDYNSALKSRLSLTK	99 99 99 99 99 99 99 99 99 99 99 99 99 99 99 99 99 99	8429332
F1:5598	DGSTDYNSALKSRLSITK	99 99 99 99 99 99 99 99 99 99 99 99 99 99 99 99 99 99	363504.94
F1:5379	DGSTDYNSALKSRLSITK	99 99 99 99 99 99 99 99 99 99 99 99 99 99 99 99 99 99	1.43E+07
F1:5571	DGSTDYNSALKSRLSITK	99 99 99 99 99 99 99 99 99 99 99 99 99 99 99 99 99 99	2128493
F1:5380	DGSTDYNSALKSRLSITK	99 99 99 99 99 99 99 99 99 99 99 99 99 99 99 99 99 99	3302301
F1:5582	DGSTDYNSALKSRLSITK	99 99 99 99 99 99 99 99 99 99 99 99 99 99 99 99 99 99	1751237
F1:5377	DGSTDYNSALKSRLSITK	99 99 99 99 99 99 99 99 99 99 99 99 99 99 99 99 99 99	8429332
F2:5902	C(+57.02)RVNSAAFPAPIEK	99 99 99 99 99 99 99 99 99 99 99 99 99 99	7725556
F2:5901	C(+57.02)RVNSAAFPAPIEK	99 99 99 99 99 99 99 99 99 99 99 99 99 99	1.56E+07
F1:5384	C(+57.02)RVNSAAFPAPIEK	99 99 99 99 99 99 99 99 99 99 99 99 99 99	426360.5
F1:5381	C(+57.02)RVNSAAFPAPIEK	99 99 99 99 99 99 99 99 99 99 99 99 99 99	330976.1
F1:5398	DGSTDYNSALKMRLNISK	99 99 99 99 99 99 99 99 99 99 99 99 99 99 99 99 99 99	100
F1:5399	DGQAPENYKNTQPIM	99 99 99 99 99 99 99 99 99 99 99 99 99 99 99	4.48E+07
F1:5400	DNSKSQVFLKNALQTD	99 99 99 99 99 99 99 99 99 99 99 99 99 99 99 99	209624.28
F1:5421	DYNSAVKRRVTISK	99 99 99 99 99 99 99 99 99 99 99 99 99 99	1762821.4
F1:5426	DWLN(+.98)GKEFKC(+57.02)R	99 99 99 99 99 99 99 99 99 99 99	1990142
F1:5422	DWLN(+.98)GKEFKC(+57.02)R	99 99 99 99 99 99 99 99 99 99 99	5412185.5
F1:5423	LKMN(+.98)SLQT	99 99 99 99 99 99 99 99	549418.44
F1:5434	DNSKSQVFLKMNS	99 99 99 99 99 99 99 99 99 99 99 99 99	675639.6
F1:5433	DNSKSQVFLKMNS	99 99 99 99 99 99 99 99 99 99 99 99 99	869559.7
F1:5443	NVQKSNWEAGNTFT	99 99 99 99 99 99 99 99 99 99 99 99 99 99	777010.5
F2:5979	NVQKSNWEAGNTFT	99 99 99 99 99 99 99 99 99 99 99 99 99 99	3958996.8
F1:5444	NVQKSNWEAGNTFTC(+57.02)	99 99 99 99 99 99 99 99 99 99 99 99 99 99 99	6005299
F2:6150	NVQKSNWEAGNTFTC(+57.02)	99 99 99 99 99 99 99 99 99 99 99 99 99 99 99	193896.94
F1:5471	DWLNGKEFKC(+57.02)RVNS	99 99 99 99 99 99 99 99 99 99 99 99 99 99	1.23E+07
F1:5466	DWLNGKEFKC(+57.02)RVNS	99 99 99 99 99 99 99 99 99 99 99 99 99 99	4.42E+07
F1:5467	DWLNGKEFKC(+57.02)RVNS	99 99 99 99 99 99 99 99 99 99 99 99 99 99	100
F1:5489	DWLNGKEFKC(+57.02)RVN	99 99 99 99 99 99 99 99 99 99 99 99 99	2.17E+07
F1:5487	DWLNGKEFKC(+57.02)RVN	99 99 99 99 99 99 99 99 99 99 99 99 99	6.85E+07
F1:5488	DWLNGKEFKC(+57.02)RVN	99 99 99 99 99 99 99 99 99 99 99 99 99	2.38E+07
F1:5493	EEQFNSTFRSVS	99 99 99 99 99 99 99 99 99 99 99 99	722475.4
F2:6203	NVQKSNWEAGNTF	99 99 99 99 99 99 99 99 99 99 99 99 99	7.85E+08
F2:6020	NVQKSNWEAGNTF	99 99 99 99 99 99 99 99 99 99 99 99 99	3.26E+08
F1:5494	NVQKSNWEAGNTF	99 99 99 99 99 99 99 99 99 99 99 99 99	3954791.8
F1:5499	DNSKSQVFLKMN	99 99 99 99 99 99 99 99 99 99 99 99	3038575
F1:5504	DC(+57.02)GC(+57.02)KPC(+57.02)IC(+57.02)TVP	99 99 99 99 99 99 99 99 99 99 99 99	3.71E+07
F1:5507	N(+.98)GKEFKC(+57.02)RVN(+.98)SAAFPAPIEKTISKTK	99 99 99 99 99 99 99 99 99 99 99 99 99 99 99 99 99 99 99 99 99 99 99 99 99 99	100
F1:5518	EFKC(+57.02)RVN(+.98)SAAFPAPIEKTISKTKGRPK	99 99 99 99 99 99 99 99 99 99 99 99 99 99 99 99 99 99 99 99 99 99 99 99 99 99 99	399319.88
F1:5520	ESGPGLVAPSQS	99 99 99 99 99 99 99 99 99 99 99 99	1125146
F3:6049	ESGPGLVAPSQS	99 99 99 99 99 99 99 99 99 99 99 99	3795320.5
F1:5522	DNSKSQVFLKM(+15.99)NNLQTD	99 99 99 99 99 99 99 99 99 99 99 99 99 99 99 99 99	209980
F3:6108	APQVYTIPPPK	99 99 99 99 99 99 99 99 99 99 99	3.55E+09
F3:6674	APQVYTIPPPK	99 99 99 99 99 99 99 99 99 99 99	100
F3:6302	APQVYTIPPPK	99 99 99 99 99 99 99 99 99 99 99	100
F3:6487	APQVYTIPPPK	99 99 99 99 99 99 99 99 99 99 99	100
F3:7435	APQVYTIPPPK	99 99 99 99 99 99 99 99 99 99 99	100
F3:7090	APQVYTIPPPK	99 99 99 99 99 99 99 99 99 99 99	100
F3:6872	APQVYTIPPPK	99 99 99 99 99 99 99 99 99 99 99	100
F3:6082	APQVYTIPPPK	99 99 99 99 99 99 99 99 99 99 99	100
F3:7965	APQVYTIPPPK	99 99 99 99 99 99 99 99 99 99 99	244592.95
F1:5524	APQVYTIPPPK	99 99 99 99 99 99 99 99 99 99 99	1.15E+07
F1:5538	DNSKSQVFLKM(+15.99)NNLQT	99 99 99 99 99 99 99 99 99 99 99 99 99 99 99 99	587479.2
F1:5549	DNSKSQVFLKM(+15.99)NNLQT	99 99 99 99 99 99 99 99 99 99 99 99 99 99 99 99	100
F1:5561	DWLNGKEFKCRVNSA	99 99 99 99 99 99 99 99 99 99 99 99 99 99 99	521897.38
F1:5570	STWPSETVTC(+57.02)NVAHPASSTKV	99 99 99 99 99 99 99 99 99 99 99 99 99 99 99 99 99 99 99 99 99	762184.06
F1:5562	STWPSETVTC(+57.02)NVAHPASSTKV	99 99 99 99 99 99 99 99 99 99 99 99 99 99 99 99 99 99 99 99 99	2413361
F1:5565	DWLNGKEFKC(+57.02)RVNSA	99 99 99 99 99 99 99 99 99 99 99 99 99 99 99	6842167.5
F1:5569	DWLNGKEFKC(+57.02)RVNSA	99 99 99 99 99 99 99 99 99 99 99 99 99 99 99	1.25E+07
F1:5599	DWLNGKEFKC(+57.02)RLN	99 99 99 99 99 99 99 99 99 99 99 99 99	245426.34
F1:5596	DWLNGKEFKC(+57.02)RLN	99 99 99 99 99 99 99 99 99 99 99 99 99	576750.8
F1:5590	DWLNGKEFKC(+57.02)RLN	99 99 99 99 99 99 99 99 99 99 99 99 99	1286986.2
F1:5591	ESGPGLVAPSQ	99 99 99 99 99 99 99 99 99 99 99	440025.6
F3:6128	ESGPGLVAPSQ	99 99 99 99 99 99 99 99 99 99 99	1232771.1
F1:5592	DWLN(+.98)GKE	99 99 99 99 99 99 99	177027.83
F1:5594	EFKC(+57.02)RVNSAAFPAPIEKTISKTK	99 99 99 99 99 99 99 99 99 99 99 99 99 99 99 99 99 99 99 99 99 99 99	907667.7
F1:5614	EFKC(+57.02)RVNSAAFPAPIEKTISKTK	99 99 99 99 99 99 99 99 99 99 99 99 99 99 99 99 99 99 99 99 99 99 99	1349725.6
F1:5595	PAAYAGTLC(+57.02)GLC(+57.02)GN(+.98)YN(+.98)KNPN	99 99 99 99 99 99 99 99 99 99 99 99 99 99 99 99 99 99 99 99	878924.4
F1:5605	DNSKSQVFLKM(+15.99)NSL	99 99 99 99 99 99 99 99 99 99 99 99 99 99	191937.66
F1:5603	DNSKSQVFLKM(+15.99)NSL	99 99 99 99 99 99 99 99 99 99 99 99 99 99	254693.02
F1:5611	DKVSLTC(+57.02)M(+15.99)IT	99 99 99 99 99 99 99 99 99 99	2.95E+07
F1:5800	DKVSLTC(+57.02)M(+15.99)IT	99 99 99 99 99 99 99 99 99 99	503739.7
F1:5987	DKVSLTC(+57.02)M(+15.99)IT	99 99 99 99 99 99 99 99 99 99	919167.75
F1:6877	DKVSLTC(+57.02)M(+15.99)IT	99 99 99 99 99 99 99 99 99 99	517554.5
F1:5613	DN(+.98)SKSQVFLKM(+15.99)NSLQT	99 99 99 99 99 99 99 99 99 99 99 99 99 99 99 99	240022.77
F1:5617	DWLNGKE	99 99 99 99 99 99 99	481174.75
F1:5634	SYN(+.98)PSLKSRLTISK	99 99 99 99 99 99 99 99 99 99 99 99 99 99	100
F1:5649	DWLNGKEFKC(+57.02)RVNSAA	99 99 99 99 99 99 99 99 99 99 99 99 99 99 99 99	439443.12
F1:5635	DWLNGKEFKC(+57.02)RVNSAA	99 99 99 99 99 99 99 99 99 99 99 99 99 99 99 99	2750891.5
F1:5646	DWLNGKEFKC(+57.02)RVNSAA	99 99 99 99 99 99 99 99 99 99 99 99 99 99 99 99	1241920.9
F1:5642	DWLNGKEFKCRVNSAA	99 99 99 99 99 99 99 99 99 99 99 99 99 99 99 99	204249.92
F1:5656	QVFLKM(+15.99)NSLQTD	99 99 99 99 99 99 99 99 99 99 99 99	1437347.6
F1:5661	AFPAPIEKTISKTKGRPKAPQVYTIPPPKEQM(+15.99)AK	99 99 99 99 99 99 99 99 99 99 99 99 99 99 99 99 99 99 99 99 99 99 99 99 99 99 99 99 99 99 99 99 99 99	582084.75
F1:5657	AFPAPIEKTISKTKGRPKAPQVYTIPPPKEQM(+15.99)AK	99 99 99 99 99 99 99 99 99 99 99 99 99 99 99 99 99 99 99 99 99 99 99 99 99 99 99 99 99 99 99 99 99 99	5177802.5
F1:5658	DWLNGKEFKC(+57.02)RVN(+.98)SA	99 99 99 99 99 99 99 99 99 99 99 99 99 99 99	100
F1:5666	DWLN(+.98)GKEFKC(+57.02)RVNS	99 99 99 99 99 99 99 99 99 99 99 99 99 99	1.49E+07
F1:5664	DWLN(+.98)GKEFKC(+57.02)RVNS	99 99 99 99 99 99 99 99 99 99 99 99 99 99	4.27E+07
F1:5665	DWLN(+.98)GKEFKC(+57.02)RVNS	99 99 99 99 99 99 99 99 99 99 99 99 99 99	100
F1:5678	AAFPAPIEKTISKTKGRPKAPQVYTIPPPKEQM(+15.99)AK	99 99 99 99 99 99 99 99 99 99 99 99 99 99 99 99 99 99 99 99 99 99 99 99 99 99 99 99 99 99 99 99 99 99 99	4685698.5
F1:5669	AAFPAPIEKTISKTKGRPKAPQVYTIPPPKEQM(+15.99)AK	99 99 99 99 99 99 99 99 99 99 99 99 99 99 99 99 99 99 99 99 99 99 99 99 99 99 99 99 99 99 99 99 99 99 99	8598473
F1:5686	DWLN(+.98)GKEFKC(+57.02)RVN	99 99 99 99 99 99 99 99 99 99 99 99 99	1.36E+07
F1:5687	DWLN(+.98)GKEFKC(+57.02)RVN	99 99 99 99 99 99 99 99 99 99 99 99 99	1.31E+07
F1:5675	DWLN(+.98)GKEFKC(+57.02)RVN	99 99 99 99 99 99 99 99 99 99 99 99 99	3.45E+07
F1:5681	SAAFPAPIEKTISKTKGRPKAPQVYTIPPPKEQM(+15.99)AK	99 99 99 99 99 99 99 99 99 99 99 99 99 99 99 99 99 99 99 99 99 99 99 99 99 99 99 99 99 99 99 99 99 99 99 99	100
F1:5677	SAAFPAPIEKTISKTKGRPKAPQVYTIPPPKEQM(+15.99)AK	99 99 99 99 99 99 99 99 99 99 99 99 99 99 99 99 99 99 99 99 99 99 99 99 99 99 99 99 99 99 99 99 99 99 99 99	100
F1:5682	FPAPIEKTISKTKGRPKAPQVYTIPPPKEQMAK	99 99 99 99 99 99 99 99 99 99 99 99 99 99 99 99 99 99 99 99 99 99 99 99 99 99 99 99 99 99 99 99 99	3161196.5
F1:5694	FPAPIEKTISKTKGRPKAPQVYTIPPPKEQMAK	99 99 99 99 99 99 99 99 99 99 99 99 99 99 99 99 99 99 99 99 99 99 99 99 99 99 99 99 99 99 99 99 99	2611694.8
F1:5698	AFPAPIEKTISKTKGRPKAPQVYTIPPPKEQMAK	99 99 99 99 99 99 99 99 99 99 99 99 99 99 99 99 99 99 99 99 99 99 99 99 99 99 99 99 99 99 99 99 99 99	2.97E+07
F1:5693	AFPAPIEKTISKTKGRPKAPQVYTIPPPKEQMAK	99 99 99 99 99 99 99 99 99 99 99 99 99 99 99 99 99 99 99 99 99 99 99 99 99 99 99 99 99 99 99 99 99 99	4.71E+07
F1:5699	AFPAPIEKTISKTKGRPKAPQVYTIPPPKEQMAK	99 99 99 99 99 99 99 99 99 99 99 99 99 99 99 99 99 99 99 99 99 99 99 99 99 99 99 99 99 99 99 99 99 99	8781313
F1:5701	TPKVTC(+57.02)VVV	99 99 99 99 99 99 99 99 99	1321483.6
F1:5716	AAFPAPIEKTISKTKGRPKAPQVYTIPPPKEQMAK	99 99 99 99 99 99 99 99 99 99 99 99 99 99 99 99 99 99 99 99 99 99 99 99 99 99 99 99 99 99 99 99 99 99 99	8373207
F1:5712	AAFPAPIEKTISKTKGRPKAPQVYTIPPPKEQMAK	99 99 99 99 99 99 99 99 99 99 99 99 99 99 99 99 99 99 99 99 99 99 99 99 99 99 99 99 99 99 99 99 99 99 99	3.17E+07
F1:5711	AAFPAPIEKTISKTKGRPKAPQVYTIPPPKEQMAK	99 99 99 99 99 99 99 99 99 99 99 99 99 99 99 99 99 99 99 99 99 99 99 99 99 99 99 99 99 99 99 99 99 99 99	6.24E+07
F1:5714	NSAAFPAPIEKTISKTKGRPKAPQVYTIPPPKEQMAK	99 99 99 99 99 99 99 99 99 99 99 99 99 99 99 99 99 99 99 99 99 99 99 99 99 99 99 99 99 99 99 99 99 99 99 99 99	7467800
F1:5717	NSAAFPAPIEKTISKTKGRPKAPQVYTIPPPKEQMAK	99 99 99 99 99 99 99 99 99 99 99 99 99 99 99 99 99 99 99 99 99 99 99 99 99 99 99 99 99 99 99 99 99 99 99 99 99	4397963
F1:5724	SAAFPAPIEKTISKTKGRPKAPQVYTIPPPKEQMAK	99 99 99 99 99 99 99 99 99 99 99 99 99 99 99 99 99 99 99 99 99 99 99 99 99 99 99 99 99 99 99 99 99 99 99 99	5996148
F1:5722	SAAFPAPIEKTISKTKGRPKAPQVYTIPPPKEQMAK	99 99 99 99 99 99 99 99 99 99 99 99 99 99 99 99 99 99 99 99 99 99 99 99 99 99 99 99 99 99 99 99 99 99 99 99	2.13E+07
F1:5719	SAAFPAPIEKTISKTKGRPKAPQVYTIPPPKEQMAK	99 99 99 99 99 99 99 99 99 99 99 99 99 99 99 99 99 99 99 99 99 99 99 99 99 99 99 99 99 99 99 99 99 99 99 99	4.87E+07
F1:5727	EFKC(+57.02)RVNSAAFPAPIEKTISKTKGRPKAPQVYTIPPPKEQM(+15.99)AK	99 99 99 99 99 99 99 99 99 99 99 99 99 99 99 99 99 99 99 99 99 99 99 99 99 99 99 99 99 99 99 99 99 99 99 99 99 99 99 99 99 99 99	100
F1:5920	ELPIMHQ	99 99 99 99 99 99 99	100
F1:5732	ELPIMHQ	99 99 99 99 99 99 99	9.49E+08
F1:5933	ELPIMHQ	99 99 99 99 99 99 99	100
F1:6283	ELPIMHQ	99 99 99 99 99 99 99	100
F1:5733	DWLNGKEFK	99 99 99 99 99 99 99 99 99	4223715.5
F1:5739	N(+.98)GKEFKC(+57.02)RVNSAAFPAPIEKTISKTKGRPKAPQVYTIPPPKEQMAK	99 99 99 99 99 99 99 99 99 99 99 99 99 99 99 99 99 99 99 99 99 99 99 99 99 99 99 99 99 99 99 99 99 99 99 99 99 99 99 99 99 99 99 99 99 99	100
F1:5748	DWLNGKEFKC(+57.02)RV	99 99 99 99 99 99 99 99 99 99 99 99	1312982.8
F1:5744	DWLNGKEFKC(+57.02)RV	99 99 99 99 99 99 99 99 99 99 99 99	7296383
F1:5747	DGSYFVYSK	99 99 99 99 99 99 99 99 99	100
F1:5756	DWLN(+.98)GKEFKC(+57.02)RVNSA	99 99 99 99 99 99 99 99 99 99 99 99 99 99 99	1.28E+07
F1:5759	DWLN(+.98)GKEFKC(+57.02)RVNSA	99 99 99 99 99 99 99 99 99 99 99 99 99 99 99	7918630.5
F1:5824	VPSSTWPSETVTC(+57.02)NVAHPASSTKV	99 99 99 99 99 99 99 99 99 99 99 99 99 99 99 99 99 99 99 99 99 99 99 99	2529995.8
F1:5837	VPSSTWPSQTVTC(+57.02)N(+.98)VAHPASSTKV	99 99 99 99 99 99 99 99 99 99 99 99 99 99 99 99 99 99 99 99 99 99 99 99	100
F3:6460	VNSAAFPAPIEK	99 99 99 99 99 99 99 99 99 99 99 99	4.90E+09
F3:6673	VNSAAFPAPIEK	99 99 99 99 99 99 99 99 99 99 99 99	100
F3:7182	VNSAAFPAPIEK	99 99 99 99 99 99 99 99 99 99 99 99	100
F3:6991	VNSAAFPAPIEK	99 99 99 99 99 99 99 99 99 99 99 99	100
F3:6424	VNSAAFPAPIEK	99 99 99 99 99 99 99 99 99 99 99 99	9317158
F3:8418	VNSAAFPAPIEK	99 99 99 99 99 99 99 99 99 99 99 99	875085
F3:7372	VNSAAFPAPIEK	99 99 99 99 99 99 99 99 99 99 99 99	100
F2:6580	VNSAAFPAPIEK	99 99 99 99 99 99 99 99 99 99 99 99	2.20E+07
F1:5838	VNSAAFPAPIEK	99 99 99 99 99 99 99 99 99 99 99 99	450094.88
F1:5847	DC(+57.02)GC(+57.02)KPC(+57.02)IC(+57.02)TVPEVSS	99 99 99 99 99 99 99 99 99 99 99 99 99 99 99 99	6831378
F3:6480	DC(+57.02)GC(+57.02)KPC(+57.02)IC(+57.02)TVPEVSS	99 99 99 99 99 99 99 99 99 99 99 99 99 99 99 99	6367173
F1:5849	VNSAAFPAPIEKTISKTKGKPRAPQVYTIPPPKEQMAK	99 99 99 99 99 99 99 99 99 99 99 99 99 99 99 99 99 99 99 99 99 99 99 99 99 99 99 99 99 99 99 99 99 99 99 99 99 99	2858240.5
F1:5851	NSAAFPAPIEKTISKTKGRPKAPQVYTIPPPK	99 99 99 99 99 99 99 99 99 99 99 99 99 99 99 99 99 99 99 99 99 99 99 99 99 99 99 99 99 99 99 99	2016043.5
F1:5953	NSAAFPAPIEKTISKTKGRPKAPQVYTIPPPK	99 99 99 99 99 99 99 99 99 99 99 99 99 99 99 99 99 99 99 99 99 99 99 99 99 99 99 99 99 99 99 99	4232820
F1:5858	EFKC(+57.02)RVNSAAFPAPIEKTISKTKGRPKAPQVYTIPPPKEQMAK	99 99 99 99 99 99 99 99 99 99 99 99 99 99 99 99 99 99 99 99 99 99 99 99 99 99 99 99 99 99 99 99 99 99 99 99 99 99 99 99 99 99 99	3258019.2
F1:5868	DWLN(+.98)GKEFKC(+57.02)RVNSAA	99 99 99 99 99 99 99 99 99 99 99 99 99 99 99 99	714244.44
F1:5938	DC(+57.02)GC(+57.02)KPC(+57.02)IC(+57.02)TVPEVS	99 99 99 99 99 99 99 99 99 99 99 99 99 99 99	3569039.5
F1:5890	DC(+57.02)GC(+57.02)KPC(+57.02)IC(+57.02)TVPEVS	99 99 99 99 99 99 99 99 99 99 99 99 99 99 99	100
F3:6588	DC(+57.02)GC(+57.02)KPC(+57.02)IC(+57.02)TVPEVS	99 99 99 99 99 99 99 99 99 99 99 99 99 99 99	1.19E+07
F1:6081	DC(+57.02)GC(+57.02)KPC(+57.02)IC(+57.02)TVPEVS	99 99 99 99 99 99 99 99 99 99 99 99 99 99 99	100
F1:6354	FLFPPKPK	99 99 99 99 99 99 99 99	1.95E+07
F3:7281	FLFPPKPK	99 99 99 99 99 99 99 99	1601074.5
F1:6550	FLFPPKPK	99 99 99 99 99 99 99 99	1.95E+07
F1:5899	NSKSQVFLKMNSLQTD	99 99 99 99 99 99 99 99 99 99 99 99 99 99 99 99	91206.48
F1:5900	NSKSQVFLKMNSLQT	99 99 99 99 99 99 99 99 99 99 99 99 99 99 99	100
F1:5917	QWNGQPAENYKNTQPIM	99 99 99 99 99 99 99 99 99 99 99 99 99 99 99 99 99	100
F1:5918	SKSQVFLKMNSLQT	99 99 99 99 99 99 99 99 99 99 99 99 99 99	582253.8
F1:5928	SKSQVFLKMNSLQTD	99 99 99 99 99 99 99 99 99 99 99 99 99 99 99	930327.5
F1:5935	EAGNTFTC(+57.02)TVLH	99 99 99 99 99 99 99 99 99 99 99 99	2.36E+07
F1:5955	DWLN(+.98)GKEFK	99 99 99 99 99 99 99 99 99	4537081.5
F1:5983	N(+.98)SAAFPAPIEKTISKTKGRPKAPQVYTIPPPKEQMAK	99 99 99 99 99 99 99 99 99 99 99 99 99 99 99 99 99 99 99 99 99 99 99 99 99 99 99 99 99 99 99 99 99 99 99 99 99	1089225.4
F1:5965	N(+.98)SAAFPAPIEKTISKTKGRPKAPQVYTIPPPKEQMAK	99 99 99 99 99 99 99 99 99 99 99 99 99 99 99 99 99 99 99 99 99 99 99 99 99 99 99 99 99 99 99 99 99 99 99 99 99	9616704
F1:5972	N(+.98)SAAFPAPIEKTISKTKGRPKAPQVYTIPPPKEQMAK	99 99 99 99 99 99 99 99 99 99 99 99 99 99 99 99 99 99 99 99 99 99 99 99 99 99 99 99 99 99 99 99 99 99 99 99 99	4894308
F1:5969	QVFLKMN	99 99 99 99 99 99 99	232174.88
F1:6013	DWLN(+.98)GKEFKC(+57.02)RV	99 99 99 99 99 99 99 99 99 99 99 99	2602293
F1:6011	DWLN(+.98)GKEFKC(+57.02)RV	99 99 99 99 99 99 99 99 99 99 99 99	9588982
F1:6023	EFKC(+57.02)RVNSAAFPAPIEKTISKTKGKPRAPQ(+.98)VYTIPPPKEQMAK	99 99 99 99 99 99 99 99 99 99 99 99 99 99 99 99 99 99 99 99 99 99 99 99 99 99 99 99 99 99 99 99 99 99 99 99 99 99 99 99 99 99 99	100
F1:6051	EQGNTFTC(+57.02)SVLH	99 99 99 99 99 99 99 99 99 99 99 99	1505451.9
F1:6052	DWLN(+.98)GKEFKC(+57.02)	99 99 99 99 99 99 99 99 99 99	489348.7
F1:6065	DWLN(+.98)GKEFKC(+57.02)	99 99 99 99 99 99 99 99 99 99	538574.6
F1:6053	ELPIMHQ(+.98)	99 99 99 99 99 99 99	100
F1:6095	SKLNVQKSNWEAGNTFTC(+57.02)SVLH	99 99 99 99 99 99 99 99 99 99 99 99 99 99 99 99 99 99 99 99 99 99	1.61E+07
F1:6093	SKLNVQKSNWEAGNTFTC(+57.02)SVLH	99 99 99 99 99 99 99 99 99 99 99 99 99 99 99 99 99 99 99 99 99 99	1.04E+08
F1:6094	SKLNVQKSNWEAGNTFTC(+57.02)SVLH	99 99 99 99 99 99 99 99 99 99 99 99 99 99 99 99 99 99 99 99 99 99	8.89E+07
F1:6109	PREEQFNSTFRSVGELPIMHQ	99 99 99 99 99 99 99 99 99 99 99 99 99 99 99 99 99 99 99 99 99	455527.34
F1:6118	N(+.98)TFTC(+57.02)SVLH	99 99 99 99 99 99 99 99 99	2970591.8
F1:6142	QWN(+.98)GQPAENYKNTQPIM	99 99 99 99 99 99 99 99 99 99 99 99 99 99 99 99 99	226280.67
F1:6172	ELNYKNTEPVL	99 99 99 99 99 99 99 99 99 99 99	1132549.8
F2:6988	KTTPPSVYPLAPGSAAQT	99 99 99 99 99 99 99 99 99 99 99 99 99 99 99 99 99 99	2217942
F1:6176	KTTPPSVYPLAPGSAAQT	99 99 99 99 99 99 99 99 99 99 99 99 99 99 99 99 99 99	132183.03
F1:5986	EAGNTFTC(+57.02)SVLH	99 99 99 99 99 99 99 99 99 99 99 99	100
F1:5790	EAGNTFTC(+57.02)SVLH	99 99 99 99 99 99 99 99 99 99 99 99	100
F1:6178	EAGNTFTC(+57.02)SVLH	99 99 99 99 99 99 99 99 99 99 99 99	100
F1:6179	SAAKTTPPSVYPLAPGSAAQT	99 99 99 99 99 99 99 99 99 99 99 99 99 99 99 99 99 99 99 99 99	1537860
F1:6190	SAAKTTPPSVYPLAPGSAAQT	99 99 99 99 99 99 99 99 99 99 99 99 99 99 99 99 99 99 99 99 99	100
F2:7018	AAKTTPPSVYPLAPGSAAQT	99 99 99 99 99 99 99 99 99 99 99 99 99 99 99 99 99 99 99 99	1628329.8
F1:6183	AAKTTPPSVYPLAPGSAAQT	99 99 99 99 99 99 99 99 99 99 99 99 99 99 99 99 99 99 99 99	274737.5
F1:6191	DGSYFVYSKLNVQKS	99 99 99 99 99 99 99 99 99 99 99 99 99 99 99	451126.4
F1:6193	DGSYFVYSKLNVQKS	99 99 99 99 99 99 99 99 99 99 99 99 99 99 99	378294.4
F1:6196	N(+.98)SAAFPAPIEKT	99 99 99 99 99 99 99 99 99 99 99 99	214405.66
F1:6204	DGSYFVYSKLNVQK	99 99 99 99 99 99 99 99 99 99 99 99 99 99	1138922
F1:6203	DGSYFVYSKLNVQK	99 99 99 99 99 99 99 99 99 99 99 99 99 99	1453371.6
F1:6208	EQMAKDKVSLTC(+57.02)MIT	99 99 99 99 99 99 99 99 99 99 99 99 99 99 99	370176.88
F1:6206	EQMAKDKVSLTC(+57.02)MIT	99 99 99 99 99 99 99 99 99 99 99 99 99 99 99	1162033.1
F1:6226	N(+.98)SAAFPAPIEKTISKTKGRPKAPQVYTIPPPK	99 99 99 99 99 99 99 99 99 99 99 99 99 99 99 99 99 99 99 99 99 99 99 99 99 99 99 99 99 99 99 99	5347688.5
F1:6219	N(+.98)SAAFPAPIEKTISKTKGRPKAPQVYTIPPPK	99 99 99 99 99 99 99 99 99 99 99 99 99 99 99 99 99 99 99 99 99 99 99 99 99 99 99 99 99 99 99 99	1697713.8
F1:6228	N(+.98)SAAFPAPIEKTISKTKGRPKAPQVYTIPPPK	99 99 99 99 99 99 99 99 99 99 99 99 99 99 99 99 99 99 99 99 99 99 99 99 99 99 99 99 99 99 99 99	3662835
F1:6224	SSSVTVPSSTWPSETVTC(+57.02)NVAHPASSTKV	99 99 99 99 99 99 99 99 99 99 99 99 99 99 99 99 99 99 99 99 99 99 99 99 99 99 99 99 99	3.40E+07
F1:6235	VTVPSSTWPSETVTC(+57.02)NVAHPASSTKV	99 99 99 99 99 99 99 99 99 99 99 99 99 99 99 99 99 99 99 99 99 99 99 99 99 99	5356667
F1:6225	VTVPSSTWPSETVTC(+57.02)NVAHPASSTKV	99 99 99 99 99 99 99 99 99 99 99 99 99 99 99 99 99 99 99 99 99 99 99 99 99 99	4.22E+07
F1:6230	VFLFPPKPK	99 99 99 99 99 99 99 99 99	3748468
F1:6424	VFLFPPKPK	99 99 99 99 99 99 99 99 99	3748468
F3:7033	VFLFPPKPK	99 99 99 99 99 99 99 99 99	4933389
F1:6258	VTVTSSPWPSETITC(+57.02)NVAHPASSTKV	99 99 99 99 99 99 99 99 99 99 99 99 99 99 99 99 99 99 99 99 99 99 99 99 99 99	1604695
F1:6278	VTVTSSPWPSETITC(+57.02)NVAHPASSTKV	99 99 99 99 99 99 99 99 99 99 99 99 99 99 99 99 99 99 99 99 99 99 99 99 99 99	100
F1:6262	SSSVTVTSSPWPSETITC(+57.02)NVAHPASSTKV	99 99 99 99 99 99 99 99 99 99 99 99 99 99 99 99 99 99 99 99 99 99 99 99 99 99 99 99 99	1502490.1
F1:6284	DNSKSQVFLKMNSLQ	99 99 99 99 99 99 99 99 99 99 99 99 99 99 99	712659.06
F1:6269	DNSKSQVFLKMNSLQ	99 99 99 99 99 99 99 99 99 99 99 99 99 99 99	1844957.9
F1:6277	SSVTVPSSTWPSETVTC(+57.02)NVAHPASSTKV	99 99 99 99 99 99 99 99 99 99 99 99 99 99 99 99 99 99 99 99 99 99 99 99 99 99 99 99	1.17E+07
F1:6273	SSVTVPSSTWPSETVTC(+57.02)NVAHPASSTKV	99 99 99 99 99 99 99 99 99 99 99 99 99 99 99 99 99 99 99 99 99 99 99 99 99 99 99 99	716271.6
F1:6359	DNSKSQVFLKMNSLQT	99 99 99 99 99 99 99 99 99 99 99 99 99 99 99 99	2.51E+08
F1:6281	DNSKSQVFLKMNSLQT	99 99 99 99 99 99 99 99 99 99 99 99 99 99 99 99	3.60E+08
F1:6282	AKTTPPSVYPLAPGSAA	99 99 99 99 99 99 99 99 99 99 99 99 99 99 99 99 99	100
F1:6292	SVTVPSSTWPSETVTC(+57.02)NVAHPASSTKV	99 99 99 99 99 99 99 99 99 99 99 99 99 99 99 99 99 99 99 99 99 99 99 99 99 99 99	1201514.6
F1:6285	SVTVPSSTWPSETVTC(+57.02)NVAHPASSTKV	99 99 99 99 99 99 99 99 99 99 99 99 99 99 99 99 99 99 99 99 99 99 99 99 99 99 99	1.78E+07
F1:6312	DNSKSQVFLKMNSLQTD	99 99 99 99 99 99 99 99 99 99 99 99 99 99 99 99 99	1.86E+08
F1:6286	DNSKSQVFLKMNSLQTD	99 99 99 99 99 99 99 99 99 99 99 99 99 99 99 99 99	2.78E+08
F1:6507	DNSKSQVFLKMNSLQTD	99 99 99 99 99 99 99 99 99 99 99 99 99 99 99 99 99	6773481
F1:6863	DNSKSQVFLKMNSLQTD	99 99 99 99 99 99 99 99 99 99 99 99 99 99 99 99 99	106857.56
F1:6301	DNSKSQVFLKMNSLQPNDR	99 99 99 99 99 99 99 99 99 99 99 99 99 99 99 99 99 99 99	1.32E+07
F1:6303	GGTN(+.98)YN(+.98)SALKSRLSIM(+15.99)KDNSKSQVFLKMNSLQT	99 99 99 99 99 99 99 99 99 99 99 99 99 99 99 99 99 99 99 99 99 99 99 99 99 99 99 99 99 99 99 99 99	7743925
F1:6308	DNSKSQVFLKMNSLQ(+.98)TDDTALYYCARGELRLGR	99 99 99 99 99 99 99 99 99 99 99 99 99 99 99 99 99 99 99 99 99 99 99 99 99 99 99 99 99 99 99 99 99	1.02E+07
F1:6310	WAGGSTNYNSALISRLSISKDNSKSQVFLKMNSLQT	99 99 99 99 99 99 99 99 99 99 99 99 99 99 99 99 99 99 99 99 99 99 99 99 99 99 99 99 99 99 99 99 99 99 99 99	100
F3:7444	SVFLFPPKPK	99 99 99 99 99 99 99 99 99 99	1.58E+07
F3:7254	SVFLFPPKPK	99 99 99 99 99 99 99 99 99 99	1.58E+07
F1:6506	SVFLFPPKPK	99 99 99 99 99 99 99 99 99 99	2.81E+08
F1:6700	SVFLFPPKPK	99 99 99 99 99 99 99 99 99 99	100
F1:6311	SVFLFPPKPK	99 99 99 99 99 99 99 99 99 99	100
F1:6313	EFKC(+57.02)RVNSAAFPAPIEKTI	99 99 99 99 99 99 99 99 99 99 99 99 99 99 99 99 99 99 99	5989781
F1:6316	EFKC(+57.02)RVNSAAFPAPIEKTI	99 99 99 99 99 99 99 99 99 99 99 99 99 99 99 99 99 99 99	2557696.8
F1:6315	DGSTTYN(+.98)SDLKSRLSISKDNSKSQVFLKMNSLQTD	99 99 99 99 99 99 99 99 99 99 99 99 99 99 99 99 99 99 99 99 99 99 99 99 99 99 99 99 99 99 99 99 99 99 99	3281334.2
F1:6324	LTPKVTC(+57.02)VVV	99 99 99 99 99 99 99 99 99 99	4282366
F1:6328	GIIWTGGGTN(+.98)YN(+.98)SVFM(+15.99)SRLSISKDNSKSQVFLKMNSLQT	99 99 99 99 99 99 99 99 99 99 99 99 99 99 99 99 99 99 99 99 99 99 99 99 99 99 99 99 99 99 99 99 99 99 99 99 99 99 99	100
F1:6332	DNSKSQVFLKMNSLQ(+.98)TDDTAT	99 99 99 99 99 99 99 99 99 99 99 99 99 99 99 99 99 99 99 99 99	271387.16
F1:6342	VTWGGGTTYYN(+.98)SALKSRLSISKDNSKSQVFLKMNSLQTD	99 99 99 99 99 99 99 99 99 99 99 99 99 99 99 99 99 99 99 99 99 99 99 99 99 99 99 99 99 99 99 99 99 99 99 99 99 99 99	100
F1:6343	DNSKSQVFLKMNSLQTDDTAIYYC(+57.02)VRLRGFAYWGQ	99 99 99 99 99 99 99 99 99 99 99 99 99 99 99 99 99 99 99 99 99 99 99 99 99 99 99 99 99 99 99 99 99 99 99	100
F1:6349	DNSKSQVFFKM(+15.99)N(+.98)SLQ(+.98)SD	99 99 99 99 99 99 99 99 99 99 99 99 99 99 99 99 99	100
F1:6365	DC(+57.02)GC(+57.02)KPC(+57.02)IC(+57.02)TVPEV	99 99 99 99 99 99 99 99 99 99 99 99 99 99	179765.31
F3:7141	DC(+57.02)GC(+57.02)KPC(+57.02)IC(+57.02)TVPEV	99 99 99 99 99 99 99 99 99 99 99 99 99 99	210638.89
F1:6382	DGSERQNGVLNSWT	99 99 99 99 99 99 99 99 99 99 99 99 99 99	587981.44
F1:6404	SVSELPIMHQ	99 99 99 99 99 99 99 99 99 99	299325.94
F3:7211	SVSELPIMHQ	99 99 99 99 99 99 99 99 99 99	100
F1:6430	ENSKNQVFLKMNSLQT	99 99 99 99 99 99 99 99 99 99 99 99 99 99 99 99	100
F1:6440	DWLN(+.98)GKEFKC(+57.02)RVNSAAFPAPIEKTISKTKGRPKAPQ	99 99 99 99 99 99 99 99 99 99 99 99 99 99 99 99 99 99 99 99 99 99 99 99 99 99 99 99 99 99 99 99 99 99 99 99	822203.75
F1:6452	DWLNGKEFKC(+57.02)RVNSAAFPAPIEKTISKTK	99 99 99 99 99 99 99 99 99 99 99 99 99 99 99 99 99 99 99 99 99 99 99 99 99 99 99 99 99	2906736.2
F1:6449	DWLNGKEFKC(+57.02)RVNSAAFPAPIEKTISKTK	99 99 99 99 99 99 99 99 99 99 99 99 99 99 99 99 99 99 99 99 99 99 99 99 99 99 99 99 99	100
F1:6453	GDNSKSQVFLKMNSLQTD	99 99 99 99 99 99 99 99 99 99 99 99 99 99 99 99 99 99	869177.3
F1:6466	TVVHQNWLNGREYKCKVSN(+.98)KGLPAPIEKTISKTK	99 99 99 99 99 99 99 99 99 99 99 99 99 99 99 99 99 99 99 99 99 99 99 99 99 99 99 99 99 99 99 99 99 99	100
F1:6473	DNSKSQVFLKMN(+.98)SLQT	99 99 99 99 99 99 99 99 99 99 99 99 99 99 99 99	1.99E+07
F1:6474	N(+.98)DNSKSQVFLKMNSLQT	99 99 99 99 99 99 99 99 99 99 99 99 99 99 99 99 99	7895211.5
F1:6485	DNSKSQVFLKLNALQADDT	99 99 99 99 99 99 99 99 99 99 99 99 99 99 99 99 99 99 99	100
F1:6486	LSSSVTVPSSTWPSETVTC(+57.02)NVAHPASSTKV	99 99 99 99 99 99 99 99 99 99 99 99 99 99 99 99 99 99 99 99 99 99 99 99 99 99 99 99 99 99	2.05E+07
F1:6488	DWLN(+.98)GKEFKC(+57.02)RVNSAAFPAPIEKTISKTKGRPKAPQVYTIPPPKEQM(+15.99)AK	99 99 99 99 99 99 99 99 99 99 99 99 99 99 99 99 99 99 99 99 99 99 99 99 99 99 99 99 99 99 99 99 99 99 99 99 99 99 99 99 99 99 99 99 99 99 99 99 99	100
F1:6493	DWLN(+.98)GKEFKC(+57.02)RVNSAAFPAPIEKTISKTKGRPKAPQVYTIPPPKEQM(+15.99)AK	99 99 99 99 99 99 99 99 99 99 99 99 99 99 99 99 99 99 99 99 99 99 99 99 99 99 99 99 99 99 99 99 99 99 99 99 99 99 99 99 99 99 99 99 99 99 99 99 99	100
F1:6492	DWLNGKEFKC(+57.02)RVNSAAFPAPIEKTISKTKGRPKAPQVY	99 99 99 99 99 99 99 99 99 99 99 99 99 99 99 99 99 99 99 99 99 99 99 99 99 99 99 99 99 99 99 99 99 99 99 99 99 99	5659749.5
F1:6489	DWLNGKEFKC(+57.02)RVNSAAFPAPIEKTISKTKGRPKAPQVY	99 99 99 99 99 99 99 99 99 99 99 99 99 99 99 99 99 99 99 99 99 99 99 99 99 99 99 99 99 99 99 99 99 99 99 99 99 99	8518793
F1:6526	DWLNGKEFKC(+57.02)RVNSAAFPAPIEKTISKTKGRPKAPQVY	99 99 99 99 99 99 99 99 99 99 99 99 99 99 99 99 99 99 99 99 99 99 99 99 99 99 99 99 99 99 99 99 99 99 99 99 99 99	100
F1:6490	DWLNGKEFKC(+57.02)RVNSAAFPAPIEKTISKTKGRPKAPQVYTIPPPKEQMAK	99 99 99 99 99 99 99 99 99 99 99 99 99 99 99 99 99 99 99 99 99 99 99 99 99 99 99 99 99 99 99 99 99 99 99 99 99 99 99 99 99 99 99 99 99 99 99 99 99	8881687
F1:6518	DWLN(+.98)GKEFKC(+57.02)RVNSAAFPAPIEKTISKTKGRPKAPQVYTIPPPKEQMAK	99 99 99 99 99 99 99 99 99 99 99 99 99 99 99 99 99 99 99 99 99 99 99 99 99 99 99 99 99 99 99 99 99 99 99 99 99 99 99 99 99 99 99 99 99 99 99 99 99	4759180.5
F1:6519	LSSSVTVTSSPWPSETITC(+57.02)NVAHPASSTKV	99 99 99 99 99 99 99 99 99 99 99 99 99 99 99 99 99 99 99 99 99 99 99 99 99 99 99 99 99 99	811157.25
F1:6520	DINVKWKI	99 99 99 99 99 99 99 99	551886.94
F1:6521	DFTLKLSRVEA	99 99 99 99 99 99 99 99 99 99 99	112334.32
F1:6521	DFTLKISRVEA	99 99 99 99 99 99 99 99 99 99 99	112334.32
F1:6732	DWLNGKEFKC(+57.02)RVNSAAFPAPIEKTISKTKGRPKAPQVYTIPPPK	99 99 99 99 99 99 99 99 99 99 99 99 99 99 99 99 99 99 99 99 99 99 99 99 99 99 99 99 99 99 99 99 99 99 99 99 99 99 99 99 99 99 99 99	2.14E+07
F1:6538	DWLNGKEFKC(+57.02)RVNSAAFPAPIEKTISKTKGRPKAPQVYTIPPPK	99 99 99 99 99 99 99 99 99 99 99 99 99 99 99 99 99 99 99 99 99 99 99 99 99 99 99 99 99 99 99 99 99 99 99 99 99 99 99 99 99 99 99 99	1.17E+07
F1:6560	DWLNGKEFKC(+57.02)RVNSAAFPAPIEKTISKTKGRPKAPQVYTIPPPK	99 99 99 99 99 99 99 99 99 99 99 99 99 99 99 99 99 99 99 99 99 99 99 99 99 99 99 99 99 99 99 99 99 99 99 99 99 99 99 99 99 99 99 99	7399438.5
F1:6540	VHTFPAVLQS	99 99 99 99 99 99 99 99 99 99	1454393.1
F1:6666	DN(+.98)SKSQVFLKMNSLQT	99 99 99 99 99 99 99 99 99 99 99 99 99 99 99 99	7262184.5
F1:6551	DN(+.98)SKSQVFLKMNSLQT	99 99 99 99 99 99 99 99 99 99 99 99 99 99 99 99	1.26E+07
F1:6552	SSGVHTFPAVLQS	99 99 99 99 99 99 99 99 99 99 99 99 99	2260763
F1:6597	DC(+57.02)GC(+57.02)KPC(+57.02)IC(+57.02)TVPEVSSV	99 99 99 99 99 99 99 99 99 99 99 99 99 99 99 99 99	240628.98
F3:7413	DC(+57.02)GC(+57.02)KPC(+57.02)IC(+57.02)TVPEVSSV	99 99 99 99 99 99 99 99 99 99 99 99 99 99 99 99 99	100
F1:6604	SSSVTVPSSTWPSETVTC(+57.02)NVAHPAS	99 99 99 99 99 99 99 99 99 99 99 99 99 99 99 99 99 99 99 99 99 99 99 99 99	100
F1:6605	TLSSSVTVPSSTWPSETVTC(+57.02)NVAHPASSTKV	99 99 99 99 99 99 99 99 99 99 99 99 99 99 99 99 99 99 99 99 99 99 99 99 99 99 99 99 99 99 99	1.17E+07
F1:6624	TLSSSVTVPSSTWPSETVTC(+57.02)NVAHPASSTKV	99 99 99 99 99 99 99 99 99 99 99 99 99 99 99 99 99 99 99 99 99 99 99 99 99 99 99 99 99 99 99	100
F1:6606	ESGPGLVAPSQSLS	99 99 99 99 99 99 99 99 99 99 99 99 99 99	100
F3:7341	ESGPGLVAPSQSLS	99 99 99 99 99 99 99 99 99 99 99 99 99 99	8642753
F1:6607	VTVPSSTWPSETVTC(+57.02)NVAHPAS	99 99 99 99 99 99 99 99 99 99 99 99 99 99 99 99 99 99 99 99 99 99	259418.67
F1:9034	DKVSLTC(+57.02)MIT	99 99 99 99 99 99 99 99 99 99	4359342
F1:7284	DKVSLTC(+57.02)MIT	99 99 99 99 99 99 99 99 99 99	100
F1:8216	DKVSLTC(+57.02)MIT	99 99 99 99 99 99 99 99 99 99	4359342
F1:7473	DKVSLTC(+57.02)MIT	99 99 99 99 99 99 99 99 99 99	100
F1:8852	DKVSLTC(+57.02)MIT	99 99 99 99 99 99 99 99 99 99	4359342
F1:6872	DKVSLTC(+57.02)MIT	99 99 99 99 99 99 99 99 99 99	7.16E+08
F1:8015	DKVSLTC(+57.02)MIT	99 99 99 99 99 99 99 99 99 99	4359342
F1:6616	DKVSLTC(+57.02)MIT	99 99 99 99 99 99 99 99 99 99	622781.06
F1:7090	DKVSLTC(+57.02)MIT	99 99 99 99 99 99 99 99 99 99	100
F1:8664	DKVSLTC(+57.02)MIT	99 99 99 99 99 99 99 99 99 99	4359342
F1:8452	DKVSLTC(+57.02)MIT	99 99 99 99 99 99 99 99 99 99	4359342
F1:7829	DKVSLTC(+57.02)MIT	99 99 99 99 99 99 99 99 99 99	792831.44
F1:6619	DWLNGKEFKC(+57.02)RVN(+.98)SAAFPAPIEKTISKTKGKPRAPQVYTIPPPKEQMAK	99 99 99 99 99 99 99 99 99 99 99 99 99 99 99 99 99 99 99 99 99 99 99 99 99 99 99 99 99 99 99 99 99 99 99 99 99 99 99 99 99 99 99 99 99 99 99 99 99	100
F1:6629	DWLNGKEFKC(+57.02)RVNSAAFPAPIEK	99 99 99 99 99 99 99 99 99 99 99 99 99 99 99 99 99 99 99 99 99 99 99	1370577.9
F1:6625	DWLNGKEFKC(+57.02)RVNSAAFPAPIEK	99 99 99 99 99 99 99 99 99 99 99 99 99 99 99 99 99 99 99 99 99 99 99	5046125
F1:6627	DGSERQN(+.98)GVLNSWT	99 99 99 99 99 99 99 99 99 99 99 99 99 99	647377.25
F1:6637	DNSKSQVFLKMNSL	99 99 99 99 99 99 99 99 99 99 99 99 99 99	3691179
F1:6636	DNSKSQVFLKMNSL	99 99 99 99 99 99 99 99 99 99 99 99 99 99	6498230
F1:6645	TLSSSVTVTSSPWPSETITC(+57.02)NVAHPASSTKV	99 99 99 99 99 99 99 99 99 99 99 99 99 99 99 99 99 99 99 99 99 99 99 99 99 99 99 99 99 99 99	416434.38
F1:6680	DWLNGKEFKC(+57.02)RVN(+.98)SAAFPAPIEKTISKTK	99 99 99 99 99 99 99 99 99 99 99 99 99 99 99 99 99 99 99 99 99 99 99 99 99 99 99 99 99	1743928
F1:6660	DWLNGKEFKC(+57.02)RVN(+.98)SAAFPAPIEKTISKTK	99 99 99 99 99 99 99 99 99 99 99 99 99 99 99 99 99 99 99 99 99 99 99 99 99 99 99 99 99	2522633
F1:6667	DN(+.98)SKSQVFLKMNSLQTD	99 99 99 99 99 99 99 99 99 99 99 99 99 99 99 99 99	5048175
F1:6668	DWLN(+.98)GKEFKC(+57.02)RVNSAAFPAPIEKTISKTK	99 99 99 99 99 99 99 99 99 99 99 99 99 99 99 99 99 99 99 99 99 99 99 99 99 99 99 99 99	3113879
F1:6688	DWLN(+.98)GKEFKC(+57.02)RVNSAAFPAPIEKTISKTKGRPKAPQVY	99 99 99 99 99 99 99 99 99 99 99 99 99 99 99 99 99 99 99 99 99 99 99 99 99 99 99 99 99 99 99 99 99 99 99 99 99 99	5695187.5
F1:6678	DWLN(+.98)GKEFKC(+57.02)RVNSAAFPAPIEKTISKTKGRPKAPQVY	99 99 99 99 99 99 99 99 99 99 99 99 99 99 99 99 99 99 99 99 99 99 99 99 99 99 99 99 99 99 99 99 99 99 99 99 99 99	8635961
F1:6686	DGSYFVYSKLNVQKCNW	99 99 99 99 99 99 99 99 99 99 99 99 99 99 99 99 99	356316.38
F1:6689	DWLN(+.98)GKEFKC(+57.02)RVN(+.98)SAAFPAPIEKTISKTKGRPKAPQVY	99 99 99 99 99 99 99 99 99 99 99 99 99 99 99 99 99 99 99 99 99 99 99 99 99 99 99 99 99 99 99 99 99 99 99 99 99 99	100
F1:6701	DWLNGKEFKC(+57.02)RVNSAAFPAPIEKT	99 99 99 99 99 99 99 99 99 99 99 99 99 99 99 99 99 99 99 99 99 99 99 99	4136210.2
F1:6712	DWLNGKEFKC(+57.02)RVNSAAFPAPIEKT	99 99 99 99 99 99 99 99 99 99 99 99 99 99 99 99 99 99 99 99 99 99 99 99	100
F1:6702	DWLNGKEFKC(+57.02)RVNSAAFPAPIEKT	99 99 99 99 99 99 99 99 99 99 99 99 99 99 99 99 99 99 99 99 99 99 99 99	2540964.8
F1:6704	VFLKMNSLQT	99 99 99 99 99 99 99 99 99 99	282438.16
F1:6711	DWLNGKEFKC(+57.02)RVNSAAFPAPIEKTISK	99 99 99 99 99 99 99 99 99 99 99 99 99 99 99 99 99 99 99 99 99 99 99 99 99 99 99	100
F1:6714	DYKNTPPIL	99 99 99 99 99 99 99 99 99	136428.39
F1:6717	SGVHTFPAVLQ	99 99 99 99 99 99 99 99 99 99 99	100
F1:6745	QVFLKMNSLQT	99 99 99 99 99 99 99 99 99 99 99	4.67E+07
F1:6746	QVFLKMNSLQTD	99 99 99 99 99 99 99 99 99 99 99 99	3.22E+07
F1:6756	SQVFLKMNSLQT	99 99 99 99 99 99 99 99 99 99 99 99	3003844.8
F1:6758	SQVFLKMNSLQTD	99 99 99 99 99 99 99 99 99 99 99 99 99	1928168.8
F1:6761	DWLNGKEFKC(+57.02)RVN(+.98)SAAFPAPIEKTISKTKGRPKAPQVYTIPPPK	99 99 99 99 99 99 99 99 99 99 99 99 99 99 99 99 99 99 99 99 99 99 99 99 99 99 99 99 99 99 99 99 99 99 99 99 99 99 99 99 99 99 99 99	100
F1:6762	DWLNGKEFKC(+57.02)RVN(+.98)SAAFPAPIEKTISKTKGRPKAPQVYTIPPPKEQMAK	99 99 99 99 99 99 99 99 99 99 99 99 99 99 99 99 99 99 99 99 99 99 99 99 99 99 99 99 99 99 99 99 99 99 99 99 99 99 99 99 99 99 99 99 99 99 99 99 99	100
F1:6780	DGSYFVYSKLN	99 99 99 99 99 99 99 99 99 99 99	207665.61
F1:6790	DN(+.98)SKSQVFLKMN(+.98)SLQT	99 99 99 99 99 99 99 99 99 99 99 99 99 99 99 99	100
F1:6794	NDN(+.98)SKSQ(+.98)VFLKMNSLQT	99 99 99 99 99 99 99 99 99 99 99 99 99 99 99 99 99	100
F1:6820	DPSQSQVFLKMNSLQTD	99 99 99 99 99 99 99 99 99 99 99 99 99 99 99 99 99	6035401
F1:6823	DPSQSQVFLKMNSLQTD	99 99 99 99 99 99 99 99 99 99 99 99 99 99 99 99 99	328043.66
F1:6821	DPSQSQVFLKMNSLQT	99 99 99 99 99 99 99 99 99 99 99 99 99 99 99 99	8491735
F1:6822	DPSQSQVFLKMNSLQT	99 99 99 99 99 99 99 99 99 99 99 99 99 99 99 99	843320.75
F1:6837	DWLNGKEFKC(+57.02)RVNSAAFP	99 99 99 99 99 99 99 99 99 99 99 99 99 99 99 99 99 99	187196.64
F1:6830	DWLNGKEFKC(+57.02)RVNSAAFP	99 99 99 99 99 99 99 99 99 99 99 99 99 99 99 99 99 99	331559.06
F2:7726	RSVSELPIM(+15.99)HQDWLNGKEF	99 99 99 99 99 99 99 99 99 99 99 99 99 99 99 99 99 99 99	1.72E+07
F2:7725	RSVSELPIM(+15.99)HQDWLNGKEF	99 99 99 99 99 99 99 99 99 99 99 99 99 99 99 99 99 99 99	1.17E+08
F2:7716	RSVSELPIM(+15.99)HQDWLNGKEF	99 99 99 99 99 99 99 99 99 99 99 99 99 99 99 99 99 99 99	2.07E+08
F1:6843	RSVSELPIM(+15.99)HQDWLNGKEF	99 99 99 99 99 99 99 99 99 99 99 99 99 99 99 99 99 99 99	100
F2:8099	RSVSELPIM(+15.99)HQDWLNGKEF	99 99 99 99 99 99 99 99 99 99 99 99 99 99 99 99 99 99 99	8298919.5
F2:7794	AYWGQGTLVTVSAAK	99 99 99 99 99 99 99 99 99 99 99 99 99 99 99	2322806.5
F2:7772	AYWGQGTLVTVSAAK	99 99 99 99 99 99 99 99 99 99 99 99 99 99 99	7.46E+07
F3:7669	AYWGQGTLVTVSAAK	99 99 99 99 99 99 99 99 99 99 99 99 99 99 99	4.62E+07
F3:7685	AYWGQGTLVTVSAAK	99 99 99 99 99 99 99 99 99 99 99 99 99 99 99	1693760.4
F1:6844	AYWGQGTLVTVSAAK	99 99 99 99 99 99 99 99 99 99 99 99 99 99 99	750383
F2:7967	AYWGQGTLVTVSAAK	99 99 99 99 99 99 99 99 99 99 99 99 99 99 99	100
F3:7860	AYWGQGTLVTVSAAK	99 99 99 99 99 99 99 99 99 99 99 99 99 99 99	100
F1:7006	DGSYFVYSKLNVQKSNW	99 99 99 99 99 99 99 99 99 99 99 99 99 99 99 99 99	7.58E+07
F1:7198	DGSYFVYSKLNVQKSNW	99 99 99 99 99 99 99 99 99 99 99 99 99 99 99 99 99	100
F1:7044	DGSYFVYSKLNVQKSNW	99 99 99 99 99 99 99 99 99 99 99 99 99 99 99 99 99	1.31E+08
F1:7386	DGSYFVYSKLNVQKSNW	99 99 99 99 99 99 99 99 99 99 99 99 99 99 99 99 99	100
F1:7240	DGSYFVYSKLNVQKSNW	99 99 99 99 99 99 99 99 99 99 99 99 99 99 99 99 99	100
F1:6853	DGSYFVYSKLNVQKSNW	99 99 99 99 99 99 99 99 99 99 99 99 99 99 99 99 99	185756.34
F1:7436	DGSYFVYSKLNVQKSNW	99 99 99 99 99 99 99 99 99 99 99 99 99 99 99 99 99	100
F1:7055	EVSSVFIFPPKPK	99 99 99 99 99 99 99 99 99 99 99 99 99	1.33E+07
F1:6861	EVSSVFIFPPKPK	99 99 99 99 99 99 99 99 99 99 99 99 99	1.33E+07
F1:7045	EVSSVFIFPPKPK	99 99 99 99 99 99 99 99 99 99 99 99 99	1.95E+07
F1:6855	EVSSVFIFPPKPK	99 99 99 99 99 99 99 99 99 99 99 99 99	1.95E+07
F1:6864	DKKIVPRDC(+57.02)GC(+57.02)KPC(+57.02)IC(+57.02)TVPEVSSVFIFPPKPK	99 99 99 99 99 99 99 99 99 99 99 99 99 99 99 99 99 99 99 99 99 99 99 99 99 99 99 99 99 99 99 99	1097195.4
F1:6859	DKKIVPRDC(+57.02)GC(+57.02)KPC(+57.02)IC(+57.02)TVPEVSSVFIFPPKPK	99 99 99 99 99 99 99 99 99 99 99 99 99 99 99 99 99 99 99 99 99 99 99 99 99 99 99 99 99 99 99 99	2802617
F1:6869	DWLNGKEFKC(+57.02)RVNSAAFPAPIEKTISKT	99 99 99 99 99 99 99 99 99 99 99 99 99 99 99 99 99 99 99 99 99 99 99 99 99 99 99 99	679443.56
F1:6865	DWLNGKEFKC(+57.02)RVNSAAFPAPIEKTISKT	99 99 99 99 99 99 99 99 99 99 99 99 99 99 99 99 99 99 99 99 99 99 99 99 99 99 99 99	100
F1:6876	NSAAFPAPIEKTI	99 99 99 99 99 99 99 99 99 99 99 99 99	100
F2:7728	RSVSELPIMHQDW	99 99 99 99 99 99 99 99 99 99 99 99 99	1.47E+08
F2:7727	RSVSELPIMHQDW	99 99 99 99 99 99 99 99 99 99 99 99 99	2.01E+08
F1:6880	RSVSELPIMHQDW	99 99 99 99 99 99 99 99 99 99 99 99 99	67623.02
F1:6886	LSSGVHTFPAVLQS	99 99 99 99 99 99 99 99 99 99 99 99 99 99	4388215
F1:6891	DWLN(+.98)GKEFKC(+57.02)RVNSAAFPAPIEK	99 99 99 99 99 99 99 99 99 99 99 99 99 99 99 99 99 99 99 99 99 99 99	3527694.8
F1:6893	DWLN(+.98)GKEFKC(+57.02)RVNSAAFPAPIEK	99 99 99 99 99 99 99 99 99 99 99 99 99 99 99 99 99 99 99 99 99 99 99	100
F1:6892	DLYTLSSSVTVPSSTWPSETVTC(+57.02)NVAHPASSTKVDKKIVPR	99 99 99 99 99 99 99 99 99 99 99 99 99 99 99 99 99 99 99 99 99 99 99 99 99 99 99 99 99 99 99 99 99 99 99 99 99 99 99 99 99	100
F1:6897	DGSYFVYSKLNVQKSNWEAG	99 99 99 99 99 99 99 99 99 99 99 99 99 99 99 99 99 99 99 99	100
F1:6900	DGSYFVYSKLNVQKSNWEAG	99 99 99 99 99 99 99 99 99 99 99 99 99 99 99 99 99 99 99 99	100
F1:6917	DWLN(+.98)GKEFKC(+57.02)RVNSAAFPAPIEKT	99 99 99 99 99 99 99 99 99 99 99 99 99 99 99 99 99 99 99 99 99 99 99 99	5061982.5
F1:6902	DWLN(+.98)GKEFKC(+57.02)RVNSAAFPAPIEKT	99 99 99 99 99 99 99 99 99 99 99 99 99 99 99 99 99 99 99 99 99 99 99 99	1.54E+07
F1:6924	DWLN(+.98)GKEFKC(+57.02)RVNSAAFPAPIEKT	99 99 99 99 99 99 99 99 99 99 99 99 99 99 99 99 99 99 99 99 99 99 99 99	2706961.8
F1:6926	DKVTLTC(+57.02)MIT	99 99 99 99 99 99 99 99 99 99	1.38E+07
F1:6930	DWLN(+.98)GKEFKC(+57.02)RVNSAAFPAPIEKTISKTKGRPKAPQVYTIPPPK	99 99 99 99 99 99 99 99 99 99 99 99 99 99 99 99 99 99 99 99 99 99 99 99 99 99 99 99 99 99 99 99 99 99 99 99 99 99 99 99 99 99 99 99	100
F1:6960	DNSKSQVFLKMN(+.98)SL	99 99 99 99 99 99 99 99 99 99 99 99 99 99	133719.66
F1:6961	QVFLKMN(+.98)SLQTD	99 99 99 99 99 99 99 99 99 99 99 99	2431773
F1:6978	Q(+.98)VFLKMNSLQT	99 99 99 99 99 99 99 99 99 99 99	3591901
F1:6997	DDPEVQF	99 99 99 99 99 99 99	971878.6
F3:7745	DDPEVQF	99 99 99 99 99 99 99	100
F1:7013	WQWNGQPAENYKNTQPIM	99 99 99 99 99 99 99 99 99 99 99 99 99 99 99 99 99 99	100
F1:7024	NSGSLSSGVHTFPAVLQS	99 99 99 99 99 99 99 99 99 99 99 99 99 99 99 99 99 99	725575.75
F2:7994	VNSAAFPAPIEKTI	99 99 99 99 99 99 99 99 99 99 99 99 99 99	2489226
F1:7039	VNSAAFPAPIEKTI	99 99 99 99 99 99 99 99 99 99 99 99 99 99	100
F1:7047	DKVQLTC(+57.02)MIT	99 99 99 99 99 99 99 99 99 99	1006706.75
F1:7067	DWLN(+.98)GKEFKC(+57.02)RVNSAAFPAPIEKTISKT	99 99 99 99 99 99 99 99 99 99 99 99 99 99 99 99 99 99 99 99 99 99 99 99 99 99 99 99	2561153
F1:7056	DWLN(+.98)GKEFKC(+57.02)RVNSAAFPAPIEKTISKT	99 99 99 99 99 99 99 99 99 99 99 99 99 99 99 99 99 99 99 99 99 99 99 99 99 99 99 99	4262748.5
F1:7058	SGSLSSGVHTFPAVLQS	99 99 99 99 99 99 99 99 99 99 99 99 99 99 99 99 99	2242508.5
F1:7126	EWQWNGQPAENYKNTQPIM	99 99 99 99 99 99 99 99 99 99 99 99 99 99 99 99 99 99 99	2571588.2
F1:7129	EWQWNGQPAENYKNTQPIM	99 99 99 99 99 99 99 99 99 99 99 99 99 99 99 99 99 99 99	2408903.2
F1:7128	SLSSGVHTFPAVLQS	99 99 99 99 99 99 99 99 99 99 99 99 99 99 99	6894523
F1:7136	DWLNGKEFKC(+57.02)RVNSAAFPAPIEKTIS	99 99 99 99 99 99 99 99 99 99 99 99 99 99 99 99 99 99 99 99 99 99 99 99 99 99	1153352.9
F1:7143	DWLNGKEFKC(+57.02)RVNSAAFPAPIEKTIS	99 99 99 99 99 99 99 99 99 99 99 99 99 99 99 99 99 99 99 99 99 99 99 99 99 99	100
F1:7150	DTDGSYFVYSKLNVQKSNW	99 99 99 99 99 99 99 99 99 99 99 99 99 99 99 99 99 99 99	100
F1:7146	DTDGSYFVYSKLNVQKSNW	99 99 99 99 99 99 99 99 99 99 99 99 99 99 99 99 99 99 99	1287388.4
F1:7339	DTDGSYFVYSKLNVQKSNW	99 99 99 99 99 99 99 99 99 99 99 99 99 99 99 99 99 99 99	7177158
F1:7183	ELPIMHQDWLNGK	99 99 99 99 99 99 99 99 99 99 99 99 99	255407.02
F1:7170	ELPIMHQDWLNGK	99 99 99 99 99 99 99 99 99 99 99 99 99	582279.44
F1:7181	DWLNGKEF	99 99 99 99 99 99 99 99	851373.7
F2:8161	DWLNGKEF	99 99 99 99 99 99 99 99	191114.16
F1:7194	GVHTFPAVL	99 99 99 99 99 99 99 99 99	247236.2
F3:8121	GVHTFPAVL	99 99 99 99 99 99 99 99 99	145799.8
F1:7212	SLSSGVHTFPAVLQ	99 99 99 99 99 99 99 99 99 99 99 99 99 99	352314.94
F1:7220	DKRSLTC(+57.02)MIT	99 99 99 99 99 99 99 99 99 99	5588370.5
F1:7223	WQWN(+.98)GQPAENYKNTQPIM	99 99 99 99 99 99 99 99 99 99 99 99 99 99 99 99 99 99	1334624.8
F1:7236	WQWN(+.98)GQPAENYKNTQPIM	99 99 99 99 99 99 99 99 99 99 99 99 99 99 99 99 99 99	489950.28
F1:7231	DWLNGKEFKC(+57.02)RVNSAAFPAPIEKTI	99 99 99 99 99 99 99 99 99 99 99 99 99 99 99 99 99 99 99 99 99 99 99 99 99	2.55E+07
F1:7242	DWLNGKEFKC(+57.02)RVNSAAFPAPIEKTI	99 99 99 99 99 99 99 99 99 99 99 99 99 99 99 99 99 99 99 99 99 99 99 99 99	5734345
F1:7253	DWLNGKEFKC(+57.02)RVNSAAFPAPIEKTI	99 99 99 99 99 99 99 99 99 99 99 99 99 99 99 99 99 99 99 99 99 99 99 99 99	4187465
F1:7452	DLYTLSSSVTVTSN(+.98)TWPSQ(+.98)SITC(+57.02)NVAHPASSTKV	99 99 99 99 99 99 99 99 99 99 99 99 99 99 99 99 99 99 99 99 99 99 99 99 99 99 99 99 99 99 99 99 99 99	5459365
F1:7260	DLYTLSSSVTVTSN(+.98)TWPSQ(+.98)SITC(+57.02)NVAHPASSTKV	99 99 99 99 99 99 99 99 99 99 99 99 99 99 99 99 99 99 99 99 99 99 99 99 99 99 99 99 99 99 99 99 99 99	1261858.4
F1:7264	DGSYFVYSKL	99 99 99 99 99 99 99 99 99 99	5.33E+07
F1:7268	DKVSLTC(+57.02)MI	99 99 99 99 99 99 99 99 99	145532
F1:7285	DLYTLSSSVNVTSSTWPSQSITC(+57.02)NVAHPASSTKV	99 99 99 99 99 99 99 99 99 99 99 99 99 99 99 99 99 99 99 99 99 99 99 99 99 99 99 99 99 99 99 99 99 99	3398336.5
F1:7288	DLYTLSSSVNVTSSTWPSQSITC(+57.02)NVAHPASSTKV	99 99 99 99 99 99 99 99 99 99 99 99 99 99 99 99 99 99 99 99 99 99 99 99 99 99 99 99 99 99 99 99 99 99	604922.25
F1:7474	DLYTLSSSVNVTSSTWPSQSITC(+57.02)NVAHPASSTKV	99 99 99 99 99 99 99 99 99 99 99 99 99 99 99 99 99 99 99 99 99 99 99 99 99 99 99 99 99 99 99 99 99 99	100
F1:8189	DLYTLSSSVNVTSSTWPSQSITC(+57.02)NVAHPASSTKV	99 99 99 99 99 99 99 99 99 99 99 99 99 99 99 99 99 99 99 99 99 99 99 99 99 99 99 99 99 99 99 99 99 99	100
F1:7299	DWLN(+.98)GKEF	99 99 99 99 99 99 99 99	232102.06
F1:7317	EWQWNGQ(+.98)PAENYKNTQPIM	99 99 99 99 99 99 99 99 99 99 99 99 99 99 99 99 99 99 99	498049.06
F1:7326	DGSYFVYSKLNVQKSNWEAGNTFTC(+57.02)	99 99 99 99 99 99 99 99 99 99 99 99 99 99 99 99 99 99 99 99 99 99 99 99 99	1611306.8
F1:7320	DGSYFVYSKLNVQKSNWEAGNTFTC(+57.02)	99 99 99 99 99 99 99 99 99 99 99 99 99 99 99 99 99 99 99 99 99 99 99 99 99	1.33E+07
F1:7324	DGSYFIYSKLN(+.98)VQKSN(+.98)WEAGNTFTC(+57.02)SVLH	99 99 99 99 99 99 99 99 99 99 99 99 99 99 99 99 99 99 99 99 99 99 99 99 99 99 99 99 99	1074144.9
F1:7328	DGSYFIYSKLN(+.98)VQ(+.98)KSN(+.98)WEAGNTFTC(+57.02)SVLH	99 99 99 99 99 99 99 99 99 99 99 99 99 99 99 99 99 99 99 99 99 99 99 99 99 99 99 99 99	100
F1:7359	DGSYFVYSKLNVQKSNWEAGNTFT	99 99 99 99 99 99 99 99 99 99 99 99 99 99 99 99 99 99 99 99 99 99 99 99	549488.3
F1:7361	DGSYFVYSKLNVQKSNWEAGNTFT	99 99 99 99 99 99 99 99 99 99 99 99 99 99 99 99 99 99 99 99 99 99 99 99	5179766.5
F1:7552	DGSYFVYSKLNVQKSNWEAGNTFT	99 99 99 99 99 99 99 99 99 99 99 99 99 99 99 99 99 99 99 99 99 99 99 99	386056.38
F1:7377	ITLTPKVTC(+57.02)VVV	99 99 99 99 99 99 99 99 99 99 99 99	2068635.6
F3:8230	SVSELPIMHQDWLNGK	99 99 99 99 99 99 99 99 99 99 99 99 99 99 99 99	4.15E+08
F3:8225	SVSELPIMHQDWLNGK	99 99 99 99 99 99 99 99 99 99 99 99 99 99 99 99	1.13E+09
F1:7383	SVSELPIMHQDWLNGK	99 99 99 99 99 99 99 99 99 99 99 99 99 99 99 99	269150.06
F1:7405	EPRIPKPSTPPGSSC(+57.02)PPGN(+.98)ILGGPSVFIFPPKPK	99 99 99 99 99 99 99 99 99 99 99 99 99 99 99 99 99 99 99 99 99 99 99 99 99 99 99 99 99 99 99 99 99 99	100
F1:7410	DSMVTLGC(+57.02)LVK	99 99 99 99 99 99 99 99 99 99 99	326881.44
F1:7411	DTDGSYFVYSKLNVQKSNWEAGNTFTC(+57.02)	99 99 99 99 99 99 99 99 99 99 99 99 99 99 99 99 99 99 99 99 99 99 99 99 99 99 99	4837455.5
F1:7412	DVQISWFVNNVEVHTAQTQTHRE	99 99 99 99 99 99 99 99 99 99 99 99 99 99 99 99 99 99 99 99 99 99 99	386406.12
F1:7414	DVQISWFVNNVEVHTAQTQTHRE	99 99 99 99 99 99 99 99 99 99 99 99 99 99 99 99 99 99 99 99 99 99 99	243640.39
F1:7413	GC(+57.02)KPC(+57.02)IC(+57.02)TVPEVSSVFIFPPKPK	99 99 99 99 99 99 99 99 99 99 99 99 99 99 99 99 99 99 99 99 99 99 99	3265625.5
F3:8398	GC(+57.02)KPC(+57.02)IC(+57.02)TVPEVSSVFIFPPKPK	99 99 99 99 99 99 99 99 99 99 99 99 99 99 99 99 99 99 99 99 99 99 99	3267783.5
F1:7424	GC(+57.02)KPC(+57.02)IC(+57.02)TVPEVSSVFIFPPKPK	99 99 99 99 99 99 99 99 99 99 99 99 99 99 99 99 99 99 99 99 99 99 99	2010052.1
F1:7432	DWLN(+.98)GKEFKC(+57.02)RVNSAAFPAPIEKTI	99 99 99 99 99 99 99 99 99 99 99 99 99 99 99 99 99 99 99 99 99 99 99 99 99	7153017.5
F1:7418	DWLN(+.98)GKEFKC(+57.02)RVNSAAFPAPIEKTI	99 99 99 99 99 99 99 99 99 99 99 99 99 99 99 99 99 99 99 99 99 99 99 99 99	2.05E+07
F1:7440	DWLN(+.98)GKEFKC(+57.02)RVNSAAFPAPIEKTI	99 99 99 99 99 99 99 99 99 99 99 99 99 99 99 99 99 99 99 99 99 99 99 99 99	3457698.2
F1:7444	LSSGVHTFPAVL	99 99 99 99 99 99 99 99 99 99 99 99	216139.6
F1:7447	C(+57.02)GC(+57.02)KPC(+57.02)IC(+57.02)TVPEVSSVFIFPPKPK	99 99 99 99 99 99 99 99 99 99 99 99 99 99 99 99 99 99 99 99 99 99 99 99	1101887.1
F1:7457	DTDGSYFVYSKLNVQKSNWEAGNTFT	99 99 99 99 99 99 99 99 99 99 99 99 99 99 99 99 99 99 99 99 99 99 99 99 99 99	837009.75
F1:7469	N(+.98)SGSLSSGVHTFPAVLQS	99 99 99 99 99 99 99 99 99 99 99 99 99 99 99 99 99 99	1.55E+07
F1:7488	N(+.98)SGSLSSGVHTFPAVLQS	99 99 99 99 99 99 99 99 99 99 99 99 99 99 99 99 99 99	236111.2
F3:8413	KPC(+57.02)IC(+57.02)TVPEVSSVFIFPPKPK	99 99 99 99 99 99 99 99 99 99 99 99 99 99 99 99 99 99 99 99 99	2455998.5
F3:8409	KPC(+57.02)IC(+57.02)TVPEVSSVFIFPPKPK	99 99 99 99 99 99 99 99 99 99 99 99 99 99 99 99 99 99 99 99 99	1772861.5
F1:7470	KPC(+57.02)IC(+57.02)TVPEVSSVFIFPPKPK	99 99 99 99 99 99 99 99 99 99 99 99 99 99 99 99 99 99 99 99 99	650033.25
F1:7471	C(+57.02)KPC(+57.02)IC(+57.02)TVPEVSSVFIFPPKPK	99 99 99 99 99 99 99 99 99 99 99 99 99 99 99 99 99 99 99 99 99 99	506713
F3:8441	C(+57.02)KPC(+57.02)IC(+57.02)TVPEVSSVFIFPPKPK	99 99 99 99 99 99 99 99 99 99 99 99 99 99 99 99 99 99 99 99 99 99	1148753.2
F1:7475	DGSYFVYSKLNVQKSNWEAGNTFTC(+57.02)SVLH	99 99 99 99 99 99 99 99 99 99 99 99 99 99 99 99 99 99 99 99 99 99 99 99 99 99 99 99 99	4.36E+07
F1:7476	DGSYFVYSKLNVQKSNWEAGNTFTC(+57.02)SVLH	99 99 99 99 99 99 99 99 99 99 99 99 99 99 99 99 99 99 99 99 99 99 99 99 99 99 99 99 99	3.15E+07
F1:7772	DGSYFVYSKLNVQKSNWEAGNTFTC(+57.02)SVLH	99 99 99 99 99 99 99 99 99 99 99 99 99 99 99 99 99 99 99 99 99 99 99 99 99 99 99 99 99	408093.34
F1:7477	DGSYFVYSKLNVQKSNWEAGNTFTC(+57.02)SRLH	99 99 99 99 99 99 99 99 99 99 99 99 99 99 99 99 99 99 99 99 99 99 99 99 99 99 99 99 99	631279.8
F1:7487	DGSYFVYSKLNVQKSNWHAGNTFTCSVLHEGLH	99 99 99 99 99 99 99 99 99 99 99 99 99 99 99 99 99 99 99 99 99 99 99 99 99 99 99 99 99 99 99 99 99	2670264.8
F1:7498	DWLNGKEFKC(+57.02)RVNSAAFPAPI	99 99 99 99 99 99 99 99 99 99 99 99 99 99 99 99 99 99 99 99 99	1.44E+07
F1:7503	DWLNGKEFKC(+57.02)RVNSAAFPAPI	99 99 99 99 99 99 99 99 99 99 99 99 99 99 99 99 99 99 99 99 99	5936014.5
F1:7514	DGSYFIYSKLNVQKSNWEAGNTFTC(+57.02)SVLH	99 99 99 99 99 99 99 99 99 99 99 99 99 99 99 99 99 99 99 99 99 99 99 99 99 99 99 99 99	933883.4
F1:7502	DGSYFIYSKLNVQKSNWEAGNTFTC(+57.02)SVLH	99 99 99 99 99 99 99 99 99 99 99 99 99 99 99 99 99 99 99 99 99 99 99 99 99 99 99 99 99	1304047.6
F3:8817	DC(+57.02)GC(+57.02)KPC(+57.02)IC(+57.02)TVPEVSSVFIFPPKPK	99 99 99 99 99 99 99 99 99 99 99 99 99 99 99 99 99 99 99 99 99 99 99 99 99	3.74E+09
F3:8725	DC(+57.02)GC(+57.02)KPC(+57.02)IC(+57.02)TVPEVSSVFIFPPKPK	99 99 99 99 99 99 99 99 99 99 99 99 99 99 99 99 99 99 99 99 99 99 99 99 99	1.80E+09
F3:8612	DC(+57.02)GC(+57.02)KPC(+57.02)IC(+57.02)TVPEVSSVFIFPPKPK	99 99 99 99 99 99 99 99 99 99 99 99 99 99 99 99 99 99 99 99 99 99 99 99 99	1.10E+08
F3:8631	DC(+57.02)GC(+57.02)KPC(+57.02)IC(+57.02)TVPEVSSVFIFPPKPK	99 99 99 99 99 99 99 99 99 99 99 99 99 99 99 99 99 99 99 99 99 99 99 99 99	3.74E+09
F3:8806	DC(+57.02)GC(+57.02)KPC(+57.02)IC(+57.02)TVPEVSSVFIFPPKPK	99 99 99 99 99 99 99 99 99 99 99 99 99 99 99 99 99 99 99 99 99 99 99 99 99	100
F1:7719	DC(+57.02)GC(+57.02)KPC(+57.02)IC(+57.02)TVPEVSSVFIFPPKPK	99 99 99 99 99 99 99 99 99 99 99 99 99 99 99 99 99 99 99 99 99 99 99 99 99	6.54E+08
F1:7695	DC(+57.02)GC(+57.02)KPC(+57.02)IC(+57.02)TVPEVSSVFIFPPKPK	99 99 99 99 99 99 99 99 99 99 99 99 99 99 99 99 99 99 99 99 99 99 99 99 99	1.23E+09
F3:8437	DC(+57.02)GC(+57.02)KPC(+57.02)IC(+57.02)TVPEVSSVFIFPPKPK	99 99 99 99 99 99 99 99 99 99 99 99 99 99 99 99 99 99 99 99 99 99 99 99 99	100
F1:7626	DC(+57.02)GC(+57.02)KPC(+57.02)IC(+57.02)TVPEVSSVFIFPPKPK	99 99 99 99 99 99 99 99 99 99 99 99 99 99 99 99 99 99 99 99 99 99 99 99 99	3513323.5
F1:7636	DC(+57.02)GC(+57.02)KPC(+57.02)IC(+57.02)TVPEVSSVFIFPPKPK	99 99 99 99 99 99 99 99 99 99 99 99 99 99 99 99 99 99 99 99 99 99 99 99 99	2.63E+07
F3:8611	DC(+57.02)GC(+57.02)KPC(+57.02)IC(+57.02)TVPEVSSVFIFPPKPK	99 99 99 99 99 99 99 99 99 99 99 99 99 99 99 99 99 99 99 99 99 99 99 99 99	1.43E+08
F3:9015	DC(+57.02)GC(+57.02)KPC(+57.02)IC(+57.02)TVPEVSSVFIFPPKPK	99 99 99 99 99 99 99 99 99 99 99 99 99 99 99 99 99 99 99 99 99 99 99 99 99	100
F3:9203	DC(+57.02)GC(+57.02)KPC(+57.02)IC(+57.02)TVPEVSSVFIFPPKPK	99 99 99 99 99 99 99 99 99 99 99 99 99 99 99 99 99 99 99 99 99 99 99 99 99	100
F1:8069	DC(+57.02)GC(+57.02)KPC(+57.02)IC(+57.02)TVPEVSSVFIFPPKPK	99 99 99 99 99 99 99 99 99 99 99 99 99 99 99 99 99 99 99 99 99 99 99 99 99	100
F1:7526	DC(+57.02)GC(+57.02)KPC(+57.02)IC(+57.02)TVPEVSSVFIFPPKPK	99 99 99 99 99 99 99 99 99 99 99 99 99 99 99 99 99 99 99 99 99 99 99 99 99	100
F1:7507	DC(+57.02)GC(+57.02)KPC(+57.02)IC(+57.02)TVPEVSSVFIFPPKPK	99 99 99 99 99 99 99 99 99 99 99 99 99 99 99 99 99 99 99 99 99 99 99 99 99	100
F3:8807	DC(+57.02)GC(+57.02)KPC(+57.02)IC(+57.02)TVPEVSSVFIFPPKPK	99 99 99 99 99 99 99 99 99 99 99 99 99 99 99 99 99 99 99 99 99 99 99 99 99	100
F1:7531	DNSYFVYSKL	99 99 99 99 99 99 99 99 99 99	401147.88
F3:8632	TVPEVSSVFIFPPKPK	99 99 99 99 99 99 99 99 99 99 99 99 99 99 99 99	1.95E+08
F3:8438	TVPEVSSVFIFPPKPK	99 99 99 99 99 99 99 99 99 99 99 99 99 99 99 99	100
F3:8504	TVPEVSSVFIFPPKPK	99 99 99 99 99 99 99 99 99 99 99 99 99 99 99 99	4.94E+08
F3:8697	TVPEVSSVFIFPPKPK	99 99 99 99 99 99 99 99 99 99 99 99 99 99 99 99	100
F1:7535	TVPEVSSVFIFPPKPK	99 99 99 99 99 99 99 99 99 99 99 99 99 99 99 99	1538819.4
F3:8318	TVPEVSSVFIFPPKPK	99 99 99 99 99 99 99 99 99 99 99 99 99 99 99 99	336670.78
F3:8514	TVPEVSSVFIFPPKPK	99 99 99 99 99 99 99 99 99 99 99 99 99 99 99 99	3309756
F3:8891	TVPEVSSVFIFPPKPK	99 99 99 99 99 99 99 99 99 99 99 99 99 99 99 99	100
F1:7536	TITLTPKVTC(+57.02)VVV	99 99 99 99 99 99 99 99 99 99 99 99 99	302474.16
F2:8556	TITLTPKVTC(+57.02)VVV	99 99 99 99 99 99 99 99 99 99 99 99 99	100
F1:7544	DTDGSYFVYSKLNVQKSNWEAGNTFTC(+57.02)SVLH	99 99 99 99 99 99 99 99 99 99 99 99 99 99 99 99 99 99 99 99 99 99 99 99 99 99 99 99 99 99 99	7958969
F1:7543	DTDGSYFVYSKLNVQKSNWEAGNTFTC(+57.02)SVLH	99 99 99 99 99 99 99 99 99 99 99 99 99 99 99 99 99 99 99 99 99 99 99 99 99 99 99 99 99 99 99	1.18E+07
F1:7555	DTDGSYFVYSKL	99 99 99 99 99 99 99 99 99 99 99 99	4422313.5
F3:8162	DVLTITLTPK	99 99 99 99 99 99 99 99 99 99	839579.06
F3:9034	DVLTITLTPK	99 99 99 99 99 99 99 99 99 99	100
F3:8653	DVLTITLTPK	99 99 99 99 99 99 99 99 99 99	100
F3:8839	DVLTITLTPK	99 99 99 99 99 99 99 99 99 99	100
F3:8459	DVLTITLTPK	99 99 99 99 99 99 99 99 99 99	1.02E+09
F3:9224	DVLTITLTPK	99 99 99 99 99 99 99 99 99 99	100
F1:7556	DVLTITLTPK	99 99 99 99 99 99 99 99 99 99	821245.56
F2:8653	DVLTITLTPK	99 99 99 99 99 99 99 99 99 99	7253216
F1:7563	DLYTLSSSVTVPSSTWPSETVTC(+57.02)NVAHPASSTKV	99 99 99 99 99 99 99 99 99 99 99 99 99 99 99 99 99 99 99 99 99 99 99 99 99 99 99 99 99 99 99 99 99 99	8016322.5
F1:7752	DLYTLSSSVTVPSSTWPSETVTC(+57.02)NVAHPASSTKV	99 99 99 99 99 99 99 99 99 99 99 99 99 99 99 99 99 99 99 99 99 99 99 99 99 99 99 99 99 99 99 99 99 99	100
F1:7679	DLYTLSSSVTVPSSTWPSETVTC(+57.02)NVAHPASSTKV	99 99 99 99 99 99 99 99 99 99 99 99 99 99 99 99 99 99 99 99 99 99 99 99 99 99 99 99 99 99 99 99 99 99	100
F1:7942	DLYTLSSSVTVPSSTWPSETVTC(+57.02)NVAHPASSTKV	99 99 99 99 99 99 99 99 99 99 99 99 99 99 99 99 99 99 99 99 99 99 99 99 99 99 99 99 99 99 99 99 99 99	2.34E+07
F1:7781	DLYTLSSSVTVPSSTWPSETVTC(+57.02)NVAHPASSTKV	99 99 99 99 99 99 99 99 99 99 99 99 99 99 99 99 99 99 99 99 99 99 99 99 99 99 99 99 99 99 99 99 99 99	100
F1:8957	DLYTLSSSVTVPSSTWPSETVTC(+57.02)NVAHPASSTKV	99 99 99 99 99 99 99 99 99 99 99 99 99 99 99 99 99 99 99 99 99 99 99 99 99 99 99 99 99 99 99 99 99 99	3716969.2
F1:8127	DLYTLSSSVTVPSSTWPSETVTC(+57.02)NVAHPASSTKV	99 99 99 99 99 99 99 99 99 99 99 99 99 99 99 99 99 99 99 99 99 99 99 99 99 99 99 99 99 99 99 99 99 99	2.34E+07
F1:9119	DLYTLSSSVTVPSSTWPSETVTC(+57.02)NVAHPASSTKV	99 99 99 99 99 99 99 99 99 99 99 99 99 99 99 99 99 99 99 99 99 99 99 99 99 99 99 99 99 99 99 99 99 99	3716969.2
F1:8472	DLYTLSSSVTVPSSTWPSETVTC(+57.02)NVAHPASSTKV	99 99 99 99 99 99 99 99 99 99 99 99 99 99 99 99 99 99 99 99 99 99 99 99 99 99 99 99 99 99 99 99 99 99	2.34E+07
F1:7568	DITVEWQWNGQPAENYK	99 99 99 99 99 99 99 99 99 99 99 99 99 99 99 99 99	379143.2
F1:7571	DGSYFVYSKLNVQKSNWEAGNTLTCSVLH	99 99 99 99 99 99 99 99 99 99 99 99 99 99 99 99 99 99 99 99 99 99 99 99 99 99 99 99 99	479576.38
F3:8547	DLYTLSSSVTVPSSTWPSETVTC(+57.02)NVAHPASSTK	99 99 99 99 99 99 99 99 99 99 99 99 99 99 99 99 99 99 99 99 99 99 99 99 99 99 99 99 99 99 99 99 99	1574591.4
F1:7582	DLYTLSSSVTVPSSTWPSETVTC(+57.02)NVAHPASSTK	99 99 99 99 99 99 99 99 99 99 99 99 99 99 99 99 99 99 99 99 99 99 99 99 99 99 99 99 99 99 99 99 99	937050.6
F1:7588	DWMSGKEFKC(+57.02)KVNNKDLPAPI	99 99 99 99 99 99 99 99 99 99 99 99 99 99 99 99 99 99 99 99 99	266450.94
F1:7593	DLYTLSSSVTVPSSTWPSQTVTC(+57.02)N(+.98)VAHPASSTKV	99 99 99 99 99 99 99 99 99 99 99 99 99 99 99 99 99 99 99 99 99 99 99 99 99 99 99 99 99 99 99 99 99 99	483206.1
F1:8782	DLYTLSSSVTVPSSTWPSQTVTC(+57.02)N(+.98)VAHPASSTKV	99 99 99 99 99 99 99 99 99 99 99 99 99 99 99 99 99 99 99 99 99 99 99 99 99 99 99 99 99 99 99 99 99 99	3716969.2
F1:8308	DLYTLSSSVTVPSSTWPSQTVTC(+57.02)N(+.98)VAHPASSTKV	99 99 99 99 99 99 99 99 99 99 99 99 99 99 99 99 99 99 99 99 99 99 99 99 99 99 99 99 99 99 99 99 99 99	2.34E+07
F1:7605	WNSGSLSSGVHTFPAVLQS	99 99 99 99 99 99 99 99 99 99 99 99 99 99 99 99 99 99 99	100
F2:8749	AYWGQGTLVTVSAAKTTPPSVY	99 99 99 99 99 99 99 99 99 99 99 99 99 99 99 99 99 99 99 99 99 99	8.16E+07
F2:8751	AYWGQGTLVTVSAAKTTPPSVY	99 99 99 99 99 99 99 99 99 99 99 99 99 99 99 99 99 99 99 99 99 99	2.97E+07
F1:7612	AYWGQGTLVTVSAAKTTPPSVY	99 99 99 99 99 99 99 99 99 99 99 99 99 99 99 99 99 99 99 99 99 99	301424.84
F1:7613	AYWGQGTLVTVSAAKTTPPSVY	99 99 99 99 99 99 99 99 99 99 99 99 99 99 99 99 99 99 99 99 99 99	100
F1:7614	SLSSGVHTFPAVL	99 99 99 99 99 99 99 99 99 99 99 99 99	100
F1:7618	DLYTLSSSVTVPSSTWPSQ(+.98)SVTC(+57.02)NVAHPASSTKV	99 99 99 99 99 99 99 99 99 99 99 99 99 99 99 99 99 99 99 99 99 99 99 99 99 99 99 99 99 99 99 99 99 99	100
F1:7675	DLYTLSSSVTVTSSPWPSETITC(+57.02)NVAHPASSTKV	99 99 99 99 99 99 99 99 99 99 99 99 99 99 99 99 99 99 99 99 99 99 99 99 99 99 99 99 99 99 99 99 99 99	2.95E+07
F1:7680	DLYTLSSSVTVTSSTWPSQ(+.98)TITC(+57.02)NVAHPASSTKV	99 99 99 99 99 99 99 99 99 99 99 99 99 99 99 99 99 99 99 99 99 99 99 99 99 99 99 99 99 99 99 99 99 99	1260875.1
F1:7691	DITVEWQWNGQPAENYKNTQPIM(+15.99)	99 99 99 99 99 99 99 99 99 99 99 99 99 99 99 99 99 99 99 99 99 99 99	1399177.4
F1:7697	DITVEWQWNGQPAENYKNTQPIM(+15.99)	99 99 99 99 99 99 99 99 99 99 99 99 99 99 99 99 99 99 99 99 99 99 99	1492500.6
F1:7955	DITVEWQWNGQPAENYKNTQPIM(+15.99)	99 99 99 99 99 99 99 99 99 99 99 99 99 99 99 99 99 99 99 99 99 99 99	542591.3
F1:7703	C(+57.02)C(+57.02)VEC(+57.02)PPC(+57.02)PAPPVAGPSVFLFPPKPK	99 99 99 99 99 99 99 99 99 99 99 99 99 99 99 99 99 99 99 99 99 99 99 99 99 99	100
F1:7929	DC(+57.02)GC(+57.02)KPC(+57.02)IC(+57.02)TVPEVSSVFIFPPKPKD	99 99 99 99 99 99 99 99 99 99 99 99 99 99 99 99 99 99 99 99 99 99 99 99 99 99	3359531.5
F1:7714	PEVSSVFIFPPKPK	99 99 99 99 99 99 99 99 99 99 99 99 99 99	640312.94
F3:8519	PEVSSVFIFPPKPK	99 99 99 99 99 99 99 99 99 99 99 99 99 99	1684342.5
F3:8942	PEVSSVFIFPPKPK	99 99 99 99 99 99 99 99 99 99 99 99 99 99	100
F3:8706	PEVSSVFIFPPKPK	99 99 99 99 99 99 99 99 99 99 99 99 99 99	3654388.2
F1:7723	DWLN(+.98)GKEFKC(+57.02)RVNSAAFPAPI	99 99 99 99 99 99 99 99 99 99 99 99 99 99 99 99 99 99 99 99 99	5759329
F1:7722	DWLN(+.98)GKEFKC(+57.02)RVNSAAFPAPI	99 99 99 99 99 99 99 99 99 99 99 99 99 99 99 99 99 99 99 99 99	8839717
F1:7810	GDLYTLSSSVTVMSSPRPSETVTC(+57.02)NVAHPASSTKV	99 99 99 99 99 99 99 99 99 99 99 99 99 99 99 99 99 99 99 99 99 99 99 99 99 99 99 99 99 99 99 99 99 99 99	6460509.5
F1:7816	DLYTLSSSRTVPSSTWPSETVTC(+57.02)NVAHPASSTKV	99 99 99 99 99 99 99 99 99 99 99 99 99 99 99 99 99 99 99 99 99 99 99 99 99 99 99 99 99 99 99 99 99 99	100
F2:9079	DC(+57.02)GC(+57.02)KPC(+57.02)IC(+57.02)TVPEVSSVF	99 99 99 99 99 99 99 99 99 99 99 99 99 99 99 99 99 99	1.43E+08
F2:9102	DC(+57.02)GC(+57.02)KPC(+57.02)IC(+57.02)TVPEVSSVF	99 99 99 99 99 99 99 99 99 99 99 99 99 99 99 99 99 99	9796388
F3:8886	DC(+57.02)GC(+57.02)KPC(+57.02)IC(+57.02)TVPEVSSVF	99 99 99 99 99 99 99 99 99 99 99 99 99 99 99 99 99 99	5.61E+07
F1:7881	DC(+57.02)GC(+57.02)KPC(+57.02)IC(+57.02)TVPEVSSVF	99 99 99 99 99 99 99 99 99 99 99 99 99 99 99 99 99 99	680538.5
F3:8922	DC(+57.02)GC(+57.02)KPC(+57.02)IC(+57.02)TVPEVSSVF	99 99 99 99 99 99 99 99 99 99 99 99 99 99 99 99 99 99	3957923.2
F1:7884	TVTWNSGSLSSGVHTFPAVLQS	99 99 99 99 99 99 99 99 99 99 99 99 99 99 99 99 99 99 99 99 99 99	100
F1:7977	DVLTITLTPKVT	99 99 99 99 99 99 99 99 99 99 99 99	7577490
F2:9215	DVLTITLTPKVT	99 99 99 99 99 99 99 99 99 99 99 99	100
F1:8014	YWGQGTLVTVSAAKTTPPSVYPLAPGSAAQT	99 99 99 99 99 99 99 99 99 99 99 99 99 99 99 99 99 99 99 99 99 99 99 99 99 99 99 99 99 99 99	440753.2
F1:8027	SGLYTLSSSVTVPSSPWPSETVTC(+57.02)N(+.98)VAHPASSTKV	99 99 99 99 99 99 99 99 99 99 99 99 99 99 99 99 99 99 99 99 99 99 99 99 99 99 99 99 99 99 99 99 99 99 99	198364.2
F1:8099	DKVSLTCMIT	99 99 99 99 99 99 99 99 99 99	105344.305
F1:8110	ESGPGLVAPSQSLSITC(+57.02)TV	99 99 99 99 99 99 99 99 99 99 99 99 99 99 99 99 99 99 99	226892.19
F1:8158	DITVEWQWNGQPAENYKNTQPIM	99 99 99 99 99 99 99 99 99 99 99 99 99 99 99 99 99 99 99 99 99 99 99	8663566
F1:8154	DITVEWQWNGQPAENYKNTQPIM	99 99 99 99 99 99 99 99 99 99 99 99 99 99 99 99 99 99 99 99 99 99 99	1.78E+07
F1:8164	DITVEWQWNGQPAENYKNTQ(+.98)PIM(+15.99)	99 99 99 99 99 99 99 99 99 99 99 99 99 99 99 99 99 99 99 99 99 99 99	1001781.2
F1:8197	DLYTLSSSVTVPSSTWPSETVTC(+57.02)NVAHPAS	99 99 99 99 99 99 99 99 99 99 99 99 99 99 99 99 99 99 99 99 99 99 99 99 99 99 99 99 99 99	1.39E+07
F1:8210	DLYTLSSSVTVTSSTWPSQTITC(+57.02)NVAHPAS	99 99 99 99 99 99 99 99 99 99 99 99 99 99 99 99 99 99 99 99 99 99 99 99 99 99 99 99 99 99	624920.6
F1:8228	DTDGSYFVY	99 99 99 99 99 99 99 99 99	123453.305
F1:8244	DLYTLSSSVTVPSSTWPSETVTC(+57.02)NVAHPA	99 99 99 99 99 99 99 99 99 99 99 99 99 99 99 99 99 99 99 99 99 99 99 99 99 99 99 99 99	2821568.2
F1:8329	VKGYFPEPVTVTWNSGSLSSGVHTFPAVLQS	99 99 99 99 99 99 99 99 99 99 99 99 99 99 99 99 99 99 99 99 99 99 99 99 99 99 99 99 99 99 99	100
F1:8346	DITVEWQWN(+.98)GQPAENYKNTQPIM	99 99 99 99 99 99 99 99 99 99 99 99 99 99 99 99 99 99 99 99 99 99 99	3028009.5
F1:8335	DITVEWQWN(+.98)GQPAENYKNTQPIM	99 99 99 99 99 99 99 99 99 99 99 99 99 99 99 99 99 99 99 99 99 99 99	5964720.5
F1:8356	TTPPSVYPLAPGSAAQTDSMVTLGC(+57.02)LVK	99 99 99 99 99 99 99 99 99 99 99 99 99 99 99 99 99 99 99 99 99 99 99 99 99 99 99 99	427494.3
F1:8368	DITVEWQWNGQPS	99 99 99 99 99 99 99 99 99 99 99 99 99	284824.28
F1:8397	DLYTLSSSVTVPS	99 99 99 99 99 99 99 99 99 99 99 99 99	307079.56
F1:8418	LVKGYFPEPVTVTWNSGSLSSGVHTFPAVLQS	99 99 99 99 99 99 99 99 99 99 99 99 99 99 99 99 99 99 99 99 99 99 99 99 99 99 99 99 99 99 99 99	1065695.4
F1:8449	DVHVSWFV	99 99 99 99 99 99 99 99	70578.1
F1:8456	DLYTLTSSVTVPSSTWPSQ(+.98)TVTC(+57.02)NVAHPASSTKV	99 99 99 99 99 99 99 99 99 99 99 99 99 99 99 99 99 99 99 99 99 99 99 99 99 99 99 99 99 99 99 99 99 99	100
F1:8458	DAAPTVSIFPPSS	99 99 99 99 99 99 99 99 99 99 99 99 99	373768.5
F1:8503	C(+57.02)LVKGYFPEPVTVTWNSGSLSSGVHTFPAVLQS	99 99 99 99 99 99 99 99 99 99 99 99 99 99 99 99 99 99 99 99 99 99 99 99 99 99 99 99 99 99 99 99 99	238010.66
F1:8564	DVLTITLTPKVTC(+57.02)VV	99 99 99 99 99 99 99 99 99 99 99 99 99 99 99	2943032.8
F1:8594	DLYTLSSSVTVPSSPWPSETVTC(+57.02)NVAHPASSTKV	99 99 99 99 99 99 99 99 99 99 99 99 99 99 99 99 99 99 99 99 99 99 99 99 99 99 99 99 99 99 99 99 99 99	466086.22
F1:8819	DVLTITLTPKVTC(+57.02)VVV	99 99 99 99 99 99 99 99 99 99 99 99 99 99 99 99	1.54E+08
F1:8983	DVLTITLTPKVTC(+57.02)VVV	99 99 99 99 99 99 99 99 99 99 99 99 99 99 99 99	100
F1:8642	DVLTITLTPKVTC(+57.02)VVV	99 99 99 99 99 99 99 99 99 99 99 99 99 99 99 99	303160.97
F1:9140	DVLTITLTPKVTC(+57.02)VVV	99 99 99 99 99 99 99 99 99 99 99 99 99 99 99 99	100
F1:8800	DVLTITLTPKVTC(+57.02)VVV	99 99 99 99 99 99 99 99 99 99 99 99 99 99 99 99	2495039.2
F1:8643	LGC(+57.02)LVKGYFPEPVTVTWNSGSLSSGVHTFPAVLQS	99 99 99 99 99 99 99 99 99 99 99 99 99 99 99 99 99 99 99 99 99 99 99 99 99 99 99 99 99 99 99 99 99 99 99	100
F1:8660	DITVEWQWNGQPA	99 99 99 99 99 99 99 99 99 99 99 99 99	3.10E+07
F1:8667	DISKDDPEVQ(+.98)FSWFVDN(+.98)VEVH	99 99 99 99 99 99 99 99 99 99 99 99 99 99 99 99 99 99 99 99 99	100
F1:8682	DIVSLPC(+57.02)MIT	99 99 99 99 99 99 99 99 99 99	143182.98
F1:8688	DDPEVQFSW	99 99 99 99 99 99 99 99 99	249598.61
F1:8698	ESGPGLVAPSQSLSITC(+57.02)TVSGF	99 99 99 99 99 99 99 99 99 99 99 99 99 99 99 99 99 99 99 99 99 99	996356.44
F1:8709	DRSSSTVYMVLNSLTSE	99 99 99 99 99 99 99 99 99 99 99 99 99 99 99 99 99	129578.875
F1:8746	EQLTSGGASVVC(+57.02)FLNNFYPK	99 99 99 99 99 99 99 99 99 99 99 99 99 99 99 99 99 99 99 99	1258062.1
F1:8755	EQLTSGGASVVC(+57.02)FLNNFYPK	99 99 99 99 99 99 99 99 99 99 99 99 99 99 99 99 99 99 99 99	565526.56
F1:8876	PGQGLEWIGQIFPASGSTYYNEM(+15.99)FK	99 99 99 99 99 99 99 99 99 99 99 99 99 99 99 99 99 99 99 99 99 99 99 99 99	330164.2
F1:8906	DVLTITLTPKVTC(+57.02)VMV	99 99 99 99 99 99 99 99 99 99 99 99 99 99 99 99	302157.06
F1:8912	DISKDDPEVQFSWF	99 99 99 99 99 99 99 99 99 99 99 99 99 99	510456
F1:8933	DITVEWQWN(+.98)GQPA	99 99 99 99 99 99 99 99 99 99 99 99 99	8501594
F1:8935	DKVSLTC(+57.02)MITDFFPE	99 99 99 99 99 99 99 99 99 99 99 99 99 99 99	1961445.1
F1:8936	DISKDDPEVQFSWFVD	99 99 99 99 99 99 99 99 99 99 99 99 99 99 99 99	711373.25
F1:8937	DLYTLSSSVTVPSSTWPSQTVT	99 99 99 99 99 99 99 99 99 99 99 99 99 99 99 99 99 99 99 99 99 99	316121
F1:8973	DLYTLSSSVTVPSSTWPSE	99 99 99 99 99 99 99 99 99 99 99 99 99 99 99 99 99 99 99	119849.11
F1:8977	DFRKDDPEVQFSWFV	99 99 99 99 99 99 99 99 99 99 99 99 99 99 99	883828.94
F1:9005	DLYTLSSSVTVTSSTWPSQTITC(+57.02)NVA	99 99 99 99 99 99 99 99 99 99 99 99 99 99 99 99 99 99 99 99 99 99 99 99 99 99	100
F1:9006	DLYTLSSSVNVTSSTWPSQ(+.98)SITC(+57.02)NVA	99 99 99 99 99 99 99 99 99 99 99 99 99 99 99 99 99 99 99 99 99 99 99 99 99 99	1956232.1
F1:9007	EWIGM(+15.99)IWG	99 99 99 99 99 99 99 99	997409.2
F1:9007	EWLGM(+15.99)IWG	99 99 99 99 99 99 99 99	997409.2
F1:9012	DFFPEDITVEWQWN(+.98)GQPAENYK	99 99 99 99 99 99 99 99 99 99 99 99 99 99 99 99 99 99 99 99 99 99	63925.773
F1:9014	DLYTLSSSVTVPSSTWPS	99 99 99 99 99 99 99 99 99 99 99 99 99 99 99 99 99 99	4506731
F1:9040	DLYTLSSSVTVPSSTWPS	99 99 99 99 99 99 99 99 99 99 99 99 99 99 99 99 99 99	90594.27
F1:9037	DLYTLSSSVTVPSSTWPSETVT	99 99 99 99 99 99 99 99 99 99 99 99 99 99 99 99 99 99 99 99 99 99	410323.34
F1:9051	DLYTLSSSVTVPSSTWPSETVTC(+57.02)	99 99 99 99 99 99 99 99 99 99 99 99 99 99 99 99 99 99 99 99 99 99 99	3174895.8
F1:9042	DLYTLSSSVTVPSSTWPSETVTC(+57.02)	99 99 99 99 99 99 99 99 99 99 99 99 99 99 99 99 99 99 99 99 99 99 99	6805736
F1:9047	DLYTLSSSVTVTSSPWPSETITC(+57.02)	99 99 99 99 99 99 99 99 99 99 99 99 99 99 99 99 99 99 99 99 99 99 99	420940
F1:9091	DNAKNTLFL	99 99 99 99 99 99 99 99 99	342145.22
F1:9105	DISKDDPEVQFSWFV	99 99 99 99 99 99 99 99 99 99 99 99 99 99 99	3189893.2
F1:9150	Q(+.98)PPGKGLEWLGM(+15.99)IWGDGSTDYNSALK	99 99 99 99 99 99 99 99 99 99 99 99 99 99 99 99 99 99 99 99 99 99 99 99 99 99	100
F3:2112	SLSHSPGK	99 99 99 99 99 99 99 99	1501528.8
F3:2119	DC(+57.02)GC(+57.02)KPC(+57.02)	99 99 99 99 99 99 99	5.60E+07
F3:2267	DC(+57.02)GC(+57.02)KPC(+57.02)	99 99 99 99 99 99 99	100
F3:2426	DC(+57.02)GC(+57.02)KPC(+57.02)	99 99 99 99 99 99 99	100
F2:2135	DC(+57.02)GC(+57.02)KPC(+57.02)	99 99 99 99 99 99 99	3.17E+07
F2:2278	DC(+57.02)GC(+57.02)KPC(+57.02)	99 99 99 99 99 99 99	100
F3:2362	HNSYTC(+57.02)EATHK	99 99 99 99 99 99 99 99 99 99 99	1028682.9
F3:2324	HNSYTC(+57.02)EATHK	99 99 99 99 99 99 99 99 99 99 99	100
F3:2354	LQTDDTAK	99 99 99 99 99 99 99 99	5163175.5
F3:2583	M(+15.99)HSLQTDDTAK	99 99 99 99 99 99 99 99 99 99 99	2773785.2
F3:2628	DDTAK	99 99 99 99 99	100
F3:2631	GQPAENYK	99 99 99 99 99 99 99 99	2.55E+07
F2:2632	C(+57.02)NVAHPASS	99 99 99 99 99 99 99 99 99	1080150
F3:2633	C(+57.02)NVAHPASS	99 99 99 99 99 99 99 99 99	393511.5
F3:2694	GSTPQTYK	99 99 99 99 99 99 99 99	251312.9
F3:2700	IDPANGNTK	99 99 99 99 99 99 99 99 99	185182.22
F3:2708	NQPAENYK	99 99 99 99 99 99 99 99	100
F3:2718	M(+15.99)NNFRSEDTGIYYC(+57.02)TR	99 99 99 99 99 99 99 99 99 99 99 99 99 99 99 99	648777.75
F3:2719	NGQPAENYK	99 99 99 99 99 99 99 99 99	691308.75
F3:2723	GQPAEN(+.98)YK	99 99 99 99 99 99 99 99	147223.52
F3:6557	DTDGSYFVYSK	99 99 99 99 99 99 99 99 99 99 99	295012.44
F3:2950	NSLQTDDTAK	99 99 99 99 99 99 99 99 99 99	3877423
F3:3061	VTC(+57.02)NVAHPASSTK	99 99 99 99 99 99 99 99 99 99 99 99 99	746197.7
F3:3057	VTC(+57.02)NVAHPASSTK	99 99 99 99 99 99 99 99 99 99 99 99 99	2064937
F3:3119	PPPKEQM(+15.99)AK	99 99 99 99 99 99 99 99 99	901081.8
F3:3180	LTISKGDNSK	99 99 99 99 99 99 99 99 99 99	1417277.8
F3:3181	LTISKDNSK	99 99 99 99 99 99 99 99 99	1.27E+07
F3:3195	SVAHPASSTTVDK	99 99 99 99 99 99 99 99 99 99 99 99 99	49759.984
F3:3200	TISKDNSK	99 99 99 99 99 99 99 99	675102.4
F3:3221	M(+15.99)NSLQTDDTQK	99 99 99 99 99 99 99 99 99 99 99	874062.25
F3:3222	M(+15.99)NSLQTDDTAK	99 99 99 99 99 99 99 99 99 99 99	2.14E+08
F3:3588	M(+15.99)NSLQTDDTAK	99 99 99 99 99 99 99 99 99 99 99	7196449
F3:3392	M(+15.99)NSLQTDDTAK	99 99 99 99 99 99 99 99 99 99 99	100
F3:2996	M(+15.99)NQLQTDDTAK	99 99 99 99 99 99 99 99 99 99 99	100
F3:2375	M(+15.99)NQLQTDDTAK	99 99 99 99 99 99 99 99 99 99 99	100
F3:3228	M(+15.99)NQLQTDDTAK	99 99 99 99 99 99 99 99 99 99 99	100
F3:2835	M(+15.99)NQLQTDDTAK	99 99 99 99 99 99 99 99 99 99 99	100
F3:3256	MNSLHTDDTAK	99 99 99 99 99 99 99 99 99 99 99	72682.8
F3:3290	VLHEGLHNHHTEK	99 99 99 99 99 99 99 99 99 99 99 99 99	7361992.5
F3:3304	VLHEGLHNHHTEK	99 99 99 99 99 99 99 99 99 99 99 99 99	383966.38
F3:3510	VLHEGLHNHHTEK	99 99 99 99 99 99 99 99 99 99 99 99 99	627930.25
F3:3316	SRLTISKDNSK	99 99 99 99 99 99 99 99 99 99 99	2603156.8
F3:3296	SRLTISKDNSK	99 99 99 99 99 99 99 99 99 99 99	188582.77
F3:3299	VLHENLHNHHTEK	99 99 99 99 99 99 99 99 99 99 99 99 99	81997.64
F3:3307	VNNVEVHTAQTQTHR	99 99 99 99 99 99 99 99 99 99 99 99 99 99 99	199263.19
F3:3317	N(+.98)GQPAENYK	99 99 99 99 99 99 99 99 99	390230.47
F3:3321	LTISKDN(+.98)SK	99 99 99 99 99 99 99 99 99	355017.62
F3:3363	SAVQGPPER	99 99 99 99 99 99 99 99 99	450958.5
F3:3365	TVTC(+57.02)NVAHPASSTK	99 99 99 99 99 99 99 99 99 99 99 99 99 99	1628642.5
F3:3364	TVTC(+57.02)NVAHPASSTK	99 99 99 99 99 99 99 99 99 99 99 99 99 99	5150613
F3:3396	LTVNKDNSK	99 99 99 99 99 99 99 99 99	134147.11
F3:3476	IDPSDSETHYNQK	99 99 99 99 99 99 99 99 99 99 99 99 99	97623.21
F3:3485	YYC(+57.02)NSK	99 99 99 99 99 99	98427.195
F3:3488	TITC(+57.02)NVAHPASSTK	99 99 99 99 99 99 99 99 99 99 99 99 99 99	349477.12
F3:3500	N(+.98)SLQTDDTAK	99 99 99 99 99 99 99 99 99 99	591088.4
F3:3511	NTQPIM(+15.99)N	99 99 99 99 99 99 99	199254.62
F2:3344	KMNSLQTDDTAK	99 99 99 99 99 99 99 99 99 99 99 99	169966.39
F3:3514	KMNSLQTDDTAK	99 99 99 99 99 99 99 99 99 99 99 99	212689.81
F3:3513	KMNSLQTDDTAK	99 99 99 99 99 99 99 99 99 99 99 99	258137.19
F3:3583	VDDVEVHTAHTQPR	99 99 99 99 99 99 99 99 99 99 99 99 99 99	1244527
F3:3578	VDDVEVHTAHTQPR	99 99 99 99 99 99 99 99 99 99 99 99 99 99	1.60E+07
F3:3568	VDDVEVHTAHTQPR	99 99 99 99 99 99 99 99 99 99 99 99 99 99	1.73E+07
F3:3589	MNSLQSDDTAK	99 99 99 99 99 99 99 99 99 99 99	762282.1
F3:3626	MNSLQTNDTAK	99 99 99 99 99 99 99 99 99 99 99	558713.8
F3:3643	ETVTC(+57.02)NVAHPASSTK	99 99 99 99 99 99 99 99 99 99 99 99 99 99 99	100
F2:3531	GC(+57.02)KPC(+57.02)IC(+57.02)	99 99 99 99 99 99 99	1.10E+07
F3:3647	GC(+57.02)KPC(+57.02)IC(+57.02)	99 99 99 99 99 99 99	275923.4
F3:3678	SVLHEGLHN(+.98)HHTEK	99 99 99 99 99 99 99 99 99 99 99 99 99 99	100
F3:3676	SVLHEGLHN(+.98)HHTEK	99 99 99 99 99 99 99 99 99 99 99 99 99 99	100
F3:3688	SVLHEGLHNHHTEK	99 99 99 99 99 99 99 99 99 99 99 99 99 99	2577109.5
F3:3704	C(+57.02)SVLHEGLHNHHTEK	99 99 99 99 99 99 99 99 99 99 99 99 99 99 99	100
F3:3711	RTC(+57.02)SVLNEGLHNHHTEK	99 99 99 99 99 99 99 99 99 99 99 99 99 99 99 99 99	3606083
F2:3540	TC(+57.02)SVLHEGLHNHHTEK	99 99 99 99 99 99 99 99 99 99 99 99 99 99 99 99	4726912.5
F3:3737	TC(+57.02)SVLHEGLHNHHTEK	99 99 99 99 99 99 99 99 99 99 99 99 99 99 99 99	3104996.8
F2:3521	TC(+57.02)SVLHEGLHNHHTEK	99 99 99 99 99 99 99 99 99 99 99 99 99 99 99 99	2.57E+07
F2:3520	TC(+57.02)SVLHEGLHNHHTEK	99 99 99 99 99 99 99 99 99 99 99 99 99 99 99 99	7.99E+07
F3:3734	TC(+57.02)SVLHEGLHNHHTEK	99 99 99 99 99 99 99 99 99 99 99 99 99 99 99 99	2.21E+07
F3:3747	TC(+57.02)SVLHEGLHNHHTEK	99 99 99 99 99 99 99 99 99 99 99 99 99 99 99 99	4.60E+07
F3:4329	TC(+57.02)SVLHEGLHNHHTEK	99 99 99 99 99 99 99 99 99 99 99 99 99 99 99 99	2004639.1
F3:4142	TC(+57.02)SVLHEGLHNHHTEK	99 99 99 99 99 99 99 99 99 99 99 99 99 99 99 99	2004639.1
F3:3735	KNWVER	99 99 99 99 99 99	948049.94
F3:3799	MNSLQTDDTAIYYC(+57.02)VRVAYY	99 99 99 99 99 99 99 99 99 99 99 99 99 99 99 99 99 99 99 99	100
F3:3969	MNSLQTDDTAK	99 99 99 99 99 99 99 99 99 99 99	100
F3:3809	MNSLQTDDTAK	99 99 99 99 99 99 99 99 99 99 99	3.62E+09
F3:4439	MNSLQTDDTAK	99 99 99 99 99 99 99 99 99 99 99	100
F3:4632	MNSLQTDDTAK	99 99 99 99 99 99 99 99 99 99 99	100
F3:5105	MNSLQTDDTAK	99 99 99 99 99 99 99 99 99 99 99	1967211.8
F3:4231	MNSLQTDDTAK	99 99 99 99 99 99 99 99 99 99 99	100
F3:4925	MNSLQTDDTAK	99 99 99 99 99 99 99 99 99 99 99	581703.7
F3:5351	MNSLQTDDTAK	99 99 99 99 99 99 99 99 99 99 99	1967211.8
F3:5911	MNSLQTDDTAK	99 99 99 99 99 99 99 99 99 99 99	462435.22
F3:3918	NTQPIM(+15.99)N(+.98)TN	99 99 99 99 99 99 99 99 99	655517.56
F3:3922	TIPPPKEQMQK	99 99 99 99 99 99 99 99 99 99 99	631526.94
F3:3927	MNDLQTDDTAK	99 99 99 99 99 99 99 99 99 99 99	210575.5
F3:4311	MNDLQTDDTAK	99 99 99 99 99 99 99 99 99 99 99	508147.62
F3:5889	MNDLQTDDTAK	99 99 99 99 99 99 99 99 99 99 99	137566.95
F3:3934	MNSLQPNDRM	99 99 99 99 99 99 99 99 99 99	7311398
F3:4111	MNSLQPNDRM	99 99 99 99 99 99 99 99 99 99	7311398
F2:3819	PSETVTC(+57.02)NVAHPASSTK	99 99 99 99 99 99 99 99 99 99 99 99 99 99 99 99 99	279707.9
F3:3977	PSETVTC(+57.02)NVAHPASSTK	99 99 99 99 99 99 99 99 99 99 99 99 99 99 99 99 99	2332708.2
F3:4008	PSETVTC(+57.02)NVAHPASSTK	99 99 99 99 99 99 99 99 99 99 99 99 99 99 99 99 99	97972.71
F3:3993	TSTSPIVK	99 99 99 99 99 99 99 99	9655482
F3:4044	NGELEQDYK	99 99 99 99 99 99 99 99 99	1123157.5
F3:4062	LNSLQTDDTAK	99 99 99 99 99 99 99 99 99 99 99	611401
F3:4277	GSTDYNSALK	99 99 99 99 99 99 99 99 99 99	3.39E+07
F3:4073	GSTDYNSALK	99 99 99 99 99 99 99 99 99 99	100
F3:4077	MNSLQTDDTSK	99 99 99 99 99 99 99 99 99 99 99	1330742.5
F3:4088	GSTDYN(+.98)SALK	99 99 99 99 99 99 99 99 99 99	3663659.2
F3:4603	GSTDYN(+.98)SALK	99 99 99 99 99 99 99 99 99 99	902662.8
F3:4091	PSETITC(+57.02)NVAHPASSTK	99 99 99 99 99 99 99 99 99 99 99 99 99 99 99 99 99	118994
F3:4100	MNSLQTDDTAR	99 99 99 99 99 99 99 99 99 99 99	802241.5
F3:4153	MN(+.98)SLQTDDTAK	99 99 99 99 99 99 99 99 99 99 99	3.64E+07
F3:4178	GPTIKPC(+57.02)PPC(+57.02)K	99 99 99 99 99 99 99 99 99 99 99	4959519.5
F3:4189	NTQPIM(+15.99)DTD	99 99 99 99 99 99 99 99 99	1060984.9
F3:4199	MNSLQANDTAI	99 99 99 99 99 99 99 99 99 99 99	100
F3:4226	TDYNSALK	99 99 99 99 99 99 99 99	100
F3:4242	KDVSLTC(+57.02)	99 99 99 99 99 99 99	100
F3:4244	NSYSC(+57.02)SVVHEGLHN(+.98)HHTTK	99 99 99 99 99 99 99 99 99 99 99 99 99 99 99 99 99 99 99	100
F3:4249	GGSTDYNSALK	99 99 99 99 99 99 99 99 99 99 99	654030.9
F2:3944	GRPKAPQVY	99 99 99 99 99 99 99 99 99	9.85E+08
F3:4291	GRPKAPQVY	99 99 99 99 99 99 99 99 99	593235.06
F2:4283	GRPKAPQVY	99 99 99 99 99 99 99 99 99	100
F3:4321	SGSTSYNPSLK	99 99 99 99 99 99 99 99 99 99 99	233739.78
F3:4325	AEDSATYYC(+57.02)AR	99 99 99 99 99 99 99 99 99 99 99	78653.945
F3:4427	NSYSC(+57.02)SVVHEGLHNHHTTK	99 99 99 99 99 99 99 99 99 99 99 99 99 99 99 99 99 99 99	7819029.5
F3:4538	NSYSC(+57.02)SVVHEGLHNHHTTK	99 99 99 99 99 99 99 99 99 99 99 99 99 99 99 99 99 99 99	2216889.2
F3:4348	NSYSC(+57.02)SVVHEGLHNHHTTK	99 99 99 99 99 99 99 99 99 99 99 99 99 99 99 99 99 99 99	2216889.2
F3:4389	TDSFSC(+57.02)NVR	99 99 99 99 99 99 99 99 99	722377.1
F3:4400	IDPYDSETHYNQK	99 99 99 99 99 99 99 99 99 99 99 99 99	278127.6
F3:4406	EVTC(+57.02)NVAHPASSTK	99 99 99 99 99 99 99 99 99 99 99 99 99 99	520981.38
F3:4408	GDGSTDYNSALK	99 99 99 99 99 99 99 99 99 99 99 99	1819970.9
F3:4453	SSQYIVH	99 99 99 99 99 99 99	242750.45
F3:4464	VDNALQSGNSQESVTEQDSK	99 99 99 99 99 99 99 99 99 99 99 99 99 99 99 99 99 99 99 99	78619.05
F3:4475	VDNALQSGNSQESVTEQDSK	99 99 99 99 99 99 99 99 99 99 99 99 99 99 99 99 99 99 99 99	91809.42
F3:4467	SNNYATHYAESVK	99 99 99 99 99 99 99 99 99 99 99 99 99	289324.56
F3:4478	M(+15.99)NQLQTDDTAKYYC(+57.02)TR	99 99 99 99 99 99 99 99 99 99 99 99 99 99 99 99	3741710.2
F3:4493	WNGQPAENYK	99 99 99 99 99 99 99 99 99 99	1.01E+07
F3:4524	TPGETVKISC(+57.02)	99 99 99 99 99 99 99 99 99 99	219912.31
F3:4531	QTLTVTC(+57.02)T	99 99 99 99 99 99 99 99	1053071.9
F3:4558	KSQVFLK	99 99 99 99 99 99 99	141262.33
F3:4560	DETVTC(+57.02)NVAHPASSTK	99 99 99 99 99 99 99 99 99 99 99 99 99 99 99 99	1610005
F3:6366	VTC(+57.02)VVVDISK	99 99 99 99 99 99 99 99 99 99	3.35E+08
F3:6739	VTC(+57.02)VVVDISK	99 99 99 99 99 99 99 99 99 99	100
F3:7778	VTC(+57.02)VVVDISK	99 99 99 99 99 99 99 99 99 99	100
F3:6062	VTC(+57.02)VVVDISK	99 99 99 99 99 99 99 99 99 99	781940.44
F3:7138	VTC(+57.02)VVVDISK	99 99 99 99 99 99 99 99 99 99	100
F3:6545	VTC(+57.02)VVVDISK	99 99 99 99 99 99 99 99 99 99	100
F3:6942	VTC(+57.02)VVVDISK	99 99 99 99 99 99 99 99 99 99	100
F3:8854	VTC(+57.02)VVVDISK	99 99 99 99 99 99 99 99 99 99	456665.16
F3:9219	VTC(+57.02)VVVDISK	99 99 99 99 99 99 99 99 99 99	566284.94
F3:8198	VTC(+57.02)VVVDISK	99 99 99 99 99 99 99 99 99 99	100
F3:4622	LTIN(+.98)KDNSK	99 99 99 99 99 99 99 99 99	472574.7
F3:4635	EEVTC(+57.02)NVAHPASSTK	99 99 99 99 99 99 99 99 99 99 99 99 99 99 99	167612.89
F3:4647	QWNGQPAENYK	99 99 99 99 99 99 99 99 99 99 99	477834.16
F2:4617	QWNGQPAENYK	99 99 99 99 99 99 99 99 99 99 99	1004894.9
F3:4681	WN(+.98)GQPAENYK	99 99 99 99 99 99 99 99 99 99	4808199.5
F2:4526	PKAPQVY	99 99 99 99 99 99 99	521493.47
F3:4695	PKAPQVY	99 99 99 99 99 99 99	243323.95
F3:4702	N(+.98)GELEQDYK	99 99 99 99 99 99 99 99 99	1159695.5
F3:4708	EVHTAWTQPR	99 99 99 99 99 99 99 99 99 99	1204432.4
F3:4706	EVHTAWTQPR	99 99 99 99 99 99 99 99 99 99	2205097
F1:4255	EVHTAWTQPR	99 99 99 99 99 99 99 99 99 99	94801.266
F1:4254	EVHTAWTQPR	99 99 99 99 99 99 99 99 99 99	100
F3:4731	DGFSGPAPR	99 99 99 99 99 99 99 99 99	337502.44
F3:4756	NYMPSLK	99 99 99 99 99 99 99	1325866.4
F3:5040	GQLLPQEK	99 99 99 99 99 99 99 99	542123.75
F3:5046	HQDWLN(+.98)GK	99 99 99 99 99 99 99 99	100
F3:5070	QLLEQSGAEVK	99 99 99 99 99 99 99 99 99 99 99	370906.3
F2:5131	MNSLQTDDTAKY	99 99 99 99 99 99 99 99 99 99 99 99	3058385.8
F3:5144	MNSLQTDDTAKY	99 99 99 99 99 99 99 99 99 99 99 99	100
F3:5156	YWEEQFNSTFR	99 99 99 99 99 99 99 99 99 99 99	5511844.5
F3:5183	DNTKNQVFLK	99 99 99 99 99 99 99 99 99 99	164274.28
F3:5189	TLVTVSAAK	99 99 99 99 99 99 99 99 99	2936790.8
F3:5191	TFTC(+57.02)TAAYPESK	99 99 99 99 99 99 99 99 99 99 99 99	296553.9
F3:5222	MNSLQTDDTAKYYC(+57.02)TR	99 99 99 99 99 99 99 99 99 99 99 99 99 99 99 99	3923035
F3:5231	MNSLQTDDTAKYYC(+57.02)TR	99 99 99 99 99 99 99 99 99 99 99 99 99 99 99 99	1.47E+07
F3:5224	MNSLQTDDTQKYYC(+57.02)TR	99 99 99 99 99 99 99 99 99 99 99 99 99 99 99 99	100
F3:5237	MNSLQTDDTQKYYC(+57.02)TR	99 99 99 99 99 99 99 99 99 99 99 99 99 99 99 99	757543.1
F3:5226	SEDTAMYYC(+57.02)AR	99 99 99 99 99 99 99 99 99 99 99	100
F3:5232	TFTC(+57.02)SVLHEGLHNHHTEK	99 99 99 99 99 99 99 99 99 99 99 99 99 99 99 99 99 99	1.51E+07
F3:5235	TFTC(+57.02)SVLHEGLHNHHTEK	99 99 99 99 99 99 99 99 99 99 99 99 99 99 99 99 99 99	6758287.5
F3:5234	TFTC(+57.02)SVLHEGLHNHHTEK	99 99 99 99 99 99 99 99 99 99 99 99 99 99 99 99 99 99	8513826
F3:5592	TFTC(+57.02)SVLHEGLHNHHTEK	99 99 99 99 99 99 99 99 99 99 99 99 99 99 99 99 99 99	1.51E+07
F3:5418	TFTC(+57.02)SVLHEGLHNHHTEK	99 99 99 99 99 99 99 99 99 99 99 99 99 99 99 99 99 99	8513826
F3:5243	IYPVSGETNYNQK	99 99 99 99 99 99 99 99 99 99 99 99 99	1119254.8
F3:5310	ISSGGGSTYYPDTVK	99 99 99 99 99 99 99 99 99 99 99 99 99 99 99	72403.65
F3:5340	GRPKAPQVYTIPPPK	99 99 99 99 99 99 99 99 99 99 99 99 99 99 99	2454850.8
F1:4748	GRPKAPQVYTIPPPK	99 99 99 99 99 99 99 99 99 99 99 99 99 99 99	1494079.6
F1:4733	GRPKAPQVYTIPPPK	99 99 99 99 99 99 99 99 99 99 99 99 99 99 99	1.40E+07
F1:4758	GRPKAPQVYTIPPPK	99 99 99 99 99 99 99 99 99 99 99 99 99 99 99	1335669.9
F3:5356	GTLVTVSAAK	99 99 99 99 99 99 99 99 99 99	9657284
F2:5274	GQGTLVTVSAAK	99 99 99 99 99 99 99 99 99 99 99 99	1.50E+07
F3:5362	GQGTLVTVSAAK	99 99 99 99 99 99 99 99 99 99 99 99	6818993
F3:5370	NTQPIMN(+.98)TN	99 99 99 99 99 99 99 99 99	801060.25
F3:5379	AEDTGIYYC(+57.02)TR	99 99 99 99 99 99 99 99 99 99 99	207410.33
F3:5389	MNSLQ(+.98)TDDTLRYYC(+57.02)AR	99 99 99 99 99 99 99 99 99 99 99 99 99 99 99 99	305234.78
F3:5394	QGTLVTVSAAK	99 99 99 99 99 99 99 99 99 99 99	1.46E+07
F3:5441	MN(+.98)SLQTDDTAKYYC(+57.02)TR	99 99 99 99 99 99 99 99 99 99 99 99 99 99 99 99	187684.58
F3:5460	GN(+.98)TDYNSALK	99 99 99 99 99 99 99 99 99 99	198282.22
F3:5466	EEQFNSTFR	99 99 99 99 99 99 99 99 99	1.69E+07
F3:5497	NTQPIM(+15.99)DTDGSY	99 99 99 99 99 99 99 99 99 99 99 99	154013.3
F3:5515	VYTIPPPK	99 99 99 99 99 99 99 99	8309846.5
F3:5519	NTQPIMDEDGSYFVYSK	99 99 99 99 99 99 99 99 99 99 99 99 99 99 99 99 99	1152644.9
F3:5537	N(+.98)TDYNSALK	99 99 99 99 99 99 99 99 99	100
F3:5543	SSSTAYMQLK	99 99 99 99 99 99 99 99 99 99	100
F3:5553	KAPQVYTIPPPK	99 99 99 99 99 99 99 99 99 99 99 99	477663.25
F3:5571	QDWLNGK	99 99 99 99 99 99 99	534836.56
F3:5576	LVESGGGLVQPGGSR	99 99 99 99 99 99 99 99 99 99 99 99 99 99 99	134288.03
F3:5595	MNSLQTDDTAIYYC(+57.02)VRDRVY	99 99 99 99 99 99 99 99 99 99 99 99 99 99 99 99 99 99 99 99	214858.5
F3:5584	MNSLQTDDTAIYYC(+57.02)VRDRVY	99 99 99 99 99 99 99 99 99 99 99 99 99 99 99 99 99 99 99 99	472422.9
F3:5648	EEQFN(+.98)STFR	99 99 99 99 99 99 99 99 99	3117729.5
F3:5816	EEQFN(+.98)STFR	99 99 99 99 99 99 99 99 99	651315.94
F3:5653	SRLTISKDN(+.98)SKSQVFLK	99 99 99 99 99 99 99 99 99 99 99 99 99 99 99 99 99	100
F3:5659	LTISKDNSKSQVFLK	99 99 99 99 99 99 99 99 99 99 99 99 99 99 99	4804164.5
F3:5654	LTISKDNSKSQVFLK	99 99 99 99 99 99 99 99 99 99 99 99 99 99 99	4390883.5
F3:5655	NTQPIMDTD	99 99 99 99 99 99 99 99 99	4152389.2
F3:5664	QDWLN(+.98)GK	99 99 99 99 99 99 99	1200375.2
F3:5669	SQVFLKM(+15.99)NSLQTDDTAK	99 99 99 99 99 99 99 99 99 99 99 99 99 99 99 99 99	176706.12
F3:5674	LVESGGGLVKPGGSLK	99 99 99 99 99 99 99 99 99 99 99 99 99 99 99 99	637902.5
F3:5701	LVESGGGLVKPGGSLK	99 99 99 99 99 99 99 99 99 99 99 99 99 99 99 99	108499.83
F3:5683	KSISKDNSKSQVFLK	99 99 99 99 99 99 99 99 99 99 99 99 99 99 99	100
F3:5684	NEDTATYFC(+57.02)AR	99 99 99 99 99 99 99 99 99 99 99	753996.75
F3:5858	QVYTIPPPK	99 99 99 99 99 99 99 99 99	3.75E+07
F3:5689	QVYTIPPPK	99 99 99 99 99 99 99 99 99	3.75E+07
F3:5708	MNSLQTDDTAMYYC(+57.02)AKL	99 99 99 99 99 99 99 99 99 99 99 99 99 99 99 99 99	100
F3:5711	VLPPPEEEMTK	99 99 99 99 99 99 99 99 99 99 99	100
F3:5723	VN(+.98)TAAFPAPIEK	99 99 99 99 99 99 99 99 99 99 99 99	100
F3:5749	TWPSETVTC(+57.02)N(+.98)VAHPASSTK	99 99 99 99 99 99 99 99 99 99 99 99 99 99 99 99 99 99 99	100
F3:5754	TWPSETVTC(+57.02)NVAHPASSTK	99 99 99 99 99 99 99 99 99 99 99 99 99 99 99 99 99 99 99	1652774.4
F3:5770	TWPSETVTC(+57.02)NVAHPASSTK	99 99 99 99 99 99 99 99 99 99 99 99 99 99 99 99 99 99 99	123121.44
F3:5759	PKAPQVYTIPPPK	99 99 99 99 99 99 99 99 99 99 99 99 99	285274.38
F3:5769	STWPSETVTC(+57.02)NVAHPASSTK	99 99 99 99 99 99 99 99 99 99 99 99 99 99 99 99 99 99 99 99	1.00E+07
F3:5767	STWPSETVTC(+57.02)NVAHPASSTK	99 99 99 99 99 99 99 99 99 99 99 99 99 99 99 99 99 99 99 99	1.00E+07
F3:5764	STWPSETVTC(+57.02)NVAHPASSTK	99 99 99 99 99 99 99 99 99 99 99 99 99 99 99 99 99 99 99 99	5.12E+07
F3:5784	SSTWPSETVTC(+57.02)NVAHPASSTK	99 99 99 99 99 99 99 99 99 99 99 99 99 99 99 99 99 99 99 99 99	100
F3:5808	VPSSSWPSQTVTC(+57.02)NVAHPASSTK	99 99 99 99 99 99 99 99 99 99 99 99 99 99 99 99 99 99 99 99 99 99 99	100
F3:5830	SSSTAYMELR	99 99 99 99 99 99 99 99 99 99	811852.06
F3:5837	DC(+57.02)GC(+57.02)KPC(+57.02)IC(+57.02)TVPE	99 99 99 99 99 99 99 99 99 99 99 99 99	4.89E+07
F3:5873	STWPSQ(+.98)TITC(+57.02)NVAHPASSTK	99 99 99 99 99 99 99 99 99 99 99 99 99 99 99 99 99 99 99 99	4777629.5
F3:5856	STWPSQ(+.98)TITC(+57.02)NVAHPASSTK	99 99 99 99 99 99 99 99 99 99 99 99 99 99 99 99 99 99 99 99	264131.25
F3:5915	SVSELPIM(+15.99)HQD	99 99 99 99 99 99 99 99 99 99 99	918197.06
F3:5938	GAGTNSMVTLGC(+57.02)LVK	99 99 99 99 99 99 99 99 99 99 99 99 99 99 99	1920380
F3:5951	SYFVYSK	99 99 99 99 99 99 99	100
F2:5846	RVNSAAFPAPIEK	99 99 99 99 99 99 99 99 99 99 99 99 99	2.31E+07
F2:5833	RVNSAAFPAPIEK	99 99 99 99 99 99 99 99 99 99 99 99 99	2.74E+07
F3:5952	RVNSAAFPAPIEK	99 99 99 99 99 99 99 99 99 99 99 99 99	100
F3:5954	RVNSAAFPAPIEK	99 99 99 99 99 99 99 99 99 99 99 99 99	295164.84
F3:5962	GSMVTLGC(+57.02)LVK	99 99 99 99 99 99 99 99 99 99 99	5.44E+07
F3:5965	NTQPVPDTDGSYFVYSK	99 99 99 99 99 99 99 99 99 99 99 99 99 99 99 99 99	3.39E+07
F3:7516	NTQPVPDTDGSYFVYSK	99 99 99 99 99 99 99 99 99 99 99 99 99 99 99 99 99	719897.6
F3:7288	NTQPVPDTDGSYFVYSK	99 99 99 99 99 99 99 99 99 99 99 99 99 99 99 99 99	1322660.2
F3:5968	PTATLGC(+57.02)LVK	99 99 99 99 99 99 99 99 99 99	1.69E+07
F3:5969	GNSMVTLGC(+57.02)LVK	99 99 99 99 99 99 99 99 99 99 99 99	906071.56
F3:5970	NTAPIMDTDGSYFVYSK	99 99 99 99 99 99 99 99 99 99 99 99 99 99 99 99 99	3665144.5
F3:6014	NTAPIMDTDGSYFVYSK	99 99 99 99 99 99 99 99 99 99 99 99 99 99 99 99 99	8920876
F3:5977	TC(+57.02)VVVDISK	99 99 99 99 99 99 99 99 99	252043.42
F3:5971	SNWESGNTFTC(+57.02)SVLHEGLHNHHTEK	99 99 99 99 99 99 99 99 99 99 99 99 99 99 99 99 99 99 99 99 99 99 99 99 99	9336917
F3:6174	SNWESGNTFTC(+57.02)SVLHEGLHNHHTEK	99 99 99 99 99 99 99 99 99 99 99 99 99 99 99 99 99 99 99 99 99 99 99 99 99	1.53E+07
F3:5979	SNWESGNTFTC(+57.02)SVLHEGLHNHHTEK	99 99 99 99 99 99 99 99 99 99 99 99 99 99 99 99 99 99 99 99 99 99 99 99 99	100
F3:6373	SNWESGNTFTC(+57.02)SVLHEGLHNHHTEK	99 99 99 99 99 99 99 99 99 99 99 99 99 99 99 99 99 99 99 99 99 99 99 99 99	100
F3:5985	ITSVDTADTATYYC(+57.02)AR	99 99 99 99 99 99 99 99 99 99 99 99 99 99 99 99	400177.94
F3:6006	EVQLQQSGAELVKPGASVK	99 99 99 99 99 99 99 99 99 99 99 99 99 99 99 99 99 99 99	1020352.6
F2:6128	MNSLQTDDTAKYY	99 99 99 99 99 99 99 99 99 99 99 99 99	5807209.5
F3:6039	LSC(+57.02)TASGFNIK	99 99 99 99 99 99 99 99 99 99 99	816294.56
F3:6041	YKFTQPIMDTDGSYFVYSK	99 99 99 99 99 99 99 99 99 99 99 99 99 99 99 99 99 99 99	139484.23
F3:6043	SLTSEDSAVYYC(+57.02)AR	99 99 99 99 99 99 99 99 99 99 99 99 99 99	402272.8
F3:6059	EVQLQQSGPELVKPGASVK	99 99 99 99 99 99 99 99 99 99 99 99 99 99 99 99 99 99 99	985303.5
F3:6061	APQVYTIPPPKEQ	99 99 99 99 99 99 99 99 99 99 99 99 99	1480225.8
F3:6067	EVQLQQSGPDLVKPGASVK	99 99 99 99 99 99 99 99 99 99 99 99 99 99 99 99 99 99 99	100
F3:6071	APQVYTIPPPKG	99 99 99 99 99 99 99 99 99 99 99 99	8.16E+07
F3:6076	IASVDTADTATYYC(+57.02)AR	99 99 99 99 99 99 99 99 99 99 99 99 99 99 99 99	100
F3:6083	AFPAPIEK	99 99 99 99 99 99 99 99	4376158.5
F2:5967	AFPAPIEK	99 99 99 99 99 99 99 99	4.58E+07
F3:6091	SPQVYTIPPPK	99 99 99 99 99 99 99 99 99 99 99	4467353
F3:6094	PQVYTIPPPK	99 99 99 99 99 99 99 99 99 99	100
F3:6105	APGSAAQ(+.98)RN(+.98)SMVTLGC(+57.02)LVK	99 99 99 99 99 99 99 99 99 99 99 99 99 99 99 99 99 99 99	100
F3:6106	TDGSYFVYSK	99 99 99 99 99 99 99 99 99 99	100
F3:6124	QPQVYTIPPPK	99 99 99 99 99 99 99 99 99 99 99	1127201.1
F3:6260	GTN(+.98)SMVTLGC(+57.02)LVK	99 99 99 99 99 99 99 99 99 99 99 99 99	2783123
F3:6131	GTN(+.98)SMVTLGC(+57.02)LVK	99 99 99 99 99 99 99 99 99 99 99 99 99	100
F3:6140	DMIWGDGSTDYNSALK	99 99 99 99 99 99 99 99 99 99 99 99 99 99 99 99	100
F3:6148	NMIWGDGSTDYNSALK	99 99 99 99 99 99 99 99 99 99 99 99 99 99 99 99	729188.1
F3:6156	NSAAFPAPIEK	99 99 99 99 99 99 99 99 99 99 99	100
F2:6351	NSAAFPAPIEK	99 99 99 99 99 99 99 99 99 99 99	480999.16
F3:6164	DKVSLTC(+57.02)M	99 99 99 99 99 99 99 99	3.27E+07
F3:6165	SGSLSSGVHTFPA	99 99 99 99 99 99 99 99 99 99 99 99 99	3029286.8
F3:6167	VNSAAFPQPIQK	99 99 99 99 99 99 99 99 99 99 99 99	448363.6
F3:6185	ANWQAGNTFTCSVLHEGLHNHHTEK	99 99 99 99 99 99 99 99 99 99 99 99 99 99 99 99 99 99 99 99 99 99 99 99 99	2119474.8
F3:6202	SNWEAGNTFTC(+57.02)SVLHEGLHNHHTEK	99 99 99 99 99 99 99 99 99 99 99 99 99 99 99 99 99 99 99 99 99 99 99 99 99	4.56E+07
F3:6191	SNWEAGNTFTC(+57.02)SVLHEGLHNHHTEK	99 99 99 99 99 99 99 99 99 99 99 99 99 99 99 99 99 99 99 99 99 99 99 99 99	7.72E+08
F3:6385	SNWEAGNTFTC(+57.02)SVLHEGLHNHHTEK	99 99 99 99 99 99 99 99 99 99 99 99 99 99 99 99 99 99 99 99 99 99 99 99 99	7.72E+08
F3:6390	SNWEAGNTFTC(+57.02)SVLHEGLHNHHTEK	99 99 99 99 99 99 99 99 99 99 99 99 99 99 99 99 99 99 99 99 99 99 99 99 99	4.56E+07
F3:6198	SNWEAGNTFTC(+57.02)SVLHEGLHNHHTEK	99 99 99 99 99 99 99 99 99 99 99 99 99 99 99 99 99 99 99 99 99 99 99 99 99	2.24E+09
F3:6389	SNWEAGNTFTC(+57.02)SVLHEGLHNHHTEK	99 99 99 99 99 99 99 99 99 99 99 99 99 99 99 99 99 99 99 99 99 99 99 99 99	2.24E+09
F3:6384	SNWEAGNTFTC(+57.02)SVLHEGLHNHHTEK	99 99 99 99 99 99 99 99 99 99 99 99 99 99 99 99 99 99 99 99 99 99 99 99 99	2.73E+09
F3:6197	SNWEAGNTFTC(+57.02)SVLHEGLHNHHTEK	99 99 99 99 99 99 99 99 99 99 99 99 99 99 99 99 99 99 99 99 99 99 99 99 99	2.73E+09
F3:6761	SNWEAGNTFTC(+57.02)SVLHEGLHNHHTEK	99 99 99 99 99 99 99 99 99 99 99 99 99 99 99 99 99 99 99 99 99 99 99 99 99	100
F3:6391	SNWEAGNTFTC(+57.02)SVLHEGLHNHHTEK	99 99 99 99 99 99 99 99 99 99 99 99 99 99 99 99 99 99 99 99 99 99 99 99 99	4.27E+08
F3:6199	SNWEAGNTFTC(+57.02)SVLHEGLHNHHTEK	99 99 99 99 99 99 99 99 99 99 99 99 99 99 99 99 99 99 99 99 99 99 99 99 99	4.27E+08
F3:7561	SNWEAGNTFTC(+57.02)SVLHEGLHNHHTEK	99 99 99 99 99 99 99 99 99 99 99 99 99 99 99 99 99 99 99 99 99 99 99 99 99	100
F3:7373	SNWEAGNTFTC(+57.02)SVLHEGLHNHHTEK	99 99 99 99 99 99 99 99 99 99 99 99 99 99 99 99 99 99 99 99 99 99 99 99 99	100
F3:6758	SNWEAGNTFTC(+57.02)SVLHEGLHNHHTEK	99 99 99 99 99 99 99 99 99 99 99 99 99 99 99 99 99 99 99 99 99 99 99 99 99	100
F3:7565	SNWEAGNTFTC(+57.02)SVLHEGLHNHHTEK	99 99 99 99 99 99 99 99 99 99 99 99 99 99 99 99 99 99 99 99 99 99 99 99 99	1188955
F3:9233	SNWEAGNTFTC(+57.02)SVLHEGLHNHHTEK	99 99 99 99 99 99 99 99 99 99 99 99 99 99 99 99 99 99 99 99 99 99 99 99 99	100
F2:6443	SNWEAGNTFTC(+57.02)SVLHEGLHNHHTEK	99 99 99 99 99 99 99 99 99 99 99 99 99 99 99 99 99 99 99 99 99 99 99 99 99	5958101
F3:6203	AAFPAPIEK	99 99 99 99 99 99 99 99 99	7132399.5
F2:6376	AAFPAPIEK	99 99 99 99 99 99 99 99 99	4971921.5
F3:6204	DLPAPIER	99 99 99 99 99 99 99 99	6751161
F3:6223	SNWEAGNTFTC(+57.02)SMLHEGLHNHHTEK	99 99 99 99 99 99 99 99 99 99 99 99 99 99 99 99 99 99 99 99 99 99 99 99 99	100
F3:6222	SNWEAGNTFTC(+57.02)SMLHEGLHNHHTEK	99 99 99 99 99 99 99 99 99 99 99 99 99 99 99 99 99 99 99 99 99 99 99 99 99	4845829
F3:6222	SNWEAGNTFTC(+57.02)SMLHEGLHNHHTEK	99 99 99 99 99 99 99 99 99 99 99 99 99 99 99 99 99 99 99 99 99 99 99 99 99	4845829
F3:6428	SNWEAGNTFTC(+57.02)SMLHEGLHNHHTEK	99 99 99 99 99 99 99 99 99 99 99 99 99 99 99 99 99 99 99 99 99 99 99 99 99	100
F3:7003	SNWEAGNTFTC(+57.02)SMLHEGLHNHHTEK	99 99 99 99 99 99 99 99 99 99 99 99 99 99 99 99 99 99 99 99 99 99 99 99 99	5673207
F3:6243	SAAFPAPIEK	99 99 99 99 99 99 99 99 99 99	6.78E+07
F2:6377	SAAFPAPIEK	99 99 99 99 99 99 99 99 99 99	2.12E+08
F3:6259	YLTWASR	99 99 99 99 99 99 99	100
F3:6265	FSGSGSGTDFTLK	99 99 99 99 99 99 99 99 99 99 99 99 99	1.34E+07
F3:6267	SKLN(+.98)VQKSNWEAGNTFTC(+57.02)SVLHEGLHNHHTEK	99 99 99 99 99 99 99 99 99 99 99 99 99 99 99 99 99 99 99 99 99 99 99 99 99 99 99 99 99 99 99 99	100
F3:6268	C(+57.02)RPNSAAFPAPIEK	99 99 99 99 99 99 99 99 99 99 99 99 99 99	100
F3:6274	FTC(+57.02)SVLHEGLHN(+.98)HHTEK	99 99 99 99 99 99 99 99 99 99 99 99 99 99 99 99 99	100
F3:6275	PC(+57.02)IC(+57.02)TVPE	99 99 99 99 99 99 99 99	325184.12
F3:6280	FTC(+57.02)SVLHEGLHNHHTEK	99 99 99 99 99 99 99 99 99 99 99 99 99 99 99 99 99	201867.34
F3:6289	GNTFTCSHLHEGLHNHHTEK	99 99 99 99 99 99 99 99 99 99 99 99 99 99 99 99 99 99 99 99	100
F3:6296	QNGVLNSWTDQDSK	99 99 99 99 99 99 99 99 99 99 99 99 99 99	1717745
F3:6308	VNVTSSTWPSQSITC(+57.02)NVAHPASSTK	99 99 99 99 99 99 99 99 99 99 99 99 99 99 99 99 99 99 99 99 99 99 99 99 99	124606.33
F3:6310	KLEPSGPISTINPC(+57.02)PPC(+57.02)K	99 99 99 99 99 99 99 99 99 99 99 99 99 99 99 99 99 99	290291.78
F3:6314	VTVTSSPWPSETITC(+57.02)N(+.98)VAHPASSTK	99 99 99 99 99 99 99 99 99 99 99 99 99 99 99 99 99 99 99 99 99 99 99 99 99	100
F3:6321	LIC(+57.02)EATNFTPK	99 99 99 99 99 99 99 99 99 99 99	107536.93
F3:6332	ESGPGLVAPS	99 99 99 99 99 99 99 99 99 99	2265857.5
F3:6339	APQVYVLPPPEEEM(+15.99)TKK	99 99 99 99 99 99 99 99 99 99 99 99 99 99 99 99 99	443195.6
F3:6340	VNSAAFQAPIEK	99 99 99 99 99 99 99 99 99 99 99 99	100
F3:6344	DNSKSQVFLKMNSLQTDDTAK	99 99 99 99 99 99 99 99 99 99 99 99 99 99 99 99 99 99 99 99 99	906147.5
F3:6353	NTWPIMNTN(+.98)GSYFVYSK	99 99 99 99 99 99 99 99 99 99 99 99 99 99 99 99 99	100
F3:6152	NTWPIMNTN(+.98)GSYFVYSK	99 99 99 99 99 99 99 99 99 99 99 99 99 99 99 99 99	1.42E+09
F3:5960	NTWPIMNTN(+.98)GSYFVYSK	99 99 99 99 99 99 99 99 99 99 99 99 99 99 99 99 99	6.84E+08
F3:6354	WAMGTLVTVSAAK	99 99 99 99 99 99 99 99 99 99 99 99 99	100
F3:6827	NTWPIMDTDGSYFVYSK	99 99 99 99 99 99 99 99 99 99 99 99 99 99 99 99 99	100
F3:6367	NTWPIMDTDGSYFVYSK	99 99 99 99 99 99 99 99 99 99 99 99 99 99 99 99 99	2741906.8
F3:6634	NTWPIMDTDGSYFVYSK	99 99 99 99 99 99 99 99 99 99 99 99 99 99 99 99 99	2.65E+07
F3:6396	SNWEAGNTFTC(+57.02)TVLHEGLHNHHTEK	99 99 99 99 99 99 99 99 99 99 99 99 99 99 99 99 99 99 99 99 99 99 99 99 99	5.91E+07
F3:6423	VTC(+57.02)LVVDISK	99 99 99 99 99 99 99 99 99 99	1.11E+07
F3:6667	VTC(+57.02)LVVDISK	99 99 99 99 99 99 99 99 99 99	100
F3:6425	CYTNSAAFPAPIEK	99 99 99 99 99 99 99 99 99 99 99 99 99 99	1.36E+07
F3:8476	SRSELPIMHQDWLNGK	99 99 99 99 99 99 99 99 99 99 99 99 99 99 99 99	4145011.2
F3:8487	SRSELPIMHQDWLNGK	99 99 99 99 99 99 99 99 99 99 99 99 99 99 99 99	6720417.5
F3:6436	SRSELPIMHQDWLNGK	99 99 99 99 99 99 99 99 99 99 99 99 99 99 99 99	100
F3:6435	SRSELPIMHQDWLNGK	99 99 99 99 99 99 99 99 99 99 99 99 99 99 99 99	1.04E+08
F3:6434	SRSELPIMHQDWLNGK	99 99 99 99 99 99 99 99 99 99 99 99 99 99 99 99	100
F3:6439	YGVNWVR	99 99 99 99 99 99 99	100
F3:6500	WQWNGQPAENYK	99 99 99 99 99 99 99 99 99 99 99 99	3284079.5
F3:6509	AQTPQVYTIPPPR	99 99 99 99 99 99 99 99 99 99 99 99 99	100
F3:6522	LVESGGGLVQPGGSLR	99 99 99 99 99 99 99 99 99 99 99 99 99 99 99 99	100
F3:6540	SVSELPIM(+15.99)HWDC(+57.02)LN(+.98)GK	99 99 99 99 99 99 99 99 99 99 99 99 99 99 99 99	100
F3:6551	N(+.98)TQ(+.98)PIWDTDGSYFVYSK	99 99 99 99 99 99 99 99 99 99 99 99 99 99 99 99 99	100
F3:6554	VTC(+57.02)VVVDISKD	99 99 99 99 99 99 99 99 99 99 99	2018580.5
F3:6789	QN(+.98)GVLNSWTDQDSK	99 99 99 99 99 99 99 99 99 99 99 99 99 99	3869535.5
F3:6555	QN(+.98)GVLNSWTDQDSK	99 99 99 99 99 99 99 99 99 99 99 99 99 99	460000.34
F3:6556	VVSALPIQHQDWM(+15.99)SGK	99 99 99 99 99 99 99 99 99 99 99 99 99 99 99 99	965531.56
F3:6567	SNWEAGN(+.98)TFTC(+57.02)SVLHEGLHNHHTEK	99 99 99 99 99 99 99 99 99 99 99 99 99 99 99 99 99 99 99 99 99 99 99 99 99	100
F3:6581	SNWEAGN(+.98)TFTC(+57.02)SVLHEGLHNHHTEK	99 99 99 99 99 99 99 99 99 99 99 99 99 99 99 99 99 99 99 99 99 99 99 99 99	100
F3:6565	SNWEAGN(+.98)TFTC(+57.02)SVLHEGLHNHHTEK	99 99 99 99 99 99 99 99 99 99 99 99 99 99 99 99 99 99 99 99 99 99 99 99 99	100
F3:6951	SNWEAGN(+.98)TFTC(+57.02)SVLHEGLHNHHTEK	99 99 99 99 99 99 99 99 99 99 99 99 99 99 99 99 99 99 99 99 99 99 99 99 99	100
F3:6568	STWPSETVTC(+57.02)NVAHPA	99 99 99 99 99 99 99 99 99 99 99 99 99 99 99 99	1505740.2
F3:6606	LNVQKSNWEAGNTFTC(+57.02)SVLHEGLHNHHTEK	99 99 99 99 99 99 99 99 99 99 99 99 99 99 99 99 99 99 99 99 99 99 99 99 99 99 99 99 99 99	1049314.5
F3:6611	SELPVPHQDWLN(+.98)GK	99 99 99 99 99 99 99 99 99 99 99 99 99 99	1150502.2
F3:8675	SRSELPIMHQDWLN(+.98)GK	99 99 99 99 99 99 99 99 99 99 99 99 99 99 99 99	2300839.5
F3:6620	SRSELPIMHQDWLN(+.98)GK	99 99 99 99 99 99 99 99 99 99 99 99 99 99 99 99	2.97E+08
F3:6817	SRSELPIMHQDWLN(+.98)GK	99 99 99 99 99 99 99 99 99 99 99 99 99 99 99 99	1.15E+08
F3:6619	SRSELPIMHQDWLN(+.98)GK	99 99 99 99 99 99 99 99 99 99 99 99 99 99 99 99	7.72E+08
F3:6621	SRSELPIMHQDWLN(+.98)GK	99 99 99 99 99 99 99 99 99 99 99 99 99 99 99 99	1.26E+08
F3:6687	VTVPSSTWPSETVTC(+57.02)NVAHPASSTK	99 99 99 99 99 99 99 99 99 99 99 99 99 99 99 99 99 99 99 99 99 99 99 99 99	1.11E+08
F3:6699	VTVPSSTWPSETVTC(+57.02)NVAHPASSTK	99 99 99 99 99 99 99 99 99 99 99 99 99 99 99 99 99 99 99 99 99 99 99 99 99	3219738.5
F3:6725	VTVPSSTWPSETVTC(+57.02)NVAHPASSTK	99 99 99 99 99 99 99 99 99 99 99 99 99 99 99 99 99 99 99 99 99 99 99 99 99	453732.72
F3:6688	NTQPIMDTDGSY	99 99 99 99 99 99 99 99 99 99 99 99	1066264
F3:6695	SSSVTVPSSTWPSETVTC(+57.02)NVAHPASSTK	99 99 99 99 99 99 99 99 99 99 99 99 99 99 99 99 99 99 99 99 99 99 99 99 99 99 99 99	5.70E+07
F3:6704	SSSVTVPSSTWPSETVTC(+57.02)NVAHPASSTK	99 99 99 99 99 99 99 99 99 99 99 99 99 99 99 99 99 99 99 99 99 99 99 99 99 99 99 99	2366256.5
F3:6709	SQVFLKMNSLQTDDTAK	99 99 99 99 99 99 99 99 99 99 99 99 99 99 99 99 99	624876.56
F3:6698	SQVFLKMNSLQTDDTAK	99 99 99 99 99 99 99 99 99 99 99 99 99 99 99 99 99	2795152.5
F3:6701	VVSALPIQHQDWM(+15.99)R	99 99 99 99 99 99 99 99 99 99 99 99 99 99	100
F3:6712	SSVTVPSSTWPSETVTC(+57.02)NVAHPASSTK	99 99 99 99 99 99 99 99 99 99 99 99 99 99 99 99 99 99 99 99 99 99 99 99 99 99 99	6.60E+07
F3:6728	SSVTVPSSTWPSETVTC(+57.02)NVAHPASSTK	99 99 99 99 99 99 99 99 99 99 99 99 99 99 99 99 99 99 99 99 99 99 99 99 99 99 99	3732467
F3:6717	DNSKSQVFLKMN(+.98)SLQ(+.98)TDDTAKYYC(+57.02)VR	99 99 99 99 99 99 99 99 99 99 99 99 99 99 99 99 99 99 99 99 99 99 99 99 99 99	722631.25
F3:6722	VNSAAFPAPIEKTISK	99 99 99 99 99 99 99 99 99 99 99 99 99 99 99 99	487412.53
F3:6719	VNSAAFPAPIEKTISK	99 99 99 99 99 99 99 99 99 99 99 99 99 99 99 99	3638893
F2:6765	VNSAAFPAPIEKTISK	99 99 99 99 99 99 99 99 99 99 99 99 99 99 99 99	427636.2
F2:6760	VNSAAFPAPIEKTISK	99 99 99 99 99 99 99 99 99 99 99 99 99 99 99 99	2238090
F3:6721	VTC(+57.02)MVVDISK	99 99 99 99 99 99 99 99 99 99	873194.7
F3:6730	VTVTSSPWPSETITC(+57.02)NVAHPASSTK	99 99 99 99 99 99 99 99 99 99 99 99 99 99 99 99 99 99 99 99 99 99 99 99 99	6936058.5
F3:6731	WQWN(+.98)GQPAENYK	99 99 99 99 99 99 99 99 99 99 99 99	3848021.5
F3:6751	SN(+.98)WEAGNTLTCSVLHEGLHNHHTEK	99 99 99 99 99 99 99 99 99 99 99 99 99 99 99 99 99 99 99 99 99 99 99 99 99	100
F3:6752	LTISLDTPK	99 99 99 99 99 99 99 99 99	1668235.2
F3:6768	SVTVPSSTWPSETVTC(+57.02)NVAHPASSTK	99 99 99 99 99 99 99 99 99 99 99 99 99 99 99 99 99 99 99 99 99 99 99 99 99 99	3018330.8
F3:6753	SVTVPSSTWPSETVTC(+57.02)NVAHPASSTK	99 99 99 99 99 99 99 99 99 99 99 99 99 99 99 99 99 99 99 99 99 99 99 99 99 99	7.18E+07
F3:6781	SVTVPSSTWPSETVTC(+57.02)NVAHPASSTK	99 99 99 99 99 99 99 99 99 99 99 99 99 99 99 99 99 99 99 99 99 99 99 99 99 99	100
F3:6755	ISC(+57.02)AASGFDFSR	99 99 99 99 99 99 99 99 99 99 99 99	582653.94
F3:6755	LSC(+57.02)AASGFDFSR	99 99 99 99 99 99 99 99 99 99 99 99	582653.94
F3:6756	SVSELPVPHQNWPNGK	99 99 99 99 99 99 99 99 99 99 99 99 99 99 99 99	2442297.2
F3:6757	SSSVTVTSSPWPSETITC(+57.02)NVAHPASSTK	99 99 99 99 99 99 99 99 99 99 99 99 99 99 99 99 99 99 99 99 99 99 99 99 99 99 99 99	2177975.5
F3:6767	SSVTVTSSPWPSETITC(+57.02)NVAHPASSTK	99 99 99 99 99 99 99 99 99 99 99 99 99 99 99 99 99 99 99 99 99 99 99 99 99 99 99	3575753.2
F3:6772	SN(+.98)WEAGNTFTC(+57.02)SVLHEGLHNHHTEK	99 99 99 99 99 99 99 99 99 99 99 99 99 99 99 99 99 99 99 99 99 99 99 99 99	100
F3:6777	SN(+.98)WEAGNTFTC(+57.02)SVLHEGLHNHHTEK	99 99 99 99 99 99 99 99 99 99 99 99 99 99 99 99 99 99 99 99 99 99 99 99 99	4480106
F3:6775	EVQLVESGGGLVKPGGSLK	99 99 99 99 99 99 99 99 99 99 99 99 99 99 99 99 99 99 99	561657.25
F3:6788	VTLGC(+57.02)LVK	99 99 99 99 99 99 99 99	2.45E+07
F3:6796	SVTVTSSPWPSETITC(+57.02)NVAHPASSTK	99 99 99 99 99 99 99 99 99 99 99 99 99 99 99 99 99 99 99 99 99 99 99 99 99 99	4225198.5
F3:6799	LNVQKSNWEAGNTFT	99 99 99 99 99 99 99 99 99 99 99 99 99 99 99	427731.53
F3:6807	IWGDGSTDYNSALK	99 99 99 99 99 99 99 99 99 99 99 99 99 99	3.87E+07
F3:6811	QGELVTVSAAK	99 99 99 99 99 99 99 99 99 99 99	250467.62
F3:6825	NTQPIMDTDNSYFVYSKLNVQK	99 99 99 99 99 99 99 99 99 99 99 99 99 99 99 99 99 99 99 99 99 99	347851.4
F3:6614	NTQPIMDTDNSYFVYSKLNVQK	99 99 99 99 99 99 99 99 99 99 99 99 99 99 99 99 99 99 99 99 99 99	1.34E+07
F3:6831	EVLLQQSGPELVKPGASVK	99 99 99 99 99 99 99 99 99 99 99 99 99 99 99 99 99 99 99	352634.88
F3:6840	APQVYTIPPPKEQM	99 99 99 99 99 99 99 99 99 99 99 99 99 99	708833.44
F3:6843	SVSELPIMHQDWPNGKEY	99 99 99 99 99 99 99 99 99 99 99 99 99 99 99 99 99 99	170073.98
F3:6853	SLTSYGVHWVR	99 99 99 99 99 99 99 99 99 99 99	164081.02
F3:6856	MNSLQADDTAIYYC(+57.02)AK	99 99 99 99 99 99 99 99 99 99 99 99 99 99 99 99	100
F3:6869	VTVPSSTWPSETVTANPAHPASSTK	99 99 99 99 99 99 99 99 99 99 99 99 99 99 99 99 99 99 99 99 99 99 99 99 99	1184781
F3:6871	VN(+.98)SAAFPAPIEK	99 99 99 99 99 99 99 99 99 99 99 99	3.86E+08
F2:7011	VN(+.98)SAAFPAPIEK	99 99 99 99 99 99 99 99 99 99 99 99	591835.2
F2:6966	WGQGTLVTVSAAK	99 99 99 99 99 99 99 99 99 99 99 99 99	7028955
F3:6878	WGQGTLVTVSAAK	99 99 99 99 99 99 99 99 99 99 99 99 99	1.84E+08
F3:7072	WGQGTLVTVSAAK	99 99 99 99 99 99 99 99 99 99 99 99 99	100
F3:7532	WGQGTLVTVSAAK	99 99 99 99 99 99 99 99 99 99 99 99 99	100
F3:6890	WGQGTLVTVSAAK	99 99 99 99 99 99 99 99 99 99 99 99 99	188911.05
F3:7083	NTQPIM(+15.99)DTDGSYFVYSK	99 99 99 99 99 99 99 99 99 99 99 99 99 99 99 99 99	100
F3:6887	NTQPIM(+15.99)DTDGSYFVYSK	99 99 99 99 99 99 99 99 99 99 99 99 99 99 99 99 99	5.78E+08
F3:7849	NTQPIM(+15.99)DTDGSYFVYSK	99 99 99 99 99 99 99 99 99 99 99 99 99 99 99 99 99	1.55E+07
F3:7274	NTQPIM(+15.99)DTDGSYFVYSK	99 99 99 99 99 99 99 99 99 99 99 99 99 99 99 99 99	100
F3:6909	NTQPIM(+15.99)DTDGSYFVYSK	99 99 99 99 99 99 99 99 99 99 99 99 99 99 99 99 99	2.84E+07
F3:7465	NTQPIM(+15.99)DTDGSYFVYSK	99 99 99 99 99 99 99 99 99 99 99 99 99 99 99 99 99	100
F3:6888	VAPSQSLSIT	99 99 99 99 99 99 99 99 99 99	100
F3:6889	SSVTVPSSPRPSATVTC(+57.02)N(+.98)VAHPASSTK	99 99 99 99 99 99 99 99 99 99 99 99 99 99 99 99 99 99 99 99 99 99 99 99 99 99 99	100
F3:6896	SNWEAGNTFTC(+57.02)SVLHEGLHNHH	99 99 99 99 99 99 99 99 99 99 99 99 99 99 99 99 99 99 99 99 99 99	778468.94
F3:6894	SNWEAGNTFTC(+57.02)SVLHEGLHNHH	99 99 99 99 99 99 99 99 99 99 99 99 99 99 99 99 99 99 99 99 99 99	2511530
F3:6897	SNWYAGNTFTCSVLHEGLHNHHTEK	99 99 99 99 99 99 99 99 99 99 99 99 99 99 99 99 99 99 99 99 99 99 99 99 99	100
F3:6911	SRSELPIMHQDWLN(+.98)GKEFK	99 99 99 99 99 99 99 99 99 99 99 99 99 99 99 99 99 99 99	100
F3:6907	SRSELPIMHQDWLN(+.98)GKEFK	99 99 99 99 99 99 99 99 99 99 99 99 99 99 99 99 99 99 99	1722577.1
F3:6933	LNMIWGDGSTDYNSALK	99 99 99 99 99 99 99 99 99 99 99 99 99 99 99 99 99	886739.6
F3:6931	LNMIWGDGSTDYNSALK	99 99 99 99 99 99 99 99 99 99 99 99 99 99 99 99 99	1.07E+07
F3:6934	SVTVPSSPRPSATVTC(+57.02)N(+.98)VAHPASSTK	99 99 99 99 99 99 99 99 99 99 99 99 99 99 99 99 99 99 99 99 99 99 99 99 99 99	918903.94
F3:6943	SNWEAGNTFTC(+57.02)S	99 99 99 99 99 99 99 99 99 99 99 99	2999743.8
F3:6964	SQVFLKMN(+.98)SLQ(+.98)TDDTAKYYC(+57.02)VR	99 99 99 99 99 99 99 99 99 99 99 99 99 99 99 99 99 99 99 99 99 99	1699829
F3:6949	SQVFLKMN(+.98)SLQ(+.98)TDDTAKYYC(+57.02)VR	99 99 99 99 99 99 99 99 99 99 99 99 99 99 99 99 99 99 99 99 99 99	713348.06
F3:6957	TQPIM(+15.99)DTDGSYFVYSK	99 99 99 99 99 99 99 99 99 99 99 99 99 99 99 99	4615535
F3:6960	AAGTNSM(+15.99)VTLGC(+57.02)LVK	99 99 99 99 99 99 99 99 99 99 99 99 99 99 99	75381.39
F3:6965	APQVYVLPPPEEEMTKK	99 99 99 99 99 99 99 99 99 99 99 99 99 99 99 99 99	6703389
F3:6971	SVTVPSSTWPSQTVTC(+57.02)N(+.98)VAHPASSTK	99 99 99 99 99 99 99 99 99 99 99 99 99 99 99 99 99 99 99 99 99 99 99 99 99 99	413601.22
F3:6978	AAQTNSM(+15.99)VTLGC(+57.02)LVK	99 99 99 99 99 99 99 99 99 99 99 99 99 99 99	280715.03
F3:5959	NRQPVM(+15.99)DTDGSYFVYSK	99 99 99 99 99 99 99 99 99 99 99 99 99 99 99 99 99	1.42E+09
F3:6982	SN(+.98)WEAGN(+.98)TFTC(+57.02)SVLHEGLHNHHTEK	99 99 99 99 99 99 99 99 99 99 99 99 99 99 99 99 99 99 99 99 99 99 99 99 99	100
F3:6992	SN(+.98)WEAGN(+.98)TFTC(+57.02)SVLHEGLHN(+.98)HHTEK	99 99 99 99 99 99 99 99 99 99 99 99 99 99 99 99 99 99 99 99 99 99 99 99 99	100
F3:7002	SQSM(+15.99)VTLGC(+57.02)LVK	99 99 99 99 99 99 99 99 99 99 99 99	2016135.9
F3:7032	EVSELPIM(+15.99)HQDWLNGK	99 99 99 99 99 99 99 99 99 99 99 99 99 99 99 99	835342.7
F3:7019	EVSELPIM(+15.99)HQDWLNGK	99 99 99 99 99 99 99 99 99 99 99 99 99 99 99 99	1.41E+07
F3:7041	SM(+15.99)VTLGC(+57.02)LVK	99 99 99 99 99 99 99 99 99 99	7747513
F3:7059	NTQPRMDTDGSYFVYSK	99 99 99 99 99 99 99 99 99 99 99 99 99 99 99 99 99	483736.5
F3:7042	NTQPRMDTDGSYFVYSK	99 99 99 99 99 99 99 99 99 99 99 99 99 99 99 99 99	1.36E+07
F3:7053	LLESGGGLVQPGGSLK	99 99 99 99 99 99 99 99 99 99 99 99 99 99 99 99	1062055.8
F3:7306	NWEAGNTFTCAVLHEGLHNHHTEK	99 99 99 99 99 99 99 99 99 99 99 99 99 99 99 99 99 99 99 99 99 99 99 99	8041953
F3:7070	NWEAGNTFTCAVLHEGLHNHHTEK	99 99 99 99 99 99 99 99 99 99 99 99 99 99 99 99 99 99 99 99 99 99 99 99	8041953
F3:7067	NWEAGNTFTCAVLHEGLHNHHTEK	99 99 99 99 99 99 99 99 99 99 99 99 99 99 99 99 99 99 99 99 99 99 99 99	8082176.5
F3:7149	NWEAGNTFTCAVLHEGLHNHHTEK	99 99 99 99 99 99 99 99 99 99 99 99 99 99 99 99 99 99 99 99 99 99 99 99	1457559.5
F3:7094	SNWQAGNTWTCSVLHEGLHN(+.98)HHTEK	99 99 99 99 99 99 99 99 99 99 99 99 99 99 99 99 99 99 99 99 99 99 99 99 99	1910275.1
F3:7085	SNWQAGNTWTCSVLHEGLHN(+.98)HHTEK	99 99 99 99 99 99 99 99 99 99 99 99 99 99 99 99 99 99 99 99 99 99 99 99 99	100
F3:7091	LSSSVTVPSSTWPSETVTC(+57.02)NVAHPASSTK	99 99 99 99 99 99 99 99 99 99 99 99 99 99 99 99 99 99 99 99 99 99 99 99 99 99 99 99 99	7.81E+07
F3:7106	LSSSVTVPSSTWPSETVTC(+57.02)NVAHPASSTK	99 99 99 99 99 99 99 99 99 99 99 99 99 99 99 99 99 99 99 99 99 99 99 99 99 99 99 99 99	706785.06
F3:7096	SNWEAGNTFT	99 99 99 99 99 99 99 99 99 99	9.76E+07
F3:7101	QVQLQQPGPELVTPGASVK	99 99 99 99 99 99 99 99 99 99 99 99 99 99 99 99 99 99 99	803724.06
F3:7109	SNWEAGNTFTC(+57.02)	99 99 99 99 99 99 99 99 99 99 99	1.68E+07
F3:7121	LSSSVTVTSSPWPSETITC(+57.02)NVAHPASSTK	99 99 99 99 99 99 99 99 99 99 99 99 99 99 99 99 99 99 99 99 99 99 99 99 99 99 99 99 99	5078222.5
F3:7124	APGSAAQTNSM(+15.99)VTLGC(+57.02)LVK	99 99 99 99 99 99 99 99 99 99 99 99 99 99 99 99 99 99 99	188705.05
F3:7142	SLEWIGR	99 99 99 99 99 99 99	100
F3:7171	SNWEAGNTFTCSYLHEGLHNHHTEK	99 99 99 99 99 99 99 99 99 99 99 99 99 99 99 99 99 99 99 99 99 99 99 99 99	100
F3:7216	SNWEAGNTFTCSYLHEGLHNHHTEK	99 99 99 99 99 99 99 99 99 99 99 99 99 99 99 99 99 99 99 99 99 99 99 99 99	100
F3:7173	SVSELPIMHQD	99 99 99 99 99 99 99 99 99 99 99	4780846
F3:7209	HPPAVYLLPPAR	99 99 99 99 99 99 99 99 99 99 99 99	239898.56
F3:7217	SLPVSLGDQASISC(+57.02)R	99 99 99 99 99 99 99 99 99 99 99 99 99 99 99	2411459.2
F3:7223	AAQTDSM(+15.99)VTLGC(+57.02)LVK	99 99 99 99 99 99 99 99 99 99 99 99 99 99 99	492220.72
F3:7228	VVSTLPIQHQDWMSGK	99 99 99 99 99 99 99 99 99 99 99 99 99 99 99 99	814928.9
F3:7235	DVQLVESGGGLVQPGGSR	99 99 99 99 99 99 99 99 99 99 99 99 99 99 99 99 99 99	300477.28
F3:7258	TLSSSVTVPSSTWPSETVTC(+57.02)NVAHPASSTK	99 99 99 99 99 99 99 99 99 99 99 99 99 99 99 99 99 99 99 99 99 99 99 99 99 99 99 99 99 99	1962516.2
F3:7238	TLSSSVTVPSSTWPSETVTC(+57.02)NVAHPASSTK	99 99 99 99 99 99 99 99 99 99 99 99 99 99 99 99 99 99 99 99 99 99 99 99 99 99 99 99 99 99	9.26E+07
F2:7302	TLSSSVTVPSSTWPSETVTC(+57.02)NVAHPASSTK	99 99 99 99 99 99 99 99 99 99 99 99 99 99 99 99 99 99 99 99 99 99 99 99 99 99 99 99 99 99	4.23E+07
F3:7245	TDSM(+15.99)VTLGC(+57.02)LVK	99 99 99 99 99 99 99 99 99 99 99 99	216092.69
F3:7249	LSSSVTVPSSTWPSETVTANPAHPASSTK	99 99 99 99 99 99 99 99 99 99 99 99 99 99 99 99 99 99 99 99 99 99 99 99 99 99 99 99 99	905551.9
F3:7262	WGQ(+.98)GTLVTVSAAK	99 99 99 99 99 99 99 99 99 99 99 99 99	100
F3:7275	GYFPEPVTVK	99 99 99 99 99 99 99 99 99 99	2493490.8
F3:7278	TLSSSVTVTSSPWPSETITC(+57.02)NVAHPASSTK	99 99 99 99 99 99 99 99 99 99 99 99 99 99 99 99 99 99 99 99 99 99 99 99 99 99 99 99 99 99	5626532
F2:7342	TLSSSVTVTSSPWPSETITC(+57.02)NVAHPASSTK	99 99 99 99 99 99 99 99 99 99 99 99 99 99 99 99 99 99 99 99 99 99 99 99 99 99 99 99 99 99	1737125.6
F3:7279	VTC(+57.02)VVVDISKDDPEVQ	99 99 99 99 99 99 99 99 99 99 99 99 99 99 99 99	967661.9
F3:7282	ELVTVSAAK	99 99 99 99 99 99 99 99 99	191419.89
F3:7292	PKDVLTITLTPK	99 99 99 99 99 99 99 99 99 99 99 99	398624.47
F3:7285	PKDVLTITLTPK	99 99 99 99 99 99 99 99 99 99 99 99	2420725.8
F3:7297	SVSELPIMH	99 99 99 99 99 99 99 99 99	2285257.5
F3:7299	SVSELPWMHQDWLNGK	99 99 99 99 99 99 99 99 99 99 99 99 99 99 99 99	316861.16
F3:7307	SNWEAGNTFTSVLHEGLHNHHTEK	99 99 99 99 99 99 99 99 99 99 99 99 99 99 99 99 99 99 99 99 99 99 99 99	8082176.5
F3:7314	SNWEAGNTF	99 99 99 99 99 99 99 99 99	1.42E+07
F2:7434	SNWEAGNTF	99 99 99 99 99 99 99 99 99	1470327.8
F3:7319	NTQPIM(+15.99)DTDGSYFVYSKLNVQK	99 99 99 99 99 99 99 99 99 99 99 99 99 99 99 99 99 99 99 99 99 99	1.11E+07
F3:7321	KSN(+.98)WEAGN(+.98)TFTCSVLHEGLHNHHTEK	99 99 99 99 99 99 99 99 99 99 99 99 99 99 99 99 99 99 99 99 99 99 99 99 99 99	1733613.2
F3:7342	LVESGFTTDPVTIENK	99 99 99 99 99 99 99 99 99 99 99 99 99 99 99 99	536719.4
F3:7378	SVSELPIM(+15.99)HQDC(+57.02)RNGK	99 99 99 99 99 99 99 99 99 99 99 99 99 99 99 99	239944.95
F3:7343	SVSELPIM(+15.99)HQDC(+57.02)RNGK	99 99 99 99 99 99 99 99 99 99 99 99 99 99 99 99	4113414.8
F3:7366	SQSLLHSNGK	99 99 99 99 99 99 99 99 99 99	100
F3:7385	SVSELPIM(+15.99)HQDWLNGK	99 99 99 99 99 99 99 99 99 99 99 99 99 99 99 99	8.50E+07
F3:7374	SVSELPIM(+15.99)HQDWLNGK	99 99 99 99 99 99 99 99 99 99 99 99 99 99 99 99	3.15E+08
F3:8050	SVSELPIM(+15.99)HQDWLNGK	99 99 99 99 99 99 99 99 99 99 99 99 99 99 99 99	100
F3:7375	VVSALPIQHQDWMSGK	99 99 99 99 99 99 99 99 99 99 99 99 99 99 99 99	539734.2
F3:7383	VVSALPIQHQDWMSGK	99 99 99 99 99 99 99 99 99 99 99 99 99 99 99 99	9296227
F3:7379	SVSELPIM(+15.99)HQDWLNNK	99 99 99 99 99 99 99 99 99 99 99 99 99 99 99 99	280836.12
F3:7397	LGYGVNWVR	99 99 99 99 99 99 99 99 99	3.30E+07
F3:7405	SELPIM(+15.99)HQDWLNGK	99 99 99 99 99 99 99 99 99 99 99 99 99 99	194634.55
F3:8678	SVSELPIM(+15.99)HQDWPNGK	99 99 99 99 99 99 99 99 99 99 99 99 99 99 99 99	100
F3:7495	SVSELPWMHQDWLN(+.98)GK	99 99 99 99 99 99 99 99 99 99 99 99 99 99 99 99	3408833
F3:7501	TN(+.98)SMVTLGC(+57.02)	99 99 99 99 99 99 99 99 99	100
F3:7503	SSQYIVHSNGNTYLEWYLQKPGQSPK	99 99 99 99 99 99 99 99 99 99 99 99 99 99 99 99 99 99 99 99 99 99 99 99 99 99	100
F3:7504	SELPIM(+15.99)HQDWLN(+.98)GK	99 99 99 99 99 99 99 99 99 99 99 99 99 99	100
F3:7505	NTQPIMDTDNSYFVYSK	99 99 99 99 99 99 99 99 99 99 99 99 99 99 99 99 99	100
F3:7507	NTQPIMDTDNSYFVYSK	99 99 99 99 99 99 99 99 99 99 99 99 99 99 99 99 99	941355.8
F3:7509	VHTFPAVLQ	99 99 99 99 99 99 99 99 99	80106.2
F3:7521	SVSELPIM(+15.99)HQDWLNGKEFK	99 99 99 99 99 99 99 99 99 99 99 99 99 99 99 99 99 99 99	787970.56
F3:7522	VVSALPIQHQDWMR	99 99 99 99 99 99 99 99 99 99 99 99 99 99	2303630.8
F3:7525	NTQPIMNTN(+.98)GSYFVYSK	99 99 99 99 99 99 99 99 99 99 99 99 99 99 99 99 99	100
F3:7526	VSSVFIFPPKPK	99 99 99 99 99 99 99 99 99 99 99 99	2.21E+07
F3:7707	VSSVFIFPPKPK	99 99 99 99 99 99 99 99 99 99 99 99	5.58E+07
F3:7719	VSSVFIFPPKPK	99 99 99 99 99 99 99 99 99 99 99 99	2.21E+07
F3:7560	GPSVFPLAPSSK	99 99 99 99 99 99 99 99 99 99 99 99	100
F3:7575	SVSELPIM(+15.99)HQDWLN(+.98)GK	99 99 99 99 99 99 99 99 99 99 99 99 99 99 99 99	4.31E+07
F3:7564	SVSELPIM(+15.99)HQDWLN(+.98)GK	99 99 99 99 99 99 99 99 99 99 99 99 99 99 99 99	1.89E+08
F3:7762	SVSELPIM(+15.99)HQDWLN(+.98)GK	99 99 99 99 99 99 99 99 99 99 99 99 99 99 99 99	100
F3:7959	SVSELPIM(+15.99)HQDWLN(+.98)GK	99 99 99 99 99 99 99 99 99 99 99 99 99 99 99 99	1.03E+07
F3:8339	SVSELPIM(+15.99)HQDWLN(+.98)GK	99 99 99 99 99 99 99 99 99 99 99 99 99 99 99 99	836801.4
F3:8147	SVSELPIM(+15.99)HQDWLN(+.98)GK	99 99 99 99 99 99 99 99 99 99 99 99 99 99 99 99	3526745.8
F3:7773	SVSELPIM(+15.99)HQDWLN(+.98)GK	99 99 99 99 99 99 99 99 99 99 99 99 99 99 99 99	4353752
F3:7567	YWGQGTLVTVSAAK	99 99 99 99 99 99 99 99 99 99 99 99 99 99	3.08E+08
F3:7578	YWGQGTLVTVSAAK	99 99 99 99 99 99 99 99 99 99 99 99 99 99	4705548.5
F2:7666	YWGQGTLVTVSAAK	99 99 99 99 99 99 99 99 99 99 99 99 99 99	1968223.6
F3:7765	YWGQGTLVTVSAAK	99 99 99 99 99 99 99 99 99 99 99 99 99 99	100
F3:7960	YWGQGTLVTVSAAK	99 99 99 99 99 99 99 99 99 99 99 99 99 99	100
F3:7571	EVQLVESGGGLVQPGGSLK	99 99 99 99 99 99 99 99 99 99 99 99 99 99 99 99 99 99 99	100
F3:7584	SVSELPIM(+15.99)HQNWPNGK	99 99 99 99 99 99 99 99 99 99 99 99 99 99 99 99	2169809.2
F3:7586	LGYGVN(+.98)WVR	99 99 99 99 99 99 99 99 99	100
F3:7594	SVTVPSSTWPSETVTC(+57.02)NVAHPA	99 99 99 99 99 99 99 99 99 99 99 99 99 99 99 99 99 99 99 99 99 99	679609.4
F3:7794	SNWEAGNTFTC(+57.02)SVLHEGLHN	99 99 99 99 99 99 99 99 99 99 99 99 99 99 99 99 99 99 99 99	4651151
F3:7676	SNWEAGNTFTC(+57.02)SVLHEGLHN	99 99 99 99 99 99 99 99 99 99 99 99 99 99 99 99 99 99 99 99	2.19E+07
F3:7597	SNWEAGNTFTC(+57.02)SVLHEGLHN	99 99 99 99 99 99 99 99 99 99 99 99 99 99 99 99 99 99 99 99	100
F3:7602	YTLSSSVTVPSSTWPSETVTC(+57.02)NVAHPASSTK	99 99 99 99 99 99 99 99 99 99 99 99 99 99 99 99 99 99 99 99 99 99 99 99 99 99 99 99 99 99 99	6762373
F3:7605	IM(+15.99)HQDC(+57.02)LN(+.98)GKEFKC(+57.02)RVN(+.98)SAAFPAPIEK	99 99 99 99 99 99 99 99 99 99 99 99 99 99 99 99 99 99 99 99 99 99 99 99 99 99 99	517662.72
F3:7611	MIWGDGSTDYNSALK	99 99 99 99 99 99 99 99 99 99 99 99 99 99 99	5498376.5
F3:7904	NTQPIMDTDGSYFVYSK	99 99 99 99 99 99 99 99 99 99 99 99 99 99 99 99 99	100
F3:7805	NTQPIMDTDGSYFVYSK	99 99 99 99 99 99 99 99 99 99 99 99 99 99 99 99 99	4.20E+07
F3:8279	NTQPIMDTDGSYFVYSK	99 99 99 99 99 99 99 99 99 99 99 99 99 99 99 99 99	100
F3:7615	NTQPIMDTDGSYFVYSK	99 99 99 99 99 99 99 99 99 99 99 99 99 99 99 99 99	4.20E+07
F3:7718	NTQPIMDTDGSYFVYSK	99 99 99 99 99 99 99 99 99 99 99 99 99 99 99 99 99	2.17E+09
F3:8789	NTQPIMDTDGSYFVYSK	99 99 99 99 99 99 99 99 99 99 99 99 99 99 99 99 99	100
F3:8982	NTQPIMDTDGSYFVYSK	99 99 99 99 99 99 99 99 99 99 99 99 99 99 99 99 99	2187156.2
F1:6856	NTQPIMDTDGSYFVYSK	99 99 99 99 99 99 99 99 99 99 99 99 99 99 99 99 99	100
F2:7803	NTQPIMDTDGSYFVYSK	99 99 99 99 99 99 99 99 99 99 99 99 99 99 99 99 99	7622978.5
F3:7617	VNNAAFPAPIEK	99 99 99 99 99 99 99 99 99 99 99 99	100
F3:7642	YTLSSSVTVTSSPWPSETITC(+57.02)NVAHPASSTK	99 99 99 99 99 99 99 99 99 99 99 99 99 99 99 99 99 99 99 99 99 99 99 99 99 99 99 99 99 99 99	286665.38
F3:7645	NTQPIM(+15.99)DTDGSYF	99 99 99 99 99 99 99 99 99 99 99 99 99	100
F3:7652	NTQ(+.98)PIM(+15.99)DTDGSYFVYSK	99 99 99 99 99 99 99 99 99 99 99 99 99 99 99 99 99	5174145
F3:7667	SSQYIVHSN(+.98)GNTYLEWYLQKPGQSPK	99 99 99 99 99 99 99 99 99 99 99 99 99 99 99 99 99 99 99 99 99 99 99 99 99 99	3275741.2
F3:7696	SNWEAGNTFTC(+57.02)SVLHQGLH	99 99 99 99 99 99 99 99 99 99 99 99 99 99 99 99 99 99 99	576809.44
F3:7726	LGM(+15.99)IWGDGSTDYNSALK	99 99 99 99 99 99 99 99 99 99 99 99 99 99 99 99 99	100
F3:7732	N(+.98)TQPIM(+15.99)DTDGSYFVYSK	99 99 99 99 99 99 99 99 99 99 99 99 99 99 99 99 99	100
F3:8152	PNSAAFPAPIEK	99 99 99 99 99 99 99 99 99 99 99 99	204662.14
F3:7764	PNSAAFPAPIEK	99 99 99 99 99 99 99 99 99 99 99 99	100
F3:8793	PNSAAFPAPIEK	99 99 99 99 99 99 99 99 99 99 99 99	282999.84
F3:7787	APQVYVLPPPEEEMTK	99 99 99 99 99 99 99 99 99 99 99 99 99 99 99 99	4703993.5
F3:7810	APQVYVLPPPEEEMTK	99 99 99 99 99 99 99 99 99 99 99 99 99 99 99 99	457256.84
F3:7795	DASGVTFTWTPSSGK	99 99 99 99 99 99 99 99 99 99 99 99 99 99 99	101122.63
F3:7806	DALM(+15.99)ISLTPK	99 99 99 99 99 99 99 99 99 99	120149.9
F3:7807	MVTLGC(+57.02)LVK	99 99 99 99 99 99 99 99 99	3482961.5
F3:7820	TTPPSVYPLAPGSAAQTN	99 99 99 99 99 99 99 99 99 99 99 99 99 99 99 99 99 99	100
F3:7877	TTPPSVYPLAPGSAAQTN	99 99 99 99 99 99 99 99 99 99 99 99 99 99 99 99 99 99	1.48E+07
F3:8055	TTPPSVYPLAPGSAAQTN	99 99 99 99 99 99 99 99 99 99 99 99 99 99 99 99 99 99	100
F3:7822	LAFSLENSASTAY	99 99 99 99 99 99 99 99 99 99 99 99 99	1445485.6
F3:7840	GMIWGDGSTDYNSALK	99 99 99 99 99 99 99 99 99 99 99 99 99 99 99 99	5304216.5
F3:7841	SNWEAGNTFTC(+57.02)SVLHEG	99 99 99 99 99 99 99 99 99 99 99 99 99 99 99 99 99	1250488.1
F3:7843	TTPPSVYPLAPGSAAQTNS	99 99 99 99 99 99 99 99 99 99 99 99 99 99 99 99 99 99 99	3055259
F3:7856	SN(+.98)GNTYLEWYLQKPGQSPK	99 99 99 99 99 99 99 99 99 99 99 99 99 99 99 99 99 99 99	339067.16
F3:7865	NTQPIMDTDGSYFVYSKLNVQK	99 99 99 99 99 99 99 99 99 99 99 99 99 99 99 99 99 99 99 99 99 99	2661594.5
F3:7862	NTQPIMDTDGSYFVYSKLNVQK	99 99 99 99 99 99 99 99 99 99 99 99 99 99 99 99 99 99 99 99 99 99	4.04E+07
F3:8059	NTQPIMDTDGSYFVYSKLNVQK	99 99 99 99 99 99 99 99 99 99 99 99 99 99 99 99 99 99 99 99 99 99	100
F3:7863	NTEPVLDSDGSYFMYSK	99 99 99 99 99 99 99 99 99 99 99 99 99 99 99 99 99	6213453
F3:7864	NSMVTLGC(+57.02)LVK	99 99 99 99 99 99 99 99 99 99 99	2442724.5
F3:7866	QTNSMVTLGC(+57.02)LVK	99 99 99 99 99 99 99 99 99 99 99 99 99	1987555.4
F3:7874	AQTNSMVTLGC(+57.02)LVK	99 99 99 99 99 99 99 99 99 99 99 99 99 99	926312.7
F3:7882	SNWEAGNTFTC(+57.02)SVLHEGLH	99 99 99 99 99 99 99 99 99 99 99 99 99 99 99 99 99 99 99	998079.06
F3:7890	TTPPSVYPLAPGSAAQTNSM(+15.99)	99 99 99 99 99 99 99 99 99 99 99 99 99 99 99 99 99 99 99 99	376510.53
F3:7898	AAQTNSMVTLGC(+57.02)LVK	99 99 99 99 99 99 99 99 99 99 99 99 99 99 99	1062089.4
F3:7902	TNSMVTLGC(+57.02)LVK	99 99 99 99 99 99 99 99 99 99 99 99	7267230.5
F3:7911	SMVTLGC(+57.02)LVKG	99 99 99 99 99 99 99 99 99 99 99	642116.7
F3:7917	NTAPVLDTDGSYFMYSK	99 99 99 99 99 99 99 99 99 99 99 99 99 99 99 99 99	447323.53
F3:7919	SNWEAGNTFTC(+57.02)SVLHE	99 99 99 99 99 99 99 99 99 99 99 99 99 99 99 99	100
F3:7926	PPSVYPLAPGSAAQTNSMVTLGC(+57.02)LVKGY	99 99 99 99 99 99 99 99 99 99 99 99 99 99 99 99 99 99 99 99 99 99 99 99 99 99 99 99	1.01E+07
F3:7930	SAAQTNSMVTLGC(+57.02)LVK	99 99 99 99 99 99 99 99 99 99 99 99 99 99 99 99	690989.7
F3:7939	SMVTLGC(+57.02)LVK	99 99 99 99 99 99 99 99 99 99	1.64E+08
F3:8006	TTPPSVYPLAPGSAAQ(+.98)RN(+.98)SMVTLGC(+57.02)LVK	99 99 99 99 99 99 99 99 99 99 99 99 99 99 99 99 99 99 99 99 99 99 99 99 99 99 99 99	4.95E+07
F3:8005	TTPPSVYPLAPGSAAQ(+.98)RN(+.98)SMVTLGC(+57.02)LVK	99 99 99 99 99 99 99 99 99 99 99 99 99 99 99 99 99 99 99 99 99 99 99 99 99 99 99 99	1.92E+07
F3:7954	TTPPSVYPLAPGSAAQ(+.98)RN(+.98)SMVTLGC(+57.02)LVK	99 99 99 99 99 99 99 99 99 99 99 99 99 99 99 99 99 99 99 99 99 99 99 99 99 99 99 99	100
F3:8532	TTPPSVYPLAPGSAAQ(+.98)RN(+.98)SMVTLGC(+57.02)LVK	99 99 99 99 99 99 99 99 99 99 99 99 99 99 99 99 99 99 99 99 99 99 99 99 99 99 99 99	100
F3:7976	TTPPSVYPLAPGSAAQ(+.98)RN(+.98)SM(+15.99)VTLGC(+57.02)LVK	99 99 99 99 99 99 99 99 99 99 99 99 99 99 99 99 99 99 99 99 99 99 99 99 99 99 99 99	100
F3:7990	VVSALPIMHQDWLNGK	99 99 99 99 99 99 99 99 99 99 99 99 99 99 99 99	508968.62
F3:8009	PSVYPLAPGGHHHHHHSAMVTLGC(+57.02)LVK	99 99 99 99 99 99 99 99 99 99 99 99 99 99 99 99 99 99 99 99 99 99 99 99 99 99 99	5093579
F3:8018	PSVYPLAPGGHHHHHHSAMVTLGC(+57.02)LVK	99 99 99 99 99 99 99 99 99 99 99 99 99 99 99 99 99 99 99 99 99 99 99 99 99 99 99	100
F3:8016	APGSAAQTNSMVTLGC(+57.02)LVK	99 99 99 99 99 99 99 99 99 99 99 99 99 99 99 99 99 99 99	2231902
F3:8019	TTPPSVYPLAPGSAAQT	99 99 99 99 99 99 99 99 99 99 99 99 99 99 99 99 99	3966252.5
F3:8023	QPPGQGLEW	99 99 99 99 99 99 99 99 99	2442344
F3:8047	TTPPSVYPLAPGSAAQ	99 99 99 99 99 99 99 99 99 99 99 99 99 99 99 99	3.52E+07
F3:8058	QTDSMVTLGC(+57.02)LVK	99 99 99 99 99 99 99 99 99 99 99 99 99	2303120
F3:8071	TTPPSVYPLAPGSAAQRNSM(+15.99)VTLGC(+57.02)LVK	99 99 99 99 99 99 99 99 99 99 99 99 99 99 99 99 99 99 99 99 99 99 99 99 99 99 99 99	1125288.2
F3:8072	AQTDSMVTLGC(+57.02)LVK	99 99 99 99 99 99 99 99 99 99 99 99 99 99	1299411.2
F3:8085	VFLFPPK	99 99 99 99 99 99 99	580339.3
F3:8092	AAQTDSMVTLGC(+57.02)LVK	99 99 99 99 99 99 99 99 99 99 99 99 99 99 99	4698790.5
F3:8093	NTQ(+.98)PIMDTDGSYFVYSK	99 99 99 99 99 99 99 99 99 99 99 99 99 99 99 99 99	2.66E+07
F3:8305	TDSMVTLGC(+57.02)LVK	99 99 99 99 99 99 99 99 99 99 99 99	1.19E+07
F3:8115	TDSMVTLGC(+57.02)LVK	99 99 99 99 99 99 99 99 99 99 99 99	1277704.9
F3:8116	TTPPSVYPLAPGS	99 99 99 99 99 99 99 99 99 99 99 99 99	1.07E+07
F3:8120	WGQGTLVTVS	99 99 99 99 99 99 99 99 99 99	226568.31
F2:8250	WGQGTLVTVS	99 99 99 99 99 99 99 99 99 99	733456.2
F3:8124	SAAQTDSMVTLGC(+57.02)LVK	99 99 99 99 99 99 99 99 99 99 99 99 99 99 99 99	1611216.2
F3:8130	PITVSWLK	99 99 99 99 99 99 99 99	100
F3:8141	SLLGYGVNWPR	99 99 99 99 99 99 99 99 99 99 99	220205.58
F3:9039	TTPPSVYPLAPGSLAQTNSM(+15.99)VTLGC(+57.02)LVK	99 99 99 99 99 99 99 99 99 99 99 99 99 99 99 99 99 99 99 99 99 99 99 99 99 99 99 99	100
F3:8146	TTPPSVYPLAPGSLAQTNSM(+15.99)VTLGC(+57.02)LVK	99 99 99 99 99 99 99 99 99 99 99 99 99 99 99 99 99 99 99 99 99 99 99 99 99 99 99 99	1.52E+09
F3:8174	VSELPIMHQDWLNGK	99 99 99 99 99 99 99 99 99 99 99 99 99 99 99	203965.89
F3:8184	SVFLFPPK	99 99 99 99 99 99 99 99	1103235.1
F3:8193	TTPPSVYPLAPGSA	99 99 99 99 99 99 99 99 99 99 99 99 99 99	4510326
F3:8194	TTPPSVYPLAPGSAA	99 99 99 99 99 99 99 99 99 99 99 99 99 99 99	7188043.5
F3:8213	SMVTLGC(+57.02)LPK	99 99 99 99 99 99 99 99 99 99	100
F3:8227	SVSELPIM(+15.99)HQDWLN	99 99 99 99 99 99 99 99 99 99 99 99 99 99	100
F3:8228	PPSVYPLAPGSAAQTN(+.98)SMVTLGC(+57.02)LVKGYFPE	99 99 99 99 99 99 99 99 99 99 99 99 99 99 99 99 99 99 99 99 99 99 99 99 99 99 99 99 99 99 99	100
F3:8236	QSDLYTLSSSVTVPSSTWPSETVTC(+57.02)NVAHPASSTK	99 99 99 99 99 99 99 99 99 99 99 99 99 99 99 99 99 99 99 99 99 99 99 99 99 99 99 99 99 99 99 99 99 99 99	9648439
F3:8237	QSDLYTLSSSVTVPSSTWPSETVTC(+57.02)NVAHPASSTK	99 99 99 99 99 99 99 99 99 99 99 99 99 99 99 99 99 99 99 99 99 99 99 99 99 99 99 99 99 99 99 99 99 99 99	100
F3:8249	SVSELPIMHQDWLNGKEFK	99 99 99 99 99 99 99 99 99 99 99 99 99 99 99 99 99 99 99	100
F3:8266	SVSELPIMHQ(+.98)DWLN(+.98)GKEFK	99 99 99 99 99 99 99 99 99 99 99 99 99 99 99 99 99 99 99	2655802.2
F3:8270	TTPPSVYPLAPG	99 99 99 99 99 99 99 99 99 99 99 99	1500275.5
F3:8273	VHTAQTQPHEEQFNSTFRSVSELPIMHQDWLNGK	99 99 99 99 99 99 99 99 99 99 99 99 99 99 99 99 99 99 99 99 99 99 99 99 99 99 99 99 99 99 99 99 99 99	100
F3:8276	VHTAQTQPHEEQFNSTFRSVSELPIMHQDWLNGK	99 99 99 99 99 99 99 99 99 99 99 99 99 99 99 99 99 99 99 99 99 99 99 99 99 99 99 99 99 99 99 99 99 99	100
F3:8302	SDLYTLSSSVTVPSSTWPSETVTC(+57.02)NVAHPASSTK	99 99 99 99 99 99 99 99 99 99 99 99 99 99 99 99 99 99 99 99 99 99 99 99 99 99 99 99 99 99 99 99 99 99	100
F3:8275	SDLYTLSSSVTVPSSTWPSETVTC(+57.02)NVAHPASSTK	99 99 99 99 99 99 99 99 99 99 99 99 99 99 99 99 99 99 99 99 99 99 99 99 99 99 99 99 99 99 99 99 99 99	4144030.5
F3:8317	SSQYIVHSN(+.98)GNTYLEWYLQK	99 99 99 99 99 99 99 99 99 99 99 99 99 99 99 99 99 99 99 99	201684.19
F3:8321	SVSELPIMHQDWLN(+.98)GKEFK	99 99 99 99 99 99 99 99 99 99 99 99 99 99 99 99 99 99 99	5535072
F3:8328	TTPPSVYPLAPGSAAQTNYMVTLGC(+57.02)LVK	99 99 99 99 99 99 99 99 99 99 99 99 99 99 99 99 99 99 99 99 99 99 99 99 99 99 99 99	370986.16
F3:8327	SVSELPIMHQNW	99 99 99 99 99 99 99 99 99 99 99 99	318295.56
F3:8350	SMVTLDCLVK	99 99 99 99 99 99 99 99 99 99	100
F3:8367	FESVSELPIMHQDWLN(+.98)GK	99 99 99 99 99 99 99 99 99 99 99 99 99 99 99 99 99 99	2986344.8
F3:8376	TMQTKPREEQINETFRSVSELPIMHQDWLN(+.98)GK	99 99 99 99 99 99 99 99 99 99 99 99 99 99 99 99 99 99 99 99 99 99 99 99 99 99 99 99 99 99 99 99	5828039.5
F3:8378	TTPPSVYPLAPGSAAQTNSM	99 99 99 99 99 99 99 99 99 99 99 99 99 99 99 99 99 99 99 99	4454914
F3:8406	TTPPSVYPLAPGSAAQTNSM	99 99 99 99 99 99 99 99 99 99 99 99 99 99 99 99 99 99 99 99	429789.94
F3:8832	YGSFAYWGQGTLVTVSAAK	99 99 99 99 99 99 99 99 99 99 99 99 99 99 99 99 99 99 99	1049900.5
F3:8565	YGSFAYWGQGTLVTVSAAK	99 99 99 99 99 99 99 99 99 99 99 99 99 99 99 99 99 99 99	1074754.8
F3:8803	YGSFAYWGQGTLVTVSAAK	99 99 99 99 99 99 99 99 99 99 99 99 99 99 99 99 99 99 99	4004300.2
F3:8388	YGSFAYWGQGTLVTVSAAK	99 99 99 99 99 99 99 99 99 99 99 99 99 99 99 99 99 99 99	960793.75
F3:8380	YGSFAYWGQGTLVTVSAAK	99 99 99 99 99 99 99 99 99 99 99 99 99 99 99 99 99 99 99	2580284.5
F3:8385	YNSVSELPIMHQDWLN(+.98)GK	99 99 99 99 99 99 99 99 99 99 99 99 99 99 99 99 99 99	126831.74
F3:8395	VEVHTAQTKPREEQFNSTFRSVSELPIMHQDWLN(+.98)GK	99 99 99 99 99 99 99 99 99 99 99 99 99 99 99 99 99 99 99 99 99 99 99 99 99 99 99 99 99 99 99 99 99 99 99 99	100
F3:8397	SELPIMHQ(+.98)DWLN(+.98)GK	99 99 99 99 99 99 99 99 99 99 99 99 99 99	100
F2:8519	TTPPSVYPL	99 99 99 99 99 99 99 99 99	659553
F3:8404	TTPPSVYPL	99 99 99 99 99 99 99 99 99	5457562
F3:8423	SVSELPIMHQDWLN(+.98)GK	99 99 99 99 99 99 99 99 99 99 99 99 99 99 99 99	2.68E+08
F3:8609	SVSELPIMHQDWLN(+.98)GK	99 99 99 99 99 99 99 99 99 99 99 99 99 99 99 99	100
F3:8412	SVSELPIMHQDWLN(+.98)GK	99 99 99 99 99 99 99 99 99 99 99 99 99 99 99 99	1.37E+09
F3:8598	SVSELPIMHQDWLN(+.98)GK	99 99 99 99 99 99 99 99 99 99 99 99 99 99 99 99	100
F3:9241	SVSELPIMHQDWLN(+.98)GK	99 99 99 99 99 99 99 99 99 99 99 99 99 99 99 99	100
F3:8785	SVSELPIMHQDWLN(+.98)GK	99 99 99 99 99 99 99 99 99 99 99 99 99 99 99 99	100
F3:8993	SVSELPIMHQDWLN(+.98)GK	99 99 99 99 99 99 99 99 99 99 99 99 99 99 99 99	100
F3:8462	AQTKPREEQYNSTFRSVSELPIMHQDWLN(+.98)GK	99 99 99 99 99 99 99 99 99 99 99 99 99 99 99 99 99 99 99 99 99 99 99 99 99 99 99 99 99 99 99	100
F1:7530	ESGPGLVAPSQ(+.98)SLSVI	99 99 99 99 99 99 99 99 99 99 99 99 99 99 99 99	780697.1
F3:8467	ESGPGLVAPSQ(+.98)SLSVI	99 99 99 99 99 99 99 99 99 99 99 99 99 99 99 99	1.89E+07
F3:8469	RDCGCKPCICPVPEVSSVFIFPPKPK	99 99 99 99 99 99 99 99 99 99 99 99 99 99 99 99 99 99 99 99 99 99 99 99 99 99	1231402.5
F3:8878	RDCGCKPCICPVPEVSSVFIFPPKPK	99 99 99 99 99 99 99 99 99 99 99 99 99 99 99 99 99 99 99 99 99 99 99 99 99 99	1261526.4
F3:8919	RDCGCKPCWCTVPEVSSVFIFPPKPK	99 99 99 99 99 99 99 99 99 99 99 99 99 99 99 99 99 99 99 99 99 99 99 99 99 99	100
F3:8491	RDCGCKPCWCTVPEVSSVFIFPPKPK	99 99 99 99 99 99 99 99 99 99 99 99 99 99 99 99 99 99 99 99 99 99 99 99 99 99	100
F3:8506	RGDYYGSRGAYWGQGTLVTVSAAK	99 99 99 99 99 99 99 99 99 99 99 99 99 99 99 99 99 99 99 99 99 99 99 99	1288117.4
F3:8510	N(+.98)TQPIMDTDGSYFVYSK	99 99 99 99 99 99 99 99 99 99 99 99 99 99 99 99 99	5.22E+07
F3:8523	ESGPGLVAPSQSLSITC(+57.02)T	99 99 99 99 99 99 99 99 99 99 99 99 99 99 99 99 99 99	4746238.5
F3:8535	YWMSWVR	99 99 99 99 99 99 99	100
F3:8545	ESGPGLVAPSQSLSITC(+57.02)	99 99 99 99 99 99 99 99 99 99 99 99 99 99 99 99 99	3.38E+07
F3:8546	LGMIWGDGSTDYNSALK	99 99 99 99 99 99 99 99 99 99 99 99 99 99 99 99 99	9053676
F3:8753	LGMIWGDGSTDYNSALK	99 99 99 99 99 99 99 99 99 99 99 99 99 99 99 99 99	308516.1
F2:8718	LGMIWGDGSTDYNSALK	99 99 99 99 99 99 99 99 99 99 99 99 99 99 99 99 99	100
F3:8559	FAYWGQGTLVTVSAAK	99 99 99 99 99 99 99 99 99 99 99 99 99 99 99 99	1198745.8
F3:8660	FAYWGQGTLVTVSAAK	99 99 99 99 99 99 99 99 99 99 99 99 99 99 99 99	100
F2:8727	FAYWGQGTLVTVSAAK	99 99 99 99 99 99 99 99 99 99 99 99 99 99 99 99	3215915
F3:8566	TAFM(+15.99)HLNSLTSEDSAVYFC(+57.02)ARGLRFWGQGTLVTVSAAK	99 99 99 99 99 99 99 99 99 99 99 99 99 99 99 99 99 99 99 99 99 99 99 99 99 99 99 99 99 99 99 99 99 99 99 99 99 99	100
F3:8578	SLLGYGVNWVR	99 99 99 99 99 99 99 99 99 99 99	1.10E+09
F3:9045	SLLGYGVNWVR	99 99 99 99 99 99 99 99 99 99 99	100
F2:8777	SLLGYGVNWVR	99 99 99 99 99 99 99 99 99 99 99	1382061.4
F3:9235	SLLGYGVNWVR	99 99 99 99 99 99 99 99 99 99 99	100
F3:8581	SLLGYGVNWVR	99 99 99 99 99 99 99 99 99 99 99	1531984.9
F3:8589	GFQMTGYGVNWVR	99 99 99 99 99 99 99 99 99 99 99 99 99	1390419.1
F3:8595	NTQPIMDTDGSYFVYSKLN(+.98)VQKSN(+.98)	99 99 99 99 99 99 99 99 99 99 99 99 99 99 99 99 99 99 99 99 99 99 99 99	100
F3:8654	ESGPGLVAPSQSLSIT	99 99 99 99 99 99 99 99 99 99 99 99 99 99 99 99	2.79E+07
F3:8664	PRDCGCKPCICTMPEVSSVFIFPPKPK	99 99 99 99 99 99 99 99 99 99 99 99 99 99 99 99 99 99 99 99 99 99 99 99 99 99 99	100
F3:8676	VLQSDLYTLSSSVTVPSSTWPSETVTC(+57.02)NVAHPASSTK	99 99 99 99 99 99 99 99 99 99 99 99 99 99 99 99 99 99 99 99 99 99 99 99 99 99 99 99 99 99 99 99 99 99 99 99 99	9886470
F3:8668	VLQSDLYTLSSSVTVPSSTWPSETVTC(+57.02)NVAHPASSTK	99 99 99 99 99 99 99 99 99 99 99 99 99 99 99 99 99 99 99 99 99 99 99 99 99 99 99 99 99 99 99 99 99 99 99 99 99	100
F3:8677	NTQPIM(+15.99)DTDGSYFVY	99 99 99 99 99 99 99 99 99 99 99 99 99 99 99	4936426.5
F3:9067	IC(+57.02)TVPEVSSVFIFPPKPK	99 99 99 99 99 99 99 99 99 99 99 99 99 99 99 99 99 99	1.70E+09
F3:8872	IC(+57.02)TVPEVSSVFIFPPKPK	99 99 99 99 99 99 99 99 99 99 99 99 99 99 99 99 99 99	1.70E+09
F3:9056	IC(+57.02)TVPEVSSVFIFPPKPK	99 99 99 99 99 99 99 99 99 99 99 99 99 99 99 99 99 99	2.13E+08
F3:8863	IC(+57.02)TVPEVSSVFIFPPKPK	99 99 99 99 99 99 99 99 99 99 99 99 99 99 99 99 99 99	2.13E+08
F3:8679	IC(+57.02)TVPEVSSVFIFPPKPK	99 99 99 99 99 99 99 99 99 99 99 99 99 99 99 99 99 99	100
F3:8881	IC(+57.02)TVPEVSSVFIFPPKPK	99 99 99 99 99 99 99 99 99 99 99 99 99 99 99 99 99 99	2.05E+07
F3:8769	SNWEAGNTFTC(+57.02)SVLHEGL	99 99 99 99 99 99 99 99 99 99 99 99 99 99 99 99 99 99	905274.4
F3:8799	TTPPSVYPLAPGSAAQTNSM(+15.99)VTLGC(+57.02)LVK	99 99 99 99 99 99 99 99 99 99 99 99 99 99 99 99 99 99 99 99 99 99 99 99 99 99 99 99	1686063.8
F3:8771	TTPPSVYPLAPGSAAQTNSM(+15.99)VTLGC(+57.02)LVK	99 99 99 99 99 99 99 99 99 99 99 99 99 99 99 99 99 99 99 99 99 99 99 99 99 99 99 99	1.47E+08
F3:8775	TTPPSVYPLAPGSAAQTNSM(+15.99)VTLGC(+57.02)LVK	99 99 99 99 99 99 99 99 99 99 99 99 99 99 99 99 99 99 99 99 99 99 99 99 99 99 99 99	5.63E+07
F3:9302	TTPPSVYPLAPGSAAQTNSM(+15.99)VTLGC(+57.02)LVK	99 99 99 99 99 99 99 99 99 99 99 99 99 99 99 99 99 99 99 99 99 99 99 99 99 99 99 99	688401
F3:8776	TTPPSVYPLAPGSAAQTDSMVT	99 99 99 99 99 99 99 99 99 99 99 99 99 99 99 99 99 99 99 99 99 99	1028542.8
F3:8777	VEAEDLGVYYC(+57.02)FQGSHVPLTFGAGTK	99 99 99 99 99 99 99 99 99 99 99 99 99 99 99 99 99 99 99 99 99 99 99 99 99 99	6010015.5
F3:8790	VEAEDLGVYYC(+57.02)FQGSHVPLTFGAGTK	99 99 99 99 99 99 99 99 99 99 99 99 99 99 99 99 99 99 99 99 99 99 99 99 99 99	100
F3:8788	VTC(+57.02)VVVDISKDDPEVQFSWFVDDVEVHTAHTQPR	99 99 99 99 99 99 99 99 99 99 99 99 99 99 99 99 99 99 99 99 99 99 99 99 99 99 99 99 99 99 99 99 99 99	6087354.5
F1:8294	VTC(+57.02)VVVDISKDDPEVQFSWFVDDVEVHTAHTQPR	99 99 99 99 99 99 99 99 99 99 99 99 99 99 99 99 99 99 99 99 99 99 99 99 99 99 99 99 99 99 99 99 99 99	7121899.5
F3:8778	VTC(+57.02)VVVDISKDDPEVQFSWFVDDVEVHTAHTQPR	99 99 99 99 99 99 99 99 99 99 99 99 99 99 99 99 99 99 99 99 99 99 99 99 99 99 99 99 99 99 99 99 99 99	3244233
F3:9236	VTC(+57.02)VVVDISKDDPEVQFSWFVDDVEVHTAHTQPR	99 99 99 99 99 99 99 99 99 99 99 99 99 99 99 99 99 99 99 99 99 99 99 99 99 99 99 99 99 99 99 99 99 99	711276.44
F1:8317	VTC(+57.02)VVVDISKDDPEVQFSWFVDDVEVHTAHTQPR	99 99 99 99 99 99 99 99 99 99 99 99 99 99 99 99 99 99 99 99 99 99 99 99 99 99 99 99 99 99 99 99 99 99	379738.25
F2:9490	VTC(+57.02)VVVDISKDDPEVQFSWFVDDVEVHTAHTQPR	99 99 99 99 99 99 99 99 99 99 99 99 99 99 99 99 99 99 99 99 99 99 99 99 99 99 99 99 99 99 99 99 99 99	1.99E+07
F3:8802	DC(+57.02)GC(+57.02)KPC(+57.02)ICPVPEVSSVFIFPPKPK	99 99 99 99 99 99 99 99 99 99 99 99 99 99 99 99 99 99 99 99 99 99 99 99 99	918406.4
F3:8808	ESGPGLVAPSQSLSITC(+57.02)TVSG	99 99 99 99 99 99 99 99 99 99 99 99 99 99 99 99 99 99 99 99 99	2542360.8
F3:8837	TTPPSVYPLAPGTAAQTNSM(+15.99)VTLGC(+57.02)LVK	99 99 99 99 99 99 99 99 99 99 99 99 99 99 99 99 99 99 99 99 99 99 99 99 99 99 99 99	5147473.5
F3:8810	TTPPSVYPLAPGTAAQTNSM(+15.99)VTLGC(+57.02)LVK	99 99 99 99 99 99 99 99 99 99 99 99 99 99 99 99 99 99 99 99 99 99 99 99 99 99 99 99	855168.8
F3:8811	GYFPEPVTVT	99 99 99 99 99 99 99 99 99 99	172429.66
F3:8812	TTPPSVYPLAPGSAAQTNSM(+15.99)VTLGC(+57.02)	99 99 99 99 99 99 99 99 99 99 99 99 99 99 99 99 99 99 99 99 99 99 99 99 99	313621.38
F3:8834	IVPEVSSVFIFPPKPK	99 99 99 99 99 99 99 99 99 99 99 99 99 99 99 99	1.14E+07
F3:9013	IVPEVSSVFIFPPKPK	99 99 99 99 99 99 99 99 99 99 99 99 99 99 99 99	100
F3:8821	IVPEVSSVFIFPPKPK	99 99 99 99 99 99 99 99 99 99 99 99 99 99 99 99	5.94E+07
F3:8845	YVTSAPMPEPGAPGFYFTH	99 99 99 99 99 99 99 99 99 99 99 99 99 99 99 99 99 99 99	100
F3:8853	SLLGYGVN(+.98)WVR	99 99 99 99 99 99 99 99 99 99 99	100
F3:8908	TTPPSVYPLAPGSLAQ(+.98)TNSMVTLGC(+57.02)LVK	99 99 99 99 99 99 99 99 99 99 99 99 99 99 99 99 99 99 99 99 99 99 99 99 99 99 99 99	1408466.8
F3:8917	Q(+.98)PPGKGLEWLGM(+15.99)IWGDGDIDYNSALKSR	99 99 99 99 99 99 99 99 99 99 99 99 99 99 99 99 99 99 99 99 99 99 99 99 99 99 99 99	1636787.9
F3:8920	TTPPSVYPLAPGSLAQ(+.98)TN(+.98)SMVTLGC(+57.02)LVK	99 99 99 99 99 99 99 99 99 99 99 99 99 99 99 99 99 99 99 99 99 99 99 99 99 99 99 99	100
F3:9037	TTPPSVYPLAPGSLAQ(+.98)TN(+.98)SMVTLGC(+57.02)LVK	99 99 99 99 99 99 99 99 99 99 99 99 99 99 99 99 99 99 99 99 99 99 99 99 99 99 99 99	3728219.2
F3:9038	TTPPSVYPLAPGSLAQ(+.98)TN(+.98)SMVTLGC(+57.02)LVK	99 99 99 99 99 99 99 99 99 99 99 99 99 99 99 99 99 99 99 99 99 99 99 99 99 99 99 99	772942.06
F3:8938	DRLTITLTPK	99 99 99 99 99 99 99 99 99 99	9156500
F3:8960	TTPPSVYPLAPGSAAQTDSM(+15.99)VTLGC(+57.02)LVK	99 99 99 99 99 99 99 99 99 99 99 99 99 99 99 99 99 99 99 99 99 99 99 99 99 99 99 99	1.17E+08
F3:8961	TTPPSVYPLAPGSAAQTDSM(+15.99)VTLGC(+57.02)LVK	99 99 99 99 99 99 99 99 99 99 99 99 99 99 99 99 99 99 99 99 99 99 99 99 99 99 99 99	7.81E+07
F3:9009	TTPPSVYPLAPGSAAQTN(+.98)SM(+15.99)VTLGC(+57.02)	99 99 99 99 99 99 99 99 99 99 99 99 99 99 99 99 99 99 99 99 99 99 99 99 99	277517.5
F3:9046	TTPPSVYPLAPGSAAQTDSM(+15.99)VTLG	99 99 99 99 99 99 99 99 99 99 99 99 99 99 99 99 99 99 99 99 99 99 99 99	100
F3:9059	PC(+57.02)IC(+57.02)TVPEVSSVFIFPPKPK	99 99 99 99 99 99 99 99 99 99 99 99 99 99 99 99 99 99 99 99	1.29E+07
F3:9226	PC(+57.02)IC(+57.02)TVPEVSSVFIFPPKPK	99 99 99 99 99 99 99 99 99 99 99 99 99 99 99 99 99 99 99 99	2.54E+08
F3:9107	PC(+57.02)IC(+57.02)TVPEVSSVFIFPPKPK	99 99 99 99 99 99 99 99 99 99 99 99 99 99 99 99 99 99 99 99	2088461.2
F3:9103	QPPGQGLEWIG	99 99 99 99 99 99 99 99 99 99 99	1534202.5
F3:9125	GYFPEPVTVTWNSGSLSSGVH	99 99 99 99 99 99 99 99 99 99 99 99 99 99 99 99 99 99 99 99 99	2.63E+07
F3:9126	GYFPEPVTVTWNSGSLSSGVH	99 99 99 99 99 99 99 99 99 99 99 99 99 99 99 99 99 99 99 99 99	4110757
F3:9132	SKDDPEMQ(+.98)FSWFVDDVEVHTAHTQPR	99 99 99 99 99 99 99 99 99 99 99 99 99 99 99 99 99 99 99 99 99 99 99 99 99 99	100
F2:9304	GYFPEPVTV	99 99 99 99 99 99 99 99 99	97219.03
F3:9136	GYFPEPVTV	99 99 99 99 99 99 99 99 99	100
F3:9149	TTPPSVYPLAPGTAAQ(+.98)TN(+.98)SMVTLGC(+57.02)LVK	99 99 99 99 99 99 99 99 99 99 99 99 99 99 99 99 99 99 99 99 99 99 99 99 99 99 99 99	100
F2:9344	VAPSQSLSITC(+57.02)TVSGF	99 99 99 99 99 99 99 99 99 99 99 99 99 99 99 99	4841281.5
F3:9157	VAPSQSLSITC(+57.02)TVSGF	99 99 99 99 99 99 99 99 99 99 99 99 99 99 99 99	1622217.8
F3:9166	SVSELPIM(+15.99)HQDC(+57.02)LNGK	99 99 99 99 99 99 99 99 99 99 99 99 99 99 99 99	493123.53
F3:9167	TYDYPFAYWGQGTLVTVSAAK	99 99 99 99 99 99 99 99 99 99 99 99 99 99 99 99 99 99 99 99 99	339544.22
F3:9175	QPPGRGLEWIGMIWGDGN(+.98)TDYNSALK	99 99 99 99 99 99 99 99 99 99 99 99 99 99 99 99 99 99 99 99 99 99 99 99 99 99	100
F3:9177	YYYCNAYWGQGTLVTVSAAK	99 99 99 99 99 99 99 99 99 99 99 99 99 99 99 99 99 99 99 99	376675.7
F3:9181	LNSLTSEDSAVYYC(+57.02)ATKGFAYWGQGTLVTVSAAK	99 99 99 99 99 99 99 99 99 99 99 99 99 99 99 99 99 99 99 99 99 99 99 99 99 99 99 99 99 99 99 99 99 99	156534.67
F3:9182	NHPFAYWGQGTLVTVSAAK	99 99 99 99 99 99 99 99 99 99 99 99 99 99 99 99 99 99 99	1747577.6
F3:9185	SAVYYC(+57.02)ARDYDYDWFAYWGQGTLVTVSAAK	99 99 99 99 99 99 99 99 99 99 99 99 99 99 99 99 99 99 99 99 99 99 99 99 99 99 99 99 99 99	2799362.2
F3:9189	TTAPSVYPLAPVC(+57.02)GDTTGSSVTLGC(+57.02)LVK	99 99 99 99 99 99 99 99 99 99 99 99 99 99 99 99 99 99 99 99 99 99 99 99 99 99 99 99	2294281.5
F3:9195	YQFAYWGQ	99 99 99 99 99 99 99 99	238364.36
F3:9209	VTC(+57.02)VVVDISKDDPEVQFSWFVDDVEVHTHQTQPR	99 99 99 99 99 99 99 99 99 99 99 99 99 99 99 99 99 99 99 99 99 99 99 99 99 99 99 99 99 99 99 99 99 99	100
F2:9426	DVLMTQTPL	99 99 99 99 99 99 99 99 99	100
F3:9217	DVLMTQTPL	99 99 99 99 99 99 99 99 99	311558.1
F3:9221	TTAPSVYPLAPVC(+57.02)ADTTGSSVTLGC(+57.02)LVK	99 99 99 99 99 99 99 99 99 99 99 99 99 99 99 99 99 99 99 99 99 99 99 99 99 99 99 99	100
F3:9247	TTPPSVYPLAPGSLAQ(+.98)TNSM(+15.99)VTLGC(+57.02)LVK	99 99 99 99 99 99 99 99 99 99 99 99 99 99 99 99 99 99 99 99 99 99 99 99 99 99 99 99	100
F3:9285	DC(+57.02)GC(+57.02)KPC(+57.02)IC(+57.02)TVPEVSSVFIFPPK	99 99 99 99 99 99 99 99 99 99 99 99 99 99 99 99 99 99 99 99 99 99 99	1728487.9
F3:9248	DC(+57.02)GC(+57.02)KPC(+57.02)IC(+57.02)TVPEVSSVFIFPPK	99 99 99 99 99 99 99 99 99 99 99 99 99 99 99 99 99 99 99 99 99 99 99	2.67E+07
F3:9253	SVSELPIMDQDWLN(+.98)GK	99 99 99 99 99 99 99 99 99 99 99 99 99 99 99 99	285277.47
F3:9275	TTPPSVYPLAPGSAAQTNSMVTLGC(+57.02)LVK	99 99 99 99 99 99 99 99 99 99 99 99 99 99 99 99 99 99 99 99 99 99 99 99 99 99 99 99	3213310.5
F3:9270	TTPPSVYPLAPGSAAQTNSMVTLGC(+57.02)LVK	99 99 99 99 99 99 99 99 99 99 99 99 99 99 99 99 99 99 99 99 99 99 99 99 99 99 99 99	1.03E+07
F3:9272	SGSLSSGVHTFPAVLQSDLYTLSSSVTVPSSTWPSETVTC(+57.02)NVAHPASSTK	99 99 99 99 99 99 99 99 99 99 99 99 99 99 99 99 99 99 99 99 99 99 99 99 99 99 99 99 99 99 99 99 99 99 99 99 99 99 99 99 99 99 99 99 99 99 99 99 99 99	2491564
F3:9292	TVPEVSSVFIFPPK	99 99 99 99 99 99 99 99 99 99 99 99 99 99	149986.16
F3:9310	TTPPSVYPLAPGSAAQTNSMVTLGC(+57.02)LVKG	99 99 99 99 99 99 99 99 99 99 99 99 99 99 99 99 99 99 99 99 99 99 99 99 99 99 99 99 99	100
F2:156	EKTISKTK	99 99 99 99 99 99 99 99	2129134.8
F2:2123	KC(+57.02)RVNSA	99 99 99 99 99 99 99	6766654
F2:2128	VAHPASSTKVDKK	99 99 99 99 99 99 99 99 99 99 99 99 99	2397300.5
F2:2126	VAHPASSTKVDKK	99 99 99 99 99 99 99 99 99 99 99 99 99	6705139.5
F2:2129	NHHTEKSL	99 99 99 99 99 99 99 99	3489222
F2:2130	NVAHPASSTKVDKK	99 99 99 99 99 99 99 99 99 99 99 99 99 99	3952988
F2:2671	NVAHPASSTKVDKK	99 99 99 99 99 99 99 99 99 99 99 99 99 99	277539.22
F2:2271	NVAHPASSTKVDKK	99 99 99 99 99 99 99 99 99 99 99 99 99 99	100
F2:2141	VAHPASSTKVDK	99 99 99 99 99 99 99 99 99 99 99 99	6928606.5
F2:2147	VAHPASSTKVDK	99 99 99 99 99 99 99 99 99 99 99 99	3276246.2
F2:2785	IDPANNSKY	99 99 99 99 99 99 99 99 99	100
F2:2184	HNHHTEKSL	99 99 99 99 99 99 99 99 99	100
F2:2237	HHTEKSLSHSPG	99 99 99 99 99 99 99 99 99 99 99 99	172155.03
F2:2289	NVAHPASSTQ	99 99 99 99 99 99 99 99 99 99	315804.6
F2:2540	TDQDSKDSTY	99 99 99 99 99 99 99 99 99 99	235284.36
F2:2541	LQKPGQSPK	99 99 99 99 99 99 99 99 99	219077.94
F2:2608	SKLNVQKSN	99 99 99 99 99 99 99 99 99	735780.1
F2:3404	VPRDC(+57.02)GC(+57.02)KPC(+57.02)	99 99 99 99 99 99 99 99 99 99	251079.08
F2:2635	VPRDC(+57.02)GC(+57.02)KPC(+57.02)	99 99 99 99 99 99 99 99 99 99	179152.36
F2:2620	VPRDC(+57.02)GC(+57.02)KPC(+57.02)	99 99 99 99 99 99 99 99 99 99	555966.25
F2:2659	TADKSSSTAY	99 99 99 99 99 99 99 99 99 99	515186.5
F2:2677	SKLNVQKS	99 99 99 99 99 99 99 99	3738444.8
F2:2685	C(+57.02)NVAHPASSTKVDKK	99 99 99 99 99 99 99 99 99 99 99 99 99 99 99	2713692
F2:2679	C(+57.02)NVAHPASSTKVDKK	99 99 99 99 99 99 99 99 99 99 99 99 99 99 99	4514282.5
F2:3279	NSGSLSSGVH	99 99 99 99 99 99 99 99 99 99	9.14E+08
F2:3474	NSGSLSSGVH	99 99 99 99 99 99 99 99 99 99	100
F2:3092	NSGSLSSGVH	99 99 99 99 99 99 99 99 99 99	100
F2:2696	NSGSLSSGVH	99 99 99 99 99 99 99 99 99 99	318625.84
F2:2709	NVAHPASSTKVDK	99 99 99 99 99 99 99 99 99 99 99 99 99	3017379.8
F2:2708	NVAHPASSTKVDK	99 99 99 99 99 99 99 99 99 99 99 99 99	1.19E+07
F2:2713	TISKDNSKSQY	99 99 99 99 99 99 99 99 99 99 99	129044.84
F2:2717	SFNRNEC(+57.02)	99 99 99 99 99 99 99	205627.02
F2:2743	KNTQPIM(+15.99)N	99 99 99 99 99 99 99 99	578457.94
F2:2822	VAHPASSTKVD	99 99 99 99 99 99 99 99 99 99 99	482418.56
F2:2857	C(+57.02)NVAHPASST	99 99 99 99 99 99 99 99 99 99	1.77E+07
F2:2867	QTDDTAKY	99 99 99 99 99 99 99 99	5836509.5
F2:2876	C(+57.02)NVAHPASSTKVDK	99 99 99 99 99 99 99 99 99 99 99 99 99 99	712681.25
F2:2895	C(+57.02)NVAHPASSTKVDK	99 99 99 99 99 99 99 99 99 99 99 99 99 99	129489.22
F2:2927	NVAHPASNTKVD	99 99 99 99 99 99 99 99 99 99 99 99	849348.75
F2:2949	KNTQPIM(+15.99)NT	99 99 99 99 99 99 99 99 99	102436.68
F2:3011	NVAHPASSTKVD	99 99 99 99 99 99 99 99 99 99 99 99	100
F2:3006	NVAHPASSTKVD	99 99 99 99 99 99 99 99 99 99 99 99	477181.1
F2:3047	HEGLHNHHTEKSL	99 99 99 99 99 99 99 99 99 99 99 99 99	1.02E+07
F2:3037	HEGLHNHHTEKSL	99 99 99 99 99 99 99 99 99 99 99 99 99	3.16E+07
F2:3043	DKKIVPRDC(+57.02)	99 99 99 99 99 99 99 99 99	100
F2:3059	EGLHNHHTEKSL	99 99 99 99 99 99 99 99 99 99 99 99	1455904.6
F2:3048	EGLHNHHTEKSL	99 99 99 99 99 99 99 99 99 99 99 99	7265953.5
F1:2928	EGLHNHHTEKSL	99 99 99 99 99 99 99 99 99 99 99 99	310063.84
F2:3060	KKIVPRDC(+57.02)GC(+57.02)KPC(+57.02)	99 99 99 99 99 99 99 99 99 99 99 99 99	2169921.2
F2:3062	ELKRADAAPT	99 99 99 99 99 99 99 99 99 99	527299.5
F2:3062	EIKRADAAPT	99 99 99 99 99 99 99 99 99 99	527299.5
F2:3071	TVDKSSSTAY	99 99 99 99 99 99 99 99 99 99	836898.44
F2:3082	HEGLHNHHTEKSLSHSPG	99 99 99 99 99 99 99 99 99 99 99 99 99 99 99 99 99 99	5940327.5
F2:3084	HEGLHNHHTEKSLSHSPG	99 99 99 99 99 99 99 99 99 99 99 99 99 99 99 99 99 99	6378423
F2:3080	HEGLHNHHTEKSLSHSPG	99 99 99 99 99 99 99 99 99 99 99 99 99 99 99 99 99 99	1.31E+07
F2:3098	HEGLHNHHTEKSLSHSPG	99 99 99 99 99 99 99 99 99 99 99 99 99 99 99 99 99 99	573505.5
F2:3085	KVDKKIVPR	99 99 99 99 99 99 99 99 99	2.81E+07
F2:3271	KVDKKIVPR	99 99 99 99 99 99 99 99 99	100
F2:3143	IVPRDC(+57.02)G	99 99 99 99 99 99 99	1574462.6
F2:3233	DKKIVPRDC(+57.02)GC(+57.02)KPC(+57.02)	99 99 99 99 99 99 99 99 99 99 99 99 99 99	1163636.2
F2:3215	DKKIVPRDC(+57.02)GC(+57.02)KPC(+57.02)	99 99 99 99 99 99 99 99 99 99 99 99 99 99	7988144
F2:3239	DKKIVPRDC(+57.02)GC(+57.02)KPC(+57.02)	99 99 99 99 99 99 99 99 99 99 99 99 99 99	5577375
F2:3245	KNTQPIM(+15.99)DTD	99 99 99 99 99 99 99 99 99 99	3421853.5
F2:3250	KIVPRDC(+57.02)	99 99 99 99 99 99 99	1.07E+07
F2:3251	KVDKKIEPRGPT	99 99 99 99 99 99 99 99 99 99 99 99	447030
F2:3262	TC(+57.02)EATHKTSTSPIVK	99 99 99 99 99 99 99 99 99 99 99 99 99 99 99	632617.56
F2:3266	TC(+57.02)EATHKTSTSPIVK	99 99 99 99 99 99 99 99 99 99 99 99 99 99 99	100
F2:3268	KNTQPIM(+15.99)DTDG	99 99 99 99 99 99 99 99 99 99 99	100
F2:3282	KVDKKIVPRDC(+57.02)	99 99 99 99 99 99 99 99 99 99 99	1.68E+07
F2:3281	KVDKKIVPRDC(+57.02)	99 99 99 99 99 99 99 99 99 99 99	7.76E+07
F2:3287	KVDKKIVPRDC(+57.02)G	99 99 99 99 99 99 99 99 99 99 99 99	1143106.8
F2:3293	TIPPPKEQ	99 99 99 99 99 99 99 99	1.08E+08
F2:3314	VDKKIVPR	99 99 99 99 99 99 99 99	8654916
F2:3327	SSTKVDKKIVPR	99 99 99 99 99 99 99 99 99 99 99 99	4.36E+07
F2:3330	STKVDKKIVPR	99 99 99 99 99 99 99 99 99 99 99	3871769.5
F2:3346	KIVPRDC(+57.02)GC(+57.02)KPC(+57.02)	99 99 99 99 99 99 99 99 99 99 99 99	2.74E+07
F2:3340	KIVPRDC(+57.02)GC(+57.02)KPC(+57.02)	99 99 99 99 99 99 99 99 99 99 99 99	1.57E+08
F2:3348	PRDC(+57.02)GC(+57.02)KPC(+57.02)	99 99 99 99 99 99 99 99 99	1.11E+07
F2:3354	TKVDKKIVPR	99 99 99 99 99 99 99 99 99 99	517043.72
F2:3358	VDKKIVPRDC(+57.02)G	99 99 99 99 99 99 99 99 99 99 99	307584.25
F2:3362	KVDKKIVPRDC(+57.02)GC(+57.02)	99 99 99 99 99 99 99 99 99 99 99 99 99	1677810.9
F2:3399	VDKKIVPRDC(+57.02)	99 99 99 99 99 99 99 99 99 99	900045.56
F2:3374	VDKKIVPRDC(+57.02)	99 99 99 99 99 99 99 99 99 99	3121191.8
F2:3422	KVDKKIVPRDC(+57.02)GC(+57.02)KPC(+57.02)	99 99 99 99 99 99 99 99 99 99 99 99 99 99 99 99	6090089
F2:3410	KVDKKIVPRDC(+57.02)GC(+57.02)KPC(+57.02)	99 99 99 99 99 99 99 99 99 99 99 99 99 99 99 99	1.12E+08
F2:3411	KVDKKIVPRDC(+57.02)GC(+57.02)KPC(+57.02)	99 99 99 99 99 99 99 99 99 99 99 99 99 99 99 99	3.57E+07
F2:3414	SSTKVDKKIVPRDC(+57.02)	99 99 99 99 99 99 99 99 99 99 99 99 99 99	6094676.5
F2:3423	SSTKVDKKIVPRDC(+57.02)	99 99 99 99 99 99 99 99 99 99 99 99 99 99	100
F2:3413	SSTKVDKKIVPRDC(+57.02)	99 99 99 99 99 99 99 99 99 99 99 99 99 99	100
F2:3415	SSTKVDKKIVPRDC(+57.02)G	99 99 99 99 99 99 99 99 99 99 99 99 99 99 99	1213962.1
F2:3417	SSTKVDKKIVPRDC(+57.02)G	99 99 99 99 99 99 99 99 99 99 99 99 99 99 99	714139.7
F2:3434	AKDKVSLT	99 99 99 99 99 99 99 99	1.37E+07
F2:3449	VDKKIVPRDC(+57.02)GC(+57.02)KPC(+57.02)	99 99 99 99 99 99 99 99 99 99 99 99 99 99 99	3384702.2
F2:3444	VDKKIVPRDC(+57.02)GC(+57.02)KPC(+57.02)	99 99 99 99 99 99 99 99 99 99 99 99 99 99 99	2.33E+07
F2:3465	VDKKIVPRDC(+57.02)GC(+57.02)KPC(+57.02)	99 99 99 99 99 99 99 99 99 99 99 99 99 99 99	4.70E+07
F2:3490	SSTKVDKKIVPRDC(+57.02)GC(+57.02)KPC(+57.02)	99 99 99 99 99 99 99 99 99 99 99 99 99 99 99 99 99 99 99	1490803.9
F2:3467	SSTKVDKKIVPRDC(+57.02)GC(+57.02)KPC(+57.02)	99 99 99 99 99 99 99 99 99 99 99 99 99 99 99 99 99 99 99	1.75E+07
F2:3460	SSTKVDKKIVPRDC(+57.02)GC(+57.02)KPC(+57.02)	99 99 99 99 99 99 99 99 99 99 99 99 99 99 99 99 99 99 99	3.86E+07
F2:3464	SSTKVDKKIVPRDC(+57.02)GC(+57.02)KPC(+57.02)	99 99 99 99 99 99 99 99 99 99 99 99 99 99 99 99 99 99 99	5.11E+07
F2:3461	C(+57.02)KPC(+57.02)IC(+57.02)	99 99 99 99 99 99	100
F2:3477	NSALKSRLN	99 99 99 99 99 99 99 99 99	631347.25
F2:3487	TKVDKKIVPRDC(+57.02)GC(+57.02)KPC(+57.02)	99 99 99 99 99 99 99 99 99 99 99 99 99 99 99 99 99	4444140
F2:3496	TKVDKKIVPRDC(+57.02)GC(+57.02)KPC(+57.02)	99 99 99 99 99 99 99 99 99 99 99 99 99 99 99 99 99	606499.2
F2:4229	SKDNSKSQVF	99 99 99 99 99 99 99 99 99 99	5033240
F2:3493	SKDNSKSQVF	99 99 99 99 99 99 99 99 99 99	3913634.8
F2:3501	TAHTQPREEQF	99 99 99 99 99 99 99 99 99 99 99	1929842.6
F2:3529	NKGRPKAPQVY	99 99 99 99 99 99 99 99 99 99 99	995498.5
F2:3504	NKGRPKAPQVY	99 99 99 99 99 99 99 99 99 99 99	5979640
F2:3505	STKVDKKIVPRDC(+57.02)GC(+57.02)KPC(+57.02)	99 99 99 99 99 99 99 99 99 99 99 99 99 99 99 99 99 99	2201860
F2:3512	KNRPKAPQVY	99 99 99 99 99 99 99 99 99 99	1.10E+07
F2:3514	KGRPKAPQVY	99 99 99 99 99 99 99 99 99 99	1.48E+08
F2:3706	KGRPKAPQVY	99 99 99 99 99 99 99 99 99 99	100
F2:3518	GKGRPKAPQVY	99 99 99 99 99 99 99 99 99 99 99	5970638
F2:3533	KDNSKSQVF	99 99 99 99 99 99 99 99 99	1229213.2
F2:3536	TIPPPKEQM(+15.99)	99 99 99 99 99 99 99 99 99	1810655.8
F2:3559	NSALKSRLS	99 99 99 99 99 99 99 99 99	100
F2:3570	TKGRPKAPQVY	99 99 99 99 99 99 99 99 99 99 99	7.67E+07
F2:3615	PAPIEKTISKTK	99 99 99 99 99 99 99 99 99 99 99 99	7780997
F2:3610	PAPIEKTISKTK	99 99 99 99 99 99 99 99 99 99 99 99	2.65E+07
F2:5824	PAPIEKTISKTK	99 99 99 99 99 99 99 99 99 99 99 99	884131.06
F2:3612	VAHPASSTKVDKKIVPR	99 99 99 99 99 99 99 99 99 99 99 99 99 99 99 99 99	6007667
F2:3627	VAHPASSTKVDKKIVPR	99 99 99 99 99 99 99 99 99 99 99 99 99 99 99 99 99	1403547.6
F2:3614	AKDKVSLTC(+57.02)	99 99 99 99 99 99 99 99 99	100
F2:3625	TC(+57.02)SVLHEGLHNHH	99 99 99 99 99 99 99 99 99 99 99 99 99	3313838.8
F2:3633	NSALKSRL	99 99 99 99 99 99 99 99	3508510.5
F2:3888	NSALKSRL	99 99 99 99 99 99 99 99	7.25E+08
F2:4077	NSALKSRL	99 99 99 99 99 99 99 99	100
F2:3643	TLTKDEYERHNSY	99 99 99 99 99 99 99 99 99 99 99 99 99	1397336.1
F2:3639	TLTKDEYERHNSY	99 99 99 99 99 99 99 99 99 99 99 99 99	3950432.8
F2:3657	N(+.98)SGSLSSGVH	99 99 99 99 99 99 99 99 99 99	1.48E+07
F2:4101	N(+.98)SGSLSSGVH	99 99 99 99 99 99 99 99 99 99	4.11E+07
F2:3954	KC(+57.02)RVNSAAF	99 99 99 99 99 99 99 99 99	4.35E+07
F2:3720	VAHPASSTKVDKKIVPRDC(+57.02)G	99 99 99 99 99 99 99 99 99 99 99 99 99 99 99 99 99 99 99 99	110875.23
F2:3713	VAHPASSTKVDKKIVPRDC(+57.02)G	99 99 99 99 99 99 99 99 99 99 99 99 99 99 99 99 99 99 99 99	578583.44
F2:3726	VAHPASSTKVDKKIVPRDC(+57.02)G	99 99 99 99 99 99 99 99 99 99 99 99 99 99 99 99 99 99 99 99	291698.38
F2:3727	VAHPASSTKVDKKIVPRDC(+57.02)GC(+57.02)KPC(+57.02)	99 99 99 99 99 99 99 99 99 99 99 99 99 99 99 99 99 99 99 99 99 99 99 99	3321509.5
F2:3755	VAHPASSTKVDKKIVPRDC(+57.02)GC(+57.02)KPC(+57.02)	99 99 99 99 99 99 99 99 99 99 99 99 99 99 99 99 99 99 99 99 99 99 99 99	464670.3
F2:3737	VAHPASSTKVDKKIVPRDC(+57.02)GC(+57.02)KPC(+57.02)	99 99 99 99 99 99 99 99 99 99 99 99 99 99 99 99 99 99 99 99 99 99 99 99	3548144.2
F2:3784	VAHPASSTKVDKKIVPRDC(+57.02)GC(+57.02)KPC(+57.02)	99 99 99 99 99 99 99 99 99 99 99 99 99 99 99 99 99 99 99 99 99 99 99 99	3545671.8
F2:3728	VAHPASSTKVDKKIVPRDC(+57.02)	99 99 99 99 99 99 99 99 99 99 99 99 99 99 99 99 99 99 99	3271436.2
F2:3736	KNTQPIMN	99 99 99 99 99 99 99 99	353040.25
F2:3751	VNNVEVHTAQTQ	99 99 99 99 99 99 99 99 99 99 99 99	1801363
F2:3789	GMNSLQTDDTAKY	99 99 99 99 99 99 99 99 99 99 99 99 99	496345
F2:3796	NVQKSNWEAGN	99 99 99 99 99 99 99 99 99 99 99	2250056.8
F2:3810	NGQPAENY	99 99 99 99 99 99 99 99	1724919.2
F2:3830	GLHN(+.98)HHTEKSLSHSPGKQ(+.98)L	99 99 99 99 99 99 99 99 99 99 99 99 99 99 99 99 99 99 99	361821.97
F2:3849	KM(+15.99)NSLQTDDTAKY	99 99 99 99 99 99 99 99 99 99 99 99 99	2805238.8
F2:3858	KM(+15.99)NSLQTDDTAKY	99 99 99 99 99 99 99 99 99 99 99 99 99	2781263.2
F2:3852	PKGSVRAPQVY	99 99 99 99 99 99 99 99 99 99 99	209048.81
F2:3859	TIPPPKEQMAKD	99 99 99 99 99 99 99 99 99 99 99 99	3573571
F2:3894	TIPPPKEQMAKD	99 99 99 99 99 99 99 99 99 99 99 99	1105121.2
F2:3873	NVAHPASSTKVDKKIVPR	99 99 99 99 99 99 99 99 99 99 99 99 99 99 99 99 99 99	4660260
F2:3892	NVAHPASSTKVDKKIVPR	99 99 99 99 99 99 99 99 99 99 99 99 99 99 99 99 99 99	787117.1
F2:3860	NVAHPASSTKVDKKIVPR	99 99 99 99 99 99 99 99 99 99 99 99 99 99 99 99 99 99	1.41E+07
F2:3866	NSALKSRWS	99 99 99 99 99 99 99 99 99	1766641.6
F2:3898	TC(+57.02)SVLHEGLHNHHTE	99 99 99 99 99 99 99 99 99 99 99 99 99 99 99	100
F2:3889	TC(+57.02)SVLHEGLHNHHTE	99 99 99 99 99 99 99 99 99 99 99 99 99 99 99	767866.9
F2:3891	NSALKSRLT	99 99 99 99 99 99 99 99 99	1697342.4
F2:3917	NVAHPASSTKVDKKIVPRDC(+57.02)GC(+57.02)KPC(+57.02)	99 99 99 99 99 99 99 99 99 99 99 99 99 99 99 99 99 99 99 99 99 99 99 99 99	2539533.8
F2:3902	NVAHPASSTKVDKKIVPRDC(+57.02)GC(+57.02)KPC(+57.02)	99 99 99 99 99 99 99 99 99 99 99 99 99 99 99 99 99 99 99 99 99 99 99 99 99	9596228
F2:3900	NVAHPASSTKVDKKIVPRDC(+57.02)GC(+57.02)KPC(+57.02)	99 99 99 99 99 99 99 99 99 99 99 99 99 99 99 99 99 99 99 99 99 99 99 99 99	1.37E+07
F2:3961	NVAHPASSTKVDKKIVPRDC(+57.02)GC(+57.02)KPC(+57.02)	99 99 99 99 99 99 99 99 99 99 99 99 99 99 99 99 99 99 99 99 99 99 99 99 99	6301290
F2:4188	KVDKKIVPRDC(+57.02)GC(+57.02)KPC(+57.02)IC(+57.02)	99 99 99 99 99 99 99 99 99 99 99 99 99 99 99 99 99 99	100
F2:3916	VLHEGLHNHHTEKSL	99 99 99 99 99 99 99 99 99 99 99 99 99 99 99	752033.3
F2:3927	NVAHPASSTKVDKKIVPRN(+.98)C(+57.02)	99 99 99 99 99 99 99 99 99 99 99 99 99 99 99 99 99 99 99 99	3403727.5
F2:3923	NVAHPASSTKVDKKIVPRN(+.98)C(+57.02)	99 99 99 99 99 99 99 99 99 99 99 99 99 99 99 99 99 99 99 99	9770216
F2:3928	NVAHPASSTKVDKKIVPRDC(+57.02)G	99 99 99 99 99 99 99 99 99 99 99 99 99 99 99 99 99 99 99 99 99	100
F2:3949	NLKMNSLQTDDTAKY	99 99 99 99 99 99 99 99 99 99 99 99 99 99 99	479954.62
F2:3966	RPKAPQVY	99 99 99 99 99 99 99 99	3122149.8
F2:3979	TQPREEQF	99 99 99 99 99 99 99 99	3790558.5
F2:3988	ISKDNSKSQVF	99 99 99 99 99 99 99 99 99 99 99	2.00E+07
F2:4000	NRPKAPQVY	99 99 99 99 99 99 99 99 99	7660287.5
F2:4026	C(+57.02)N(+.98)VAHPASSTKVDKKIVPRN(+.98)C(+57.02)	99 99 99 99 99 99 99 99 99 99 99 99 99 99 99 99 99 99 99 99 99	100
F2:4029	C(+57.02)NVAHPASSTKVDKKIVPRN(+.98)C(+57.02)	99 99 99 99 99 99 99 99 99 99 99 99 99 99 99 99 99 99 99 99 99	100
F2:4034	KNTQPIMD	99 99 99 99 99 99 99 99	2973304.2
F2:4104	C(+57.02)NVAHPASSTAY	99 99 99 99 99 99 99 99 99 99 99 99	385996.47
F2:4111	LWMNSLQTDDTAKY	99 99 99 99 99 99 99 99 99 99 99 99 99 99	1781177.9
F2:4112	TGRPKAPQVY	99 99 99 99 99 99 99 99 99 99	2674832.5
F2:4125	TC(+57.02)SVLHEGLHNH	99 99 99 99 99 99 99 99 99 99 99 99	602240.9
F2:4114	TC(+57.02)SVLHEGLHNH	99 99 99 99 99 99 99 99 99 99 99 99	2101402.5
F2:4133	KNTQPIMN(+.98)TN	99 99 99 99 99 99 99 99 99 99	100
F2:4134	VAHPASSTTL	99 99 99 99 99 99 99 99 99 99	1715474.2
F2:4139	TC(+57.02)SVLHEGLHNHHTEKSLSH	99 99 99 99 99 99 99 99 99 99 99 99 99 99 99 99 99 99 99 99	2641267.2
F2:4147	SC(+57.02)SVVHEGLHNHHTTKSF	99 99 99 99 99 99 99 99 99 99 99 99 99 99 99 99 99 99	100
F2:4167	TC(+57.02)SVLHEGLHNHHTEKSLSHSPG	99 99 99 99 99 99 99 99 99 99 99 99 99 99 99 99 99 99 99 99 99 99 99	2.02E+07
F2:4156	TC(+57.02)SVLHEGLHNHHTEKSLSHSPG	99 99 99 99 99 99 99 99 99 99 99 99 99 99 99 99 99 99 99 99 99 99 99	1.97E+08
F2:4154	TC(+57.02)SVLHEGLHNHHTEKSLSHSPG	99 99 99 99 99 99 99 99 99 99 99 99 99 99 99 99 99 99 99 99 99 99 99	4.84E+08
F2:4148	TC(+57.02)SVLHEGLHNHHTEKSLSHSPG	99 99 99 99 99 99 99 99 99 99 99 99 99 99 99 99 99 99 99 99 99 99 99	7.39E+08
F2:4149	NSKSQVF	99 99 99 99 99 99 99	2039511.8
F2:5316	KM(+15.99)NQLQTDDTAKYY	99 99 99 99 99 99 99 99 99 99 99 99 99 99	1084656.5
F2:4170	VAHPASSTAV	99 99 99 99 99 99 99 99 99 99	2968069.8
F2:4176	MAKDKVSL	99 99 99 99 99 99 99 99	1.18E+07
F2:4190	KC(+57.02)RVN(+.98)SAAF	99 99 99 99 99 99 99 99 99	2348272.8
F2:4253	SVLHEGLHNHHTEKSL	99 99 99 99 99 99 99 99 99 99 99 99 99 99 99 99	628964.06
F2:4222	SVLHEGLHNHHTEKSL	99 99 99 99 99 99 99 99 99 99 99 99 99 99 99 99	3077027.2
F2:4217	SVLHEGLHNHHTEKSL	99 99 99 99 99 99 99 99 99 99 99 99 99 99 99 99	1.19E+07
F2:4233	ASISKDNSKSQVF	99 99 99 99 99 99 99 99 99 99 99 99 99	2.06E+07
F2:4263	SISKDNSKSQVF	99 99 99 99 99 99 99 99 99 99 99 99	100
F2:4510	VRQPPGQGL	99 99 99 99 99 99 99 99 99	100
F2:4278	VRQPPGQGL	99 99 99 99 99 99 99 99 99	2.27E+08
F2:4309	YC(+57.02)TRAPY	99 99 99 99 99 99 99	2.59E+08
F2:4499	YC(+57.02)TRAPY	99 99 99 99 99 99 99	100
F2:4319	SSTKVDKKIVPRDC(+57.02)GC(+57.02)KPC(+57.02)IC(+57.02)	99 99 99 99 99 99 99 99 99 99 99 99 99 99 99 99 99 99 99 99 99	1935685.9
F2:4339	TTYYNSALKSRL	99 99 99 99 99 99 99 99 99 99 99 99	100
F2:4348	TC(+57.02)SVLHEGLHN(+.98)HHTEKSLSHSPG	99 99 99 99 99 99 99 99 99 99 99 99 99 99 99 99 99 99 99 99 99 99 99	100
F2:4357	TC(+57.02)SVLHEGLHN(+.98)HHTEKSLSHSPG	99 99 99 99 99 99 99 99 99 99 99 99 99 99 99 99 99 99 99 99 99 99 99	100
F2:4346	TC(+57.02)SVLHEGLHN(+.98)HHTEKSLSHSPG	99 99 99 99 99 99 99 99 99 99 99 99 99 99 99 99 99 99 99 99 99 99 99	100
F2:4580	TC(+57.02)SVLHEGLHNHHTEKSL	99 99 99 99 99 99 99 99 99 99 99 99 99 99 99 99 99 99	3006142.5
F2:4376	TC(+57.02)SVLHEGLHNHHTEKSL	99 99 99 99 99 99 99 99 99 99 99 99 99 99 99 99 99 99	1.88E+07
F2:4541	TC(+57.02)SVLHEGLHNHHTEKSL	99 99 99 99 99 99 99 99 99 99 99 99 99 99 99 99 99 99	1.17E+07
F2:4539	TC(+57.02)SVLHEGLHNHHTEKSL	99 99 99 99 99 99 99 99 99 99 99 99 99 99 99 99 99 99	4.52E+07
F2:4572	TC(+57.02)SVLHEGLHNHHTEKSL	99 99 99 99 99 99 99 99 99 99 99 99 99 99 99 99 99 99	2.62E+07
F2:4389	TC(+57.02)SVLHEGLHNHHTEKSL	99 99 99 99 99 99 99 99 99 99 99 99 99 99 99 99 99 99	2.82E+08
F2:4927	TC(+57.02)SVLHEGLHNHHTEKSL	99 99 99 99 99 99 99 99 99 99 99 99 99 99 99 99 99 99	1305776
F2:4378	QTDDTAKYY	99 99 99 99 99 99 99 99 99	1076462.9
F2:4411	SLQTDDTAKY	99 99 99 99 99 99 99 99 99 99	4.32E+07
F2:4642	SLQTDDTAKY	99 99 99 99 99 99 99 99 99 99	2857740.8
F2:4476	KMNSLQTDDTAKY	99 99 99 99 99 99 99 99 99 99 99 99 99	1.06E+08
F2:4666	KMNSLQTDDTAKY	99 99 99 99 99 99 99 99 99 99 99 99 99	100
F2:4471	KMNSLQTDDTAKY	99 99 99 99 99 99 99 99 99 99 99 99 99	1.24E+08
F2:4664	KMNSLQTDDTAKY	99 99 99 99 99 99 99 99 99 99 99 99 99	100
F2:4473	LKM(+15.99)NSLQTDDTAKY	99 99 99 99 99 99 99 99 99 99 99 99 99 99	3.09E+07
F2:4673	LKM(+15.99)N(+.98)SLQTDDTAKY	99 99 99 99 99 99 99 99 99 99 99 99 99 99	1963673.9
F2:4477	LKM(+15.99)N(+.98)SLQTDDTAKY	99 99 99 99 99 99 99 99 99 99 99 99 99 99	100
F2:4478	KNTQPIMDTD	99 99 99 99 99 99 99 99 99 99	9536541
F2:4509	N(+.98)GQPAENY	99 99 99 99 99 99 99 99	100
F2:4522	NSLQTDDTAKY	99 99 99 99 99 99 99 99 99 99 99	1321414.2
F2:4532	KNTQPIM(+15.99)DTDGSY	99 99 99 99 99 99 99 99 99 99 99 99 99	3602802.2
F2:4554	PSETVTC(+57.02)NVAHPASST	99 99 99 99 99 99 99 99 99 99 99 99 99 99 99 99	656275.75
F2:4569	TC(+57.02)SVLHEGLHN	99 99 99 99 99 99 99 99 99 99 99	100
F2:4563	TC(+57.02)SVLHEGLHN	99 99 99 99 99 99 99 99 99 99 99	5304523
F2:4574	KTTPPSVY	99 99 99 99 99 99 99 99	8.69E+07
F2:4616	TIPPPKEQM(+15.99)AKDKVSLT	99 99 99 99 99 99 99 99 99 99 99 99 99 99 99 99 99	6139325.5
F2:4601	TIPPPKEQM(+15.99)AKDKVSLT	99 99 99 99 99 99 99 99 99 99 99 99 99 99 99 99 99	6820193.5
F2:4608	NVAHPASSTTL	99 99 99 99 99 99 99 99 99 99 99	1.14E+07
F2:4632	TC(+57.02)SVYHEGLHNHHTEKSL	99 99 99 99 99 99 99 99 99 99 99 99 99 99 99 99 99 99	100
F2:4638	PQPIEKTISKT	99 99 99 99 99 99 99 99 99 99 99	1748038.5
F2:4656	IVPRDC(+57.02)GC(+57.02)KPC(+57.02)IC(+57.02)	99 99 99 99 99 99 99 99 99 99 99 99 99	6581407
F2:4655	IVPRDC(+57.02)GC(+57.02)KPC(+57.02)IC(+57.02)	99 99 99 99 99 99 99 99 99 99 99 99 99	3.22E+07
F2:4662	SKLNVQKSNWEAGN	99 99 99 99 99 99 99 99 99 99 99 99 99 99	100
F2:4668	TIPPPKEQM(+15.99)AKDKVSL	99 99 99 99 99 99 99 99 99 99 99 99 99 99 99 99	1.30E+07
F2:4867	TIPPPKEQM	99 99 99 99 99 99 99 99 99	100
F2:4681	TIPPPKEQM	99 99 99 99 99 99 99 99 99	7.22E+07
F2:4695	LKMNSLQTDDTAK	99 99 99 99 99 99 99 99 99 99 99 99 99	100
F2:4712	AAKTTPPSVY	99 99 99 99 99 99 99 99 99 99	4.29E+07
F2:4722	SKLNVQKSNWEAG	99 99 99 99 99 99 99 99 99 99 99 99 99	100
F2:4734	NSALKSRLY	99 99 99 99 99 99 99 99 99	3808801.5
F2:4735	TC(+57.02)SVLHEGLH	99 99 99 99 99 99 99 99 99 99	7703420.5
F2:4754	TISKDN(+.98)SKSQVF	99 99 99 99 99 99 99 99 99 99 99 99	100
F2:4743	TISKDN(+.98)SKSQVF	99 99 99 99 99 99 99 99 99 99 99 99	100
F2:4747	PPPKEQM	99 99 99 99 99 99 99	722222.4
F2:4779	SAAKTTPPSVY	99 99 99 99 99 99 99 99 99 99 99	2.14E+07
F2:4786	QAKTTPPSVY	99 99 99 99 99 99 99 99 99 99	252991.23
F2:4888	KMN(+.98)SLQTDDTAKY	99 99 99 99 99 99 99 99 99 99 99 99 99	381131.9
F2:4877	KMN(+.98)SLQTDDTAKY	99 99 99 99 99 99 99 99 99 99 99 99 99	329753.38
F2:4883	YTIPPPKEQ	99 99 99 99 99 99 99 99 99	177464.27
F2:4894	N(+.98)SLQTDDTAKY	99 99 99 99 99 99 99 99 99 99 99	100
F2:4895	KM(+15.99)NSLQTDDTAKYY	99 99 99 99 99 99 99 99 99 99 99 99 99 99	2785032
F2:4899	TC(+57.02)EATHKTSTSPIVKSF	99 99 99 99 99 99 99 99 99 99 99 99 99 99 99 99 99	797312.75
F2:4951	NSGSLSSGVHY	99 99 99 99 99 99 99 99 99 99 99	2647409.2
F2:4979	KESGPGLVAPSQS	99 99 99 99 99 99 99 99 99 99 99 99 99	537914.8
F2:4995	PLAPGSAAQT	99 99 99 99 99 99 99 99 99 99	2209055
F2:5008	YYC(+57.02)TRAPY	99 99 99 99 99 99 99 99	100
F2:5009	TISKDNSKSQVFY	99 99 99 99 99 99 99 99 99 99 99 99 99	4113705.8
F2:5030	APGSAAQTNSMVTLG	99 99 99 99 99 99 99 99 99 99 99 99 99 99 99	3842918.5
F2:5032	GPVRAPQVY	99 99 99 99 99 99 99 99 99	186794.56
F2:5058	NSWTDQDSKDSTY	99 99 99 99 99 99 99 99 99 99 99 99 99	91288.43
[truncated: 7,330 more rows]
