# Supplementary material for: Complete De Novo Assembly of Monoclonal Antibody Sequences
Source: Sci Rep. 2016 Aug 26;6:31730. doi: 10.1038/srep31730 (PMC4999880; doi:10.1038/srep31730)
Supplement: Assembly results [file srep31730-s2.zip › ALPS_Data/Data_WIgG1_Heavy/peptides_spider.csv.k6.csv]

0.0010	0.0020	0.0020	0.0082	0.0236	0.0615	0.0795	0.0834	0.0803	0.0792	0.0862	0.1039	0.1011	0.0936	0.0413	0.0354	0.0325	0.0295	0.0341	0.0325	0.0315	0.0305	0.0247	0.0149	0.0150	0.0129	0.0149	0.0284	0.0362	0.0714	0.0723	0.0622	0.0628	0.0328	0.0020	0.0038	0.0269	0.0339	0.0354	0.0424	0.0401	0.0299	0.0246	0.0367	0.0377	0.0264	0.0204	0.0301	0.0381	0.0410
0.0005	0.0012	0.0012	0.0027	0.0065	0.2279	0.4374	0.4374	0.4374	0.4374	0.4374	0.3942	0.3961	0.4137	0.2372	0.0341	0.0118	0.0098	0.0059	0.0059	0.0039	0.0059	0.0059	0.0039
0.0144	0.0011	0.0009	0.0013	0.0010	0.0009	0.0019	0.0031	0.0043	0.0115	0.0459	0.0112	0.0188	0.0186	0.0160	0.0170	0.0194	0.1110	0.1179	0.1179	0.1179	0.1179	0.1179	0.0676	0.0111	0.0062	0.0017	0.0014
0.0020	0.0039	0.0048	0.0039	0.0079	0.0712	0.1131	0.1161	0.1161	0.1161	0.1161	0.1161	0.1043	0.0521
0.0007	0.0014	0.0012	0.0012	0.0013	0.0012	0.0011	0.0013	0.0016	0.0015	0.0009	0.0008	0.0010	0.0011	0.0128	0.0282	0.0529	0.0693	0.0568	0.0575	0.0653	0.0988	0.1061	0.1061	0.1061	0.1061	0.1061	0.0568	0.0019	0.0016	0.0014	0.0013	0.0011	0.0009	0.0008	0.0008	0.0010	0.0011	0.0011	0.0015	0.0076	0.0020	0.0020	0.0020	0.0020	0.0020	0.0389	0.0204	0.0204	0.0234
0.0004	0.0008	0.0027	0.0047	0.0054	0.0074	0.0091	0.1021	0.1021	0.1021	0.1021	0.1021	0.0927	0.0798	0.0601	0.0404	0.0267	0.0267	0.0184	0.0047	0.0056	0.0053	0.0063	0.0054	0.0019
0.0047	0.0123	0.0127	0.0055	0.0039	0.0079	0.0277	0.0896	0.0896	0.0896	0.0896	0.0896	0.0480
0.0004	0.0011	0.0011	0.0011	0.0012	0.0020	0.0020	0.0023	0.0027	0.0352	0.0638	0.0195	0.0196	0.0301	0.0281	0.0240	0.0213	0.0563	0.0617	0.0790	0.0790	0.0790	0.0790	0.0790	0.0724	0.0314	0.0368	0.0385	0.0074	0.0071	0.0036
0.0003	0.0008	0.0008	0.0008	0.0011	0.0011	0.0013	0.0043	0.0469	0.0789	0.0789	0.0789	0.0789	0.0789	0.0605	0.0784	0.0779	0.0732	0.0399	0.0093	0.0091	0.0093	0.0087	0.0072	0.0038	0.0020	0.0020	0.0020	0.0020	0.0020	0.0034
0.0004	0.0010	0.0011	0.0012	0.0013	0.0015	0.0015	0.0327	0.0717	0.0717	0.0717	0.0717	0.0717	0.0566	0.0459	0.0449	0.0453	0.0252	0.0019	0.0019	0.0019	0.0018	0.0019	0.0009
[truncated: 392 more columns]
