# Supplementary material for: Complete De Novo Assembly of Monoclonal Antibody Sequences
Source: Sci Rep. 2016 Aug 26;6:31730. doi: 10.1038/srep31730 (PMC4999880; doi:10.1038/srep31730)
Supplement: Assembly results [file srep31730-s2.zip › ALPS_Data/Data_WIgG1_Heavy/peptides_spider.csv.k6.fasta]

>seq0
QVQLKESGPGLVAPSQSLSLTCTVSGFSLLGYGVNWVRQPPGQGLEWLGMLWGDGSTDYNSALKSRLTLSKDNSKSQVFLKMNSLQTDDTAKYYCTRAPYGKGAYFAYWGQGTLVTVSAAKTTPPSVYPLAPGSAAQTNSMVTLGCLVKGYFPEPVTVTWNSGSLSSGVHTFPAVLQSDLYTLSSSVTVPSSTWPSETVTCNVAHPASSTKVDKKLVPRDCGCKPCLCTVPEVSSVFLFPPKPKDVLTLTLTPKVTCVVVDLSKDDPEVQFSWFVDDVEVHTAQTKPREEQFNSTFRSVSELPLMHQDWLNGKEFKCRVNSAAFPAPLEKTLSKTKGRPKAPQVYTLPPPKEQMAKDKVSLTCMLTDFFPEDLTVEWQWNGQPAENYKNTQPLMDTDGSYFVYSKLNVQKSNWEAGNTFTCSVLHEGLHNHHTEKSLSHSPG
>seq1
DLHTEEVHTAHTQPREEQLNSTFR
>seq2
NSWEAFMMMMSVLHEVAHNHHTQKSLSH
>seq3
DYNQSLKSRLSLTK
>seq4
VEWQWCKANGQQTNQSQPLMNTNGSYFVKPPWQLPLSNWEAENTFTCTVLHEGFHNHHTTKSFSRTGP
>seq5
QWNSAAVFPAPLQKTLSKNNSKSQY
>seq6
QGGTLVTKLAKVF
>seq7
QYPVSLNGFVSSELPVPHQDWLDGKEFKVCR
>seq8
HEKQQHNMCSVLHQGLHNHGHTEKSFSHSPG
>seq9
DAAPFGVSTWPSQTVTCNFPKTNY
