# Supplementary material for: Complete De Novo Assembly of Monoclonal Antibody Sequences
Source: Sci Rep. 2016 Aug 26;6:31730. doi: 10.1038/srep31730 (PMC4999880; doi:10.1038/srep31730)
Supplement: Assembly results [file srep31730-s2.zip › ALPS_Data/Data_WIgG1_Light/peptides_0.csv]

Scan	Peptide	local confidence (%)	Area
F3:4512	NSAATEQMFEK	33 41 91 85 33 40 25 16 80 95 95	1.94E+04
F1:5030	DLQATKSAKVVFVHQ	22 37 30 32 21 14 12 11 14 15 12 14 15 43 75	2.65E+04
F1:4162	DLKPHDAM(+15.99)SM(+15.99)P	18 22 17 10 6 16 12 13 11 12 65	3.21E+04
F3:9086	VPSLGDQATPYM(+15.99)C(+57.02)M(+15.99)DDAYLQQKNSHK	26 15 18 17 12 21 19 31 15 8 10 10 9 9 16 72 52 57 77 40 27 56 8 9 7 77	3.23E+04
F3:2600	QRESSYTC(+57.02)EATHK	22 21 39 34 89 94 89 85 89 82 92 95 100	3.24E+04
F2:4165	SQTVSAVPGNADWLVVKDKLPVGVPRSAPKLVAMGYVQAASL	5 5 5 5 10 10 8 5 5 5 5 5 5 5 5 5 5 5 5 5 5 5 5 5 5 5 5 5 5 5 5 5 5 5 5 5 17 11 5 5 5 75	3.25E+04
F3:4539	EDYEM(+15.99)SGYDK	23 21 15 26 23 22 17 11 67 84	3.53E+04
F2:2534	SGGGTYMDPASGRKW	10 8 12 9 9 10 5 14 8 12 12 8 9 15 83	3.71E+04
F2:3054	VTHSAAQMHLW	66 25 14 22 21 21 17 9 8 22 82	3.80E+04
F2:3286	GPATKEPL	12 17 63 69 22 30 13 33	3.81E+04
F3:3829	HNSYTC(+57.02)EAPNNATSTSLPVK	18 32 44 60 69 94 96 89 31 29 29 32 75 81 86 86 50 39 86 83	3.90E+04
F3:5142	DPVYEDLAAGK	31 20 33 88 79 91 93 72 41 26 79	3.90E+04
F3:9093	EVGQM(+15.99)VSMTYGR	25 17 17 18 18 54 23 10 13 12 12 59	4.05E+04
F1:6614	DHVPAAVDLELSGPPKP	19 8 17 13 16 16 18 23 15 21 20 18 19 75 82 85 82	4.08E+04
F2:3493	QESSDAVSAY	16 28 23 18 21 16 27 69 61 82	4.14E+04
F3:9120	TPVAAADLTSNASTTSAPPSSQAAPLGN(+.98)RSFANFYPK	8 6 10 7 5 5 5 5 5 5 5 5 5 5 5 5 5 5 5 6 5 5 5 5 5 5 5 5 16 5 8 6 28 39 57 69 95	4.14E+04
F3:3015	YSGVTER	82 37 37 28 21 32 78	4.16E+04
F2:2113	NAHAKSNRF	18 16 10 31 39 78 72 74 91	4.17E+04
F2:3495	M(+15.99)NEAPSAPNKPLPPW	7 8 19 12 6 7 7 5 6 7 6 9 5 5 18	4.17E+04
F2:3509	KTHDTGSSSSC(+57.02)LTNSY	26 15 7 19 15 11 12 11 17 19 12 12 11 13 65 92	4.20E+04
F1:5187	DDGLFRN	50 87 95 93 82 74 88	4.23E+04
F2:2126	KTRADSGGM(+15.99)	24 17 12 12 22 32 43 33 69	4.25E+04
F3:5376	SGGSGTDFTLKLSR	39 34 39 48 70 82 96 96 96 96 94 91 90 89	4.31E+04
F3:4416	FDGVPDR	92 95 90 89 83 91 93	4.46E+04
F2:2796	LSNTNM(+15.99)M(+15.99)M(+15.99)	93 92 88 85 79 32 26 41	4.46E+04
F3:5714	YAGVHWWSGSNTSDFTLK	23 25 33 37 32 16 18 62 19 22 18 14 17 75 80 82 95 100	4.52E+04
F1:6353	DLNLQQEL	25 27 27 33 21 20 37 89	4.57E+04
F1:8128	DLGVTPKRHSDC(+57.02)C(+57.02)M(+15.99)HC(+57.02)GGNDQLP	14 24 25 25 12 8 10 8 5 8 11 7 8 7 5 5 5 5 7 12 44 60 70	4.58E+04
F1:7935	DKAMLLLL	32 31 27 7 12 13 18 80	4.60E+04
F3:6185	VAQYLNAADHLTK	18 17 24 81 63 25 21 59 32 10 65 67 74	4.68E+04
F3:5237	NC(+57.02)LTPRPK	11 11 48 28 15 21 63 83	4.73E+04
F1:4478	DAAASAGQ(+.98)VTA	28 45 37 24 24 32 29 34 37 25 40	4.77E+04
F3:6853	ESHM(+15.99)M(+15.99)PVPLTFQGTK	39 26 18 34 33 33 95 93 97 97 95 91 90 92 85	4.79E+04
F1:5004	DHVGLHM(+15.99)KSAEVP	20 9 20 12 15 6 14 17 19 62 44 74 73	4.81E+04
F3:4627	TVNLQ(+.98)LK	16 15 21 37 54 95 81	4.82E+04
F3:3784	NEYEQMAEK	39 59 97 98 93 91 96 99 99	4.86E+04
F3:9070	AN(+.98)AAPNGRFMK	14 17 72 72 18 13 9 10 12 8 34	4.86E+04
F2:4339	QDTN(+.98)HKANGHLASNW	14 26 18 12 5 11 12 10 10 14 63 18 9 10 67	4.90E+04
F3:5995	Q(+.98)VTPSQETLLLK	34 39 91 92 86 77 50 39 86 92 80 84	4.93E+04
F3:9202	TLLDVFKC(+57.02)HYR	39 50 90 40 48 55 18 18 7 18 49	4.93E+04
F1:4556	DNFFGPK	44 72 95 46 35 83 93	4.94E+04
F3:6608	TLPSTM(+15.99)AQQNGK	20 25 22 29 32 27 14 10 11 69 89 97	4.95E+04
F3:3084	EVNVKM(+15.99)SK	21 13 17 18 15 18 41 67	4.96E+04
F2:4961	YDC(+57.02)RM(+15.99)GM(+15.99)AEAY	61 15 11 10 14 10 10 11 18 51 79	4.97E+04
F3:3409	QDVTGTAAAPANR	34 50 52 96 95 94 93 55 45 23 63 59 89	4.99E+04
F1:5455	DHGTGLTVSPAFHDGSFTPDTC(+57.02)V	15 6 9 10 9 12 10 10 12 11 17 21 9 18 9 46 51 76 28 32 51 10 21	5.00E+04
F3:2772	STM(+15.99)QELDSR	46 50 96 89 92 95 97 96 97	5.06E+04
F2:4231	TGKDGGAVGQKAQASGQ(+.98)Y	7 6 10 15 8 7 8 8 7 8 8 8 10 16 25 24 34 89	5.18E+04
F1:6627	DGGPAGFTNYSLNG	19 17 14 10 14 14 23 21 13 10 17 82 25 37	5.22E+04
F3:8090	LFLLNFEK	89 97 99 98 96 98 98 90	5.34E+04
F1:7676	DN(+.98)LLGYLRGT	41 65 93 95 88 89 82 30 27 54	5.34E+04
F3:4423	ESLAELNR	46 40 97 97 97 94 92 97	5.41E+04
F3:3564	N(+.98)PQTDN(+.98)EGK	21 15 18 18 72 16 22 38 72	5.42E+04
F1:2803	DTC(+57.02)QDKKNLKAGP	33 25 27 34 95 95 93 82 85 86 76 24 45	5.44E+04
F2:5112	QC(+57.02)AMRTW	15 15 20 10 15 18 41	5.45E+04
F1:3212	DENC(+57.02)C(+57.02)TP	30 41 21 17 18 62 80	5.46E+04
F1:3539	DQAGEDPGLAR	34 43 88 63 78 96 86 39 43 87 96	5.49E+04
F3:4571	SLTTEGPYMYGPQC(+57.02)PK	10 10 10 11 23 8 8 49 6 10 6 5 7 8 8 77	5.49E+04
F2:3077	KTDM(+15.99)FAPRC(+57.02)N(+.98)Y	33 35 87 19 13 13 12 12 10 14 76	5.51E+04
F2:3110	QAGTC(+57.02)AHTNGTY	18 21 28 32 20 15 7 15 48 12 61 86	5.54E+04
F1:3029	DHMGVHTAHTQRP	37 16 27 51 97 96 97 95 85 80 73 28 48	5.55E+04
F3:4857	VAGVHTGFVVTGGEDSK	18 17 15 14 6 11 10 14 15 18 60 8 8 16 67 73 92	5.55E+04
F2:3555	KNYKGPSTRY	25 21 25 19 14 17 56 75 41 71	5.60E+04
F3:5926	QLLFQYVKVPLWSFTLK	39 46 82 22 18 18 21 24 25 66 46 22 24 67 72 86 98	5.62E+04
F2:8581	TVVPLHPAGFVSY	21 22 32 23 24 9 21 43 62 14 12 15 71	5.62E+04
F1:7247	DGGDTLKLSMLLP	34 26 30 56 95 98 96 94 81 18 33 79 87	5.63E+04
F1:4839	DLVKPEYQ	55 95 99 97 48 66 92 93	5.65E+04
F2:5031	VSGAVFDDTPL	31 29 30 35 31 24 32 37 79 79 93	5.65E+04
F1:2543	DTPLM(+15.99)TAPGNNKH	21 30 15 16 15 15 14 10 10 10 11 41 49	5.65E+04
F2:8383	QN(+.98)GEAVC(+57.02)DDEWVSL	17 18 20 39 34 29 18 22 25 26 27 43 90 97	5.66E+04
F2:2956	KGDNVKKVTNY	18 14 26 19 23 32 41 76 76 71 90	5.67E+04
F1:9042	DPTALGLN(+.98)AAVEM(+15.99)SVNYAKRTNVN(+.98)WNRPC(+57.02)APPT	5 5 5 5 5 5 5 5 5 5 5 5 5 5 5 5 5 5 5 5 5 5 5 5 5 5 5 5 5 5 5 5 6	5.69E+04
F2:9252	VLGTVFM(+15.99)VAM(+15.99)HLPW	22 25 21 21 20 20 21 62 63 18 8 24 79 94	5.73E+04
F2:4022	KSPVYAVEHQLTTF	71 23 7 6 7 15 59 54 6 10 14 15 25 85	5.75E+04
F1:3628	DLATSAQM	30 43 35 23 20 20 24 74	5.78E+04
F3:9177	VTAADAAAEAAVLAALGK	33 32 41 49 55 41 45 80 94 98 96 95 97 97 97 98 96 88	5.81E+04
F3:3390	M(+15.99)DMSEATHK	19 27 12 28 92 85 85 90 98	5.84E+04
F2:3885	QSPGPKEAQL	16 19 22 23 14 17 31 13 10 24	5.85E+04
F1:5652	DDLKKLL	50 88 98 99 99 100 100	5.86E+04
F2:8464	TLSSVGQPSAGTF	15 19 22 19 18 14 13 10 40 15 18 75 89	5.90E+04
F1:5292	DTHKPKVQDEALLVGDGVYM(+15.99)ST	16 15 6 10 8 12 14 11 15 15 9 15 87 82 75 81 10 9 10 12 10 22	5.90E+04
F3:5294	DRFSGSGSGTN(+.98)FTLK	40 25 31 37 48 65 73 98 96 90 86 93 95 95 85	5.91E+04
F2:2175	AHVDRGW	41 26 27 37 59 21 46	5.92E+04
F3:2994	FYQMGSSATHK	26 25 29 24 44 79 82 83 85 83 98	5.96E+04
F3:4799	LAGQVALR	88 84 34 33 85 90 90 83	5.99E+04
F2:2127	QQVDTSFKGY	32 41 97 98 94 88 32 28 32 93	6.01E+04
F2:4975	TC(+57.02)STSTPGVY	19 19 28 35 45 45 29 25 85 96	6.02E+04
F3:2905	M(+15.99)SPNTC(+57.02)EATHK	26 25 21 32 83 78 81 88 91 93 99	6.03E+04
F3:3245	EDMGC(+57.02)C(+57.02)Q(+.98)ATHK	35 32 14 21 35 91 93 95 95 96 99	6.04E+04
F3:3382	QDAMMM(+15.99)M(+15.99)HK	18 31 71 26 17 35 40 67 89	6.04E+04
F3:5764	STPNEHDMC(+57.02)LLYK	18 17 15 25 38 12 26 11 25 86 91 86 79	6.05E+04
F2:3234	LTTKN(+.98)EM(+15.99)YN(+.98)PEKW	59 74 98 97 96 94 45 28 23 15 29 22 83	6.06E+04
F1:7913	DEVASLGLAKFF	28 46 31 26 27 30 28 57 93 96 97 99	6.07E+04
F2:3556	DSGTSM(+15.99)SGAM	24 17 18 59 20 18 26 68 37 50	6.07E+04
F2:8879	TVGMYMWVGRPGFHQFRM(+15.99)QVPLSGL	11 10 10 5 8 5 8 9 7 8 8 12 12 5 5 5 5 6 10 12 12 80 84 75 65	6.07E+04
F1:6618	DKGGASLLQPLNVK	44 49 50 49 63 96 98 97 92 82 86 86 92 98	6.10E+04
F3:4930	EYLPAVEK	55 49 97 95 95 95 99 99	6.12E+04
F3:3124	YAEVNRATHK	60 22 32 23 24 25 65 70 67 94	6.13E+04
F1:4852	DKQ(+.98)KKSSC(+57.02)DT	18 10 10 11 14 40 70 67 93 92	6.13E+04
F2:5978	TGASTVAVSGL	18 16 30 35 33 29 30 39 82 30 35	6.13E+04
F3:3342	VLESYSSK	94 97 98 95 97 98 97 91	6.14E+04
F3:3707	LQQSLSDAQ(+.98)QR	38 32 89 93 93 88 94 74 52 88 98	6.16E+04
F3:3700	GPQAVANGGM(+15.99)C(+57.02)SETN(+.98)ENSK	10 9 12 13 15 13 12 10 10 11 10 10 16 59 60 16 10 63 93	6.19E+04
F3:3527	TPPSTSPLVK	22 19 33 90 93 93 80 85 89 86	6.22E+04
F2:7404	AVC(+57.02)LSGYGDDF	69 79 96 95 45 26 27 23 46 78 99	6.22E+04
F2:2191	LSNTMKSDTY	86 78 65 56 11 22 22 31 83 96	6.22E+04
F2:2185	AAGTTGTKKL	98 97 95 95 94 82 83 82 49 62	6.23E+04
F3:5353	VYTVDLGR	94 95 96 96 97 96 94 96	6.24E+04
F1:7699	DLPSWFHYYC(+57.02)FTC(+57.02)LYYLFFPPKATGEP	20 34 26 24 16 14 6 11 11 11 11 13 12 12 11 12 40 43 80 82 66 66 18 13 11 65 71	6.24E+04
F3:7804	NQSLLTPTPK	26 28 44 54 49 32 63 69 71 90	6.25E+04
F3:3138	C(+57.02)C(+57.02)GDPASTSK	23 23 23 54 84 81 68 79 74 82	6.26E+04
F3:9046	DAPVSLRMVYTMRSSMK	17 12 14 20 20 21 13 7 11 23 52 5 9 52 59 21 89	6.27E+04
F1:8119	DLGKNLGTKSTNHPKQLL	18 29 16 13 12 14 11 15 13 12 34 5 5 5 5 19 57 86	6.28E+04
F3:8924	QGLLQDPFLNLLR	43 45 86 96 91 93 34 39 84 79 87 90 87	6.31E+04
F2:3473	TC(+57.02)EC(+57.02)KYAW	85 40 41 18 17 18 56 82	6.32E+04
F2:9358	VGC(+57.02)APLQPVLSGVL	14 10 16 22 21 32 25 19 22 21 18 15 60 71	6.32E+04
F3:4668	EHLLLAR	96 95 99 99 98 96 89	6.34E+04
F3:3118	TAC(+57.02)M(+15.99)AMSGDTHK	22 21 22 22 21 11 57 18 31 77 80 96	6.34E+04
F1:2758	DKVLDYTHATSP	21 39 44 31 23 14 21 17 21 12 10 19	6.36E+04
F3:6864	LFNVLGPR	97 97 97 97 96 90 82 90	6.37E+04
F2:2128	KLN(+.98)GTDKYM(+15.99)	97 97 96 79 33 44 31 25 49	6.37E+04
F3:3872	YSGVQDR	95 97 97 95 92 96 96	6.39E+04
F3:4705	N(+.98)SEQ(+.98)EN(+.98)LGGVK	59 49 10 5 20 69 61 67 73 93 96	6.39E+04
F3:3892	C(+57.02)HNLSC(+57.02)R	50 15 35 91 92 94 96	6.40E+04
F1:6760	DKTRSGSGSGT	25 19 28 28 38 38 59 72 85 98 99	6.44E+04
F1:3467	DAGMPHLSGGSAHAP	28 27 27 18 21 13 34 93 90 79 65 28 20 83 81	6.45E+04
F1:6802	DFNLFYPK	40 44 49 62 95 94 91 96	6.47E+04
F3:7847	FTTFGAGTK	57 67 99 99 97 97 96 94 89	6.48E+04
F3:4898	M(+15.99)DATYSTQ(+.98)AGLTLTK	27 35 32 87 94 96 93 37 29 25 72 87 95 91 86	6.48E+04
F2:3224	SVC(+57.02)KKNGAW	90 90 98 95 52 41 38 90 98	6.49E+04
F2:2953	SVAQVPLAW	19 20 73 27 16 11 14 10 25	6.49E+04
F1:2745	DRNFSEC(+57.02)	41 50 52 54 54 79 99	6.50E+04
F3:4652	VQPANC(+57.02)C(+57.02)GPYFEHR	32 32 40 45 32 22 19 21 85 85 82 90 78 92	6.50E+04
F1:3117	DAGSMAPAEGC(+57.02)	17 15 14 14 7 12 10 11 18 13 82	6.52E+04
F2:3009	KKC(+57.02)VDDFATLLW	28 20 24 27 45 51 81 27 15 15 21 85	6.53E+04
F2:8785	TLC(+57.02)RTM(+15.99)SVNNW	23 21 18 16 20 20 20 19 18 72 92	6.53E+04
F3:3338	GPC(+57.02)SDHPASSTK	28 25 33 37 63 84 90 90 82 87 86 87	6.55E+04
F3:3345	YSGVEDR	96 96 94 93 96 96 94	6.57E+04
F2:3284	VDDVEVLM(+15.99)W	91 97 97 95 96 94 45 34 90	6.57E+04
F3:8848	SPGAATNPAKSFPLAMVFLSVEFYPK	17 13 20 29 21 14 10 9 15 15 13 11 9 16 52 9 15 70 77 22 19 17 12 60 72 91	6.57E+04
F3:5686	TTASDPPPK	30 30 32 27 35 78 87 82 81	6.58E+04
F2:2240	KC(+57.02)GSNTYPRNY	40 34 38 88 86 86 57 69 26 34 95	6.59E+04
F3:2175	M(+15.99)SSYTC(+57.02)EATHK	24 26 37 45 83 35 50 88 94 95 99	6.60E+04
F1:7267	DLTMMKKNPPPC(+57.02)VNGGGN(+.98)NN(+.98)GDPPSPPN(+.98)GPYEAP	5 5 5 5 5 5 5 5 5 5 5 5 5 5 5 5 5 5 5 5 5 5 5 5 5 5 5 5 5 5 5 5 5 27	6.62E+04
F1:7673	DQKVC(+57.02)FLDNFYPK	50 61 81 99 99 99 99 99 97 98 98 97 97	6.65E+04
F2:4052	TSVAVHRSGW	33 34 48 82 74 16 28 68 79 95	6.65E+04
F1:5830	DLGGVSTDAMAT	21 43 40 26 21 13 10 15 12 8 19 34	6.65E+04
F1:5321	DPAKLTQGGL	37 80 98 74 59 34 24 49 72 89	6.66E+04
F3:5371	HAKKLNAQ(+.98)N(+.98)DRQSN(+.98)C(+57.02)YSDGWDDGLLLYK	5 5 5 5 5 5 5 5 5 7 5 5 5 5 5 5 5 6 5 5 6 7 6 16 21 59 37 44	6.67E+04
F2:3618	TVDQM(+15.99)M(+15.99)Y	79 20 26 15 21 27 86	6.69E+04
F3:3856	FTSSC(+57.02)DLAK	96 98 99 98 92 94 96 99 100	6.70E+04
F2:3055	FTGAN(+.98)DC(+57.02)YSNYTY	27 25 23 24 19 21 12 13 18 16 19 77 95	6.71E+04
F1:5821	DPRNNLF	33 25 29 27 37 91 97	6.72E+04
F3:5776	DENHMSSNNAYK	22 24 20 12 12 21 63 43 14 15 62 71	6.75E+04
F3:5176	ALDGQEYNETLQK	31 37 70 33 30 44 19 18 66 57 59 60 73	6.76E+04
F3:5759	TSTSPLVVASTMGK	32 48 88 96 93 96 93 33 28 63 22 14 61 89	6.78E+04
F2:8639	APSPMHTQ(+.98)HPALQAKLGADF	28 20 22 12 7 5 8 9 7 12 17 62 56 13 11 11 8 14 82 95	6.78E+04
F1:3780	DYHQ(+.98)FFSKVKPAAFLVLC(+57.02)	13 13 5 8 10 15 19 21 15 9 6 9 12 9 8 7 10 56	6.79E+04
F3:4308	GQETLAGER	17 22 87 73 74 21 17 69 73	6.81E+04
F2:3593	FAARYSSKM(+15.99)SVM(+15.99)YHDWY	7 7 6 5 6 8 8 7 7 7 7 7 30 5 9 6 15	6.81E+04
F1:5123	DSGQGTTATGGADGS	18 18 16 14 10 12 15 33 85 82 39 35 82 11 27	6.86E+04
F1:8720	DGVLSKSGTPN	21 22 37 43 29 17 17 20 71 17 34	6.88E+04
F2:4557	SPSSTYMGQMM(+15.99)L	14 10 18 30 33 27 12 15 15 8 14 75	6.90E+04
F1:8296	DAHQPAAKVPN(+.98)MT	13 14 5 7 6 9 11 11 9 6 8 6 21	6.90E+04
F1:5027	DLNLDPELQKVK	33 34 31 35 92 90 96 80 59 88 93 97	6.94E+04
F2:9038	VPALEPVLSGL	43 25 32 37 51 37 51 91 93 89 81	6.95E+04
F3:2794	FGEVTPNSQK	23 19 48 92 88 29 38 82 87 99	6.97E+04
F2:4222	GYC(+57.02)TRAPY	50 63 97 95 93 95 88 94	6.98E+04
F1:8093	DGPPKVKR	22 21 18 12 14 24 50 96	7.01E+04
F1:5998	DKRVVTGVPVPV	15 11 14 18 21 21 15 14 9 14 11 30	7.02E+04
F3:3583	M(+15.99)STDMGATHK	33 34 79 40 15 29 90 92 91 99	7.04E+04
F3:7774	QGSC(+57.02)SHNNHM(+15.99)EPK	11 9 12 10 9 5 14 10 5 10 25 63 88	7.05E+04
F2:4366	QVETLAANKTQELGSHNLAGGQ(+.98)PGL	10 10 26 27 44 54 34 12 9 9 9 14 8 6 8 5 50 52 54 54 49 43 5 7 45	7.06E+04
F3:4853	YEGVPDR	37 54 88 89 79 89 91	7.08E+04
F3:3922	VNSASEPAPLEK	28 27 56 38 30 40 71 78 25 35 91 99	7.08E+04
F2:2201	KNSAAQHTF	73 21 24 30 30 22 12 66 87	7.09E+04
F2:3643	HSKYEEL	55 33 39 35 57 85 99	7.10E+04
F3:5600	YPM(+15.99)FYAPYVAK	25 21 31 37 41 86 70 74 75 76 82	7.10E+04
F1:6578	DWLAYGKTGTAPAP	20 32 31 24 22 17 15 13 12 17 18 13 19 76	7.13E+04
F1:7192	DASRDQDGVLNSWV	12 10 10 9 14 10 19 17 28 31 23 26 21 37	7.13E+04
F3:8918	YAGVPDNQSGSGSGTDFTLK	39 38 46 56 40 55 39 41 96 95 86 93 94 94 93 97 95 95 99 100	7.14E+04
F1:5262	DLRHYKTGS	23 25 14 6 13 22 30 26 79	7.15E+04
F1:3129	DSHPGPSGSGT	24 27 12 15 18 23 45 57 76 98 98	7.16E+04
F3:6193	LQLPWVVVPSPPLGVFFTK	28 29 89 63 20 20 26 29 24 44 89 57 40 49 18 18 24 79 96	7.17E+04
F3:4271	MMDTLTLTK	20 21 51 91 95 96 97 92 86	7.18E+04
F1:4157	DPREVGM(+15.99)PK	60 22 23 31 20 43 48 10 30	7.18E+04
F2:8727	TLVGLAFWNW	31 31 33 31 34 11 7 8 72 93	7.19E+04
F2:4698	AMGAAYC(+57.02)GM(+15.99)M(+15.99)SPGHRTTGW	8 5 7 9 9 8 8 6 10 14 15 9 7 5 10 75 81 39 68	7.20E+04
F3:2677	C(+57.02)NNVGVR	92 93 96 97 96 96 88	7.21E+04
F2:3685	NSTPVAVPAPTVKGW	21 21 26 22 67 21 20 16 21 18 21 23 22 23 89	7.21E+04
F3:9063	EQAPPPEADGQAAC(+57.02)FPK	15 10 15 12 9 8 16 12 18 10 40 15 15 14 16 68 93	7.21E+04
F3:8360	TLQTASSLKVAPTAR	16 16 12 11 14 20 21 66 15 14 12 10 18 25 57	7.21E+04
F3:4957	TLAQ(+.98)LQGEQDVGK	62 62 97 98 97 93 75 85 90 94 35 46 99	7.22E+04
F1:6555	DGGLLSEAPVMTYPPHLN	15 14 16 21 23 18 20 10 8 29 9 14 18 10 7 5 52 63	7.22E+04
F1:2746	DTEKSLSHSPG	24 43 57 62 33 34 46 55 97 63 71	7.25E+04
F2:4199	TGGN(+.98)DC(+57.02)SGVVSL	23 14 13 15 22 16 25 31 40 51 44 74	7.25E+04
F1:8813	DLGPYTVWHGDGTLGEPTFGNTKL	15 32 27 22 22 11 9 9 5 9 19 11 41 56 7 11 8 63 63 10 10 44 12 28	7.25E+04
F1:3062	DLKAYC(+57.02)DYE	24 31 32 27 15 14 24 68 91	7.27E+04
F3:3632	TSMSSQDTDGSK	15 15 12 19 18 16 18 11 15 10 50 75	7.27E+04
F3:5333	TSSPHMDPDQLLAK	18 18 20 13 8 8 18 10 20 15 72 92 90 76	7.30E+04
F3:6107	EMDETLK	27 10 30 48 86 94 96	7.31E+04
F3:3947	TYETTLQ(+.98)K	91 94 98 97 97 97 98 99	7.32E+04
F1:5774	DQASLYYTMFYLVHM(+15.99)KMNHN	34 67 99 94 89 27 24 31 21 37 74 82 90 65 21 16 10 19 11 83	7.32E+04
F1:5014	DTKMLVLARPVVE	46 11 12 9 27 17 15 15 10 6 8 10 38	7.37E+04
F1:2760	DLATSSPN(+.98)TC(+57.02)EAT	24 45 41 31 17 12 9 15 28 27 46 89 94	7.38E+04
F1:6291	DFTYGVLN(+.98)EDAMN(+.98)T	21 33 33 19 12 15 17 14 17 13 9 6 14 70	7.39E+04
F3:4574	YQVQGC(+57.02)M(+15.99)AELAR	21 21 28 33 69 25 21 22 85 88 89 93	7.40E+04
F3:4301	SLSVSLTC(+57.02)R	70 22 21 25 71 72 21 21 86	7.40E+04
F3:4732	TSTSPLVTEYDLK	70 90 93 93 82 89 90 79 32 15 26 71 77	7.41E+04
F3:4599	Q(+.98)QPQAAHTLDSMSTN(+.98)QN(+.98)SK	18 16 14 23 30 23 11 29 77 82 61 15 21 72 71 56 62 86 98	7.42E+04
F1:7497	DKTPLTGMLT	23 21 21 18 25 22 26 46 97 99	7.42E+04
F2:4408	TPVSRTAAAPTVSKAL	28 19 28 25 15 14 16 31 56 68 39 34 67 70 29 32	7.42E+04
F1:3312	DTGC(+57.02)SNHYNDGAPG	20 23 18 23 76 71 35 15 14 16 8 10 8 21	7.42E+04
F3:8935	TLAGQHHLWNADC(+57.02)M(+15.99)R	26 25 26 21 26 18 21 81 66 63 14 19 15 33 55	7.43E+04
F3:4809	VSN(+.98)GFSGNQPK	84 90 94 82 75 90 29 28 27 76 92	7.44E+04
F1:7165	DGVFSSAPQ	44 68 68 35 26 33 88 73 85	7.45E+04
F2:3530	NAAHQSNAAYW	17 18 20 9 15 14 15 18 19 66 84	7.45E+04
F3:3742	TSC(+57.02)HGSHTAHTQPR	34 32 34 20 31 46 89 95 95 81 79 81 90 93	7.46E+04
F3:2773	QSNNEAGR	22 21 27 29 86 71 65 91	7.46E+04
F1:3611	DLTHALTVAAYMAAAN(+.98)NP	17 27 17 5 11 13 10 9 6 6 7 5 13 59 56 10 7 15	7.47E+04
F2:2546	QN(+.98)SMN(+.98)NEEQ(+.98)QGSMPC(+57.02)GTKQL	5 5 5 5 5 6 10 9 5 6 6 7 5 5 5 5 6 7 10 45	7.47E+04
F3:4685	LELNM(+15.99)C(+57.02)K	93 95 89 28 24 29 89	7.48E+04
F2:2095	KSNKC(+57.02)C(+57.02)C(+57.02)QQY	29 19 21 29 30 17 14 12 23 94	7.48E+04
F3:6127	TGHAVAGTDFTLKLSR	43 39 34 49 49 86 91 96 98 98 97 98 97 97 96 95	7.49E+04
F3:8321	Q(+.98)LAPEQTAPFSLVPSLDGQASLSC(+57.02)R	12 13 14 13 27 22 28 21 14 21 69 72 19 14 72 79 43 24 48 40 49 51 39 48 89	7.49E+04
F2:3553	HAVLPRGTDGF	11 21 50 79 66 20 15 21 29 18 40	7.49E+04
F1:5920	DAEALAAFR	29 28 46 35 74 90 93 92 94	7.50E+04
F2:7299	KAC(+57.02)M(+15.99)NTPALQVPLSGL	22 17 18 18 22 29 41 51 52 33 26 25 84 88 82 78	7.50E+04
F3:9140	NDVVC(+57.02)FLDNFYPK	30 43 45 78 99 99 97 97 93 95 97 99 100	7.53E+04
F1:2311	DALAKAKST	93 100 100 100 99 99 98 98 99	7.54E+04
F2:4655	TLGRQVSQL	21 21 18 20 21 29 33 71 77	7.54E+04
F3:4387	TGTPVRDPEFATR	87 79 90 90 54 28 72 81 91 81 81 81 92	7.56E+04
F2:2797	QGHSNSGQSSGF	21 18 13 19 18 21 21 33 89 97 97 98	7.56E+04
F2:2552	ENGHGVPGSVDDM(+15.99)	18 11 13 7 10 12 8 7 9 8 12 13 21	7.56E+04
F3:6787	QAADVAEANFQALTNTAVK	26 23 27 37 25 28 51 40 37 38 88 95 95 91 86 51 54 87 79	7.57E+04
F2:2085	TC(+57.02)EAPGRM(+15.99)	28 27 45 28 15 12 11 30	7.58E+04
F1:8817	DLLNQELEFLVK	62 96 97 78 72 97 96 96 86 87 91 96	7.59E+04
F1:9043	DAPTLGALTGM(+15.99)C(+57.02)VLVSYN(+.98)AALSVC(+57.02)FLN(+.98)GFGYPK	14 14 9 8 8 6 8 8 7 6 10 14 14 10 6 6 6 6 6 6 10 11 44 66 72 77 65 7 7 10 71 69 86	7.59E+04
F1:8074	DQHTC(+57.02)SSSGHTVMVVFASQLK	10 7 5 9 15 17 10 7 6 5 9 13 5 6 7 38 6 5 5 6 15	7.60E+04
F3:7995	RFWQSEHC(+57.02)PK	18 20 73 78 78 30 9 19 76 94	7.61E+04
F1:4510	DGAATHAAC(+57.02)ASQHGGGTHVHS	12 18 30 25 14 5 9 9 8 7 7 8 5 7 34 7 7 5 45 6 25	7.61E+04
F3:6887	SSQYFMNWYLQKANPSPK	22 21 27 33 21 10 21 63 81 82 85 85 21 15 15 85 97 100	7.64E+04
F2:4706	SNLTLM(+15.99)VLKAVKF	17 14 27 35 23 16 19 28 28 63 18 25 92	7.67E+04
F2:2982	SGNEKVTQM	18 14 21 38 25 24 62 26 41	7.68E+04
F2:2133	KN(+.98)ATC(+57.02)AY	88 33 33 30 29 30 82	7.69E+04
F2:8393	C(+57.02)GLTVVC(+57.02)M(+15.99)GASQSTHF	43 45 66 18 21 67 29 15 14 56 15 16 20 39 90 98	7.69E+04
F1:5876	DGNTYQPM(+15.99)PLTKTTPPGAM(+15.99)HG	9 10 13 18 18 8 5 5 5 6 6 5 6 7 6 6 5 5 5 5 8	7.69E+04
F3:7094	LSLGYGVRMDGK	44 45 97 98 98 95 94 39 21 78 94 100	7.71E+04
F2:8892	HSGVM(+15.99)AEPL	18 35 45 51 27 21 39 69 85	7.71E+04
F3:4958	VLPELNGK	61 67 95 97 94 92 95 99	7.72E+04
F3:4197	DGSTN(+.98)YNSALK	52 43 94 99 99 98 96 96 96 97 89	7.73E+04
F2:3278	TGGAMHLKDAM	32 27 33 35 19 18 79 24 30 72 81	7.73E+04
F3:3796	C(+57.02)N(+.98)GM(+15.99)SC(+57.02)C(+57.02)HK	11 11 10 12 11 12 14 8 67	7.73E+04
F3:4413	FNYGVSEK	93 92 97 95 95 93 97 99	7.74E+04
F2:5145	LTGERTEQGFY	81 67 27 39 27 24 32 26 43 96 98	7.74E+04
F3:9049	KRPHASTYYLVALGAAM(+15.99)RLDGR	37 26 24 15 28 32 40 49 54 65 95 96 95 87 88 85 24 22 70 80 80 94	7.77E+04
F1:4241	DLYHYM(+15.99)SKVPLFMTNRYAN	25 39 27 9 17 21 33 43 38 21 23 17 7 14 56 59 55 63 86	7.77E+04
F3:5869	QDVGLNC(+57.02)WWQYYNFDSK	11 17 16 14 17 14 12 12 11 10 8 6 9 15 30 74 92	7.77E+04
F1:3055	DGATC(+57.02)YGYR	22 15 22 24 31 88 39 40 89	7.79E+04
F2:6835	TVGWEKMDAGLKPSM(+15.99)C(+57.02)VLTSVVTFQ(+.98)Y	9 9 10 8 10 7 5 10 6 7 17 12 6 8 8 35 5 5 5 8 9 8 5 5 5 49	7.79E+04
F1:5338	DDFRLKY	84 96 92 65 79 98 99	7.80E+04
F1:2956	DFESSGAGK	60 88 99 97 97 95 96 90 96	7.81E+04
F1:8129	DVRGPGLTATAALFRL	33 45 43 27 22 26 44 67 98 95 92 86 85 26 25 87	7.82E+04
F1:8750	DLEMQLTEVTE	31 48 65 30 39 44 23 27 20 79 95	7.82E+04
F2:4636	GLSSMGFQC(+57.02)SC(+57.02)PLVKSF	17 21 25 26 15 21 24 19 16 19 37 90 92 93 92 92 94	7.84E+04
F3:3313	VLASASTAEK	95 98 98 97 96 96 96 92 98 100	7.85E+04
F3:2198	NEGEASGSGGGYGGGSGK	44 57 52 98 99 99 98 98 97 97 97 97 97 96 87 91 87 91	7.85E+04
F2:4204	QSTVGVVC(+57.02)PGNSY	14 15 22 25 17 18 18 19 11 10 14 60 85	7.85E+04
F3:5965	VLQ(+.98)LPYK	93 97 98 99 98 98 91	7.89E+04
F2:5925	TGVC(+57.02)LDN(+.98)NL	15 13 23 37 82 32 16 15 68	7.89E+04
F2:2858	NRSVNC(+57.02)Y	69 26 35 37 35 54 98	7.90E+04
F1:6294	DTANHYGSPVVM(+15.99)MASFN(+.98)QGSSQ(+.98)SKLQ	19 17 19 15 8 17 14 16 17 33 31 18 7 13 17 39 55 46 59 61 16 11 13 70 79 81	7.90E+04
F3:9182	VDTQGPLMHQN(+.98)WLDGK	27 35 28 28 28 34 50 69 60 60 72 90 93 97 98 100	7.91E+04
F3:5812	TAHHGGASM(+15.99)K	19 19 12 11 18 54 60 19 24 85	7.91E+04
F2:9200	SPPALGPPLPVLQNWPW	23 52 48 44 43 38 43 32 38 29 38 77 29 51 54 60 85	7.92E+04
F3:4421	RWLEHQ(+.98)VSSGLQ(+.98)NSQSGTK	15 16 25 69 14 31 88 90 74 12 15 14 12 14 56 56 14 14 66	7.92E+04
F3:2757	FTNN(+.98)SGNNQ(+.98)GPK	96 98 98 98 98 96 94 96 97 98 99 100	7.93E+04
F1:4368	DTLGRLQ	65 96 99 95 93 94 93	7.94E+04
F2:2888	KTDEYEATPPC(+57.02)Y	39 43 97 96 83 78 21 18 12 13 18 79	7.94E+04
F1:4076	DVVTGKGLA	26 43 50 35 19 57 17 24 43	7.96E+04
F3:2921	LSSGEGVER	95 95 92 79 86 35 41 84 89	7.97E+04
F3:5250	SLYGQYKVSNR	23 24 22 21 57 65 72 85 44 40 85	7.97E+04
F2:4658	GM(+15.99)GWKLTRLGY	12 17 21 31 32 30 18 14 17 16 84	7.97E+04
F1:5613	DVSKPDLTAALR	43 44 49 55 96 99 99 98 97 98 98 98	8.00E+04
F1:5318	DQTC(+57.02)DWLNGK	32 22 24 37 97 98 98 93 86 95	8.01E+04
F2:3169	TQ(+.98)TNPGNKL	40 39 82 69 17 16 20 25 61	8.01E+04
F1:3056	DPTNYHRTAHSEC(+57.02)KQLTYYYT	17 24 28 21 25 9 10 10 10 5 9 12 8 7 7 10 44 45 27 13 27	8.02E+04
F3:4616	EGEASMFNEK	37 18 73 65 27 19 87 69 78 77	8.03E+04
F1:3437	DLHAQGSADHTQPR	76 70 37 34 27 22 21 20 35 60 76 70 69 85	8.03E+04
F3:3558	DNSYTC(+57.02)M(+15.99)WHK	35 31 89 97 95 90 32 24 54 84	8.04E+04
F2:3868	QDAWPGVSPSSNM(+15.99)	14 22 19 22 15 13 13 13 12 66 78 26 26	8.06E+04
F1:4196	DLQEKLHASMQ(+.98)TS	20 21 17 21 13 15 7 17 22 8 12 40 63	8.06E+04
F1:8234	DAALTSNASVPAFLDNFYPK	38 63 71 66 55 38 30 40 54 63 44 50 89 91 92 73 73 90 93 96	8.07E+04
F1:2811	DRFGGHLFKESGP	23 37 50 43 38 30 44 22 18 67 51 13 26	8.07E+04
F1:4181	DPVTYMPA	33 35 52 52 33 14 15 40	8.07E+04
F2:2149	LSNKNSKY	89 90 88 80 69 57 93 98	8.09E+04
F3:3771	NLAGNLVNK	22 25 29 26 82 90 89 92 99	8.09E+04
F1:9074	DELGVAAC(+57.02)YYLDADVPLTFQASLK	25 63 51 44 57 38 27 28 33 30 18 19 14 26 68 27 30 59 65 51 15 17 65 81	8.09E+04
F1:4075	DNQRVLAQ(+.98)C(+57.02)GSVN	27 21 21 23 44 54 22 15 14 10 18 72 85	8.10E+04
F1:4078	DLATNSELVQSGK	73 96 100 99 97 96 98 98 98 96 96 86 95	8.11E+04
F3:8901	TVLLQELLNNLAK	49 54 97 98 95 98 98 98 95 85 93 99 100	8.11E+04
F1:2756	DPVAETTLSGGGSR	38 34 39 37 59 96 95 95 96 89 82 20 24 83	8.11E+04
F1:9034	DEVQLQRLPALLKPKPK	31 60 50 31 25 21 23 85 70 72 76 26 19 16 31 81 92	8.12E+04
F2:4683	QSSEC(+57.02)NNSSGW	14 15 17 21 12 11 10 11 14 17 84	8.13E+04
F3:2917	SYDM(+15.99)M(+15.99)ATHK	35 34 49 34 37 84 89 85 98	8.14E+04
F2:9293	VSN(+.98)N(+.98)TGPSGAPAMVM(+15.99)PVTQHTGW	11 10 12 9 7 6 8 10 8 9 7 8 5 8 6 5 6 6 5 5 54 72 92	8.14E+04
F1:5197	DTALPTPPGN(+.98)VSMHFC(+57.02)N(+.98)ENLSWHVKSC(+57.02)KAAT	9 17 10 7 5 5 5 5 5 5 5 5 5 5 5 5 5 8 5 5 5 5 5 33 60 33 5 5 5 6 13	8.14E+04
F1:2912	DATVWTM(+15.99)DDGGN(+.98)DTLFC(+57.02)SPP	8 6 7 6 6 6 8 15 14 5 5 6 40 6 7 6 7 5 5 10	8.14E+04
F2:3455	LSNTNC(+57.02)KAQY	82 56 35 34 82 92 90 31 37 96	8.15E+04
F1:6580	DQGKGVALQAAL	24 26 25 24 20 24 32 51 31 37 85 92	8.18E+04
F3:8917	QGDVVC(+57.02)FLDNFYPK	43 38 66 73 99 99 98 99 99 96 98 99 100 100	8.19E+04
F1:8494	DLM(+15.99)TNFYPK	41 54 59 61 86 90 96 96 98	8.19E+04
F1:5141	DC(+57.02)ATGYY	35 60 66 62 57 52 91	8.21E+04
F2:7684	VNFC(+57.02)C(+57.02)QTL	23 21 26 29 40 52 96 99	8.22E+04
F3:4942	ADQ(+.98)LQWSR	88 97 99 99 96 95 96 98	8.23E+04
F2:4488	KAQEGEDSAPTPKVGKTHVC(+57.02)PN(+.98)SN(+.98)PL	7 5 5 5 5 5 5 5 5 5 5 5 5 5 5 5 5 5 5 5 5 5 5 5 5 21	8.23E+04
F3:4125	YSGVQDR	98 99 98 96 90 97 98	8.24E+04
F3:4883	LAQ(+.98)YVEAVNK	94 97 98 96 89 94 93 95 98 100	8.24E+04
F1:2744	DNNLSLGSGP	26 28 35 48 33 32 78 90 90 94	8.24E+04
F1:5512	DLPWTLVDKYT	19 28 21 69 26 29 28 32 15 35 31	8.24E+04
F3:4622	GEVLTVEDGK	24 41 46 98 97 97 98 96 97 100	8.25E+04
F2:9337	LGSVPLQLF	22 17 32 39 31 35 33 84 92	8.25E+04
F2:4684	AASTDQSASC(+57.02)GVTTTGW	19 18 22 21 25 13 12 12 11 11 10 10 14 52 70 84 93	8.25E+04
F1:4790	DKGVYSNTVLA	18 14 12 18 28 32 26 31 32 30 44	8.25E+04
F2:3526	AASAMNHYGF	17 16 45 14 6 11 6 13 13 33	8.25E+04
F3:6101	ALNSLLDVYHK	39 40 45 90 99 99 99 97 95 94 99	8.26E+04
F2:5532	NVFMWWQC(+57.02)NTF	63 73 80 17 26 25 22 23 30 86 95	8.26E+04
F1:3466	DDVQ(+.98)VHTAQTGAEPR	32 70 94 82 74 88 98 97 89 81 18 20 67 12 31	8.28E+04
F2:9279	FEGGC(+57.02)M(+15.99)VSGW	15 23 43 44 15 14 14 22 94 99	8.30E+04
F3:7417	EAVEDAVYVSNWTPVSLGDQC(+57.02)LTDGK	29 16 17 26 28 20 20 19 18 16 15 15 21 67 72 21 22 68 82 68 20 21 16 63 74 97	8.30E+04
F2:2570	QASAARAM(+15.99)	79 90 91 50 40 26 22 46	8.31E+04
F1:6881	DGVLNSGWT	33 60 65 45 28 29 21 21 81	8.31E+04
F3:6061	FLEVTEESLK	52 59 97 94 87 90 86 82 95 99	8.34E+04
F1:8066	DFHNGFVSALRLV	46 45 29 49 71 99 99 98 97 95 94 94 97	8.34E+04
F1:5012	DVKAAFR	31 39 54 95 96 96 97	8.36E+04
F3:3768	FMDC(+57.02)FDEATHK	35 21 67 28 29 82 82 82 89 89 98	8.38E+04
F1:5195	DGSTDYNSALKKVETLSK	67 30 37 26 38 56 24 23 51 78 69 16 13 23 16 23 76 87	8.38E+04
F1:5706	DLYHVMKFTG	14 10 9 5 15 11 23 19 18 32	8.38E+04
F1:4854	DQLPRTLSM(+15.99)DTDN(+.98)EFWFSHMSFDGRNAN	6 6 10 5 5 5 6 5 5 5 5 5 5 6 5 5 5 5 5 5 5 5 5 5 5 5 10 57	8.38E+04
F3:4377	AANNVKSSR	21 21 23 60 62 62 20 17 73	8.39E+04
F1:2919	DHC(+57.02)EQ(+.98)GSN(+.98)QASLAC(+57.02)AT	21 8 18 24 15 16 76 78 72 80 61 46 7 5 5 6	8.41E+04
F3:5132	KC(+57.02)FLYK	18 16 18 78 90 96	8.43E+04
F3:3121	YDSM(+15.99)C(+57.02)C(+57.02)Q(+.98)ATHK	25 31 24 26 32 72 76 90 87 87 98	8.45E+04
F3:6081	NSLEPFER	24 24 80 93 40 31 77 86	8.45E+04
F2:7897	C(+57.02)GVAPLQPVTL	19 15 25 28 26 39 32 23 26 68 74	8.45E+04
F3:4818	N(+.98)LNVYGDTSK	75 77 85 86 33 23 38 32 90 98	8.46E+04
F1:5371	DGKSSSGYLVHSDKSSM(+15.99)V	16 9 12 11 12 17 18 31 52 90 86 33 30 15 13 11 11 25	8.46E+04
F1:2770	DTPALPKTGP	33 46 33 29 27 18 21 21 63 79	8.47E+04
F1:3442	DKGLLHLVVK	25 41 35 40 34 10 18 19 29 89	8.48E+04
F3:4535	LAAAQALGQ(+.98)K	96 98 99 98 95 96 97 88 94 99	8.49E+04
F2:3673	TGSGGFC(+57.02)NHPSKRAY	20 16 23 15 11 13 13 12 6 11 14 15 21 73 85	8.49E+04
F2:2171	MWSSQY	10 20 33 45 60 99	8.50E+04
F1:7127	DNTAAPQ(+.98)M(+15.99)QAHC(+57.02)STWATGAPMNGGSGP	16 18 31 44 24 11 11 10 10 11 7 16 12 10 12 65 68 48 10 7 5 12 27 77 83 85 86	8.50E+04
F1:3588	DKVTWHGAAVAAP	24 43 38 21 15 8 15 33 61 90 39 29 79	8.51E+04
F2:3874	KNQTLPMDDML	23 18 21 27 26 17 15 33 20 7 72	8.52E+04
F3:7283	APSNFYPK	29 26 39 86 96 97 98 100	8.53E+04
F1:5245	DQADSRGNVLNPFY	25 26 21 22 14 14 17 23 27 24 22 62 46 89	8.53E+04
F2:8529	TLVPVAPYMN(+.98)DM(+15.99)RSPSW	20 20 24 21 26 15 10 10 5 9 14 9 12 13 10 57 72	8.53E+04
F3:2776	VTAFGLNVK	55 20 24 27 24 79 76 88 97	8.54E+04
F3:2895	HGNSYTC(+57.02)EHTSK	35 16 25 34 43 39 62 81 8 12 55 78	8.54E+04
F2:4718	KDAMLLC(+57.02)AGASGVLPY	43 57 49 31 55 71 98 98 98 98 97 95 97 97 98 98	8.56E+04
F1:3269	DTDEMVHNSYTC(+57.02)	19 14 22 24 10 21 18 32 40 63 92 94	8.56E+04
F2:8505	TVPSLFAQHFHKTPAVSEL	11 12 13 22 24 14 10 5 5 5 5 7 7 7 11 15 16 29 79	8.56E+04
F2:5379	APGGSPLNKLAKVF	51 44 43 38 46 45 89 67 79 91 95 94 97 98	8.57E+04
F3:2630	LSNTMMMYK	82 84 78 84 20 17 18 79 94	8.58E+04
F2:9292	LC(+57.02)GVPALQPVLSGL	27 25 32 44 30 33 40 35 32 37 88 88 82 78	8.58E+04
F3:2826	DM(+15.99)FYTC(+57.02)EATHK	34 23 28 37 71 87 91 80 78 83 97	8.59E+04
F3:3923	QN(+.98)DDGVSGDPEHK	14 15 26 25 14 17 17 15 59 14 25 40 77	8.59E+04
F3:3575	DDKLVPR	98 97 97 97 98 97 90	8.60E+04
F1:8533	DELAGKLVTML	27 57 43 22 17 23 34 40 40 69 90	8.60E+04
F3:4885	DDM(+15.99)M(+15.99)GTDFLTK	31 32 29 44 78 74 78 81 85 80 83	8.61E+04
F3:4305	EHM(+15.99)DSTQELTLTK	38 12 30 52 82 61 26 37 86 89 93 86 80	8.61E+04
F1:6619	DPQTPPLPLLLPLC(+57.02)TAAVP	30 49 37 21 17 20 67 61 31 27 31 31 32 17 13 11 37 45 69	8.63E+04
F2:3093	QQRTSTNTGY	18 18 21 23 29 30 18 14 17 83	8.63E+04
F2:2104	TC(+57.02)EATHKWQF	93 97 99 99 99 98 66 31 29 90	8.64E+04
F2:2190	LSNKSSNL	85 84 82 38 51 60 44 51	8.64E+04
F3:5930	SPDQASLSC(+57.02)R	38 28 52 84 95 94 95 94 96 98	8.65E+04
F2:2624	SGGGANHSY	33 31 49 51 43 34 67 96 99	8.65E+04
F1:3887	DASTMAVEVGLNSWT	15 14 17 17 7 10 9 14 9 8 11 11 10 10 66	8.65E+04
F2:8121	QN(+.98)GPKLLLY	18 15 20 44 56 95 97 100 99	8.66E+04
F1:2497	DKAKVQK	24 24 29 35 85 82 94	8.66E+04
F1:4513	DVPTWKGSTNSSGP	24 26 18 16 17 21 17 19 21 28 73 19 49 69	8.66E+04
F1:7372	DVTWFVVKYDLPRPVP	56 68 30 27 29 34 37 32 26 21 35 6 7 9 41 68	8.68E+04
F2:9164	GSDC(+57.02)ELQPVLSGL	19 21 28 18 31 34 34 37 48 89 91 91 85	8.70E+04
F3:4356	C(+57.02)FSLC(+57.02)HDTAK	33 34 86 90 37 19 88 81 90 98	8.71E+04
F3:2628	YN(+.98)C(+57.02)ASLC(+57.02)SR	23 23 29 72 72 75 73 76 92	8.71E+04
F2:5097	QPKKDGAW	30 31 89 81 38 22 76 95	8.71E+04
F3:5071	ENEC(+57.02)ATVEVPK	24 15 25 21 78 56 35 16 10 41 72	8.72E+04
F2:3779	NSRLAAPTL	22 23 26 75 45 82 92 89 82	8.73E+04
F1:4769	DVPLGMLVEATKAFR	14 18 12 26 9 9 41 40 30 15 11 10 10 9 18	8.73E+04
F3:2803	HGGSYDTTC(+57.02)Q(+.98)ATHK	21 29 34 43 34 43 80 98 98 96 96 96 96 99	8.76E+04
F1:4648	DPKQGTHQ	25 17 19 17 18 62 68 83	8.76E+04
F1:3970	DKGVTLTTTELD	24 24 20 18 18 26 32 40 32 41 79 92	8.78E+04
F3:3339	DNSYTC(+57.02)M(+15.99)WHK	38 34 93 97 95 86 28 28 67 91	8.79E+04
F2:2839	KC(+57.02)KNGAGTGMQEW	37 32 43 30 23 28 20 15 11 7 12 26 85	8.79E+04
F3:3899	TN(+.98)DQMNAK	19 19 33 21 11 18 20 84	8.79E+04
F3:8089	LPEFLTLDLGHVVK	93 33 60 56 98 99 99 99 98 96 95 100 100 100	8.82E+04
F2:2948	GPRAEEY	48 46 50 43 69 96 100	8.82E+04
F3:3927	QTAPGFSGVPDR	21 20 24 25 27 57 73 25 31 82 94 96	8.82E+04
F3:4948	NAFVAGVNPK	41 50 96 96 92 80 81 91 97 100	8.83E+04
F3:5772	DFNQ(+.98)N(+.98)LAQK	37 26 40 95 92 93 95 97 100	8.83E+04
F1:7741	DLSNYLNWYQQKP	27 32 27 29 45 73 28 31 79 66 74 92 95	8.83E+04
F3:4537	VTSSVNPQTFGSK	17 16 21 27 28 18 19 50 31 15 11 44 66	8.83E+04
F2:4053	KHDSTC(+57.02)VNSC(+57.02)C(+57.02)C(+57.02)C(+57.02)PVPSHGGY	8 5 8 5 5 5 5 5 5 5 5 5 6 5 5 5 5 5 5 5 10	8.84E+04
F1:2702	DQASLSTDV	41 69 99 98 96 89 38 38 51	8.85E+04
F3:2868	FPDVGGHEHK	27 21 40 32 75 65 14 35 65 94	8.85E+04
F2:5702	AAFPAPLSGL	46 52 83 88 89 37 38 26 18 39	8.86E+04
F2:3650	KTDKQNKAERHNSY	34 27 37 18 16 17 18 23 54 79 62 78 92 99	8.86E+04
F3:5533	DLPSPLER	46 51 97 98 92 88 88 91	8.88E+04
F3:6180	VN(+.98)LQDWK	23 21 28 21 62 57 84	8.88E+04
F1:5041	DTVKHGPVHSGNNTYL	17 16 19 19 10 18 21 35 21 27 10 9 10 16 71 88	8.88E+04
F2:2838	SVVSNRF	49 56 95 86 79 80 94	8.89E+04
F2:2147	QSTLPFYTF	19 21 30 31 16 17 19 68 86	8.90E+04
F3:5368	TSTLPLVK	85 93 95 94 79 82 82 89	8.92E+04
F2:2725	AAN(+.98)GSSAWW	34 33 40 34 28 18 15 20 82	8.92E+04
F3:2702	DSYTC(+57.02)EATHK	60 59 98 99 98 98 98 98 98 99	8.93E+04
F3:5773	DSTLTLTK	51 48 97 99 98 98 94 88	8.93E+04
F1:6351	DKAGAVSLQDKTGF	40 63 72 62 73 97 95 90 88 92 27 22 25 90	8.93E+04
F2:8567	TVPC(+57.02)M(+15.99)WQPVLSGL	21 21 21 21 18 19 23 22 31 86 86 80 79	8.93E+04
F2:2730	SSGSAVVSPPY	83 81 98 96 97 99 99 95 20 14 78	8.94E+04
F3:3269	KM(+15.99)M(+15.99)DC(+57.02)C(+57.02)K	79 26 24 29 21 21 78	8.94E+04
F2:3853	QQGPHGFGN(+.98)PEHGNQQQ(+.98)GKY	6 6 5 5 5 8 10 7 8 5 9 5 5 5 5 6 7 6 10 28	8.95E+04
F1:4813	DPNNSGRLL	92 99 98 96 95 85 80 97 99	8.97E+04
F3:3933	VAEVDEAVK	92 97 98 95 96 98 96 98 100	8.98E+04
F2:4344	KAAEAGSGMHVHSSKYW	23 19 16 22 15 14 17 16 10 10 50 7 14 18 60 71 85	8.98E+04
F2:2883	NSVGMC(+57.02)YGY	15 15 18 17 11 21 24 23 86	8.98E+04
F1:8175	DAAGYRGSLLLLKALLDTKRVNKGLKTVT	14 24 38 33 31 12 7 9 16 21 11 10 11 50 67 49 12 7 7 7 7 9 51 43 28 7 6 6 18	8.98E+04
F2:4363	AGEVPGLAGHDHDGAPDL	11 8 17 12 11 12 18 13 9 8 74 5 13 25 20 6 17 50	8.98E+04
F2:2412	KDQFGSM(+15.99)W	27 32 22 21 18 23 26 88	8.99E+04
F2:3547	NTYEQLAEKMGPL	30 41 97 98 87 95 92 92 27 12 20 25 59	9.00E+04
F3:4771	ATHGGGGWM(+15.99)M(+15.99)K	26 31 28 91 92 89 82 29 21 32 95	9.01E+04
F2:5132	AAVKPKQLNPL	31 31 43 90 73 28 25 31 82 82 85	9.01E+04
F3:3115	C(+57.02)C(+57.02)C(+57.02)QC(+57.02)EATHK	24 35 41 76 73 88 87 90 93 99	9.03E+04
F2:2687	NSC(+57.02)GGTKL	24 25 34 33 80 89 60 45	9.03E+04
F3:5295	N(+.98)YC(+57.02)SSM(+15.99)RAPTLTK	18 18 22 26 72 18 12 14 14 63 79 71 73	9.03E+04
F1:3830	DPELQNVK	95 100 100 99 96 96 98 98	9.04E+04
F3:3332	QGNEQLK	24 20 27 39 37 96 99	9.04E+04
F3:2854	TWYPAQ(+.98)C(+57.02)MWTDAGGSHSFC(+57.02)M(+15.99)THK	15 12 13 11 17 21 18 8 14 15 23 14 11 37 15 7 12 49 61 25 74 60 86	9.04E+04
F1:6809	DLLNPWKL	87 98 90 29 35 97 96 97	9.05E+04
F1:5853	DADLKFEDGKC(+57.02)	29 31 52 81 46 37 35 29 16 76 96	9.05E+04
F1:3529	DDVEVHTAGPVESQN	24 46 49 70 78 76 88 37 15 11 12 23 12 14 76	9.06E+04
F1:5118	DHVAGPGKTSYG	14 7 14 14 12 10 10 12 13 19 18 27	9.06E+04
F3:2790	NSLQTDDTAK	84 90 99 97 96 98 97 95 98 99	9.08E+04
F2:3134	ENGLC(+57.02)QSGMY	29 22 32 31 19 18 19 35 38 82	9.08E+04
F2:5901	TTGWDSNTL	93 80 28 26 27 18 25 82 93	9.09E+04
F3:6946	QQPTHTNGPYGVNVPFAYLNSWTN(+.98)QN(+.98)SK	24 21 20 25 12 20 18 17 18 23 19 21 22 21 44 32 28 40 98 97 98 98 96 94 87 90 95 100	9.09E+04
F2:3059	TLVDGAAWERY	22 21 23 33 18 18 17 18 23 18 86	9.11E+04
F3:4441	AN(+.98)AVQEPELR	33 32 46 94 92 95 81 83 79 86	9.12E+04
F3:4355	SSTLTLTGK	59 70 97 98 98 97 96 92 87	9.13E+04
F3:4966	FGSGSGSGTDYTLK	50 50 96 97 97 94 92 82 85 82 90 93 93 91	9.13E+04
F1:9035	DEVQLPAVAVKLKALL	27 56 38 25 29 23 33 34 71 26 21 70 29 35 90 97	9.13E+04
F3:4916	QNGC(+57.02)PYTRM(+15.99)HK	18 10 8 11 15 19 21 73 70 66 90	9.13E+04
F3:4596	AFVKPPSGPSWK	22 21 22 21 20 26 85 75 18 19 19 79	9.13E+04
F1:4239	DAPHKC(+57.02)GAAVKVLMGATYAPA	11 10 9 10 82 18 9 8 8 10 16 59 12 5 5 5 6 8 13 9 23	9.13E+04
F1:4307	DAPHKAKHARVTHF	21 15 15 10 24 26 28 12 37 12 17 76 57 87	9.14E+04
F1:7759	DLGNRLQ(+.98)QLLSLYHGMVVSLNHHWVC(+57.02)F	9 7 5 6 6 7 7 8 13 15 15 24 24 7 10 7 48 9 8 7 5 5 5 12 68 79 86	9.14E+04
F3:5153	YENELALR	93 96 93 95 94 92 91 89	9.16E+04
F3:8320	Q(+.98)PPGLMC(+57.02)TLDAPK	37 31 32 38 91 95 97 95 78 84 79 89 99	9.19E+04
F3:7869	VAVN(+.98)AGVLDSLR	82 30 44 92 51 46 95 91 41 34 93 96	9.19E+04
F1:3152	DASRFDGSGSGT	25 20 18 17 21 32 31 59 72 87 98 99	9.19E+04
F1:3037	DLTAM(+15.99)TPMVHTAHNPNGTK	21 21 17 15 15 15 12 23 60 52 29 55 46 15 10 12 10 11 27	9.20E+04
F3:4888	TDRWHWSVVFDDEATHK	21 26 18 19 11 56 18 20 57 62 37 34 82 60 72 79 97	9.21E+04
F2:4324	KASLHGWNSAAGVAQW	21 18 23 34 15 18 19 17 54 22 19 55 63 15 16 79	9.21E+04
F1:9061	DWGLPTSLPLPAPHK	10 7 6 9 10 18 21 22 18 25 11 10 25 5 14	9.21E+04
F1:5464	DGHTQTLQ	29 26 15 21 21 23 29 83	9.22E+04
F2:2794	YC(+57.02)QQHY	97 93 82 79 88 99	9.24E+04
F2:7341	APPLEKTLFESPL	29 70 82 33 38 28 27 29 59 21 15 61 90	9.25E+04
F3:5674	VSHGEPLTFQGTK	56 46 33 51 76 98 99 99 98 92 89 90 88	9.26E+04
F1:9062	DVLALTVTM(+15.99)PLTPN	24 44 48 30 26 18 17 14 10 7 15 72 16 33	9.26E+04
F2:3571	KDQM(+15.99)GTVHGY	17 22 16 18 13 12 12 6 15 74	9.26E+04
F2:2752	DTC(+57.02)DSNPASY	27 19 24 41 79 76 21 24 73 88	9.27E+04
F2:3539	VASTSYSSGC(+57.02)DYM(+15.99)QSYGRTL	7 7 9 8 7 7 7 7 5 6 10 7 5 5 8 52 5 5 6 20	9.27E+04
F3:2224	TC(+57.02)C(+57.02)M(+15.99)M(+15.99)M(+15.99)THK	24 21 22 24 37 79 82 68 91	9.30E+04
F3:3410	KN(+.98)YEDELNRK	26 27 80 86 32 32 76 70 71 82	9.31E+04
F2:8201	NNDGLTTLLL	27 25 37 25 44 51 40 37 79 82	9.32E+04
F3:3131	SGPDHPASSTK	26 26 32 67 91 92 89 87 82 82 85	9.33E+04
F1:2664	DEATRKQL	59 97 99 94 35 32 35 95	9.34E+04
F3:4772	C(+57.02)WM(+15.99)TC(+57.02)EAAGHK	22 21 30 93 95 97 94 41 24 46 81	9.34E+04
F3:5665	KQYLSQM(+15.99)K	18 16 19 21 17 15 14 73	9.34E+04
F3:3998	TYSTM(+15.99)NTLTLTK	34 33 38 34 29 26 81 92 95 96 93 86	9.35E+04
F1:5388	DAALDLEQ(+.98)GFQKC(+57.02)GPASTAHA	16 33 32 18 23 28 22 8 7 8 9 11 46 10 8 10 51 18 13 5 21	9.35E+04
F2:2670	GSSTC(+57.02)SKL	37 50 93 92 91 45 45 95	9.39E+04
F2:2134	GSSTYTAADQDNTF	29 28 82 63 44 15 12 12 18 12 15 14 79 90	9.43E+04
F3:6927	YVGGWGSPK	22 21 21 21 23 39 15 8 60	9.44E+04
F3:3395	SSM(+15.99)TC(+57.02)EATHK	39 56 76 99 99 98 97 97 97 99	9.47E+04
F3:3622	FSGVADDR	94 94 92 76 29 43 82 81	9.47E+04
F2:9263	GLVADGGQ(+.98)WDPYGNW	21 31 80 27 33 48 55 50 55 35 16 22 56 81 96	9.47E+04
F1:7583	DVVGGLAHLQ(+.98)YLLFQN	33 74 62 33 34 59 45 8 12 11 15 31 54 82 85 92	9.50E+04
F1:5537	DLAKVGAVAR	28 30 35 48 92 79 30 25 70 84	9.51E+04
F3:2199	RMGGHTHK	10 7 13 17 14 76 82 98	9.52E+04
F1:3069	DTSLRQE	52 40 30 22 17 21 89	9.52E+04
F2:2183	ESNTVTATKY	30 20 31 84 45 34 60 67 77 90	9.53E+04
F2:5250	KEEPLEKTLLLAF	29 43 56 88 90 90 82 83 89 52 37 33 90	9.57E+04
F3:2932	TSTPVDVK	86 92 92 29 25 39 79 82	9.57E+04
F2:4633	TAAHTNSSLPC(+57.02)DPGKYW	29 29 37 14 20 18 20 22 21 12 15 32 8 10 56 81 91	9.57E+04
F3:5087	QNGVC(+57.02)FC(+57.02)HTDQDSK	26 29 43 56 44 27 25 71 82 88 82 90 92 98	9.58E+04
F1:4642	DQKM(+15.99)TDYDLM	22 19 21 19 20 28 16 21 28 49	9.58E+04
F3:3364	VDEVNFM(+15.99)VATHK	27 39 63 73 28 21 21 25 79 88 87 96	9.59E+04
F3:3706	SSQYLSSC(+57.02)EK	41 37 45 92 87 33 22 18 28 78	9.60E+04
F1:3304	DPGHTALEATVASM	19 10 12 8 56 57 19 27 21 17 14 12 12 18	9.60E+04
F3:7245	TAPGVFSFSHYFDK	67 69 93 57 63 97 97 97 98 95 97 95 99 100	9.66E+04
F3:5349	QNGVLNC(+57.02)LTDQDSK	30 33 46 56 85 65 14 18 85 90 84 91 93 98	9.66E+04
F2:5990	EDDMDGGPL	27 25 28 14 41 54 98 97 89	9.66E+04
F2:8632	QN(+.98)ASTSLNENW	18 17 18 20 29 48 73 28 38 69 92	9.66E+04
F1:3009	DGVEVHTAHTQPR	46 45 90 99 99 98 98 97 90 83 79 32 60	9.67E+04
F3:4649	SSQYHVK	39 34 45 95 90 97 99	9.67E+04
F3:2869	SGSGWSSSR	87 95 98 98 98 98 95 94 97	9.69E+04
F3:2977	THEEYQ(+.98)R	22 12 45 91 85 89 95	9.69E+04
F2:3886	GSVPDYRTW	32 43 56 89 90 35 37 81 94	9.71E+04
F1:6710	DAAFFVM(+15.99)MATVVVVVAGEF	20 30 25 17 13 12 15 12 25 28 35 52 43 24 15 15 54 82 89	9.72E+04
F3:4304	GPGADLPTK	15 16 15 13 16 12 11 57 85	9.72E+04
F2:3042	VSGGC(+57.02)MGMW	28 30 32 23 19 10 14 9 35	9.72E+04
F2:3651	QEPVPGSGMM(+15.99)KPN(+.98)HGGWQGSY	7 10 6 8 8 8 8 6 5 8 8 7 7 5 6 6 6 7 8 67 92	9.73E+04
F2:4947	NSSTC(+57.02)C(+57.02)HTGPVY	30 33 86 72 46 21 10 27 40 51 97 99	9.74E+04
F3:8769	VPSVHLSLPTQTYTK	27 21 31 33 22 89 86 75 63 77 52 18 18 20 74	9.74E+04
F2:9342	TLLSVAGDDVTSGL	35 33 31 22 23 25 18 22 18 11 15 75 83 95	9.74E+04
F1:5661	DQARPSAHFSGGQMY	14 11 12 12 13 16 18 12 20 16 13 61 57 8 69	9.74E+04
F2:9370	DVLMTQTPLTL	35 28 43 20 27 25 77 38 46 82 81	9.75E+04
F2:6803	GTPSFEQRSGRHLPL	11 13 15 20 12 16 10 10 16 14 11 6 61 28 56	9.75E+04
F3:3865	Q(+.98)ESNYELEGK	74 79 96 93 97 98 97 98 99 100	9.76E+04
F3:4234	AEAEALYQTK	54 72 99 99 95 98 98 95 95 89	9.76E+04
F1:3612	DQPM(+15.99)ELAR	22 15 12 18 85 79 80 90	9.76E+04
F3:2824	QWYQM(+15.99)Q(+.98)ATHK	26 30 82 26 22 79 90 92 91 99	9.79E+04
F1:4304	DPLEM(+15.99)M(+15.99)KGYAMVP	27 25 24 24 16 23 75 39 45 46 35 85 89	9.79E+04
F3:6337	DPM(+15.99)TDFTLK	10 5 9 87 95 94 95 95 86	9.80E+04
F3:2658	KEN(+.98)GN(+.98)GLDVGAK	20 28 19 16 22 25 91 94 86 71 87 98	9.80E+04
F2:8634	VPN(+.98)NDLTLL	29 23 29 26 40 43 54 92 85	9.81E+04
F3:6255	LLLQLDNAR	91 100 99 97 96 96 85 90 98	9.82E+04
F3:4728	LTNQHLN(+.98)FQR	34 31 37 92 90 96 95 90 90 94	9.82E+04
F3:3610	Q(+.98)AAAQMEK	18 18 26 70 59 10 37 95	9.82E+04
F2:2532	KTNAMQGSNM(+15.99)Q(+.98)M(+15.99)SKY	20 13 12 12 8 14 10 10 11 12 9 8 8 8 21	9.82E+04
F3:2265	NHSM(+15.99)M(+15.99)TC(+57.02)Q(+.98)AHTK	30 17 40 56 59 77 86 86 75 70 92 98	9.85E+04
F3:2981	HGNSYTC(+57.02)AMMHK	11 18 72 41 45 83 45 38 15 14 55 90	9.86E+04
F2:2957	KQDTGFALLPSGPQGGPNFPPATY	5 5 8 9 8 9 7 7 7 5 6 5 5 5 12 5 5 5 5 5 5 5 5 11	9.86E+04
F1:2784	DKPALLLVPR	28 37 21 19 21 44 93 85 80 91	9.87E+04
F1:6727	DKPFRFLLTVHGGVAARN	29 37 19 18 18 24 38 52 33 26 19 85 78 76 62 16 13 71	9.88E+04
F3:4881	DGLEQSLSR	92 91 98 99 95 92 94 95 96	9.89E+04
F3:3800	EDYEGLSNPK	45 48 92 94 24 25 23 26 88 99	9.89E+04
F1:8744	DVLMVVTPKGSPA	15 23 21 9 15 15 11 8 10 8 8 5 18	9.89E+04
F1:8226	DVAPEM(+15.99)VTARKQ(+.98)LLVDTHATFKGHSE	7 8 8 5 8 5 5 6 5 5 5 5 6 5 5 5 5 5 5 5 5 5 5 5 5 14	9.90E+04
F1:5402	DVLVNNAAVTR	52 86 99 98 93 90 92 45 37 79 91	9.91E+04
F3:4210	QGGGVNYSGPMDQN(+.98)SK	16 13 19 32 35 21 18 20 20 14 8 68 52 63 83 97	9.91E+04
F1:4789	DKQFTPLM(+15.99)TYTA	24 21 25 80 89 16 15 16 38 95 82 88	9.93E+04
F1:4999	DLRAKAAPV	19 18 17 21 25 40 50 30 51	9.93E+04
F2:3872	TLGSANPKSLW	16 18 19 19 12 10 11 26 15 15 67	9.93E+04
F3:4730	YAWSHNEVTDRC(+57.02)AQSSK	13 14 21 26 10 15 19 12 11 17 10 10 10 12 71 90 97	9.94E+04
F3:3270	WSC(+57.02)AC(+57.02)LTDQDSK	37 31 32 32 30 33 80 83 63 79 82 95	9.95E+04
F3:7462	VTPLPVSLGDQASLSC(+57.02)R	44 43 46 72 75 85 98 98 98 99 98 98 97 97 98 99 99	9.97E+04
F1:7502	DLLLSRKTEL	70 88 99 84 25 30 86 55 71 97	1.00E+05
F1:6541	DLAALNRREPLAALN	44 90 99 97 92 81 24 22 35 23 39 35 26 25 79	1.00E+05
F2:2293	GSHGSSTDGL	12 14 9 20 26 21 15 23 65 74	1.00E+05
F2:3805	TGANKPLQSM	18 12 18 26 50 32 33 21 21 31	1.00E+05
F1:2985	DMYTGGGNYC(+57.02)	15 7 14 15 15 16 14 10 10 60	1.00E+05
F2:2864	GFAGDAGQNGNPAHQ(+.98)KKY	7 8 10 9 33 9 5 6 6 5 8 5 7 5 8 32 24 59	1.00E+05
F3:4399	HNM(+15.99)TQSSYMHEFSWQ(+.98)C(+57.02)YC(+57.02)AR	5 8 9 8 8 8 10 10 5 5 14 9 8 7 6 6 7 8 10 61	1.00E+05
F1:3825	DSQ(+.98)LRNMQ	57 95 99 98 72 77 98 99	1.01E+05
F3:4918	SSYNAAGM(+15.99)TK	73 86 92 80 62 66 19 20 72 94	1.01E+05
F3:5204	ALEESNYHFSGK	34 39 95 93 89 84 83 20 29 35 78 85	1.01E+05
F2:5171	FGGYPKDNL	29 37 67 98 91 37 43 28 83	1.01E+05
F3:6218	TAQ(+.98)WGEC(+57.02)YM(+15.99)YQQLLDLK	22 21 23 21 16 28 19 22 34 71 60 82 93 91 95 97 99	1.01E+05
F1:4201	DHC(+57.02)ETYGM(+15.99)GH	68 63 27 30 19 21 20 23 32 46	1.01E+05
F1:3545	DDVEVAAN(+.98)NYRSWG	19 32 32 85 68 21 17 15 14 12 10 11 11 22	1.01E+05
F1:2881	DEYLVDRRKLY	22 43 20 15 15 22 10 10 9 14 76	1.01E+05
F1:2534	DYSTTLAGGSPSLATGPGM(+15.99)SNYGQ	5 5 5 6 6 7 6 5 5 5 5 5 5 5 5 5 5 5 5 5 5 5 5 7	1.01E+05
F3:8300	M(+15.99)TGSGSGTDFTLK	59 63 99 99 99 99 97 96 98 97 98 99 93	1.02E+05
F3:4288	NNVVVRAPLK	79 79 97 99 98 95 61 49 90 89	1.02E+05
F3:4765	TVDYNANLR	37 45 97 95 91 85 82 79 86	1.02E+05
F3:4763	STNQKPNASPK	31 29 32 41 93 82 35 34 84 93 99	1.02E+05
F3:2982	TM(+15.99)YM(+15.99)GAGTK	24 24 30 38 80 84 82 82 81	1.02E+05
F3:3425	TSGPPAAPK	94 92 52 37 24 27 31 70 81	1.02E+05
F1:4895	DLQHRMSGPLVKSF	32 31 30 17 28 18 33 43 90 93 95 94 94 95	1.02E+05
F3:5396	NEDPQESNQGYK	18 29 39 21 24 41 82 71 65 77 79 79	1.02E+05
F2:3544	ASNANTYLLGY	21 21 76 92 86 83 31 29 30 28 56	1.02E+05
F3:3769	TSAYVDELK	21 21 26 63 23 33 83 85 95	1.02E+05
F1:8136	DLNVKGTHL	26 33 35 49 74 22 21 14 94	1.02E+05
F3:7763	KPKYKVGDGK	19 27 45 92 90 80 13 6 5 28	1.02E+05
F1:2757	DTKLNESPG	24 29 30 24 21 78 79 23 43	1.02E+05
F2:4386	VTARVGTL	24 24 33 35 40 30 26 80	1.02E+05
F2:9312	GPSWSNRC(+57.02)YENVN(+.98)PW	28 26 33 31 31 67 20 20 21 31 18 21 27 79 95	1.02E+05
F2:8861	EHSTC(+57.02)YRGW	24 8 21 33 28 21 21 74 94	1.02E+05
F2:3252	EQRVRSSY	34 19 21 63 19 18 20 82	1.02E+05
F1:5137	DSNVGLMEPLNSMAT	13 16 23 43 46 40 6 10 8 39 31 32 8 11 28	1.02E+05
F2:4407	TPVGHFLAAPTW	18 12 18 11 5 7 11 23 27 16 18 41	1.02E+05
F1:4797	DQANGQ(+.98)N(+.98)HSPSQNYSP	44 13 14 11 8 10 10 6 50 8 8 8 8 8 9 35	1.02E+05
F2:2177	NSTKNSKY	35 39 90 86 35 45 93 99	1.03E+05
F3:6352	QDASTYSMSSTLTLTK	31 44 40 45 51 75 49 66 62 76 73 82 86 88 75 84	1.03E+05
F1:8421	DVLPSAGTVTLDWLSGL	34 62 65 33 26 23 21 33 34 34 79 73 19 52 65 69 87	1.03E+05
F1:8208	DQLGVSLVDLTVGNNKTLL	21 16 21 17 21 26 43 46 50 43 92 92 82 27 23 24 35 97 99	1.03E+05
F3:5107	TYSNC(+57.02)QQ(+.98)M(+15.99)GK	27 28 74 70 15 12 14 14 20 94	1.03E+05
F1:4472	DGVSPRLLVHSEAA	16 11 17 20 16 16 24 83 85 55 18 28 31 52	1.03E+05
F3:5151	NPAADDVHGSLN(+.98)KTEGKDVGLNSDSTN(+.98)QN(+.98)SK	14 10 15 21 31 27 15 7 11 15 17 14 13 12 19 10 12 19 12 12 67 61 62 21 14 56 63 49 60 82 97	1.03E+05
F1:3255	DPLDKKSDTSSE	21 16 25 34 24 15 14 21 51 49 13 41	1.03E+05
F1:2984	DLATM(+15.99)SGSGSGTC(+57.02)M(+15.99)SM(+15.99)DGT	18 22 19 12 11 12 12 21 35 50 31 26 15 11 9 10 18 55 76	1.03E+05
F1:2969	DGVSSAVQAGNGY	18 14 24 31 31 27 18 17 65 11 10 8 25	1.03E+05
F1:8492	DLGLLPLLF	17 14 12 22 40 35 21 13 27	1.03E+05
F1:4034	DSSGRAHTTPTAF	11 7 9 8 10 13 7 11 10 8 16 18 33	1.03E+05
F3:3908	KPKSLSC(+57.02)R	65 21 31 84 90 91 92 95	1.04E+05
F3:5051	N(+.98)GSSPLVK	27 25 48 96 94 96 94 88	1.04E+05
F1:7628	DLGVKTVYYC(+57.02)FQGHAP	44 71 73 70 40 32 41 91 92 89 83 73 78 67 82 92	1.04E+05
F1:5519	DAALKWRLEKFPEK	55 96 99 97 93 31 23 71 85 69 24 16 70 77	1.04E+05
F1:2658	DQASRKGTC(+57.02)	40 65 99 98 61 37 24 62 83	1.04E+05
F1:5074	DASGSGKM(+15.99)GP	40 50 91 89 79 57 37 33 71 82	1.04E+05
F3:9009	TNGDFLDNDLLTKKR	29 28 33 68 66 96 93 85 92 92 81 35 27 27 83	1.04E+05
F1:7672	DAKELLSM	29 22 24 43 65 95 95 95	1.04E+05
F1:8713	DKTTLKLFAPGVAE	31 34 52 68 74 96 96 44 66 17 18 25 82 96	1.04E+05
F2:4401	SGYRSGSGTN(+.98)F	26 20 27 28 41 55 68 71 81 99 100	1.04E+05
F2:3721	TNANTPDKL	49 24 75 70 68 26 44 27 40	1.04E+05
F3:5147	YSGHMC(+57.02)FVNDK	77 59 23 13 15 26 30 59 51 73 90	1.04E+05
F2:8103	EGAVTM(+15.99)M(+15.99)SVVAGQ(+.98)F	31 18 27 29 27 25 22 27 43 75 75 70 82 94	1.04E+05
F2:4707	KGEVC(+57.02)KGKQ(+.98)GW	18 15 33 62 79 71 24 21 19 37 94	1.04E+05
F1:6402	DSLYLLFMMSTLTLTK	27 31 35 27 28 27 23 13 15 56 25 72 79 76 63 80	1.04E+05
F2:8504	APLQPVGWDF	34 28 39 33 37 40 22 21 78 84	1.04E+05
F2:7402	TSPNHDLPVTSPW	15 15 12 14 7 26 31 21 22 21 29 85 94	1.04E+05
F1:8172	DLRKEAALAKTMLTFVLTTSSGL	13 17 9 7 15 22 24 21 14 12 11 5 13 59 69 68 48 15 11 12 22 61 80	1.04E+05
F1:3412	DTHVVSSSLKYGAF	18 29 16 26 27 24 14 12 34 9 9 8 39 46	1.04E+05
F2:3851	KLAVPGGPQ(+.98)DNGTSKNL	13 12 10 10 31 9 9 7 8 13 7 5 5 7 9 13 45	1.04E+05
F2:3249	KKLKM(+15.99)QSNSAKPL	14 10 11 10 10 11 10 8 8 7 8 8 22	1.04E+05
F3:5129	M(+15.99)TLDDFR	86 91 97 97 97 96 96	1.05E+05
F1:7742	DPPAGTGWRTLM	30 19 46 69 97 97 95 95 66 79 98 98	1.05E+05
F3:3916	M(+15.99)YELSC(+57.02)R	21 23 50 95 94 96 98	1.05E+05
F2:3073	KN(+.98)ASGGGYGSLW	41 39 46 85 78 74 73 79 72 77 55 93	1.05E+05
F2:5146	TADVGLHANTPN(+.98)RL	35 34 51 38 29 38 28 95 92 91 86 89 93 98	1.05E+05
F3:5870	M(+15.99)GHN(+.98)EDVPVSLK	20 15 12 76 89 89 41 39 86 83 80 79	1.05E+05
F2:8738	WC(+57.02)NVGGPAW	77 48 23 20 18 56 18 18 76	1.05E+05
F2:9314	LLVNWC(+57.02)NGLDMGHY	93 90 82 60 30 17 15 14 15 15 6 10 8 77	1.05E+05
F2:7288	QVSVGVQRMFYALPL	21 21 24 22 18 18 16 14 9 17 21 39 94 94 81	1.05E+05
F1:3925	DGSQ(+.98)PLVVKLN	24 32 37 26 17 18 14 17 18 72 77	1.05E+05
F2:8094	N(+.98)QPAAMVSN(+.98)SGSGTDF	10 12 14 17 15 8 16 15 18 29 26 29 28 37 93 97	1.05E+05
F2:2102	SGGGSSHGGGNMHSGSM(+15.99)PGSGGY	12 11 18 24 27 22 11 20 22 20 16 7 6 12 9 32 8 6 10 21 79 85 69	1.05E+05
F1:8418	DAPQLPLSVDLGRRT	11 9 7 11 24 21 21 18 22 34 24 9 5 5 11	1.05E+05
F1:8629	DELNFLRALY	59 97 100 97 97 98 85 90 99 100	1.06E+05
F2:3223	NSWTN(+.98)QDSEL	50 61 99 98 94 87 92 90 79 97	1.06E+05
F3:8951	LLLYPPSNR	41 82 98 98 77 65 86 77 82	1.06E+05
F3:4363	LSYNLGRGSK	38 44 96 94 94 85 31 25 77 90	1.06E+05
F1:2774	DTAGC(+57.02)DKKLVPR	37 35 32 26 31 82 80 95 96 91 95 95	1.06E+05
F1:6339	DLAGVSVHPTWRLGL	35 78 77 65 70 91 76 10 13 16 15 21 85 75 91	1.06E+05
F1:8347	DLGVVLAC(+57.02)C(+57.02)C(+57.02)GYVPLTFGAGTLK	31 52 59 71 56 31 21 23 29 29 24 32 81 83 86 86 82 56 62 60 56 59 73	1.06E+05
F2:5138	LSSM(+15.99)EHL	82 37 27 21 37 65 93	1.06E+05
F1:6125	DRNGFATAF	28 21 28 24 59 20 28 80 93	1.06E+05
F3:3614	LTN(+.98)GVWTTSM(+15.99)AEK	65 18 19 14 18 26 68 23 21 17 20 82 92	1.06E+05
F2:2205	NSRGGGPDEFM(+15.99)LLMY	39 11 12 15 20 23 13 16 18 55 10 10 11 29 68	1.06E+05
F1:9057	DLLLGLLLPYVN(+.98)TGNQLGAQGC(+57.02)VAAVN	14 10 12 14 12 29 38 21 12 17 15 10 9 7 10 54 67 43 39 12 11 44 38 9 8 31 21	1.06E+05
F1:7310	DAEASAKVTVSPPGQPGMGN(+.98)P	18 29 46 23 12 11 11 10 10 10 9 7 7 6 8 7 8 6 49 69 75	1.06E+05
F1:2902	DPGNLAAGN(+.98)PDDRM(+15.99)LSGQN	11 6 8 10 14 11 9 7 8 9 30 65 8 8 9 30 5 6 52	1.06E+05
F1:6546	DGTMLHSRAM(+15.99)QATPG	14 9 13 10 56 5 5 5 5 7 44 12 12 9 22	1.06E+05
F2:9372	KATSKLKKPLLPYVAPAFPC(+57.02)GVVPW	5 5 5 5 5 5 5 5 5 7 7 6 10 10 8 5 5 5 5 5 5 5 10 14 38	1.06E+05
F3:4914	YSM(+15.99)SSTLTLTK	89 91 99 99 98 97 98 99 99 96 91	1.07E+05
F3:3360	VPQ(+.98)PC(+57.02)QPK	97 96 97 90 88 86 94 99	1.07E+05
F3:2925	AGVETTTPSK	81 85 91 98 95 95 96 94 94 90	1.07E+05
F3:2778	NHQ(+.98)EEM(+15.99)NALR	88 91 99 98 92 81 84 84 85 89	1.07E+05
F3:8029	TGNGSNLLSLLESR	35 27 37 78 76 89 92 94 92 83 78 83 77 89	1.07E+05
F3:3022	TTPNQTDDTAK	35 27 21 27 85 89 93 93 89 95 98	1.07E+05
F1:8069	DVPTLELELQAGSLALK	31 25 25 33 39 48 49 93 94 83 32 21 26 80 88 94 96	1.07E+05
F2:3257	SGGTNKVGQRY	21 22 31 89 90 92 93 21 15 17 74	1.07E+05
F1:7852	DAALMLQWVMM(+15.99)VVYNFYPK	31 52 62 48 12 20 51 56 74 13 21 23 18 28 69 61 82 72 82	1.07E+05
F1:2779	DLATVVKKDLAT	22 37 31 24 23 25 35 40 27 20 68 84	1.07E+05
F2:5989	NPGM(+15.99)HC(+57.02)TLL	25 21 24 22 10 21 24 32 93	1.07E+05
F2:3007	QMKQGMC(+57.02)HVC(+57.02)KKDQW	14 8 18 16 12 8 21 15 57 52 79 18 21 21 93	1.07E+05
F1:4962	DQNRVLVNTGKATLA	13 8 9 9 19 38 37 27 22 14 18 32 48 41 50	1.07E+05
F1:6332	DVLFLAPN(+.98)LTAALR	49 68 63 48 60 73 97 97 97 95 92 91 92 95	1.08E+05
F2:2202	VAHPASSTKTQL	35 45 91 98 98 94 90 86 75 21 31 87	1.08E+05
F3:4797	KYEELQLTAGR	43 38 60 67 60 46 95 94 89 89 95	1.08E+05
F3:6929	AM(+15.99)VTLGTWVK	39 46 97 98 96 83 26 25 88 98	1.08E+05
F1:7126	DFTLKLVGSKGGGQ(+.98)	79 93 99 99 98 94 33 26 31 27 21 66 25 87	1.08E+05
F1:3433	DSLHTSRDTVM(+15.99)	29 62 81 95 97 43 32 62 67 33 49	1.08E+05
F2:2713	AAGTM(+15.99)GRKAM	95 92 84 69 23 21 32 70 25 34	1.08E+05
F2:3032	HEGGSLC(+57.02)SAHVPVDLSGGGY	15 37 73 77 87 86 25 22 22 14 78 26 23 39 56 80 74 82 86 83	1.08E+05
F2:9035	VGC(+57.02)PALQPVLSTL	21 15 27 39 50 55 49 40 48 85 90 89 82	1.08E+05
F2:7918	MGC(+57.02)PALQFASL	11 24 43 80 76 61 23 22 22 30 57	1.08E+05
F2:3321	KPC(+57.02)C(+57.02)GSW	15 11 18 26 69 44 87	1.08E+05
F3:4352	QSSETKWTSPLVNPGHSK	21 20 22 28 16 17 20 33 54 74 87 81 18 11 11 8 48 69	1.08E+05
F1:8894	DVLALAKTQTQTNP	24 44 50 35 26 19 21 16 14 54 30 60 12 21	1.08E+05
F1:2542	DTALDLWSGSGSQSPSSPR	20 17 13 13 18 14 14 19 16 20 18 17 18 81 80 78 18 13 74	1.08E+05
F2:8810	KPSGAGPLKMKLYYSW	32 21 23 12 13 12 17 28 24 10 14 69 76 19 18 79	1.08E+05
F1:5531	DQ(+.98)LANLALLSWN(+.98)LPHARKKR	23 57 91 81 70 20 16 16 13 10 11 11 11 8 5 10 21 14 15 70	1.08E+05
F1:6368	DLFPAFRNMAFPALTVY	16 10 10 8 12 14 12 14 8 20 26 21 25 18 12 34 51	1.08E+05
F2:2801	QDGSSSQ(+.98)KLTM(+15.99)NC(+57.02)M	9 19 34 45 24 12 10 14 21 10 8 8 9 12	1.08E+05
F3:5188	LN(+.98)GNSVDAFR	98 99 97 94 98 98 99 96 96 97	1.09E+05
F3:6818	EDDGSYFVYSK	44 55 98 99 98 97 97 97 97 97 89	1.09E+05
F1:7167	DPHPLTFGAGTKL	46 65 75 99 100 99 97 91 90 41 44 54 77	1.09E+05
F3:4012	QEAHPTTLTKDEYER	32 45 32 16 27 41 95 96 96 96 95 96 90 95 97	1.09E+05
F1:7661	DFTLFGALAVVTKSN	31 32 41 54 93 80 91 95 94 48 35 79 32 32 87	1.09E+05
F3:2609	C(+57.02)SM(+15.99)DDTMSC(+57.02)K	25 23 23 33 38 88 82 94 94 85	1.09E+05
F2:8606	DVLGAM(+15.99)QTPL	46 38 52 28 22 24 39 93 89 87	1.09E+05
F2:9388	DSEQLTWLM(+15.99)KC(+57.02)F	28 19 33 30 52 38 23 61 14 16 74 90	1.09E+05
F1:2778	DNHAALATH	22 19 10 21 33 48 41 37 77	1.09E+05
F1:8159	DKWGKYFEPPVTVTW	18 15 18 18 22 27 31 37 21 26 27 25 32 90 95	1.09E+05
F2:4175	QVGSPPMLPQQTL	17 18 21 26 16 14 10 24 14 14 57 77 94	1.09E+05
F1:8273	DATGAAQAVQLGKVQC(+57.02)LVV	17 26 28 21 37 55 32 26 23 15 17 11 11 12 14 15 27 93 98	1.09E+05
F3:8327	TLM(+15.99)LM(+15.99)TKRQYWMLGLSVNDGLHK	18 18 18 21 17 17 15 14 15 15 18 12 71 55 39 15 17 21 51 38 60 11 71	1.09E+05
F3:3848	TSM(+15.99)C(+57.02)C(+57.02)C(+57.02)PK	20 19 21 18 16 16 33 68	1.09E+05
F3:6256	QGHSVFGSNM(+15.99)K	13 10 7 20 29 25 13 10 8 9 60	1.09E+05
F3:7510	GSVHNGGQPDDAK	10 11 12 6 12 12 9 10 8 12 11 10 76	1.09E+05
F1:2901	DC(+57.02)PM(+15.99)M(+15.99)NM(+15.99)PTSS	15 16 14 12 10 8 9 7 34 9 21	1.09E+05
F2:3212	NC(+57.02)TRAPY	91 96 97 97 99 97 97	1.10E+05
F3:4755	LAAEDPSFR	97 98 99 99 98 88 88 88 95	1.10E+05
F1:4246	DVN(+.98)GAYMTK	66 94 96 88 87 97 96 98 98	1.10E+05
F3:5922	NVLGQLVAR	41 50 96 87 83 84 82 78 86	1.10E+05
F2:2644	GSGSSGGGYGSGGYPRW	24 30 37 56 96 94 85 95 95 95 96 93 90 27 19 23 78	1.10E+05
F3:4385	SPAPTLTK	85 24 31 41 89 90 83 79	1.10E+05
F3:4641	QNN(+.98)STYQM(+15.99)SSTLTLTK	30 32 46 48 43 37 30 28 74 79 86 87 87 92 88 84	1.10E+05
F2:8601	HM(+15.99)PALEPVL	22 35 41 49 54 67 85 82 81	1.10E+05
F1:5268	DQEHSVLH	30 23 37 16 81 88 93 91	1.10E+05
F3:6179	FEEQN(+.98)WGVMPSN(+.98)R	21 32 37 71 48 41 72 27 15 43 57 71 78	1.10E+05
F1:8594	DAALSPSPTAGPRQYQST	26 75 70 40 30 37 59 57 51 25 10 21 31 45 8 8 10 25	1.10E+05
F2:4207	C(+57.02)PVGEAGASGQY	21 14 17 12 27 27 27 33 32 29 28 85	1.10E+05
F1:8257	DLGVRHQPTPWENDC(+57.02)FQGTKL	23 50 41 28 15 8 14 10 12 9 11 20 29 28 46 16 43 10 15 69 84	1.10E+05
F2:2589	DM(+15.99)VC(+57.02)YNM(+15.99)	25 16 17 14 17 27 55	1.10E+05
F2:3586	TGPAFNGKDGPW	16 12 12 17 19 17 11 13 18 12 55 91	1.10E+05
F1:3181	DLSHTSQGYSDMYT	19 23 25 16 26 16 12 10 12 10 15 7 55 80	1.10E+05
F1:7660	DTGPKNQN(+.98)GVLNSWT	13 10 9 7 9 9 10 14 16 29 43 29 38 50 60	1.10E+05
F3:8102	TPGGTAPGRR	23 17 20 21 24 16 10 8 9 62	1.10E+05
F2:2746	ENGGRN(+.98)HMY	22 15 20 20 19 17 7 8 51	1.10E+05
F1:3114	DM(+15.99)GNAGFGNFPSSGGT	14 11 8 9 12 16 18 14 11 10 9 16 16 14 46 73	1.10E+05
F1:5650	DVYALVATDSFVHSDPDQ(+.98)KPTF	7 5 5 5 7 6 6 5 8 5 6 11 6 7 9 5 5 5 5 5 7 17	1.10E+05
F3:3432	DSYVGDQ(+.98)AQSK	67 68 98 100 98 98 98 96 92 94 92	1.11E+05
F1:4806	DLNVKGWK	63 92 97 96 96 91 89 96	1.11E+05
F3:8124	SPQLLVYAATNLADGVPSR	57 35 50 73 90 85 73 78 98 99 96 97 97 98 90 92 93 98 100	1.11E+05
F3:3559	M(+15.99)M(+15.99)STSPLVK	52 65 96 96 94 80 85 92 87	1.11E+05
F3:7983	GQSWNLDVLEGNQ(+.98)QFLNAVK	61 23 29 37 39 51 62 57 71 74 46 67 92 90 92 93 86 86 90 99	1.11E+05
F2:3233	KNYEN(+.98)TKKPW	34 37 90 98 94 35 32 43 86 97	1.11E+05
F2:4225	VVTTNANTPDLMAPL	86 76 89 78 87 87 82 75 41 49 23 12 54 18 51	1.11E+05
F1:5375	DQ(+.98)STSPYPHGHPQ(+.98)AGGQ	32 49 65 95 97 76 61 19 13 66 48 18 24 63 16 15 74	1.11E+05
F3:5444	YAGSGSDMM(+15.99)DPPPK	26 28 35 40 72 70 32 14 24 34 74 77 73 79	1.11E+05
F1:3272	DEMDTVHNSYTC(+57.02)	26 51 13 21 14 18 19 31 37 66 95 95	1.11E+05
F1:8923	DLPVQPKYSLQTLK	24 34 22 21 22 22 24 25 41 54 21 13 14 30	1.11E+05
F3:6431	ELVTVSAAK	65 66 99 99 98 97 97 98 91	1.12E+05
F3:9170	ATVDAAAAEAAVLAALGK	40 39 43 56 61 99 99 99 99 98 96 96 98 98 97 97 85 90	1.12E+05
F3:3397	NN(+.98)DGDTC(+57.02)EATHK	25 25 38 25 51 93 96 97 96 97 97 99	1.12E+05
F1:2668	DLAQKSTAGVAE	49 86 90 63 92 86 41 34 26 37 90 97	1.12E+05
F3:4650	QEYATTAADDFR	19 29 22 28 44 56 63 56 91 97 98 99	1.12E+05
F2:2809	NGHDSNTNPTKY	21 17 14 52 94 89 89 35 23 37 94 99	1.12E+05
F1:4394	DKNAVVVT	35 39 37 30 37 59 93 96	1.12E+05
F2:5914	AAGTTC(+57.02)VTTL	35 31 26 32 37 40 46 91 94 82	1.12E+05
F2:3299	KYVSNC(+57.02)SVTY	32 32 44 45 28 23 26 69 76 91	1.12E+05
F1:8788	DKVRLVNWVEQTL	27 25 29 30 44 44 41 54 60 60 29 73 86	1.12E+05
F3:5135	EQAALNSENTEGGDSK	28 20 31 41 33 68 62 63 17 22 22 11 14 82 84 94	1.12E+05
F3:5217	EVMDGQGSK	27 18 14 35 17 18 18 52 66	1.12E+05
F1:5669	DFGYSRETTSYWS	18 18 17 40 15 11 18 12 14 18 28 40 88	1.12E+05
F2:2728	HNSYEATHGSGY	10 21 39 39 37 21 18 9 11 12 12 66	1.12E+05
F2:6050	APQLPC(+57.02)MPALQPVL	15 11 14 19 18 20 10 19 28 28 18 14 52 70	1.12E+05
F3:4464	HMTC(+57.02)TVM(+15.99)FAPSN(+.98)N(+.98)GSSHNVK	5 5 6 7 9 11 35 11 10 7 9 10 10 9 10 10 5 13 68 91	1.12E+05
F1:6636	DADQHETSN(+.98)VVVAGEFDQGSSSQ(+.98)KLQ	39 39 54 43 29 63 48 40 39 51 81 97 95 50 68 95 95 90 83 89 85 86 86 91 93 93	1.13E+05
F1:5947	DFTLKLSRVQ	74 94 95 95 97 95 46 17 14 31	1.13E+05
F3:5139	AC(+57.02)M(+15.99)M(+15.99)QELTLTK	19 20 28 39 32 41 86 89 90 82 78	1.13E+05
F2:9127	SPASDDFAAGPSC(+57.02)L	21 16 25 34 66 76 71 80 93 40 21 21 27 51	1.13E+05
F2:9378	TSKMGLWSAKASLGMLW	25 23 29 60 76 69 59 23 20 21 21 21 31 28 29 94 96	1.13E+05
F3:3893	MNSLQC(+57.02)HADN(+.98)EQN(+.98)QR	13 20 29 37 23 18 7 14 28 21 62 28 10 10 73	1.13E+05
F2:9209	Q(+.98)NNWVVEN(+.98)ENKRSL	8 8 12 25 26 14 13 8 14 8 9 10 14 21	1.13E+05
F3:4415	TPAQYDASELK	98 98 99 97 97 98 96 96 98 99 100	1.14E+05
F1:7431	DFTLAVLSRVQ(+.98)AE	61 97 100 99 72 65 97 95 91 59 63 97 99	1.14E+05
F3:5047	QAYGLGGSK	37 44 95 94 95 93 94 94 89	1.14E+05
F1:8971	DVNVEMNAAPGVDLTQLLNNMR	44 63 56 60 75 29 30 39 73 54 34 40 97 97 96 95 97 97 94 93 96 99	1.14E+05
F3:6467	VYPNELPPPK	37 39 84 39 48 84 93 95 93 85	1.14E+05
F3:5884	QGSQQPLTFGAGTK	35 30 39 39 48 90 95 96 93 79 77 70 74 87	1.14E+05
F1:4796	DHVNLVHDGSNTY	28 16 28 33 90 98 92 50 22 28 43 96 98	1.14E+05
F2:2925	KVAAHDKPLLY	32 27 34 24 8 18 14 15 18 54 74	1.14E+05
F2:3312	VGWMLVKHM(+15.99)GLPEF	10 8 11 8 31 44 33 8 12 10 15 9 20 65	1.14E+05
F1:4229	DAAHKNGPNLGGRGP	16 21 24 8 13 15 14 10 12 12 8 9 14 46 68	1.14E+05
F2:8604	TGNAAN(+.98)PN(+.98)LAKGF	11 9 14 15 16 18 14 24 31 14 10 8 59	1.14E+05
F2:2868	HEGNLVKAEQGNGW	6 18 12 15 19 14 11 10 17 10 7 8 8 40	1.14E+05
F1:3162	DPELQKVK	95 100 100 100 96 97 99 99	1.15E+05
F1:7763	DNGTLKLSRVEAQ(+.98)	40 59 80 99 99 99 97 88 30 21 38 86 95	1.15E+05
F1:8146	DFLAAGTKL	28 21 33 51 96 92 89 87 93	1.15E+05
F3:4561	DLNVKMAGK	38 32 86 94 91 27 37 73 91	1.15E+05
F3:3109	YDQEPVNTK	30 39 78 90 26 30 80 92 99	1.15E+05
F3:3417	SEN(+.98)PSTC(+57.02)EATHK	15 24 18 14 23 89 68 79 90 94 95 99	1.15E+05
F2:3311	WSTDQDAALDF	44 38 74 72 68 76 26 26 66 34 85	1.15E+05
F3:3780	DN(+.98)DSGQPNK	34 45 65 83 65 26 21 63 86	1.15E+05
F2:2309	AGSVSHC(+57.02)Y	69 26 39 77 82 16 29 90	1.15E+05
F2:8625	LTVGLVSGW	35 26 31 31 50 61 92 54 75	1.15E+05
F3:4124	TNHMGSC(+57.02)R	16 15 8 10 55 84 83 76	1.15E+05
F1:3501	DNKFGTAYGGGGNP	21 16 21 28 27 83 79 80 77 28 35 65 18 29	1.15E+05
F2:4978	N(+.98)GQTPGVYTAQVAN(+.98)SY	10 7 14 39 51 56 54 26 13 11 10 39 40 11 17 85	1.15E+05
F3:8082	TVPDAASAVGPAPTLQYC(+57.02)R	18 20 22 26 17 20 22 25 24 14 11 17 21 76 80 56 10 11 68	1.15E+05
F3:3563	TSGMN(+.98)HSGDVK	21 18 14 8 14 6 13 11 21 72 93	1.15E+05
F1:8783	DQLDQ(+.98)M(+15.99)PVQVSGSDGLAPVLSGL	13 10 12 18 13 11 8 11 11 12 15 9 8 10 5 11 19 18 27 84 83 76 85	1.15E+05
F2:8607	VHSGQTNENM	24 12 33 27 18 14 14 63 11 14	1.15E+05
F3:4569	TSTGPLVKSFNR	68 92 95 94 95 96 96 95 92 68 72 95	1.16E+05
F3:3383	DMTC(+57.02)EATHK	38 17 80 98 99 97 97 97 100	1.16E+05
F3:3106	AALDGSER	41 43 89 95 89 90 95 98	1.16E+05
F3:5383	GPGQSPKLLLYK	40 37 29 33 85 79 82 96 99 99 98 85	1.16E+05
F3:5687	ELPPM(+15.99)HK	55 50 89 77 73 26 94	1.16E+05
F2:4654	LDGSGPMAVEVL	87 92 82 83 34 22 15 29 37 61 83 85	1.16E+05
F3:3024	GSNGSSGGSLGVDGSSSNVK	17 18 22 24 32 63 20 18 26 77 68 22 29 45 73 85 79 18 26 95	1.16E+05
F2:8845	VPSLGDQASLLSL	33 30 44 46 29 43 33 38 28 25 29 71 75	1.16E+05
F3:7339	KTSLTKVSNR	18 17 19 24 29 86 81 21 20 80	1.16E+05
F1:4888	DAHLTAFAVRHGAALTSQ(+.98)	18 15 11 76 72 71 19 18 14 12 8 14 18 17 18 16 18 75	1.16E+05
F3:4884	TLSPNVYTEC(+57.02)FSK	18 15 15 13 17 14 11 11 19 15 48 59 89	1.16E+05
F1:5694	DAGVKGQ(+.98)NLNSATHSWPL	48 12 11 14 15 11 11 12 16 15 16 14 14 9 18 18 12 34	1.16E+05
F2:3545	SGSFPRKDTGSGSDGGL	10 16 23 49 9 9 10 18 10 8 14 14 18 15 6 6 20	1.16E+05
F3:6229	VPDVATLVSK	99 99 99 98 98 99 99 99 99 93	1.17E+05
F3:2874	TPNDTATVR	99 97 96 98 96 95 88 86 95	1.17E+05
F1:4062	DAPATGTGWR	32 38 87 97 96 90 89 79 63 88	1.17E+05
F3:4585	LNVKMAK	82 79 82 86 23 31 78	1.17E+05
F3:8850	DVNVQ(+.98)M(+15.99)NAAGPVDLTQLLNNMR	34 25 33 37 35 33 34 46 67 45 30 40 92 92 92 92 96 95 90 78 75 96	1.17E+05
F2:5795	QEMFAW	72 88 24 32 40 93	1.17E+05
F2:2913	KLDMNFHWL	94 89 81 10 18 54 11 20 72	1.17E+05
F3:7117	Q(+.98)GGFSNLHDK	23 19 24 37 79 79 86 21 39 76	1.17E+05
F2:4545	APGVRGAPVY	21 19 30 76 39 27 30 34 95 99	1.17E+05
F1:8113	DLKLLKMLGTPLC(+57.02)KPPV	30 48 67 75 56 26 13 62 63 65 25 27 50 16 15 66 87	1.17E+05
F2:6356	KPDVLKPPFLY	21 16 32 27 37 37 38 46 44 86 92	1.17E+05
F3:5335	KDVSLTC(+57.02)MK	16 24 26 33 35 32 40 83 97	1.17E+05
F1:7691	DVSQYKKHKPRVFSNNAVTAYNGGPN	18 14 15 18 30 38 33 11 16 12 19 31 18 15 15 27 61 88 88 89 90 34 29 73 59 80	1.17E+05
F3:3911	SSQM(+15.99)GGDQYLFSC(+57.02)SK	22 21 22 21 18 17 30 62 79 79 20 18 24 70 79	1.17E+05
F1:4929	DGASVVTPGF	18 13 21 29 48 38 27 15 13 32	1.17E+05
F1:4987	DLGTLNETSQNSELNNMQ	15 13 11 12 12 10 17 12 12 13 14 15 25 21 15 21 74 95	1.17E+05
F3:8770	FGNTSGGYQGK	13 11 15 19 21 14 15 17 10 8 21	1.17E+05
F1:7861	DEHQAVNSVNATGLVTVSAAK	13 26 5 8 7 8 10 9 9 9 8 8 7 34 34 21 45 21 6 6 15	1.17E+05
F3:7961	WPKN(+.98)HN(+.98)VLELQQWHSVETGNN(+.98)FNPHKPLLR	5 5 5 5 5 5 5 7 11 8 7 6 7 5 10 10 14 29 5 7 45 38 5 5 5 5 5 5 6 43	1.17E+05
F3:5620	DM(+15.99)SSTLTLTK	59 57 98 98 98 98 99 98 94 88	1.18E+05
F3:6217	FPTAEQLLATHK	37 33 86 98 99 98 99 99 99 99 99 100	1.18E+05
F3:2949	SVSTSHTTLSGGSGR	49 43 48 46 86 90 98 97 96 93 74 66 26 21 81	1.18E+05
F3:5641	EFGAGTKDMN(+.98)GQQ(+.98)WSETLQK	39 28 31 34 32 41 38 39 17 71 20 27 85 86 75 78 52 59 86 99	1.18E+05
F3:3006	GHNSYDM(+15.99)M(+15.99)ATHK	20 12 32 49 50 39 24 32 86 90 88 97	1.18E+05
F2:5744	TGPSLGKHRMFVY	35 28 27 31 75 78 81 37 18 11 31 84 95	1.18E+05
F2:3027	ETTNPGRGL	45 35 85 76 18 18 18 14 35	1.18E+05
F2:5255	YSTLLLLKLASNEM	12 12 14 18 26 31 29 23 21 13 14 55 66 78	1.18E+05
F1:3486	DGHKLTMQ	19 10 8 23 41 24 9 68	1.18E+05
F1:6094	DNSKSQVFLGTVFMLNPD	13 18 26 20 13 14 18 16 12 9 10 8 9 5 12 10 9 80	1.18E+05
F3:7840	WNRRYWYFWVNFQQHPDKVPWYNGDRPK	5 5 5 5 5 5 5 5 5 5 5 5 5 5 5 5 13 5 5 5 5 9 5 5 5 5 5 14	1.18E+05
F3:4636	QVNAYN(+.98)LK	85 94 94 95 96 97 97 91	1.19E+05
F2:2107	VVTSNTRDM	99 99 99 97 94 92 75 44 49	1.19E+05
F3:2955	YC(+57.02)SYTC(+57.02)Q(+.98)ATHK	29 31 70 94 97 96 96 96 95 94 98	1.19E+05
F3:3271	MEYC(+57.02)TDQDSK	14 31 22 28 80 86 72 82 88 98	1.19E+05
F2:4554	WTGGANTLGFKEY	85 60 27 32 90 89 88 33 19 18 18 37 90	1.19E+05
F1:4872	DAAYSPSK	23 21 24 27 43 44 86 91	1.19E+05
F2:3139	LSGPSQSSTLY	74 76 21 13 15 18 27 26 23 38 87	1.19E+05
F1:4756	DKNAVVVTA	25 31 31 28 34 50 32 21 39	1.19E+05
F2:5994	GPTSN(+.98)N(+.98)FMKTGTGGSLPSASDDF	12 10 18 25 27 27 24 10 15 14 12 13 11 12 17 59 14 17 54 30 48 68 74	1.19E+05
F2:4379	GPVDGNTAHSTSTPGVY	26 17 21 20 9 10 11 12 6 18 25 28 25 15 15 75 89	1.19E+05
F2:5306	GPVTFNMNAAM(+15.99)QM(+15.99)ATPGVY	17 16 21 14 10 10 6 14 25 16 15 14 12 13 52 16 17 57 89	1.19E+05
F1:6751	DTQYLM(+15.99)LNSKPV	21 21 18 14 15 17 28 23 21 20 14 35	1.19E+05
F1:8215	DLGVSPVPGLASFGSHRYATFQSALK	12 26 25 23 12 6 6 5 5 5 5 5 6 7 9 5 7 9 10 33 50 30 6 6 7 15	1.19E+05
F2:3865	KNNVHSSDM(+15.99)GSLDGKLDMN(+.98)LSLPN(+.98)GNL	5 5 5 5 5 5 5 5 5 5 5 7 8 5 5 5 14 5 5 5 5 5 5 5 5 5 9	1.19E+05
F3:3351	ASNLHTRDPK	79 92 95 99 98 98 80 76 88 90	1.20E+05
F2:3882	NSRLASY	86 90 66 71 80 99 100	1.20E+05
F3:6858	KHYLNSWTDQDSK	35 20 46 97 96 96 97 95 96 90 95 97 99	1.20E+05
F3:4950	QYVNPMQPSSLSASLGGK	71 32 40 38 30 22 41 82 95 95 93 95 94 94 95 93 97 99	1.20E+05
F1:5122	DEHGTPYSFAH	39 56 32 41 43 44 93 95 94 95 93	1.20E+05
F3:4459	QEAEYQM(+15.99)SSTLTLTK	29 40 33 49 40 33 34 79 90 94 96 96 97 93 85	1.20E+05
F1:8992	DVGVLLLDNTAY	34 66 63 56 71 90 92 38 19 66 90 97	1.20E+05
F1:5335	DLPAKNFTA	60 98 98 95 49 37 41 40 61	1.20E+05
F2:9319	VTALVNFGVQGGPL	24 27 43 46 39 32 27 79 50 84 70 79 74 77	1.20E+05
F3:3920	QADLSSDK	22 21 39 87 85 28 28 78	1.20E+05
F3:9164	MQGAPSLAGAGVC(+57.02)VYLPLLLLGLVQAR	9 15 15 18 15 20 27 86 84 77 75 63 90 72 79 29 20 78 78 18 14 10 15 48 15 23 65	1.20E+05
F1:8874	DAKNGM(+15.99)LGW	26 27 21 18 21 52 62 39 62	1.20E+05
F2:5807	KDGYGFMAASPGW	18 26 21 25 14 15 8 17 51 15 17 83 96	1.20E+05
F3:2852	HGGGSYTC(+57.02)EATGNK	6 10 19 30 37 32 30 45 45 72 17 10 11 60	1.20E+05
F2:8878	Q(+.98)AGSPADSFHPPMGC(+57.02)PTTGW	10 10 10 15 10 12 18 11 12 6 7 6 5 7 10 9 66 79 87 95	1.20E+05
F1:7927	DLGVTPNPYLPMSEDDN(+.98)GDSFSQALK	14 30 31 33 20 8 7 5 7 8 6 5 7 10 10 8 5 5 10 7 43 34 7 9 51 73	1.20E+05
F2:5784	FC(+57.02)MKNVAGGPVN(+.98)MRNARPHF	44 6 5 6 6 6 6 6 7 6 8 8 5 5 5 6 5 6 5 25	1.20E+05
F3:6920	LLLYSTSNLASGVPSR	61 91 99 99 99 98 97 96 97 96 95 86 93 93 97 99	1.21E+05
F1:6893	DLTQLLNNM(+15.99)R	56 90 99 98 99 97 90 71 74 90	1.21E+05
F2:6247	VTQVVSLQDKTGF	41 39 44 59 96 99 99 95 98 95 96 99 99	1.21E+05
F3:3755	TSTSPLVGGK	31 39 57 90 91 94 92 86 92 98	1.21E+05
F3:4852	AAQFTAANPQGVC(+57.02)PAK	43 39 45 73 91 97 98 94 82 33 24 81 90 86 93 99	1.21E+05
F2:4387	NSGETDQN(+.98)SKDSTY	37 35 33 51 80 77 51 83 79 23 34 45 92 98	1.21E+05
F3:2799	HNSYKQC(+57.02)C(+57.02)DTC(+57.02)Q(+.98)ATHK	12 21 31 43 33 30 28 27 61 85 62 90 95 95 90 99	1.21E+05
F1:8665	DVKRLVNWVQQTLAAN	26 27 29 29 48 51 38 38 37 24 21 35 61 92 87 87	1.21E+05
F1:6941	DWLGVGYLTM	22 21 28 26 26 21 28 43 92 92	1.21E+05
F3:3518	SSQYPTDPR	24 21 26 33 18 20 76 48 68	1.21E+05
F2:7773	QGTHKVSASQASLLPL	18 19 37 14 20 18 19 21 23 23 23 34 49 90 76 75	1.21E+05
F2:3248	ASLMKPSY	62 18 21 9 18 21 34 89	1.21E+05
F1:8734	DLGQPALDTSGDGWLM(+15.99)GLGEQM(+15.99)NASLK	13 14 11 10 8 12 17 23 17 15 14 28 20 23 28 62 13 15 6 11 24 25 35 7 8 29 72	1.21E+05
F2:3891	VTPVQ(+.98)LMAAVVW	12 13 11 11 10 10 7 30 40 19 13 29	1.21E+05
F2:3796	ALVSC(+57.02)QC(+57.02)LMKKANVL	14 18 21 15 11 11 14 14 6 14 18 44 9 8 22	1.21E+05
F1:6647	DAVTPVLVMKLHVALVYEGV	10 8 8 8 9 10 12 13 7 8 9 5 7 8 33 21 5 5 5 7	1.21E+05
F3:4126	VNSAAAPAPLEK	92 90 98 99 100 100 98 98 89 94 100 100	1.22E+05
F2:2751	VVTSNTNC(+57.02)KKY	99 98 98 95 88 85 87 91 93 97 100	1.22E+05
F1:6892	DAPNPLTFGAGTKL	39 32 28 41 86 91 95 96 91 87 82 84 44 68	1.22E+05
F3:3873	TC(+57.02)ENYSGVPN(+.98)R	28 26 40 38 95 95 90 91 77 82 93	1.22E+05
F3:5706	DNSGVSQVFLK	44 35 88 41 43 74 68 88 92 92 86	1.22E+05
F3:7034	EVQKDDLLVDLTVGNGGK	38 26 29 35 46 44 38 55 96 97 94 92 93 79 75 86 91 96	1.22E+05
F3:4451	VGLNSM(+15.99)ATDQDSK	41 40 81 90 88 35 28 38 90 76 80 79 96	1.22E+05
F1:3132	DGNNGSSSSGYGAEFP	31 19 25 30 41 95 98 98 96 93 92 78 12 13 7 18	1.22E+05
F3:5364	QDGVLNNYTDQDSK	18 27 26 35 41 32 23 23 81 87 40 59 94 99	1.22E+05
F1:2631	DQAGENYTC(+57.02)	26 23 22 15 24 19 39 90 95	1.22E+05
F1:6579	DVTALGPC(+57.02)WC(+57.02)VKVHT	26 32 30 21 18 13 14 19 59 23 60 68 71 17 51	1.22E+05
F2:3677	LGPETDQAY	73 24 27 41 22 21 13 14 69	1.22E+05
F2:3097	QQAHVPLTGPNTC(+57.02)M(+15.99)KY	17 18 23 10 18 14 18 14 12 11 15 65 65 23 70 89	1.22E+05
F2:5273	KVAFYM(+15.99)KAGW	21 16 18 21 21 12 10 12 71 94	1.22E+05
F2:3222	KQTASPKQSC(+57.02)GY	19 15 18 18 24 28 37 69 18 14 9 65	1.22E+05
F2:7240	AAHC(+57.02)GVTTSDVVVASVVAGEF	28 22 12 21 20 29 35 34 22 33 37 32 14 9 9 12 49 35 10 30 91	1.22E+05
F1:3622	DGNTHM(+15.99)DTP	20 11 16 16 7 15 23 55 72	1.22E+05
F3:3705	KNKRC(+57.02)EMSTKKSGKGGLK	11 10 9 7 9 15 6 12 14 13 11 10 34 5 5 29 83 98	1.22E+05
F1:3528	DLAAHRN(+.98)SPLPH	15 15 15 11 5 9 10 9 6 10 7 43	1.22E+05
F3:3799	STDYNSALK	93 94 99 98 94 95 97 97 92	1.23E+05
F3:4198	ELTKDEYQ(+.98)R	59 57 98 98 98 97 90 92 97	1.23E+05
F3:4700	VATVSKPR	90 95 96 94 89 48 34 82	1.23E+05
F3:4455	TSPKDEYER	24 23 26 92 96 98 92 97 99	1.23E+05
F3:5771	YADWM(+15.99)APYGK	70 30 49 34 32 86 91 94 97 99	1.23E+05
F1:6919	DVLM(+15.99)TQTLPS	32 55 61 55 50 48 94 90 84 91	1.23E+05
F1:4222	DFRGGSGSGT	31 32 30 30 44 65 71 80 96 98	1.23E+05
F2:2907	VGSQM(+15.99)VDEKY	60 25 55 27 20 18 25 55 77 94	1.23E+05
F3:3794	VN(+.98)GTPVTQGM(+15.99)ETTQPSK	21 20 19 25 24 30 48 62 17 19 43 60 19 20 69 90 99	1.23E+05
F3:3737	TGHC(+57.02)LPVK	26 21 18 30 34 29 79 79	1.23E+05
F1:4919	DSERGQNGVLNSSMT	16 17 18 9 10 15 18 18 34 55 48 88 65 7 27	1.23E+05
F3:6862	Q(+.98)TAHPAAGDHK	17 15 16 10 17 20 25 62 34 11 71	1.23E+05
F2:3931	GPASMGM(+15.99)M(+15.99)EQSYM(+15.99)PGVY	24 19 20 17 9 13 18 21 29 17 16 14 15 16 21 77 93	1.23E+05
F2:4186	TGGPSVAKKQDW	19 18 28 26 18 13 21 38 24 11 18 75	1.23E+05
F3:2853	GGSEGTHAGTM(+15.99)GGEC(+57.02)K	10 7 10 16 9 10 6 13 48 12 10 8 8 21 26 60	1.23E+05
F3:3143	TSTSPLVGFATHK	80 80 90 95 95 98 97 54 54 92 93 92 99	1.24E+05
F2:4380	VVTANTPGVVAW	90 90 99 98 92 91 85 40 34 72 70 92	1.24E+05
F1:3209	DPEAHPASSTKV	39 29 57 61 62 98 98 95 92 90 89 93	1.24E+05
F3:3684	TDEGMTC(+57.02)Q(+.98)ATGNK	23 31 34 21 23 95 96 96 96 93 37 32 80	1.24E+05
F1:3189	DDRFSGSGSGT	28 33 26 35 45 44 57 71 86 98 99	1.24E+05
F2:3631	Q(+.98)NNGTTLFGDTAKY	15 13 16 18 30 40 37 21 17 69 70 78 67 84	1.24E+05
F2:3290	SPSDDN(+.98)MTTAM	30 22 32 38 18 8 5 23 83 49 50	1.24E+05
F2:3908	KGGLDC(+57.02)VAMPNGVNL	25 21 27 34 25 13 12 13 8 12 14 14 21 60 71	1.24E+05
F1:4640	DGYAESHASSTNQQTNQVSAM	15 17 19 11 13 8 5 8 8 9 7 7 8 41 31 8 6 7 8 10 56	1.24E+05
F1:8786	DLEAAVLVGWVTLVPGGQ(+.98)GM(+15.99)VPSQAAAPQRVQ	6 8 8 5 5 5 5 5 5 5 5 5 7 10 7 5 5 5 5 5 5 5 5 5 40 15 9 5 5 5 40 52	1.24E+05
F1:2537	DQ(+.98)PEAPLLRLGN(+.98)GM(+15.99)C(+57.02)MDTPHVAN	9 11 5 8 5 5 7 8 6 8 5 5 5 5 5 5 10 5 5 5 5 5 10	1.24E+05
F1:4500	DVFTTKVSTKGGE	92 99 100 100 99 99 99 98 97 62 44 80 97	1.25E+05
F3:3144	N(+.98)PDYGPDN(+.98)YTC(+57.02)Q(+.98)ATHK	25 21 40 33 35 28 39 30 80 82 75 76 81 86 90 99	1.25E+05
F3:5088	KGPPLLYFKTHK	28 24 30 35 85 90 79 24 21 67 63 95	1.25E+05
F3:4870	FGSLNM(+15.99)EPGK	38 32 86 84 23 22 73 18 32 97	1.25E+05
F2:3317	MC(+57.02)M(+15.99)N(+.98)DAGSKDGAW	20 29 26 22 33 61 56 32 65 54 54 73 96	1.25E+05
F2:3309	KC(+57.02)M(+15.99)QGAW	31 18 18 18 56 91 99	1.25E+05
F2:8741	VPLSGLQLM	30 27 38 34 30 39 33 80 82	1.25E+05
F1:6316	DHVLVDASGWYNPG	28 35 59 45 37 55 79 18 10 15 74 67 12 29	1.25E+05
F1:3772	DRYTTAQASPHT	21 44 68 95 33 18 20 71 20 12 8 31	1.25E+05
F3:5691	GPTAFQYAR	15 14 21 21 15 15 62 24 75	1.25E+05
F2:8540	APLQVC(+57.02)GSTLPVSL	28 20 30 21 18 17 14 18 17 17 12 16 57 72	1.25E+05
F1:8289	DKLVMLLGTVVEALMVLQVVPLSSQ	12 8 10 10 8 65 70 48 60 49 12 15 8 9 5 9 11 10 9 9 8 50 59 22 25	1.25E+05
F3:3045	SM(+15.99)SYM(+15.99)YM(+15.99)QDMGHK	13 18 24 28 26 61 14 13 20 7 9 5 65	1.25E+05
F1:6403	DAKMMMYGAPDK	15 18 21 10 6 5 10 13 16 12 16 22	1.25E+05
F1:4856	DSYN(+.98)NC(+57.02)GMALHVLGTPDQ(+.98)SGYN(+.98)SSG	5 5 5 5 5 5 5 5 5 5 5 5 5 5 5 5 5 5 5 5 5 5 5 5 6	1.25E+05
F1:7677	DLYPPPPFAHGGGGYPMVSNVVKKHTM(+15.99)C(+57.02)C(+57.02)C(+57.02)NRVGAAAGN(+.98)THASP	5 5 5 5 5 5 5 5 5 5 5 5 5 5 5 5 5 5 5 5 5 5 5 5 5 5 5 5 5 12 5 5 5 5 5 5 5 5 5 5 5 5 5 14	1.25E+05
F1:3618	DQGSSSEKLQKL	87 95 99 99 93 93 93 92 94 89 91 97	1.26E+05
F2:3822	ESANTQKTPPW	41 34 88 90 92 74 21 18 12 11 73	1.26E+05
F3:3818	MNSQYHDTAK	21 27 38 22 15 9 82 79 91 97	1.26E+05
F3:7147	M(+15.99)GYN(+.98)TDNLRRVGPK	15 11 16 19 70 79 66 21 18 15 17 15 61 93	1.26E+05
F1:7039	DLNLPAGL	27 43 30 27 21 26 25 93	1.26E+05
F2:4463	KGTLSDQNC(+57.02)PLPGSLSNTAAW	16 13 20 27 21 27 17 18 20 18 25 19 46 55 33 24 18 62 57 86 96	1.26E+05
F2:8705	TLVGLC(+57.02)PM(+15.99)NW	29 27 21 18 23 20 13 15 69 89	1.26E+05
F1:3839	DPVTDYMVSHVKVNDP	24 46 51 38 32 18 9 12 13 8 61 54 10 10 15 19	1.26E+05
F2:3624	KDSDSVPLPSHVTY	19 25 22 37 22 18 12 18 14 12 5 13 66 85	1.26E+05
F2:8164	APSSDDGVVPGAVQLSHHDF	14 9 17 26 43 48 18 15 10 6 5 8 30 29 48 8 5 5 72 83	1.26E+05
F1:4191	DMSLLFAVQMMASTVMC(+57.02)SYPAYGH	12 5 8 10 10 9 9 9 9 6 6 9 10 12 10 6 43 56 12 8 43 69 75 82	1.26E+05
F2:8556	QDGEAVLVPWSLLLPL	8 12 10 21 13 14 19 14 10 14 16 31 31 11 5 17	1.26E+05
F2:5797	EAGGVTGAGAVWLKHHVFAY	14 9 8 8 9 10 8 10 11 12 10 8 7 7 5 5 39 9 11 72	1.26E+05
F1:8907	DAPLDN(+.98)PM(+15.99)PSSTGAVGVGASPGGSVDGADRGPYLSTPVLVPSGL	5 5 5 5 5 5 5 5 5 5 5 5 5 5 5 5 5 5 5 5 5 5 5 5 5 5 5 5 5 5 5 5 5 5 5 5 5 5 19 5 5 8 5 5	1.26E+05
F3:4769	VGVDGGFR	87 86 91 95 73 66 69 85	1.27E+05
F3:3141	QSSSYGPHGYNSR	66 90 96 92 95 94 92 91 94 62 24 29 90	1.27E+05
F3:6418	M(+15.99)WSPLVVGSFNR	40 44 93 96 98 97 57 45 82 74 82 96	1.27E+05
F3:5143	TSTSPLVVSSFNR	33 52 95 97 95 96 95 49 45 75 69 77 89	1.27E+05
F2:8749	VPM(+15.99)GALVQQTEALVN(+.98)WVQQTL	51 31 41 34 35 35 33 35 37 41 52 90 94 97 97 96 95 92 91 97 99	1.27E+05
F3:5801	M(+15.99)LGVPDR	30 39 91 93 43 65 95	1.27E+05
F1:4311	DTC(+57.02)QDNFYPK	33 23 25 30 84 77 83 92 91 97	1.27E+05
F1:5253	DTLLELNR	31 34 50 55 90 79 69 86	1.27E+05
F1:3918	DASC(+57.02)ANNFYPK	32 30 30 29 32 74 79 89 92 91 96	1.27E+05
F3:4834	EDMNSSTQELTLTK	38 34 15 24 33 91 85 27 37 73 90 94 88 83	1.27E+05
F3:9161	FRFN(+.98)LEQQPDPK	22 21 79 79 67 88 59 74 15 31 68 79	1.27E+05
F2:8688	GC(+57.02)VPALQFAKESL	28 35 57 95 96 95 86 31 23 18 32 46 78	1.27E+05
F2:4573	KTAKTKDEWHNYWY	32 27 29 32 78 76 40 34 20 8 18 65 78 92	1.27E+05
F2:2264	FPANPAQL	66 75 79 32 18 21 16 35	1.27E+05
F2:8391	TGPSDDFAAYNSPKGC(+57.02)NSVTAFF	20 18 28 39 52 56 41 38 26 22 22 19 14 18 45 18 19 70 79 80 65 21 66	1.27E+05
F3:4563	LSSRAADLNVK	24 23 27 16 15 18 31 25 60 77 97	1.27E+05
F1:8991	DLEVAPNAAVVLATWAKGLGTAY	20 23 25 14 15 11 15 18 67 71 78 41 9 9 10 11 15 15 19 18 60 68 86	1.27E+05
F2:4411	KDSAGGPELSNSVPKYW	17 23 18 16 12 12 12 24 14 13 18 22 23 33 46 41 73	1.27E+05
F2:4236	KGEVPGC(+57.02)AASGVL	18 11 23 16 14 15 16 19 27 25 20 21 70	1.27E+05
F1:9063	DFAVALFLPALALM(+15.99)AFVKLYKVVVYM(+15.99)PAAP	8 6 6 7 8 10 8 9 8 8 9 8 7 6 5 5 6 8 65 59 60 28 7 5 5 5 5 8 14 69	1.27E+05
F1:2536	DEYLN(+.98)GLAC(+57.02)PHDSSELPY	14 29 16 11 9 7 9 8 7 6 5 14 10 10 14 8 5 52	1.27E+05
F1:8187	DVLM(+15.99)VMVTNSSSTMVAKKAPGKKMGDDDVLPTHAHSEGPA	5 5 6 5 5 5 5 5 5 5 5 5 5 5 5 5 5 5 5 5 5 5 5 5 5 5 5 5 5 5 5 5 5 5 5 5 5 5 5 5	1.27E+05
F3:5305	FSGSGSGTDYTLKLSR	73 91 72 76 91 97 96 96 98 97 87 91 96 97 98 96	1.28E+05
F1:4120	DLARFGR	82 90 91 75 80 72 87	1.28E+05
F3:4213	GPTKPGQSPK	35 37 59 97 95 86 86 93 97 100	1.28E+05
F3:5654	LM(+15.99)TAEQLLATHK	33 30 38 48 61 91 96 98 96 96 95 98	1.28E+05
F2:7491	RSSVM(+15.99)DVVVC(+57.02)TVKPTLSPL	21 21 21 20 27 90 91 81 51 57 73 39 35 43 95 93 87 68 80	1.28E+05
F3:6071	SLPVSHKYASLSC(+57.02)R	28 32 34 49 50 18 24 31 90 89 90 85 89 95	1.28E+05
F1:2773	DGTC(+57.02)ADKKLVPR	26 18 22 22 31 95 95 95 51 38 74 89	1.28E+05
F2:3004	C(+57.02)VRC(+57.02)KMGAQNQDQQQL	7 7 8 10 11 7 10 11 9 8 19 32 7 8 8 24	1.28E+05
F3:3823	GFSSGSAVVFMPPK	65 76 99 99 98 96 95 97 99 96 70 38 45 95	1.29E+05
F3:7132	TGGGYLAN(+.98)VFQ(+.98)K	37 31 41 93 98 98 95 94 95 96 99 100	1.29E+05
F1:7366	DFTLGVLSRVEAE	60 97 100 98 63 66 95 92 77 40 55 91 97	1.29E+05
F3:6894	QPQVESLPVVHQDWLNGK	37 27 35 40 55 44 89 84 72 72 85 76 85 84 86 89 97 100	1.29E+05
F1:3515	DRVTLTC(+57.02)KASE	33 54 65 73 90 97 95 49 33 40 96	1.29E+05
F1:8630	DTLKLFGDAPANFL	38 69 79 74 70 43 21 35 80 68 74 77 88 95	1.29E+05
F2:8876	WNENLVVTL	25 21 39 33 50 69 96 95 86	1.29E+05
F3:4116	ESHSGSGTDPPTK	31 21 17 86 89 89 63 49 78 27 32 63 99	1.29E+05
F3:3063	M(+15.99)SSEDN(+.98)GC(+57.02)EATHK	27 30 29 32 29 21 21 72 94 94 95 97 99	1.29E+05
F1:7894	DGEYKLGEVLQ(+.98)L	25 23 51 55 59 54 19 24 21 57 82 91	1.29E+05
F1:4501	DAKGFTSRQSYTA	18 16 21 27 84 88 33 14 14 24 89 83 88	1.29E+05
F3:3819	FGTAAYVPSPC(+57.02)LK	25 20 24 22 23 31 67 59 66 16 22 75 90	1.29E+05
F1:7563	DKALSAQASYL	25 23 20 21 20 23 26 38 55 98 99	1.29E+05
F2:8700	MC(+57.02)PVGLDKGVLLAQYY	11 19 21 74 67 73 83 29 23 28 26 21 16 18 62 78	1.29E+05
F1:7055	DPHNSNPNLSY	22 21 14 24 32 29 23 24 39 91 95	1.29E+05
F2:2701	NSGGQEAFGGGY	22 24 29 23 19 25 19 22 56 67 66 73	1.29E+05
F2:7339	TPGSDDFAAGSPPHQW	22 16 23 31 46 51 39 34 21 15 18 15 13 6 41 70	1.29E+05
F2:2987	QMGPSTNEN(+.98)GAW	18 10 16 13 15 12 12 21 37 23 69 93	1.29E+05
F1:8916	DVVPGPSGQNVPRVAAKYVPATHGAW	7 5 7 5 5 5 5 5 5 5 5 5 5 5 6 6 6 5 5 5 5 5 5 33 43 57	1.29E+05
F3:4734	STVRRANFTEGK	35 37 46 50 54 91 78 85 81 86 89 97	1.30E+05
F2:9356	C(+57.02)GSWHNENWVLSHF	32 29 37 31 18 89 93 87 88 89 92 91 38 75	1.30E+05
F1:4329	DKKVLPEVS	32 55 52 45 50 39 68 95 97	1.30E+05
F1:6628	DLNFYLVNTKATLAAFR	31 38 31 25 26 39 51 50 79 96 96 91 92 82 35 34 88	1.30E+05
F2:5982	NHWTGTTSDVVVN(+.98)M(+15.99)YGEFDQGSSSEKQL	19 9 19 18 22 52 54 35 49 60 61 44 37 31 33 63 76 91 93 87 90 93 88 68 78 77 46 90	1.30E+05
F3:3900	SSM(+15.99)DTDGPTHK	26 25 27 49 91 46 20 25 90 96 100	1.30E+05
F2:8285	MC(+57.02)C(+57.02)NSLLNENW	10 25 31 32 37 51 63 60 85 81 93	1.30E+05
F3:8832	KLWMTM(+15.99)WLGDVRRWGDGSSEYNASLK	18 17 16 9 19 23 27 27 19 30 21 20 24 82 79 87 52 54 15 25 71 69 17 17 54 71	1.30E+05
F2:9371	C(+57.02)GSLGSDGHNW	29 23 37 44 26 21 21 11 8 73 92	1.30E+05
F1:4873	DQQRGVLNSAMT	18 14 14 12 15 37 52 43 45 25 11 43	1.30E+05
F3:3587	GSAAGADSEM(+15.99)GPK	20 21 26 21 15 16 21 14 66 15 12 17 89	1.30E+05
F1:4951	DGGLLSEKAQAESLQ(+.98)WN	18 25 30 34 25 18 26 13 10 10 12 27 16 10 7 8 63	1.30E+05
F1:5315	DPVLENLKYVMVQ(+.98)HQAAGPLTL	10 7 8 7 10 7 8 7 7 7 5 6 5 5 5 9 12 7 7 17 70 82	1.30E+05
F1:4543	DVN(+.98)GAYM(+15.99)TVK	69 96 98 86 89 98 98 94 92 96	1.31E+05
F3:5675	LGKDAVEDLESVGK	52 31 38 50 46 83 98 98 97 96 94 97 99 100	1.31E+05
F3:4933	FSGC(+57.02)DNSSN(+.98)TDQN(+.98)SK	33 32 32 31 43 79 86 38 37 88 89 84 84 94 99	1.31E+05
F1:2528	DPLRSGPSPG	39 49 46 29 31 38 90 98 83 88	1.31E+05
F1:5073	DSTYKEYSDT	28 41 45 33 19 27 72 73 52 90	1.31E+05
F2:8447	QTLPAETPL	24 27 41 29 19 33 70 87 98	1.31E+05
F3:3924	QPQSANSQ(+.98)ATN(+.98)QN(+.98)SK	19 14 19 19 20 20 21 21 26 87 85 77 82 92 98	1.31E+05
F1:4248	DSVRN(+.98)SKELLS	24 52 45 33 35 35 37 50 33 29 77	1.31E+05
F3:5621	QN(+.98)GVLNGPC(+57.02)N(+.98)GMFN(+.98)SK	18 18 19 28 78 72 19 14 18 18 15 11 69 76 86 97	1.31E+05
F3:2918	QSNHDTDFK	21 21 20 11 80 71 29 22 90	1.31E+05
F3:8080	FNNGDN(+.98)EQYTNDK	15 15 59 38 63 16 21 14 13 11 12 23 44	1.31E+05
F1:5539	DFKKERSNTYAT	15 10 13 12 20 12 13 17 34 46 43 52	1.31E+05
F2:4412	MASQPFHAPNAM	8 14 14 12 10 15 7 12 9 52 32 52	1.31E+05
F1:6524	DAFSC(+57.02)GTN(+.98)SDPAKDTW	14 14 13 10 9 7 9 9 8 14 7 8 7 12 35 27	1.31E+05
F2:2157	SAVKNSKY	79 81 97 96 90 88 98 100	1.32E+05
F1:4272	DELPELQK	40 49 44 88 98 96 90 95	1.32E+05
F3:6884	M(+15.99)DMMGLTLTK	23 33 20 21 29 88 90 91 88 82	1.32E+05
F1:8648	DGSFADTSNSNYPK	37 54 54 27 21 30 27 78 76 32 32 83 87 95	1.32E+05
F3:4519	C(+57.02)C(+57.02)C(+57.02)SDGMYSTDAALTLTK	18 20 22 24 32 18 15 78 90 86 34 18 18 26 80 88 82 75	1.32E+05
F1:5540	DAEYLKNPWVP	30 32 57 92 94 38 28 18 8 24 50	1.32E+05
F3:6799	VSGAYC(+57.02)TPVEAK	21 21 21 27 29 71 71 54 20 31 39 98	1.32E+05
F2:4221	QGTLVSYFQKL	14 14 27 30 21 14 12 14 59 78 95	1.32E+05
F2:2665	GSGSTTKSW	12 15 21 30 23 16 16 62 80	1.32E+05
F3:7680	SPLTPNYPR	21 22 31 14 8 11 16 18 82	1.32E+05
F1:8755	DPLLFGAGTKL	39 29 70 88 99 98 97 96 96 98 98	1.33E+05
F3:7307	VKAPVNSDR	45 50 82 81 93 86 82 85 97	1.33E+05
F2:5014	VVVDLC(+57.02)VW	99 97 97 97 90 31 26 88	1.33E+05
F2:8482	TSGGASHQDFL	97 98 96 93 93 90 20 28 38 79 91	1.33E+05
F3:4929	VVVESC(+57.02)PSEDSLPM(+15.99)EGR	51 46 49 92 90 86 25 29 85 90 83 33 24 78 90 86 94	1.33E+05
F3:4915	KVVLSSPWNTLK	28 34 49 88 84 69 21 21 21 71 89 99	1.33E+05
F3:2976	EC(+57.02)N(+.98)NGASAK	29 20 23 27 67 72 73 68 79	1.33E+05
F1:4565	DQASLKN(+.98)C(+57.02)SSQYLVSGH	65 67 66 67 37 21 18 19 21 22 41 84 93 92 75 21 29	1.33E+05
F2:5922	DTN(+.98)NSGQFC(+57.02)PL	31 21 23 24 29 33 40 48 54 90 97	1.33E+05
F2:7938	QSM(+15.99)SHNEVLTVKALKFDFQ(+.98)Y	19 19 22 23 12 23 31 21 26 30 82 88 88 89 65 56 60 19 21 77	1.33E+05
F2:3873	DQGSSTN(+.98)KLQKAL	24 21 40 46 28 21 20 20 23 26 79 76 76	1.33E+05
F1:7794	DGVLTTASKKHHSGKKTSKVGDVAGAP	15 18 28 35 34 23 21 28 26 20 10 8 13 10 15 49 10 9 11 43 14 25 22 61 51 55 70	1.33E+05
F1:3168	DNNFHGGPS	14 12 15 16 8 23 23 24 78	1.33E+05
F3:2701	EKDEYER	89 85 98 98 95 98 97	1.34E+05
F3:7105	DYGSGSGTDFTLK	44 37 85 93 82 92 79 89 93 92 94 94 85	1.34E+05
F3:5077	QC(+57.02)GHSM(+15.99)SSTLTLTK	28 27 26 28 97 98 98 97 96 97 98 98 96 90	1.34E+05
F2:2882	AAGTTGTKVGGPSL	97 98 96 97 97 94 92 93 50 35 31 24 28 54	1.34E+05
F1:4930	DLTPLYGQ	37 48 57 89 90 39 28 88	1.34E+05
F1:5833	DTTGSSTHRLDSWTN(+.98)Q	52 63 59 44 45 71 23 11 30 63 52 41 90 93 82 84	1.34E+05
F3:8475	VN(+.98)LM(+15.99)TQTLPSLPVSLGN(+.98)QATWPK	35 34 52 55 52 49 89 48 28 74 82 72 71 40 67 62 70 63 56 27 21 46 79	1.34E+05
F3:4714	FVDDVEVHTQNNTHK	33 34 55 55 89 92 90 74 81 29 22 23 23 44 78	1.34E+05
F3:4793	KVALLTHPC(+57.02)SK	22 21 30 51 60 55 37 78 67 79 91	1.34E+05
F3:5331	QPESANDM(+15.99)DTDQDSK	22 15 32 22 24 23 30 21 35 86 90 79 87 90 98	1.34E+05
F3:2596	GHNSYNPSDYR	19 11 24 30 35 26 16 22 84 85 91	1.34E+05
F2:2856	HAAGC(+57.02)EGF	34 26 29 14 14 33 68 88	1.34E+05
F1:3980	DWNASVAAT	18 15 20 32 33 26 24 28 43	1.34E+05
F1:3983	DLAHLGAGT	18 24 27 18 30 39 16 14 33	1.34E+05
F1:5626	DDTQGQGAC(+57.02)GLRANQSGQSSSPYAY	11 12 8 8 7 8 9 14 8 5 6 5 6 7 8 7 5 7 11 18 77 52 57 22 40	1.34E+05
F2:4400	ATVYTPGVC(+57.02)C(+57.02)QDC(+57.02)YGNTVY	12 12 19 22 21 12 9 10 10 8 7 11 6 6 6 7 7 37 71	1.34E+05
F1:2867	DQTGTTHPNAC(+57.02)C(+57.02)SKM(+15.99)TYN(+.98)FATFMVNQ(+.98)ET	6 5 5 5 5 5 5 5 6 8 9 6 5 5 5 5 5 5 5 5 29 5 5 5 5 5 5 9	1.34E+05
F3:9189	TVPLDNPTLSAFPVSLGDQASLSC(+57.02)R	33 32 31 45 60 41 30 37 46 44 35 43 95 98 98 98 97 98 95 95 95 96 97 98 99	1.35E+05
F1:5421	DYLLLSK	31 23 32 48 89 88 96	1.35E+05
F3:2193	HNSYGTC(+57.02)GEATHK	18 30 44 46 33 33 35 60 73 86 88 85 96	1.35E+05
F2:5102	STAADSTPGVY	32 32 29 21 30 31 69 29 34 94 99	1.35E+05
F2:8591	Q(+.98)NDSVGSDHDHRTTGW	17 18 38 18 15 12 16 24 9 67 8 17 80 85 89 96	1.35E+05
F2:8901	WNVALMDNVGHL	26 24 35 35 31 10 26 68 68 16 8 72	1.35E+05
F2:3043	KM(+15.99)SM(+15.99)NC(+57.02)M(+15.99)GNFWWNGY	18 15 15 15 13 12 19 73 22 13 11 12 56 75 92	1.35E+05
F1:4459	DNGAKVHAK	25 24 19 52 27 26 12 18 38	1.35E+05
F3:8936	LPSVDGATKAADPVSLTSM(+15.99)SEASHK	7 5 10 16 23 11 11 10 9 9 9 15 7 10 9 9 7 7 5 5 9 18 27 5 46	1.35E+05
F3:4638	TQ(+.98)LTELR	93 96 98 96 95 92 90	1.36E+05
F3:8882	LTVTQNSGVEALLHALLR	59 56 92 94 94 98 99 99 99 99 99 99 99 96 98 94 94 93	1.36E+05
F3:6347	LQQNLLPASTGAAK	46 41 72 92 98 100 96 92 95 94 85 91 95 93	1.36E+05
F1:5015	DKQGKLKKWY	44 44 45 77 74 85 94 94 95 97	1.36E+05
F1:8898	DQLTTGNSVVC(+57.02)FLNNFYPK	32 48 74 65 31 20 27 46 63 59 85 89 95 93 91 94 97 97 97	1.36E+05
F3:3765	FGNSTGN(+.98)VNC(+57.02)HK	29 25 39 77 83 71 73 80 77 50 73 94	1.36E+05
F1:7599	DAVTPASLYPPSS	38 61 55 39 32 44 39 46 91 89 85 88 94	1.36E+05
F2:8380	VDLMTQTPGL	31 43 49 30 40 43 92 88 79 85	1.36E+05
F1:3971	DGPAVMVLVNTAK	32 26 23 24 25 22 63 82 97 89 86 79 90	1.36E+05
F1:6806	DLNGQGKWT	28 45 34 21 21 18 28 75 91	1.36E+05
F2:5777	KEGSC(+57.02)VHPALQPVSL	16 25 19 69 16 14 8 21 29 33 24 20 30 75 76	1.36E+05
F1:7925	DAAPVSGGASTKTDPK	21 44 54 25 26 31 32 27 28 26 18 10 8 15 52 78	1.36E+05
F1:6755	DAAVMALTPRVTPGFTAP	24 35 43 35 14 21 18 8 5 6 44 41 10 10 14 59 67 81	1.36E+05
F3:8928	QHTMKRSLFHEDYHVRRRQ(+.98)WVC(+57.02)FLNNFYGPK	11 5 11 5 10 12 28 38 28 10 23 14 7 5 7 7 7 6 6 40 60 55 55 50 38 51 50 66 62 50 67	1.36E+05
F1:4495	DGVLSAPMMADSTVLTATTLN	15 21 33 29 12 10 8 6 5 10 21 46 50 15 12 9 8 9 14 71 73	1.36E+05
F1:4517	DVGSKSSSKMGNVC(+57.02)N(+.98)PQGQGVPP	7 5 6 8 8 7 8 8 6 5 5 7 33 9 7 5 5 5 5 5 5 5 14	1.36E+05
F3:6863	DYFVYSK	54 52 98 99 99 99 91	1.37E+05
F2:4237	KTSTSPLVKSY	45 41 52 72 90 98 98 98 95 97 99	1.37E+05
F3:3296	TDMTC(+57.02)EATHK	30 40 28 97 98 98 97 97 96 99	1.37E+05
F3:5415	QN(+.98)GVLNSAC(+57.02)TDQDSK	33 39 55 68 96 92 92 45 44 90 93 88 94 96 99	1.37E+05
F3:5639	C(+57.02)EC(+57.02)SM(+15.99)DFQLK	25 41 73 73 67 74 70 65 78 82	1.37E+05
F2:8855	VPSLGDQASLLYSL	32 26 35 32 16 25 21 30 22 19 22 25 82 95	1.37E+05
F3:5586	AEDLGTPK	18 27 32 24 17 20 17 85	1.37E+05
F2:5203	KGGSVAADM(+15.99)M(+15.99)C(+57.02)MARDPVTL	30 21 20 19 18 16 15 21 14 12 15 39 35 9 17 8 11 46 68	1.37E+05
F1:8496	DLGVPSTAM(+15.99)M(+15.99)GATFM(+15.99)PLTFGAASLK	17 32 32 33 12 10 9 10 11 10 8 10 9 9 28 9 15 70 76 67 45 10 8 10 20	1.37E+05
F1:4024	DLN(+.98)NASGN(+.98)GVSNDGC(+57.02)N	12 7 5 6 10 11 11 17 14 17 14 10 11 6 8 61	1.37E+05
F3:6765	MVTLGC(+57.02)LVK	95 98 99 98 90 86 95 98 100	1.38E+05
F3:4232	DEYEQM(+15.99)SSYTC(+57.02)Q(+.98)ATHK	46 46 43 59 34 31 88 90 97 97 94 93 95 96 97 99	1.38E+05
F3:2726	YSTC(+57.02)Q(+.98)ATNGK	51 63 97 96 95 91 71 31 25 82	1.38E+05
F3:9104	NGDVVC(+57.02)FLDNFYPK	26 21 44 59 97 95 90 92 93 29 33 90 96 99	1.38E+05
F3:7099	TLLHQM(+15.99)LEWYLQKPGQSPK	46 48 52 30 43 37 41 51 44 92 95 94 95 79 72 77 89 95 99	1.38E+05
F3:2604	AEC(+57.02)HDM(+15.99)GK	81 89 91 72 45 27 20 82	1.38E+05
F2:3070	GC(+57.02)EATHKTSTSKVPL	39 49 96 85 30 44 93 92 78 85 85 45 25 18 38	1.38E+05
F3:5603	C(+57.02)M(+15.99)EHSGVLNSN(+.98)ATDQN(+.98)SK	30 31 49 21 33 39 35 69 59 66 25 27 88 90 83 88 94 97	1.38E+05
F1:6056	DNNLEQLSSYKSELT	28 39 46 61 63 40 54 89 93 86 34 21 32 54 96	1.38E+05
F2:4951	SPLSC(+57.02)TGSRGY	31 28 90 93 88 29 24 34 32 54 98	1.38E+05
F1:3487	DPARVTTAYPK	65 82 38 27 27 18 17 31 84 87 95	1.38E+05
F3:3850	DPPASC(+57.02)R	22 13 19 27 82 87 94	1.38E+05
F3:3554	HNSM(+15.99)N(+.98)M(+15.99)MMATHK	15 28 38 30 25 21 14 25 90 93 92 99	1.38E+05
F2:9376	VTGAM(+15.99)C(+57.02)AQPVLSGL	22 22 28 34 28 25 24 32 34 40 91 94 92 85	1.38E+05
F2:3859	KC(+57.02)PAGGAW	35 27 18 18 20 43 95 100	1.38E+05
F2:2159	NRNEM(+15.99)NY	29 25 34 50 28 28 83	1.38E+05
F1:2982	DEYDMSNSSTC(+57.02)LTC(+57.02)	27 40 22 27 14 81 68 23 21 18 18 23 78 93	1.38E+05
F2:8154	DM(+15.99)NNSC(+57.02)DPL	33 21 21 21 20 25 43 75 92	1.38E+05
F2:8387	TLQQVPTKW	30 21 21 26 30 21 21 63 81	1.38E+05
F3:3396	TC(+57.02)M(+15.99)EN(+.98)N(+.98)K	15 14 15 27 27 34 90	1.38E+05
F2:8409	NTMC(+57.02)HAM(+15.99)HWVSL	15 15 11 21 9 15 17 11 22 34 92 97	1.38E+05
F1:4042	DLSGNASEAASLYHFDMPASSAADTM(+15.99)TVSS	11 15 9 6 7 10 10 18 20 23 16 9 6 5 5 8 5 5 32 44 33 32 30 8 5 5 6 7 7 18	1.38E+05
F3:4146	EEQLQQLR	93 90 95 97 93 91 96 98	1.39E+05
F3:4727	MAEAELVQEGK	72 94 92 96 98 97 97 86 91 94 100	1.39E+05
F1:6110	DLNVKWKEV	50 83 98 99 97 97 95 51 54	1.39E+05
F1:4931	DMGQAATAASLNGR	59 83 89 85 99 100 98 96 93 70 29 23 21 79	1.39E+05
F1:5827	DSWKNTQPLM	29 23 30 40 38 40 40 86 92 91	1.39E+05
F1:5534	DKVRFLEQQNKVL	37 84 55 29 29 38 44 20 21 25 72 88 97	1.39E+05
F3:9062	QN(+.98)GLSVPFLC(+57.02)VQQYSLLGYGVNWVR	26 30 29 28 27 33 27 20 18 18 21 22 18 17 17 23 89 82 75 68 62 65 67 73 91	1.39E+05
F2:7940	QSPSRLAAPVSLEEHSL	18 18 16 17 13 16 21 37 62 76 49 44 14 17 10 80 94	1.39E+05
F2:9126	GDEGELGLVVKC(+57.02)GPW	13 20 21 10 20 18 18 26 23 18 14 17 70 89 99	1.39E+05
F1:5194	DTGNLDEAGSK	22 24 16 15 18 24 25 17 17 71 92	1.39E+05
F2:8172	NQ(+.98)FLQKTVPFN(+.98)FWAVVYYNDEW	10 10 16 15 11 11 9 8 7 13 13 14 20 62 21 10 6 5 6 45 60 75	1.39E+05
F1:8021	DLGVGNPPKKPHSGM(+15.99)M(+15.99)NLPTFQGTKL	12 27 24 19 8 7 5 5 7 9 8 5 8 6 7 6 7 11 10 59 55 33 6 7 7 18	1.39E+05
F1:8217	DVLTYFPNKGAAATKLTLTHTGSSNGSVAP	10 11 13 7 6 6 5 7 7 6 8 9 12 12 10 9 10 46 44 25 7 5 5 7 7 5 7 7 28 52	1.39E+05
F1:8270	DLNLN(+.98)SLLAEVK	50 59 62 99 98 96 97 99 99 99 99 99	1.40E+05
F2:5343	NAGTKLEL	82 85 95 95 90 67 73 89	1.40E+05
F2:4486	KGTAYTLYKVGF	46 31 37 41 89 93 93 75 82 86 89 88	1.40E+05
F3:5056	FTMGSGTDFTLK	23 22 16 66 78 67 69 89 86 85 85 86	1.40E+05
F3:4970	TAHQDGSER	25 24 13 31 92 77 76 82 89	1.40E+05
F3:3107	YSTC(+57.02)EVPNTK	39 31 26 27 85 32 26 80 93 99	1.40E+05
F2:2212	TGGSVFSPGQAKY	35 28 37 43 33 70 52 59 24 18 21 82 93	1.40E+05
F1:6739	DLGSYLWASTFGP	21 23 22 33 38 39 27 29 78 30 19 46 66	1.40E+05
F3:9171	TDSGGDWFFMGLWELGHPASVPR	15 20 15 12 13 24 21 21 21 14 77 87 85 90 81 65 7 9 11 11 14 27 91	1.40E+05
F1:6314	DFTGPPNQRTLM(+15.99)AY	21 34 31 25 18 10 11 15 23 21 27 77 82 89	1.40E+05
F1:5160	DAALWKLEQF	21 30 40 39 21 18 22 26 35 68	1.40E+05
F1:5516	DLKAATMPQEVLNSWT	18 24 29 26 22 21 11 9 9 18 21 29 30 54 86 92	1.40E+05
F1:2608	DDN(+.98)QHQQQ(+.98)TC(+57.02)	21 19 12 12 7 13 13 19 92 96	1.40E+05
F1:5003	DLGHADYSAT	17 29 28 15 21 25 16 18 28 44	1.40E+05
F2:6515	TPAN(+.98)PYQDKGSGTDF	23 15 23 18 11 11 10 15 14 15 15 10 14 76 87	1.40E+05
F1:5690	DRASN(+.98)QDGVLNSEN(+.98)DH	16 10 11 10 11 15 31 23 33 34 22 25 24 10 14 44	1.40E+05
F1:8922	DLAAKGTLSNGLPVLPAP	15 16 17 15 10 8 10 50 38 13 12 18 12 18 63 14 15 28	1.40E+05
F3:9037	QTTQGRNGR	13 14 14 7 5 5 11 12 34	1.40E+05
F3:4670	LN(+.98)VQGTSLGK	98 99 99 98 97 97 98 98 99 100	1.41E+05
F1:4267	DKPFLTGERTQ	51 78 59 65 88 99 94 96 87 85 92	1.41E+05
F3:9082	VPQALGDQASLSC(+57.02)R	44 34 41 51 97 92 92 91 93 93 95 92 96 99	1.41E+05
F3:2763	TAM(+15.99)M(+15.99)LDGSER	27 26 29 34 87 93 79 79 88 94	1.41E+05
F3:5446	WAAPDLSDK	21 20 22 22 90 89 86 94 98	1.41E+05
F1:4236	DPAHKTSMGPLVKSDKRTC(+57.02)	31 28 40 32 62 56 52 37 56 90 94 96 95 87 35 23 40 66 85	1.41E+05
F1:8491	DVALLPAPL	18 16 24 51 79 63 35 18 49	1.41E+05
F3:4055	NNNSLEC(+57.02)K	21 21 25 74 72 15 7 57	1.41E+05
F1:7193	DGVAMQ(+.98)GHADDDGPWLMAAGLP	18 11 15 18 14 18 12 7 14 24 27 27 12 8 13 63 37 68 72 75 81 88	1.41E+05
F2:2556	Q(+.98)SGGAN(+.98)AMKMGY	20 18 18 23 30 69 17 8 12 11 38 92	1.41E+05
F1:8219	DLGTKMAADQGGLLSC(+57.02)D	22 33 28 24 21 11 21 21 23 15 12 13 30 77 57 14 40	1.41E+05
F2:4671	KSDNHGTPDYTQTPL	13 11 18 12 6 10 14 15 41 30 14 14 73 41 85	1.41E+05
F1:5367	DLNVLSPPSVKLDPPDFT	15 17 18 21 15 11 11 15 18 18 62 77 79 12 9 12 7 18	1.41E+05
F1:5658	DQKLQVVELEAPLTH	17 13 15 21 18 15 14 19 17 34 19 11 17 57 69	1.41E+05
F1:8535	DRN(+.98)PLAGGLFC(+57.02)VVSAEGNPK	12 7 8 6 10 13 11 13 22 17 15 18 30 48 12 12 5 14 62 84	1.41E+05
F1:4817	DSYHARSVSRWC(+57.02)QM(+15.99)WSMEQ(+.98)M(+15.99)DMNNHHGAG	5 5 5 5 5 5 5 5 5 5 5 5 5 5 5 5 5 5 5 5 5 5 5 5 5 5 5 5 5	1.41E+05
F3:3434	VGQ(+.98)FSGANK	97 96 98 98 96 86 86 90 99	1.42E+05
F3:7984	MNGSGSGTDFTLK	29 44 70 97 96 97 95 94 97 95 95 97 90	1.42E+05
F3:5653	DGSYFVYSK	49 38 90 97 96 96 97 96 90	1.42E+05
F3:3803	FSGSGSQEHTHK	68 82 90 88 90 90 33 43 17 79 81 97	1.42E+05
F3:9057	EGVVC(+57.02)FLNNYYPK	32 18 34 62 59 52 92 84 79 82 90 90 84	1.42E+05
F3:4729	ENHC(+57.02)C(+57.02)QSM(+15.99)SSTLTLTK	41 28 16 24 22 24 54 72 95 93 88 92 95 96 91 80	1.42E+05
F3:3921	QDGVLC(+57.02)C(+57.02)VTDQDSK	24 35 32 41 44 33 28 32 90 92 82 90 94 99	1.42E+05
F1:5445	DLKGFELGVVP	28 44 39 20 20 45 86 43 31 73 83	1.42E+05
F3:3666	NSYTC(+57.02)SGM(+15.99)THK	63 26 28 20 18 16 14 19 60 71 96	1.42E+05
F2:5104	KN(+.98)PNPGNTYL	18 16 15 19 15 21 27 32 82 90	1.42E+05
F1:5439	DAELHM(+15.99)LNTGN(+.98)K	26 50 75 92 19 21 24 21 18 10 11 26	1.42E+05
F2:2109	QLGNTPKQL	28 30 24 25 25 31 51 34 44	1.42E+05
F1:8988	DGPSGSAKKPNVLVVAQGTAVTAY	10 8 13 26 43 56 40 23 10 6 10 20 39 62 59 22 8 5 8 12 15 70 79 86	1.42E+05
F1:6821	DAAAKVGALESAGVPLFGL	16 18 20 15 11 10 11 24 54 85 67 56 8 9 7 11 17 12 34	1.42E+05
F1:8041	DLEGVYVSKMPGSSHSGVLPTFQGTKL	12 17 28 19 31 30 18 12 10 5 6 7 10 11 6 11 8 46 46 22 65 57 39 41 48 12 28	1.42E+05
F1:6087	DATVGDAAPKM(+15.99)GQLEAKANNYHSGVTPA	8 8 10 37 9 16 10 8 6 8 8 7 9 10 10 5 5 28 7 6 6 5 6 6 43 51 7 18	1.42E+05
F2:2946	KN(+.98)N(+.98)PGTLGTPAM(+15.99)Y	10 9 10 7 7 9 10 8 9 6 8 8 21	1.42E+05
F3:3069	TLSSNVASK	95 96 97 92 88 91 93 97 100	1.43E+05
F3:6206	YLEWYLQKPGQSPK	82 88 98 98 98 98 96 97 81 74 75 89 97 100	1.43E+05
F3:4833	QGSHVPLTYGAGTK	52 51 73 96 99 98 98 98 97 89 88 89 91 92	1.43E+05
F3:4150	LSGWGNTTTK	94 96 95 95 88 73 41 48 90 97	1.43E+05
F1:8978	DVLMTQTPLSL	39 75 74 35 45 52 96 59 51 90 95	1.43E+05
F1:3527	DDVEVSDHHTQPR	39 50 44 78 35 23 28 13 72 79 68 68 88	1.43E+05
F3:3114	HNSYTC(+57.02)ENSGHK	12 21 34 49 56 86 90 30 22 21 49 76	1.43E+05
F1:8008	DPVSLNSHTGQQE	25 32 52 55 55 32 24 14 71 17 20 71 92	1.43E+05
F2:3423	ANTGAAKPGEVW	17 19 78 24 21 18 18 16 16 28 24 90	1.43E+05
F3:3112	HGGDEC(+57.02)ESGGM(+15.99)DHK	34 17 20 27 24 15 23 15 12 9 11 24 73 97	1.43E+05
F2:4044	KTGGAMGN(+.98)DN(+.98)Y	39 32 30 20 19 8 10 12 21 28 86	1.43E+05
F2:8858	APVLGYEC(+57.02)HWTVVVSVALPSASN(+.98)N(+.98)F	21 13 12 11 7 9 15 10 6 17 21 16 11 7 6 7 18 84 18 16 57 57 68 89 95	1.43E+05
F1:7494	DKPLNHASVKYLLGNLSGFKP	11 8 7 11 9 5 11 15 20 27 28 28 15 7 8 31 9 6 9 44 65	1.43E+05
F1:2735	DDVLKEELETDMY	7 5 5 5 5 5 5 5 14 7 10 5 18	1.43E+05
F3:6777	VAAALVAELK	51 62 99 99 99 97 96 98 99 100	1.44E+05
F3:3337	EC(+57.02)NDEC(+57.02)EATHK	38 25 28 40 52 95 97 96 97 98 100	1.44E+05
F2:3901	WGTKLSNTL	95 83 92 95 96 45 33 29 55	1.44E+05
F3:4564	SEPGGGGGLGSGGTVR	30 41 37 97 97 97 96 93 95 91 92 62 20 21 22 82	1.44E+05
F2:3275	SGNGSLSPPW	21 20 30 83 83 83 87 43 56 96	1.44E+05
F2:2967	NSSM(+15.99)TDQN(+.98)SDKSTY	29 31 39 44 81 35 21 66 74 27 18 28 92 98	1.44E+05
F1:8120	DRQKGLTGENLLQLL	18 15 17 21 19 33 46 34 44 30 50 46 25 80 93	1.44E+05
F2:8585	FC(+57.02)QGSSYPLTF	21 21 27 24 26 25 30 28 33 76 88	1.44E+05
F2:4572	SAKLVGGW	19 20 28 30 22 18 21 89	1.44E+05
F1:4526	DQASGEFHPERGGKVTQ(+.98)Q(+.98)HN	20 38 91 30 10 16 13 44 10 18 11 32 10 15 62 11 8 9 5 70	1.44E+05
F1:8770	DVNVEMGGAAPGVDLTAGLSPHTPQQNRN(+.98)HAAAGPGGRAP	7 7 7 8 18 5 5 5 12 61 8 5 7 74 67 46 5 5 32 7 5 5 5 5 5 19 9 5 5 5 5 5 5 5 5 6 5 5 5 8	1.44E+05
F3:4538	HLDFWFTPDEDASQ(+.98)SHSM(+15.99)SSYMAGGK	5 5 5 5 5 5 5 5 5 5 5 5 5 5 5 5 5 5 5 5 5 5 5 5 5 7	1.44E+05
F3:7065	LQEQLSNLQ(+.98)AQLTDVR	54 50 97 97 99 98 97 97 97 97 96 96 88 93 92 96	1.45E+05
F2:6017	LNNFYPNQPL	89 82 88 92 94 79 73 72 34 59	1.45E+05
F1:5224	DKGMSVKSFNNR	74 28 27 21 46 95 96 89 79 77 76 90	1.45E+05
F3:5044	M(+15.99)SYSTQELTLTK	26 26 39 90 88 31 43 82 92 95 90 85	1.45E+05
F3:4453	TVALNYKPQDNK	31 33 91 90 90 90 92 41 21 31 76 96	1.45E+05
F2:5726	QWDGQFGNN(+.98)Y	73 88 95 40 33 28 21 23 45 98	1.45E+05
F3:5938	Q(+.98)SQYLPVPDM(+15.99)EDLTLK	21 21 23 29 86 75 28 17 27 18 23 38 75 84 92 81	1.45E+05
F3:6356	LEVVKVSMSTSLTLTK	23 29 23 28 28 29 69 21 23 23 22 73 76 79 62 76	1.45E+05
F1:5336	DPLQHFRGFVSNPNTQ	26 28 31 24 13 22 17 14 76 82 34 31 17 21 65 79	1.45E+05
F2:2803	TPASKLDAHM	78 40 34 21 18 22 31 22 21 56	1.45E+05
F2:8883	SPASDN(+.98)FGLAKYMHEPVLSGL	21 17 26 31 50 50 38 16 16 14 13 13 7 5 19 11 18 74 73 63 74	1.45E+05
F1:2978	DEFDTAGNDMGSYTC(+57.02)	21 32 18 22 15 18 18 17 20 7 9 15 32 86 92	1.45E+05
F2:8768	LGC(+57.02)PAMQPVGDPW	20 14 21 21 29 19 24 17 18 10 21 56 80	1.45E+05
F1:9021	DAGVPPSGGAGADGPPSLSRDN(+.98)M(+15.99)MVC(+57.02)FLN(+.98)LMGPGPP	5 5 5 5 5 6 7 5 5 5 5 5 5 5 5 5 5 5 5 5 5 5 5 5 28 10 5 5 19 5 5 5 20 18 5 8	1.45E+05
F2:2639	VVTKDSKY	99 99 99 97 98 97 99 100	1.46E+05
F1:7863	DGLPKQFFQVLMK	55 73 86 98 97 98 100 100 98 99 99 99 99	1.46E+05
F3:4597	AAPKSTSPLVKSMASK	25 29 26 33 82 83 97 96 96 95 91 68 12 21 67 90	1.46E+05
F1:7414	DHLLLLQ	28 10 23 40 90 85 93	1.46E+05
F3:4461	SSYGYSSDPNTLTLTK	29 27 28 23 31 33 33 25 11 17 76 86 92 93 85 75	1.46E+05
F3:2563	M(+15.99)SC(+57.02)HTGPN(+.98)THK	24 22 24 14 76 21 18 35 82 90 99	1.46E+05
F1:4920	DLHGVVDVVYLKM(+15.99)	35 71 39 54 93 89 34 18 21 34 21 16 68	1.46E+05
F1:6853	DTKKKAFLLLLVEL	18 15 18 21 24 22 21 32 49 66 60 41 83 89	1.46E+05
F1:7355	DGTLRKLLYAGMSL	23 31 44 38 21 21 33 52 44 29 18 12 70 85	1.46E+05
F3:5212	QDLHAM(+15.99)YEDM(+15.99)M(+15.99)SK	19 30 27 10 14 12 11 21 44 17 25 75 70	1.46E+05
F1:7664	DLGGAGSTGKGPAAC(+57.02)LGYNGP	20 32 24 19 18 14 17 17 11 12 9 10 24 55 15 11 10 65 61 59 77	1.46E+05
F2:3697	QQPAAKC(+57.02)NTNSKGFYKKC(+57.02)PN(+.98)W	28 10 9 12 15 18 17 16 16 13 12 45 12 17 76 75 65 57 10 11 23	1.46E+05
F1:3287	DLTYSPPN(+.98)PMNGFSRTKN(+.98)VYGESSH	12 11 10 9 10 9 11 13 10 6 9 7 8 8 6 5 5 35 86 87 69 71 52 10 11	1.46E+05
F2:9249	GDEEAVVLPGSGEGMLKFLVPELM(+15.99)TW	5 10 14 18 11 14 28 28 11 9 10 8 14 6 5 9 11 11 51 33 31 70 54 8 9 59	1.46E+05
F3:5991	QPQC(+57.02)RHLEWWYWFGVGNQC(+57.02)M(+15.99)TLTK	11 8 11 9 8 5 11 18 12 12 11 10 10 8 9 9 11 10 10 10 45 41 27 51	1.46E+05
F2:2784	LYKNSKY	93 95 97 93 92 97 98	1.47E+05
F1:4373	DGSSTSPYAYGH	52 69 88 99 99 99 97 98 98 99 99 96	1.47E+05
F2:3610	TC(+57.02)EATHEL	90 89 97 93 89 30 70 98	1.47E+05
F3:5696	C(+57.02)YQGSHVPLTFGAGTK	38 37 38 31 37 39 94 97 96 97 94 89 85 65 70 82	1.47E+05
F3:4829	LELHNLK	82 67 72 12 26 82 96	1.47E+05
F3:2182	HDSEWM(+15.99)C(+57.02)C(+57.02)C(+57.02)EATHK	14 35 30 37 22 26 43 61 94 90 90 90 92 98	1.47E+05
F3:3240	TSLC(+57.02)C(+57.02)YC(+57.02)N(+.98)YKSSATHK	31 30 37 32 29 24 23 21 29 74 78 83 90 92 91 98	1.47E+05
F3:4194	TVNC(+57.02)GSPLVK	17 14 15 18 23 45 83 92 93 82	1.47E+05
F1:3859	DGC(+57.02)TASQYLVHS	23 15 20 19 21 25 31 92 95 94 33 66	1.47E+05
F2:6465	GPSPAGTC(+57.02)HC(+57.02)GASTTTY	23 20 27 18 24 24 32 32 12 20 50 44 14 65 69 37 89	1.47E+05
F2:4214	LSARAFWNGKNF	14 13 18 23 18 12 12 19 18 15 19 88	1.47E+05
F2:3085	KFYKKHKHTAEC(+57.02)TTF	5 5 5 5 5 5 19 10 21 30 43 28 21 22 40	1.47E+05
F1:5146	DAALKSTVPQNPAT	17 33 37 19 12 12 10 9 7 8 8 6 10 35	1.47E+05
F2:4964	DNTSHHGNPGSAQPTKSGTSSTM(+15.99)M(+15.99)	10 7 7 8 5 5 7 8 7 8 9 8 7 5 6 7 9 8 39 48 45 34 12 29	1.47E+05
F1:8633	DVPNLVVKGALHKKRDAVTGGPKPLSNT	7 6 5 6 6 5 6 7 8 9 10 5 7 5 5 7 5 6 7 7 6 5 5 7 39 61 7 12	1.47E+05
F3:4190	ATNLSPNESSDLGK	46 45 59 98 99 93 90 97 96 85 90 93 97 100	1.48E+05
F3:5128	C(+57.02)PTDQDSK	54 46 95 96 87 94 90 85	1.48E+05
F3:9147	LLLYPPSNR	41 80 98 97 69 60 87 78 83	1.48E+05
F3:8894	EPLSLPVSLGN(+.98)QASLSC(+57.02)R	62 38 52 49 54 39 46 94 92 88 91 85 92 92 91 33 44 96	1.48E+05
F1:5261	DELSSTAGVP	70 88 88 80 31 25 26 27 81 90	1.48E+05
F2:4708	VKALPVPVQETL	15 15 21 38 24 31 51 79 62 84 88 99	1.48E+05
F1:5497	DKGLSESWVHGVGN(+.98)N(+.98)WLDGK	22 18 18 22 21 31 23 26 21 9 18 25 14 19 82 86 91 94 86 93	1.48E+05
F1:6949	DTVVLKRLLSGSNGP	20 19 20 18 20 15 12 17 32 85 46 39 27 67 85	1.48E+05
F2:4956	KLSPGSAVVKQLSC(+57.02)EC(+57.02)TVSGVKAY	33 31 31 18 16 22 29 31 21 18 23 25 13 11 18 14 15 48 11 38 61 77 80 85	1.48E+05
F2:8690	TLPFC(+57.02)QMNNMTF	18 30 26 23 18 14 8 14 13 12 81 91	1.48E+05
F1:8409	DAALYVRVEAPPSSP	22 43 39 31 21 14 6 5 11 15 16 65 25 24 75	1.48E+05
F3:5381	QGVN(+.98)ADLDGLR	74 92 98 98 95 96 95 96 30 38 91	1.49E+05
F2:3157	LLSNTRDM	99 99 98 95 94 76 43 45	1.49E+05
F2:7941	C(+57.02)GVPALQPVLKL	48 44 67 89 86 89 85 86 88 92 93 92	1.49E+05
F1:5385	DVGKLKQSL	28 25 28 43 95 93 81 85 90	1.49E+05
F3:4017	AYLELDGTDR	70 21 22 32 78 82 18 16 26 80	1.49E+05
F2:7963	MADGPEHYM(+15.99)YAPLQPVLSGKL	10 17 28 15 14 26 10 20 21 25 25 21 50 61 63 75 88 46 25 21 70	1.49E+05
F2:2290	GDAATSESQSTY	15 27 24 21 51 14 20 12 14 34 85 96	1.49E+05
F2:3537	QSPGGMEC(+57.02)TY	22 26 29 26 12 7 21 16 74 94	1.49E+05
F1:5802	DGHFGLGSTASAT	15 12 8 19 28 43 39 44 37 30 75 29 39	1.49E+05
F1:3138	DKHHGSYM(+15.99)G	18 18 9 9 18 46 68 48 52	1.49E+05
F2:5042	C(+57.02)AGAANSNWSQEDYGPL	10 10 14 25 17 11 11 14 20 18 12 15 14 13 59 22 54	1.49E+05
F3:6093	QDGVLNSWTDQDSSDK	38 50 44 60 98 96 94 97 96 95 92 95 95 48 59 94	1.50E+05
F3:5827	QDGM(+15.99)M(+15.99)ELNSWTN(+.98)SADGK	31 46 44 45 38 56 95 92 90 85 91 88 31 31 85 97 100	1.50E+05
F3:2875	EDNDEN(+.98)ELNRK	40 38 28 46 95 90 92 89 69 63 87	1.50E+05
F3:4709	TSM(+15.99)C(+57.02)EAHEK	24 25 37 92 95 80 12 32 86	1.50E+05
F2:3165	WSTDQDSTN(+.98)L	37 33 68 74 61 74 70 20 25 67	1.50E+05
F2:3928	TPVSVKGFY	49 39 86 72 25 23 26 39 91	1.50E+05
F1:2201	DEMDGYSKYTC(+57.02)	21 19 7 22 62 83 51 26 27 82 90	1.50E+05
F2:5630	ATRVTAVVLPSAPL	35 28 31 34 38 44 49 49 34 16 20 63 59 74	1.50E+05
F1:4907	DPFHPNNVLQ	20 14 21 13 19 21 31 55 89 88	1.50E+05
F2:7052	TVQSWGENSM(+15.99)Y	21 19 23 25 18 12 21 15 52 43 91	1.50E+05
F1:8707	DGVPAGTVTLPHVLGDAALPPA	16 17 25 18 14 8 10 14 30 28 15 8 19 38 43 18 11 15 74 62 17 35	1.50E+05
F1:7551	DAKPTNQNGVLNSWT	14 15 17 9 9 8 10 12 14 24 32 27 34 39 55	1.50E+05
F3:5330	ELLLGDR	92 92 99 98 92 96 98	1.51E+05
F2:5131	DGGSTDYNSALKSRL	65 59 99 99 98 98 99 96 96 96 96 96 86 80 90	1.51E+05
F3:4208	SPEVHTAHTQPR	49 41 84 96 95 99 99 91 83 77 96 99	1.51E+05
F1:5496	DFGKVTSRNTY	48 23 21 27 41 92 80 34 38 91 98	1.51E+05
F3:5988	ENDMAQHQDYNSALK	33 22 34 18 37 25 11 23 84 72 73 85 88 90 81	1.51E+05
F2:5028	LTPARSSPGAPL	75 90 93 90 31 29 33 23 18 22 19 33	1.51E+05
F3:4516	DSC(+57.02)C(+57.02)SYSTKHLYGSK	32 23 30 32 38 88 84 83 31 15 54 21 18 60 77	1.51E+05
F3:3744	TNGPNTAGYSC(+57.02)PGTDQDSK	21 19 18 15 18 18 18 19 25 22 21 16 17 61 70 52 68 82 96	1.51E+05
F1:4684	DQSSSNEAVSSKYLVC(+57.02)TQN(+.98)SH	15 15 27 32 33 30 27 63 14 12 14 18 19 21 21 14 11 11 14 46 50	1.51E+05
F2:4017	KSDVAASSKATGLHTLSKDNSKSQVF	12 10 15 10 10 11 13 18 18 13 11 9 14 10 26 23 15 12 50 40 37 14 14 14 71 94	1.51E+05
F2:3863	YGN(+.98)YRMMMPPGY	49 10 14 14 14 10 7 6 7 11 20 88	1.51E+05
F3:8169	TPPTRSVEETPEPAHRNK	8 12 15 15 11 11 9 18 72 12 9 20 10 11 5 5 6 52	1.51E+05
F1:4025	DHGC(+57.02)FVHSQRC(+57.02)C(+57.02)EC(+57.02)C(+57.02)VKQ(+.98)EDAM(+15.99)TTK	7 5 5 5 6 5 5 5 5 5 5 5 8 5 8 37 30 5 7 6 5 5 5 5 12	1.51E+05
F1:5528	DGTMHSTQELTLTK	34 35 46 31 37 95 92 29 34 73 90 95 95 96	1.52E+05
F2:2252	QDGSSSHRATF	21 43 81 92 94 73 14 21 23 79 90	1.52E+05
F1:8773	DKNAYNVQLALGYATVHT	23 22 25 27 21 18 19 21 25 29 38 65 94 96 94 91 35 55	1.52E+05
F2:7728	LGM(+15.99)LWDGGSTDY	21 15 30 51 45 29 14 18 31 77 95 98	1.52E+05
F1:3411	DNQRVLSEVNTHV	25 26 29 33 55 54 23 30 74 69 62 8 32	1.52E+05
F1:8481	DLLGLFGTVA	23 27 71 66 79 25 17 17 18 35	1.52E+05
F3:2867	C(+57.02)M(+15.99)M(+15.99)EDGDEK	15 15 18 30 77 13 16 14 62	1.52E+05
F1:6606	DAPEN(+.98)GWMHGEHRVFVWSGQNGTGLLPAHNA	5 5 5 6 5 5 5 5 5 8 7 5 5 5 5 5 16 5 5 5 5 5 5 5 18 5 5 5 5 5 8	1.52E+05
F3:5190	ELLQQVN(+.98)TSTR	63 65 99 96 95 96 96 95 90 92 98	1.53E+05
F3:3236	N(+.98)PDC(+57.02)C(+57.02)YTC(+57.02)EATHK	25 21 41 38 46 83 95 94 96 92 96 97 99	1.53E+05
F3:6173	NSPDRLNSWTN(+.98)QDSK	28 26 24 49 55 51 81 82 94 90 87 88 95 97 99	1.53E+05
F2:3092	KSM(+15.99)M(+15.99)TLVY	34 33 39 31 27 31 38 95	1.53E+05
F2:3031	KTSLLGSGATL	90 79 27 25 30 25 27 21 23 22 40	1.53E+05
F1:8936	DVFKLHVQMTVPSGL	21 25 18 18 67 11 17 14 8 19 56 35 70 55 79	1.53E+05
F1:2659	DQKQQTAAAAGH	23 18 23 76 83 83 45 5 5 5 14 29	1.53E+05
F3:5081	QSHMAPSC(+57.02)M(+15.99)GDC(+57.02)LTK	13 14 8 6 10 8 10 10 10 8 12 9 38 51 89	1.53E+05
F1:6107	DFTGAQSHGVLSGGDAT	12 14 12 7 8 7 7 5 14 24 22 14 11 12 15 10 24	1.53E+05
F2:9233	EGDEAVLVPGSSVDWWHKRWWWWWFHGVSHAVGAVC(+57.02)HW	5 5 7 15 7 7 18 25 15 12 10 5 5 5 5 5 5 5 5 5 5 5 5 5 5 5 5 7 12 7 9 5 5 5 5 5 5 25	1.53E+05
F1:8654	DLDSLLAQ(+.98)VKAQYE	37 45 57 50 78 96 99 99 99 96 73 67 98 99	1.54E+05
F3:5769	M(+15.99)N(+.98)GDTLTLTK	26 26 30 65 95 97 97 96 92 86	1.54E+05
F1:5300	DNSKSQVFLKMN	35 44 49 43 43 43 73 98 98 96 89 94	1.54E+05
F3:8291	N(+.98)AQELVALQSALLQPNAEK	37 34 38 68 65 56 50 43 50 72 77 90 88 79 69 76 82 96 100	1.54E+05
F1:8830	DKTTLKLASLRD	38 62 85 99 98 97 95 88 25 21 16 50	1.54E+05
F2:2152	SGGGGGGGGSSKFFMDDVKVSM(+15.99)	28 23 32 90 96 95 93 93 94 96 94 30 25 23 15 40 84 70 29 33 39 63	1.54E+05
F3:5334	DQSAVSTAVAAN(+.98)YQQKPANSPK	33 23 29 33 41 44 49 92 79 78 22 24 63 69 76 79 18 18 21 77 92 99	1.54E+05
F2:7732	M(+15.99)MGFQGSHVPL	21 15 34 46 44 38 35 28 74 98 99	1.54E+05
F2:9039	DVAQC(+57.02)WPALQPVLSGL	30 21 23 18 18 22 29 33 38 73 37 50 93 92 89 82	1.54E+05
F3:2782	HNSYEM(+15.99)TTM(+15.99)R	13 22 35 38 33 19 54 23 49 86	1.54E+05
F1:5656	DGAHHLGAPKWQ(+.98)LPWWVKPLYNLN(+.98)GLGVMTQ	10 5 6 5 5 5 5 5 5 6 5 5 5 5 6 6 7 8 6 9 8 8 10 14 62 75 79 77 77 85 86	1.54E+05
F1:8063	DLAALHLL	20 19 21 21 21 8 12 30	1.54E+05
F3:4480	NPMLN(+.98)GSER	28 24 31 97 96 85 82 90 95	1.55E+05
F3:6326	DNGEN(+.98)FTLK	35 24 22 49 95 95 95 95 87	1.55E+05
F1:7706	DLLNVLHRKGP	56 98 99 95 93 35 10 18 18 18 76	1.55E+05
F1:4461	DQAAPTATVLPC(+57.02)VHNEN	31 65 97 52 25 85 79 83 79 79 29 23 23 8 14 24 82	1.55E+05
F2:2123	TGKLKDATPAM(+15.99)	21 20 44 90 33 35 38 43 25 68 83	1.55E+05
F1:8627	DAALVAQNGGPVYPW	29 54 62 49 31 25 25 72 34 37 21 21 25 74 90	1.55E+05
F2:3686	STYSN(+.98)PDTC(+57.02)HTL	21 23 30 28 26 21 38 28 20 9 59 75	1.55E+05
F2:8659	VTTFGVPQ(+.98)PFYGKM(+15.99)PW	11 12 18 15 15 40 33 18 14 69 65 11 11 10 10 79	1.55E+05
F2:3210	NSMNHMTYGY	20 19 12 56 21 9 18 20 25 72	1.55E+05
F1:7799	DLGAPAM(+15.99)MYWPHVPLTFQGTKL	20 37 32 29 15 16 15 8 12 8 6 24 73 19 22 48 43 32 9 11 11 28	1.55E+05
F1:8841	DVGVLLLGGSQDQ(+.98)QGWEKMRQFQ(+.98)GVRM(+15.99)VGATGYYFSAH	11 41 29 22 34 45 16 5 5 5 5 7 5 5 5 5 5 5 5 5 5 5 5 5 5 5 5 5 5 29 41 14 5 28 5 5 31 43	1.55E+05
F2:3105	KNGRGQ(+.98)DSPM(+15.99)NPDSHM	8 6 6 6 5 7 12 7 6 9 7 5 8 5 5 7	1.55E+05
F3:8891	GNLAALLDALTK	44 49 95 100 100 100 99 98 97 98 98 92	1.56E+05
F1:4947	DAQLPETLR	44 45 56 95 88 92 88 88 94	1.56E+05
F3:2825	DNSYTDMGATHK	49 46 98 99 97 60 25 40 92 96 96 100	1.56E+05
F1:4412	DAALKTLDKPHPS	34 54 67 72 95 95 90 93 51 39 32 55 95	1.56E+05
F3:2999	MNNEYER	11 19 26 89 84 93 96	1.56E+05
F2:2592	TATSMMC(+57.02)DF	52 57 91 80 18 12 21 69 84	1.56E+05
F2:4609	YQQKPANSPKLL	27 25 85 95 67 23 25 82 46 46 45 45	1.56E+05
F2:5658	WGGFDTTGC(+57.02)KKYW	41 28 21 22 35 75 73 24 27 46 77 90 95	1.56E+05
F3:6756	WSGPGQGLEDAPR	14 13 14 39 15 20 15 21 75 76 38 29 86	1.56E+05
F1:7389	DAAPKPLLYKKGSHKVC(+57.02)F	45 31 37 21 22 25 41 34 20 18 31 10 13 8 18 78 86 88	1.56E+05
F1:6350	DAALC(+57.02)N(+.98)PTVLNSWYY	19 23 26 25 18 56 12 15 23 44 29 39 70 21 39	1.56E+05
F1:5678	DWKTVM(+15.99)MGKLDLN(+.98)KAE	22 45 43 31 26 20 9 14 69 73 26 11 5 5 5 76	1.56E+05
F2:4567	STAASFLLGKHNQLKATTSTAASF	10 11 18 27 29 21 14 10 7 10 5 8 7 8 6 7 9 11 10 11 49 59 60 82	1.56E+05
F1:6963	DTVPLFLAAATWLKVVQNQSKHQ(+.98)LQ	12 10 12 11 68 67 19 15 13 10 9 7 6 6 7 9 10 12 14 15 9 5 10 67 73	1.56E+05
F1:8958	DVSLM(+15.99)TQTVPVPN(+.98)VLHK	11 9 10 15 23 23 21 30 21 12 12 7 7 6 29 5 13	1.56E+05
F1:5919	DQEAAPRPQ(+.98)TYPQSPGAAANDNMSL	8 10 31 17 6 5 5 5 5 7 7 5 6 7 5 5 8 9 28 5 6 5 5 7 59	1.56E+05
F1:7930	DAPLRSTLPSLPGFKAGWYWWQC(+57.02)LKMDVHC(+57.02)WRFT	5 5 5 5 5 5 5 5 5 5 5 5 5 5 5 5 23 5 5 5 5 5 5 5 5 5 5 21 11 5 5 5 5 7	1.56E+05
F3:3544	ALNAVASR	51 54 92 94 95 89 89 95	1.57E+05
F3:4540	TLTLTKDGM(+15.99)GSTK	78 95 97 97 95 93 94 29 31 27 39 79 88	1.57E+05
F1:2221	DQ(+.98)LNKTNRAE	83 94 95 89 84 29 28 31 79 95	1.57E+05
F3:5751	APPLTSAAFPAPLEK	24 25 30 49 52 95 96 98 98 96 95 39 51 98 100	1.57E+05
F1:5461	DGVGFTLTSTKDDFA	38 39 50 37 44 92 95 93 94 91 80 88 88 28 48	1.57E+05
F3:3779	VGTSTSPLVK	21 19 78 91 90 79 38 55 92 86	1.57E+05
F2:8420	C(+57.02)FGAHC(+57.02)HPLTF	48 46 46 41 12 16 11 32 55 96 98	1.57E+05
F2:3129	SVVTQSNMHGY	40 39 79 72 23 20 56 12 11 26 88	1.57E+05
F3:3085	DDC(+57.02)C(+57.02)C(+57.02)C(+57.02)M(+15.99)SM(+15.99)M(+15.99)THK	21 21 15 18 22 21 18 17 21 31 87 85 97	1.57E+05
F2:3754	QPVNEGDC(+57.02)APQVY	18 14 18 17 26 15 27 65 62 12 15 63 82	1.57E+05
F3:4882	AYGSM(+15.99)FWTPAK	18 18 22 29 27 51 15 17 18 40 95	1.57E+05
F2:9390	SPGGQ(+.98)QM(+15.99)NDSFYEDF	29 26 32 31 27 11 9 9 17 17 57 18 26 75 85	1.57E+05
F2:4372	KDVYYGSSGSGTDF	20 25 16 15 18 14 15 19 20 26 26 33 92 97	1.57E+05
F1:7666	DSVRFSPYFLNNGWKHLTK	20 31 21 13 15 24 26 35 46 45 28 27 11 12 13 7 50 43 69	1.57E+05
F1:2526	DLAPDTVHGVAQ	19 26 20 11 22 30 65 11 13 16 16 71	1.57E+05
F3:6679	QGHRTTQGATGK	14 11 8 18 18 14 16 49 51 17 13 69	1.57E+05
F1:6325	DASNKGNNGVLNSWT	15 11 11 11 11 10 13 16 19 29 32 25 31 43 56	1.57E+05
F1:3917	DGWSVQGPTK	21 22 24 19 16 16 14 8 10 60	1.57E+05
F3:6600	EN(+.98)FTLKLSR	94 91 99 100 100 99 98 98 98	1.58E+05
F2:5038	LSDTDC(+57.02)KKYW	91 96 98 97 98 97 98 98 99 98	1.58E+05
F3:3347	TYPLVVTC(+57.02)EATHK	43 33 26 32 38 59 97 97 98 96 96 97 100	1.58E+05
F3:7935	VTPVTGQFC(+57.02)TWNSGSLSDHK	31 28 29 34 32 24 23 22 26 88 81 90 92 85 71 85 83 50 11 77	1.58E+05
F3:8176	TLM(+15.99)C(+57.02)WYLQKPNASPK	35 34 30 27 77 74 71 37 82 21 20 21 72 87 99	1.58E+05
F1:4863	DGLDEPAYSFAH	21 13 19 27 28 14 24 68 86 83 88 86	1.58E+05
F3:5622	QGSHVALSQGGAGTK	23 18 28 30 60 33 27 21 21 21 67 74 79 81 78	1.58E+05
F2:4032	TKN(+.98)EPVEY	20 20 27 35 13 15 21 73	1.58E+05
F2:9322	GPSGAPSSLPVSMHKYESY	17 12 12 8 10 9 13 17 19 11 14 12 5 5 9 57 71 20 63	1.58E+05
F1:3947	DSHVKTDTNGC(+57.02)TGDDDC(+57.02)DVKSDM(+15.99)KPMMA	7 8 5 6 6 5 7 5 5 5 5 5 5 6 6 6 5 11 24 37 38 8 5 5 5 5 5 11	1.58E+05
F3:5697	LLETEC(+57.02)PQYLR	86 84 99 99 99 98 91 90 95 98 99	1.59E+05
F3:6088	FDGVPDR	55 69 96 97 91 97 99	1.59E+05
F3:4170	QSGAELQELNR	33 35 40 56 99 97 94 97 94 94 98	1.59E+05
F1:5175	DGRKAAFPAPLEKT	32 24 30 44 80 94 98 99 98 92 93 97 81 86	1.59E+05
F3:4064	FSGSGSGTDPDPVK	89 93 97 97 95 94 79 79 86 25 37 23 41 97	1.59E+05
F3:7507	TGDYSMSSTLTLTK	26 21 41 46 90 67 61 62 55 88 91 92 86 84	1.59E+05
F2:3957	THAGSALTPPHQGKY	28 13 28 63 85 75 52 45 73 67 12 23 24 79 94	1.59E+05
F1:4961	DQRHSYGM(+15.99)	27 24 23 17 62 76 55 70	1.59E+05
F1:8675	DAAVPSGGAVGGASVVESGQRFYPK	25 43 51 43 37 40 30 22 23 23 55 62 61 41 75 86 27 12 9 10 10 20 84 86 95	1.59E+05
F1:5221	DPHNSNPN	29 23 16 27 34 35 75 86	1.59E+05
F3:8319	TVPFQTPLSLVPSLDGQASLC(+57.02)SR	19 20 20 25 27 34 30 39 81 84 28 17 15 16 21 12 51 56 48 59 56 72 93	1.59E+05
F1:4497	DQFHVLHTPM(+15.99)VM(+15.99)VDGTTY	44 19 37 85 86 83 8 10 8 10 10 11 15 15 8 10 9 22	1.59E+05
F3:4920	EQPSGPDQAGM(+15.99)SETLTKN(+.98)M(+15.99)TNSK	21 12 11 17 14 10 18 11 11 10 11 10 18 61 75 63 31 49 10 9 10 60 81	1.59E+05
F2:8525	TGPYGQGVPQC(+57.02)FAVVAQW	11 10 10 13 11 12 9 10 7 10 12 10 11 54 44 56 55 62	1.59E+05
F2:9357	GPAGAHNQPPQATSKTMGLWQ(+.98)LHAGTY	7 7 10 9 9 5 8 8 7 6 8 8 8 8 7 7 5 7 57 55 66 69 6 9 28 7 18	1.59E+05
F1:7965	DAALPQ(+.98)AGTVSDKHGDAN(+.98)Q(+.98)MPK	12 14 15 10 6 8 11 10 9 8 8 12 8 5 6 40 6 5 5 5 39 66	1.59E+05
F3:4141	LNSWTDQDSK	89 94 98 98 98 98 95 97 98 100	1.60E+05
F3:4267	LPGGLSEAK	100 99 98 93 93 90 96 99 100	1.60E+05
F3:4947	SEDYNSALK	37 62 99 98 94 94 95 96 89	1.60E+05
F3:5718	GSEWVPLTFGAGTK	41 44 61 59 98 98 98 98 98 90 86 80 81 90	1.60E+05
F1:3180	DC(+57.02)YASSGSPATLR	46 43 49 89 94 95 90 90 86 79 76 78 89	1.60E+05
F2:3260	MC(+57.02)KGKDGAW	29 45 89 80 68 51 70 91 99	1.60E+05
F1:2699	DQASLSWM(+15.99)M(+15.99)N	43 68 99 99 96 90 31 25 41 86	1.60E+05
F3:7026	NSWGHGLDDDLKKRPRSPATLNSR	33 29 32 30 21 35 92 98 98 96 49 38 39 37 32 69 85 85 90 86 85 80 82 91	1.60E+05
F2:3468	APTKPGQAQL	28 27 46 91 82 70 71 29 35 78	1.60E+05
F1:5504	DLAAGGVPETQAWRPDVTH	29 73 80 69 35 31 49 41 33 15 15 20 21 21 20 59 52 60 59	1.60E+05
F2:8781	TTC(+57.02)MAASPGWFLNQEVVTTGW	23 15 17 14 48 49 37 29 31 25 18 20 18 25 17 12 56 82 89 91 96	1.60E+05
F3:5885	HSNPLC(+57.02)ARFK	14 25 32 79 74 6 5 5 54 86	1.60E+05
F1:8417	DAVVLFPGQAP	22 30 41 54 60 38 16 13 14 46 69	1.60E+05
F2:2917	APAGGFGC(+57.02)M(+15.99)GKVMPLY	15 17 24 23 26 30 22 19 18 27 76 73 12 17 78 89	1.60E+05
F1:2754	DVDLNKMALGAE	18 13 21 61 56 17 11 30 37 25 29 67	1.60E+05
F1:6299	DHAVRVQ	22 10 23 21 17 21 78	1.60E+05
F1:8155	DAALTSNASVVVPTFLLGNQGALN	18 39 49 46 30 15 13 16 27 43 49 21 9 10 11 37 33 6 8 8 7 45 52 61	1.60E+05
F2:9222	Q(+.98)NGEPAC(+57.02)LNENWVSL	11 11 11 21 9 11 15 24 18 27 15 19 25 39 67	1.60E+05
F3:4360	HNNGN(+.98)PDSGYMSFYGKASGC(+57.02)ANC(+57.02)PK	5 6 6 5 6 5 10 6 5 6 5 6 28 7 5 5 5 5 5 5 5 5 5 15 69	1.60E+05
F2:4335	KQSSTLAEVWLGGQAHSMLNGGPGL	8 6 10 11 10 10 5 7 5 5 6 5 5 5 5 5 5 5 11 5 5 5 5 5 38	1.60E+05
F1:4963	DYSYMHN(+.98)SPGSFGFC(+57.02)GRAKAQ(+.98)AM(+15.99)FGQ	6 5 6 6 5 5 5 5 5 5 5 5 5 5 5 5 5 5 5 5 5 5 5 5 5 8	1.60E+05
F3:5782	FASFLDKVR	97 98 99 99 98 98 92 91 96	1.61E+05
F1:7783	DVLTLTLTPKVT	56 91 100 100 100 99 99 99 94 85 59 82	1.61E+05
F1:5641	DKGAAFPAPLEK	51 66 78 99 100 99 99 98 88 86 91 94	1.61E+05
F3:2973	SM(+15.99)M(+15.99)M(+15.99)GSYGGGGSGGGYGGGSSGR	33 33 38 44 57 89 98 99 98 96 96 97 95 95 96 97 92 52 82 86 63 76 99	1.61E+05
F3:5161	EGQ(+.98)AMAFNEK	37 26 87 86 21 34 87 82 86 82	1.61E+05
F1:2709	DESGDRWNSYTC(+57.02)	32 60 30 18 31 18 20 24 40 92 95 96	1.61E+05
F2:5244	TSSGTAC(+57.02)GDPGVY	24 22 29 26 26 21 21 22 51 65 77 98 99	1.61E+05
F1:6373	DLEETSMSSTLTLGKT	27 23 29 28 20 60 54 30 32 75 80 75 67 16 19 40	1.61E+05
F3:5695	FTTTLPYGNR	18 21 34 75 44 14 18 11 49 73	1.61E+05
F2:3723	KGYSNEC(+57.02)W	27 18 17 13 14 22 20 91	1.61E+05
F1:2307	DKTAAAKPPPMGL	17 13 16 19 28 27 20 19 27 18 6 8 67	1.61E+05
F2:3672	DQGSSSEKLQARSL	90 96 99 100 99 98 98 98 98 96 85 62 76 90	1.62E+05
F2:3961	LQKPGQSPKL	89 82 97 95 85 86 95 95 74 67	1.62E+05
F3:3669	NHEEEMNALR	88 91 99 99 93 49 83 86 88 88	1.62E+05
F3:4481	VTVLGQPK	90 94 96 93 38 44 88 89	1.62E+05
F3:8116	TVPLMAEDLGVYYC(+57.02)KC(+57.02)MHVPLTFGAGTK	44 44 43 51 77 48 62 92 90 80 80 91 88 86 48 44 28 73 90 45 52 89 90 82 81 73 79 89	1.62E+05
F1:5536	DEGRRQRLE	77 92 70 74 23 21 23 82 96	1.62E+05
F3:5702	ENGPLNAM(+15.99)STDQDSK	34 25 31 34 85 80 27 22 27 88 93 86 92 95 99	1.62E+05
F2:7140	WN(+.98)VLNRPL	97 97 97 91 27 21 16 41	1.62E+05
F1:3022	DLDDVHTAGHTQQ(+.98)RP	32 31 43 51 93 67 93 93 90 80 77 69 22 18 37	1.62E+05
F3:6063	DLNVAAWK	34 27 70 29 31 44 93 97	1.62E+05
F3:4199	TSTPDYC(+57.02)EATPGRM(+15.99)QPLVK	22 19 18 15 33 34 37 88 83 79 20 17 13 14 16 56 70 81 79	1.62E+05
F1:5206	DAATAFRMLDAGKDFPAPLEK	23 23 20 18 23 31 23 11 18 24 20 16 19 31 51 90 90 74 76 88 88	1.62E+05
F1:8065	DLLAFKVLELELAHVS	23 28 22 57 15 16 21 28 37 34 90 88 82 9 14 31	1.62E+05
F2:3847	QSATSM(+15.99)DSY	23 27 34 21 16 17 66 18 39	1.62E+05
F1:7377	DLGVYLN(+.98)EYMRPLPPKPDLQP	18 35 37 44 38 18 10 15 12 9 12 13 69 55 14 11 10 39 14 13 73	1.62E+05
F1:5171	DTSSGPQNGVLNSM(+15.99)ASDSRSG	7 6 9 10 6 5 6 5 7 20 19 11 11 7 5 5 5 5 5 5 9	1.62E+05
F3:4171	VSYNSDFSGVPN(+.98)R	96 92 52 43 43 60 90 93 90 92 89 93 98	1.63E+05
F1:5147	DKAKLSLQSE	28 37 56 56 57 61 70 84 88 96	1.63E+05
F2:4514	NSLANTPDRGQAL	39 45 92 94 85 85 79 86 37 32 32 28 49	1.63E+05
F2:2096	KLDGM(+15.99)HEKM	82 81 88 68 26 14 40 29 38	1.63E+05
F3:4071	TGGQLDWDK	23 19 23 77 83 86 16 18 71	1.63E+05
F1:5965	DAAMAKDKVSLTC(+57.02)MLT	21 35 51 32 39 29 25 14 15 19 19 18 22 24 84 91	1.63E+05
F3:7103	VAGN(+.98)VAADRGAQ(+.98)FLNLGK	12 12 14 20 21 17 14 19 10 10 16 17 74 76 28 31 83 97	1.63E+05
F2:9192	TPVAAADLSFAQEPKFKNWWVC(+57.02)FLDNFKPY	28 22 28 14 8 7 9 5 5 11 13 11 14 6 6 6 6 5 56 50 81 61 77 68 88 77 70 15 12 40	1.63E+05
F1:4508	DAVVNGYLSN(+.98)TELDVGQ(+.98)APTV	15 15 15 14 12 10 13 13 10 10 9 17 12 15 14 11 19 85 79 37 52	1.63E+05
F2:2866	KAQFQM(+15.99)RPGM(+15.99)FARPL	10 8 8 9 10 12 9 6 8 39 9 7 6 5 56	1.63E+05
F1:4238	DAPKVGN(+.98)HGYLC(+57.02)C(+57.02)PSMVGDLPMFGT	8 7 7 9 8 6 7 5 5 5 7 7 6 5 6 5 11 5 5 5 5 5 6 30 17	1.63E+05
F1:3617	DSYATSGWMGM(+15.99)C(+57.02)GM(+15.99)TTLKVVVVGQG	7 5 5 5 5 5 5 5 5 5 5 7 35 7 6 6 6 5 5 5 5 5 5 5 9	1.63E+05
F3:5311	QDGVLNSMATDQDSDK	28 40 37 56 94 94 86 28 38 77 91 65 90 86 95 97	1.64E+05
F2:8200	SPQTPVTPL	41 31 38 39 24 31 63 97 90	1.64E+05
F3:9085	TQTM(+15.99)LVLGWVSAQDGLHK	25 21 27 30 35 26 26 18 19 21 29 86 82 89 82 90 32 80	1.64E+05
F2:3094	KSVGGAVKKGNPL	90 27 31 26 24 26 26 30 68 55 20 14 34	1.64E+05
F2:2625	TAFSTSANGPN(+.98)QL	31 24 21 19 21 38 67 67 25 13 16 21 90	1.64E+05
F2:8593	LPAMAEDVDVY	27 16 23 14 22 33 35 20 22 65 92	1.64E+05
F2:7442	EGGFGLVVQEHKPVLSGL	29 15 21 32 25 25 17 15 15 25 10 19 18 26 80 81 74 74	1.64E+05
F2:8986	GC(+57.02)VM(+15.99)PVLKC(+57.02)DGL	17 21 31 25 17 18 16 12 11 25 69 91	1.64E+05
F2:2997	AAGTAKMGAGFAQTTY	22 17 14 17 18 18 13 19 21 18 18 14 14 34 89 96	1.64E+05
F3:9168	VPSLGDQASLLSPLDDC(+57.02)HGK	19 16 24 26 19 30 21 27 20 20 69 66 39 54 20 18 9 5 7 20	1.64E+05
F2:8637	VPGALAPLM(+15.99)KHNGDDDYC(+57.02)AGVPLSGL	33 16 20 23 25 18 12 14 8 7 5 6 5 10 8 7 5 5 7 10 21 18 60 57 49 55	1.64E+05
F2:9316	VPLSAVKLFSPPGDYMTEDAN(+.98)QAFGFEC(+57.02)SFPVLSGL	8 5 8 6 5 5 5 5 5 5 5 5 5 5 5 5 5 5 5 5 5 5 5 5 5 5 5 5 5 29 5 5 35 49 40 43	1.64E+05
F3:5557	DYSPYFK	56 48 94 91 94 98 99	1.65E+05
F3:3730	MNSLQTHSC(+57.02)K	86 93 98 98 93 89 22 31 31 85	1.65E+05
F3:6231	KGGLN(+.98)HVEKEDALQQAK	40 28 28 37 39 21 34 49 86 94 95 92 95 92 92 97 98	1.65E+05
F3:6932	SSQYRC(+57.02)HTLEWYLQKPQGSPK	45 41 43 43 34 31 17 33 91 95 91 94 95 93 95 72 28 34 90 98 100	1.65E+05
F3:2980	HNSM(+15.99)HC(+57.02)EATHK	16 29 33 33 21 85 97 96 95 95 99	1.65E+05
F3:6960	HLLSVEMLYK	21 52 94 91 88 44 15 25 68 89	1.65E+05
F2:9384	SGPWPGFVLAPQWPW	18 20 29 44 24 21 30 77 70 63 15 21 68 74 90	1.65E+05
F1:2210	DYYEDHC(+57.02)C(+57.02)	27 28 71 28 23 8 22 89	1.65E+05
F3:4332	SSQ(+.98)SYTSQM(+15.99)LTLTMPC(+57.02)PHTK	14 13 15 21 21 21 22 15 14 16 71 85 75 33 18 13 10 7 65 94	1.65E+05
F1:4563	DLAANKLLK	94 100 100 100 97 98 100 100 100	1.66E+05
F1:5812	DLELATYR	70 99 100 100 99 98 98 98	1.66E+05
F1:4657	DGGGFYPK	45 50 94 97 99 99 98 99	1.66E+05
F1:5186	DELTLTAR	59 93 99 97 95 77 71 87	1.66E+05
F2:4244	SNTDGLTRY	44 46 97 97 88 91 93 90 98	1.66E+05
F1:8829	DKTTLKLSGQKAA	79 70 92 100 100 99 97 89 32 25 22 30 68	1.66E+05
F3:3556	SSQYLDNHK	48 43 85 94 90 44 33 59 83	1.66E+05
F3:6112	LLLYAVHVDLMN(+.98)SK	28 63 88 91 86 45 20 24 31 30 57 79 93 99	1.66E+05
F2:4211	APGPLEKTKSTL	29 28 55 95 94 87 79 87 38 33 30 48	1.66E+05
F1:3872	DPLRTAPNTNP	39 55 45 27 41 70 50 39 34 86 98	1.66E+05
F1:4580	DVLHKQLYTLPPPK	23 21 30 12 20 18 19 23 43 80 99 98 92 96	1.66E+05
F1:6542	DLLLGGTSLLTSW	25 26 52 49 72 24 27 25 28 30 79 73 86	1.66E+05
F3:8873	TAFWELGEFGR	20 21 29 82 87 69 21 28 15 15 82	1.66E+05
F1:5009	DLLPVHQ	27 26 27 21 30 69 85	1.66E+05
F1:5337	DLVMYLVHSDGNTYL	21 21 19 11 30 52 75 93 66 52 19 20 27 26 49	1.66E+05
F3:7661	EAPSVTSQWVEHAK	30 18 17 24 66 59 21 26 40 70 27 8 21 83	1.66E+05
F2:4487	TPGHKTKSVTPAAQGPLLW	24 15 11 5 10 12 18 19 17 39 43 20 15 10 7 8 18 22 78	1.66E+05
F2:4213	GPTQTLSTC(+57.02)YM(+15.99)DFTTY	12 11 15 12 14 15 12 10 10 11 8 12 8 33 15 85	1.66E+05
F1:8324	DANPKLYKTSALRKDALSVVVVWEFAVP	8 6 8 7 8 8 6 7 6 5 5 6 5 5 8 5 5 7 11 11 10 34 8 12 9 15 78 94	1.66E+05
F3:4626	LTMQNLNDR	99 99 99 97 95 96 90 95 98	1.67E+05
F2:5103	QN(+.98)KTGFHF	81 93 98 97 94 97 99 100	1.67E+05
F3:4439	FAATGSDESLR	71 79 99 99 96 95 98 98 86 87 94	1.67E+05
F2:2535	VVTAMMY	98 98 97 94 57 52 85	1.67E+05
F3:4230	AATSTSPLVK	46 48 90 95 93 92 81 86 90 87	1.67E+05
F3:7505	N(+.98)GFDLEWYLQKPNASPK	35 30 40 67 98 99 99 99 99 97 98 93 37 38 90 97 100	1.67E+05
F3:2727	DYPC(+57.02)C(+57.02)C(+57.02)EATHK	35 25 22 32 56 95 98 96 96 97 100	1.67E+05
F2:7492	NSLLNENW	32 38 60 62 79 83 84 96	1.67E+05
F2:4517	TPTVKADAAPTGL	38 30 40 33 28 29 45 48 94 98 97 93 86	1.67E+05
F2:4230	TLNANTKEGALFY	35 38 88 93 91 88 21 23 12 14 24 40 89	1.67E+05
F1:4681	DNAKLSHGYL	21 21 30 38 35 26 15 31 88 93	1.67E+05
F1:8889	DPGSGSANKKPVLAKATPSLGTAYGGNM(+15.99)Q	16 12 18 27 37 35 17 13 14 16 15 23 28 21 21 27 18 10 15 21 19 70 92 93 84 85 86 92 84	1.67E+05
F3:2654	DEN(+.98)MDC(+57.02)M(+15.99)ADHK	21 15 10 7 33 20 19 61 72 57 92	1.67E+05
F1:4923	DLGVTLSGFAGP	23 27 22 27 32 35 28 17 18 57 56 77	1.67E+05
F2:5734	GPVTC(+57.02)SM(+15.99)MMM(+15.99)N(+.98)C(+57.02)MLGTPGVY	26 24 33 30 21 18 17 10 9 14 14 15 8 17 14 71 66 71 88 95	1.67E+05
F1:3274	DLDAN(+.98)MVSFKKN(+.98)PLGPADVYGQ(+.98)SHS	21 24 26 14 13 9 21 16 15 17 20 21 12 15 10 8 15 80 86 86 79 79 72 10 38	1.67E+05
F3:4661	YAGSAFVTDN(+.98)TK	17 18 23 28 29 62 28 15 18 13 51 68	1.67E+05
F2:5575	GPVWGSGTDSSHPGVY	21 18 21 18 15 18 19 56 27 19 18 10 15 19 78 92	1.67E+05
F1:2737	DNLAGM(+15.99)ATYGS	22 33 48 28 18 20 22 55 15 11 31	1.67E+05
F1:3281	DNNPGYVYAKKDHANLDVYGQ(+.98)SSH	15 12 15 13 19 28 23 18 13 12 13 19 5 10 8 10 59 85 79 65 63 14 10 13	1.67E+05
F2:3119	NSWTDQDTL	40 46 90 89 90 86 92 60 95	1.68E+05
F3:7897	EVETFGAGTK	44 32 54 86 86 73 74 68 71 85	1.68E+05
F1:2740	DRFSGSGSGTN	34 34 41 43 46 66 82 91 85 97 96	1.68E+05
F2:8801	VPVNWVQQTL	23 46 56 49 61 67 61 72 93 99	1.68E+05
F3:2544	YSNM(+15.99)QEATHK	29 28 31 30 30 93 94 94 94 99	1.68E+05
F1:4392	DGVPSTM(+15.99)AKSGSQ	46 79 85 75 33 28 27 29 37 86 90 93 91	1.68E+05
F1:6752	DGSYFVYSKLNVGAGKSNW	32 45 67 79 85 84 91 34 29 77 75 25 17 70 75 35 35 70 90	1.68E+05
F1:5021	DYGMN(+.98)SLHTSRNYTTA	28 29 33 35 86 90 88 88 92 88 20 18 19 21 25 48	1.68E+05
F1:3417	DGLTAEHTSTTF	27 33 69 94 92 88 29 49 41 24 19 38	1.68E+05
F1:4413	DLAAPGGHQ	25 26 28 32 66 27 61 76 88	1.68E+05
F3:7047	KVTQTDQGR	39 34 29 23 66 59 18 15 83	1.68E+05
F2:8178	TPNTLPEAML	28 20 31 49 55 44 57 21 9 78	1.68E+05
F3:9060	ENDLYN(+.98)SNYDAK	20 14 28 18 14 15 57 57 15 20 21 86	1.68E+05
F2:4056	QDGSEYQ(+.98)NQ(+.98)DNAEKL	18 27 20 18 21 14 50 48 30 20 10 11 65 34 71	1.68E+05
F2:2717	AAESTVKPAQN(+.98)Y	16 16 31 32 32 18 13 12 16 9 14 90	1.68E+05
F2:4589	STAASFVPLC(+57.02)MASTAAY	15 17 27 37 28 14 11 8 10 9 5 9 8 10 55 59 73	1.68E+05
F1:8624	DAAGADLVHLVGGSPDAP	14 14 16 10 10 14 14 18 10 43 46 15 12 11 8 18 44 67	1.68E+05
F3:5339	KVAFFGMTC(+57.02)DFPSNGNDYK	14 11 11 11 11 9 6 10 12 20 14 10 10 10 8 9 18 67 93	1.68E+05
F1:5091	DAAVSSNGVEC(+57.02)PDGDEVGNNNLKN(+.98)VQTSN	5 7 9 5 5 5 5 5 5 5 5 5 5 5 5 5 5 5 5 5 5 5 5 5 5 5 5 5 6	1.68E+05
F3:6440	VPTVSLPR	97 94 98 98 94 94 90 86	1.69E+05
F3:6056	QEGLVTVSAAK	35 46 45 99 99 98 97 96 96 96 90	1.69E+05
F3:6099	GMQDVPLTFGAGTK	31 21 38 57 94 94 90 98 98 97 96 95 95 89	1.69E+05
F1:7123	DPATVKWKL	33 29 46 60 97 95 95 94 96	1.69E+05
F3:5644	APAGPYTLPPPK	29 28 38 35 76 82 81 91 95 98 96 87	1.69E+05
F2:8004	TNGDSYLEW	28 23 34 60 54 59 85 93 97	1.69E+05
F3:4440	QNGVLNSEAC(+57.02)C(+57.02)HSK	31 33 46 62 95 89 81 40 22 20 25 66 85 82	1.69E+05
F2:7382	VAAPVLSGNL	43 18 30 44 61 91 89 86 46 43	1.69E+05
F2:8689	TSFFALSPVAFSTF	24 24 29 27 29 40 88 48 49 73 57 76 91 94	1.69E+05
F2:2835	MAAGSKGPW	24 34 74 65 48 24 28 51 97	1.69E+05
F1:4838	DQKGFNTAGPLM	21 19 18 14 19 26 38 29 26 81 82 81	1.69E+05
F2:8692	GPSAYKKHVAPC(+57.02)F	14 12 18 18 16 16 20 12 25 67 56 28 48	1.69E+05
F1:4171	DLGTAHHAKQN	17 20 19 27 29 15 12 15 10 12 70	1.69E+05
F2:3906	LSNTNC(+57.02)KKYAM(+15.99)	90 95 91 93 95 97 98 98 96 48 66	1.70E+05
F3:5613	QNGVLN(+.98)SWDTQDDSK	39 41 51 66 96 97 95 95 94 92 91 96 98 98 98	1.70E+05
F3:8508	TDVLLDDSGDGQ(+.98)LSFQQ(+.98)FLTAAK	31 43 44 70 76 76 60 48 97 98 92 96 99 99 97 79 81 98 98 98 98 100 100	1.70E+05
F2:9264	MGC(+57.02)PALQFALSGL	21 38 59 96 97 96 90 41 45 89 90 90 89	1.70E+05
F2:7384	GWC(+57.02)GSHVPLTF	49 35 25 40 67 71 99 86 84 98 99	1.70E+05
F1:4355	DRFLGSGSGT	40 63 69 62 45 54 67 81 97 99	1.70E+05
F3:4160	TDTLTGPYSC(+57.02)PK	20 26 20 57 66 74 79 90 72 62 79 95	1.70E+05
F3:3074	GPYEC(+57.02)M(+15.99)EVHTAHTQPR	33 29 37 48 32 33 77 77 73 89 80 57 49 63 73 88	1.70E+05
F1:8145	DGPSGSPATLRVLVVAT	22 20 28 50 63 67 35 33 75 82 45 54 68 75 72 93 95	1.70E+05
F1:3436	DQREGVLN	29 23 25 48 56 76 96 95	1.70E+05
F2:3676	QQAENYEPNC(+57.02)KGKYW	37 21 26 38 22 20 30 18 86 91 90 86 92 93 94	1.70E+05
F2:3048	NSGGSYGSGGGGEAMVGF	26 27 32 39 87 98 97 96 93 92 88 59 32 18 10 23 30 62	1.70E+05
F1:5530	DLPRMLVAM(+15.99)TKATLAFAR	33 40 21 19 15 45 45 31 32 93 96 94 90 89 73 27 30 86	1.70E+05
F3:2591	HNSYTC(+57.02)EPC(+57.02)VLDTK	17 29 41 46 37 32 35 18 26 71 80 93 94 98	1.70E+05
F3:2564	NESC(+57.02)YC(+57.02)ENR	66 77 78 34 26 24 35 27 90	1.70E+05
F2:8694	APLGAGMQPVLVVY	40 27 38 21 19 14 10 26 38 44 35 16 14 65	1.70E+05
F1:6356	DTELRGDLGKLTVAVY	19 23 21 11 10 10 20 15 12 15 18 14 11 14 62 91	1.70E+05
F2:2544	KTGQLDC(+57.02)FQQGTKL	21 16 15 15 16 18 10 11 13 45 45 38 24 32	1.70E+05
F1:6650	DASLPVLVNTAKTLFAAR	10 9 10 14 15 54 18 14 11 10 10 8 6 7 7 10 15 74	1.70E+05
F1:5458	DNTQTDPPGSGLPSPDN(+.98)PTTQ(+.98)TQ(+.98)SQNN	7 5 5 5 5 10 8 8 6 5 5 7 5 6 6 13 6 5 7 12 57 46 25 5 5 5 6	1.70E+05
F3:4297	VAGDQASLSC(+57.02)R	51 52 94 97 96 97 95 95 89 94 98	1.71E+05
F3:4277	TC(+57.02)YSSPATLNSR	38 38 54 99 99 99 98 96 92 76 77 90	1.71E+05
F3:2158	MNGC(+57.02)NSYTC(+57.02)EATHK	21 29 28 34 79 86 86 96 91 89 96 97 98 100	1.71E+05
F3:6575	HMNADLNGLR	16 18 46 97 98 95 90 82 85 85	1.71E+05
F3:6767	SSQMM(+15.99)EEWSYGGLGGFGGGSFR	48 41 41 21 31 43 45 33 43 91 95 96 97 94 95 97 96 83 37 35 83 96	1.71E+05
F2:6002	DSVLTPGGTPL	34 26 49 72 80 31 29 81 97 98 89	1.71E+05
F3:3566	NNNYSSHSGDWGGGSYGSGGGNNR	34 31 38 43 39 34 16 29 22 33 29 86 93 95 96 97 96 96 93 89 74 45 75 100	1.71E+05
F2:3589	GN(+.98)SSGMGQMSYGSGGGSYGSGGGGVPM	18 21 24 28 23 16 22 28 19 93 93 94 89 86 90 93 91 95 94 94 93 94 77 75 38 32 45	1.71E+05
F3:3594	SM(+15.99)TGPDTHK	31 34 84 30 21 45 89 74 79	1.71E+05
F1:8028	DVNVEM(+15.99)NAAPVGDLTQLLNNM(+15.99)R	37 55 45 49 56 26 24 81 96 43 24 19 79 65 61 61 86 83 24 21 61 87	1.71E+05
F1:3113	DASGMRAGSGT	32 35 84 80 17 20 26 29 35 33 90	1.71E+05
F3:5951	YQDTLNRDHFTALDGK	28 19 28 22 80 30 21 57 13 19 15 18 69 89 91 99	1.71E+05
F1:3167	DRGATM(+15.99)M(+15.99)L	23 22 28 33 30 20 51 77	1.71E+05
F2:9398	SPGGQ(+.98)KGRGSSVAPATPW	17 16 21 21 22 16 11 13 13 16 15 14 14 15 29 37 81 92	1.71E+05
F2:8161	NEGGLSQTMSNPAVVAFC(+57.02)F	11 18 14 14 18 16 18 18 7 10 10 11 14 17 45 15 16 63 78	1.71E+05
F2:4018	TVGGSAAPQPNC(+57.02)ATTY	18 16 16 18 23 19 14 9 9 6 7 8 10 41 17 73	1.71E+05
F1:4880	DKHYPPGTGTAHA	17 18 8 14 11 19 39 27 19 21 17 6 28	1.71E+05
F1:6126	DQVSVRMKWPKPLTLT	14 11 11 11 11 10 5 9 9 8 9 7 10 8 10 23	1.71E+05
F3:3945	RGLDSELR	90 89 97 98 92 95 99 100	1.72E+05
F3:4917	EMDNSTLQ(+.98)QTLTKDEYER	39 16 41 46 93 93 83 40 43 90 95 96 94 96 92 87 92 95	1.72E+05
F1:4562	DLALGEESR	38 54 59 65 82 90 95 91 93	1.72E+05
F1:6634	DPKTYWTGVQ(+.98)MFRKLL	44 52 59 35 28 32 89 63 89 98 94 94 89 91 97 99	1.72E+05
F3:7893	VTPFFPNYFSLPVSLN(+.98)GQASLSC(+57.02)R	37 38 39 57 59 45 49 46 44 71 90 88 89 86 78 78 74 84 77 79 82 82 87 97	1.72E+05
F2:2580	DQGSSSEKGRAAL	86 85 94 95 90 81 73 76 26 22 31 39 51	1.72E+05
F1:4978	DLATNSELVQSGKESLS	37 79 82 95 79 27 40 91 88 89 90 50 26 24 15 20 37	1.72E+05
F3:3963	LSALQVTSLGGR	30 25 29 35 34 44 85 85 79 70 69 81	1.72E+05
F1:8040	DNNLTLTLL	29 26 29 35 46 59 56 93 97	1.72E+05
F1:6807	DKVGALTC(+57.02)MLT	27 32 30 21 26 40 57 71 73 96 97	1.72E+05
F3:5286	VDSFFDGM(+15.99)SSTLNDEDYTLK	18 24 16 15 17 27 15 16 19 25 67 55 13 21 25 27 73 79 84 74	1.72E+05
F1:8330	DVAKPETLPSAFPVSLN	19 21 22 18 12 28 32 34 22 30 27 23 18 29 83 85 85	1.72E+05
F3:5941	TLPSDVTKC(+57.02)HASEQDEYER	22 20 15 19 24 15 15 16 15 8 17 17 21 15 71 77 67 81 88	1.72E+05
F2:7984	Q(+.98)QEDVLVPVPQLTYFEYDF	10 11 18 15 11 21 23 14 15 12 14 15 10 14 39 13 9 60 67	1.72E+05
F2:2148	QTAKC(+57.02)GVDTMRFNQNSMTF	10 9 12 14 11 8 10 15 10 5 8 9 8 31 34 9 5 8 21	1.72E+05
F3:5208	LAWYQQK	97 98 99 97 92 95 99	1.73E+05
F1:5941	DFTLKLSRVQ	91 100 100 100 100 99 93 57 56 92	1.73E+05
F3:4964	NDVDYSAPGADLDGK	37 50 55 89 81 94 94 90 75 65 76 79 90 95 100	1.73E+05
F1:4564	DQASLSC(+57.02)RSSQVRAESN	61 79 99 99 98 96 89 80 83 84 73 27 25 28 38 29 89	1.73E+05
F2:2647	TSGGGVKSL	92 95 95 90 39 40 37 31 51	1.73E+05
F3:5509	HNM(+15.99)PLVK	12 23 30 78 91 93 87	1.73E+05
F2:8622	MGC(+57.02)PALQPVLSGNL	14 25 39 39 50 55 41 38 49 92 91 90 81 84	1.73E+05
F3:2809	HNSYTC(+57.02)EEHK	16 28 48 63 87 30 35 45 63 80	1.73E+05
F2:4399	TPSGRTLAAPTSGSGSGTDF	18 12 18 13 11 11 15 30 46 20 18 18 14 19 18 21 11 15 89 96	1.73E+05
F1:8203	DVKKHMQAKSPVVATNARRNGP	14 13 20 11 5 6 17 59 11 9 8 15 15 13 18 18 13 5 5 26 48 65	1.73E+05
F1:4399	DGVPHNSSGWSLPV	14 10 14 12 9 15 17 25 18 11 9 12 10 29	1.73E+05
F3:5728	FSGSGSGTN(+.98)FALAK	96 99 100 100 99 99 97 97 98 97 51 48 41 90	1.74E+05
F1:5863	DGPSGYYSFAH	39 29 40 72 100 100 99 95 94 98 97	1.74E+05
F1:4527	DDQRVLVN	39 63 49 55 81 95 99 98	1.74E+05
F3:9149	LSPVPTQM(+15.99)LYLPVSLGDQASLSC(+57.02)R	37 34 43 57 46 37 34 40 43 44 88 49 56 96 97 95 97 90 91 92 93 86 94 99	1.74E+05
F1:6335	DLKGKYKGSVGADLGL	18 28 24 21 38 48 46 41 48 33 21 27 28 59 63 83	1.74E+05
F2:5615	KDPM(+15.99)SFDMSGSGSGTDF	23 32 61 57 46 13 18 8 20 21 28 29 33 19 22 80 84	1.74E+05
F1:6607	DNLN(+.98)SQDGVLNSWNDP	18 13 17 16 18 21 35 22 25 26 21 82 94 21 18 66	1.74E+05
F2:8658	AASPGSN(+.98)M(+15.99)HGW	19 19 21 18 21 21 15 13 8 79 95	1.74E+05
F2:5542	GPQSWGSDKLN(+.98)PPMMNTSNESPPVHY	10 8 11 14 15 13 18 25 19 19 13 7 6 5 5 10 10 21 45 14 9 11 31 73 44 70	1.74E+05
F1:6663	DLTPVDAKPVQLGRKKVSLHLEHQ	10 9 9 6 7 11 8 10 11 12 11 11 8 7 8 43 63 17 10 5 46 12 5 52	1.74E+05
F2:8603	TGNTVSAVAPSN(+.98)SN(+.98)VWKKMM(+15.99)NNSVPL	7 6 9 12 18 14 10 10 12 9 10 8 6 7 6 5 5 6 19 5 5 5 14 18 41 50	1.74E+05
F1:4052	DC(+57.02)GC(+57.02)KPC(+57.02)L	92 99 99 99 99 97 96 97	1.75E+05
F1:7651	DNLPLTFGAGTKL	55 74 90 98 97 98 98 90 88 81 88 89 96	1.75E+05
F3:6020	KHQ(+.98)M(+15.99)QGSHVPLTFGAASK	56 34 49 45 84 80 84 94 98 95 95 92 91 85 86 84 82 91	1.75E+05
F3:6786	EAPEAN(+.98)LNGLR	43 38 55 99 99 98 96 91 77 81 83	1.75E+05
F3:4975	QRNGVLNSWTDQDSK	34 31 40 45 66 79 98 99 99 98 97 92 96 98 99	1.75E+05
F3:7684	N(+.98)NGYLQ(+.98)WYLQKPANSPK	32 32 43 87 98 98 97 97 96 91 96 79 40 43 90 97 100	1.75E+05
F3:4249	GSYSPLAQSELAK	19 24 39 89 90 91 45 22 25 78 79 89 97	1.75E+05
F2:5746	SC(+57.02)MM(+15.99)C(+57.02)QW	87 79 71 29 22 31 93	1.75E+05
F3:4944	QDN(+.98)N(+.98)WSSGYYSTEQLTLTK	25 37 38 31 24 23 26 27 40 79 90 84 68 32 82 86 91 84 82	1.75E+05
F1:3510	DEYERNGNSYTC(+57.02)	35 67 48 40 21 22 21 33 55 88 100 100	1.75E+05
F1:7933	DVRKSAAYLLGPTLQR	21 24 23 32 92 95 96 96 96 75 39 8 13 23 18 34	1.75E+05
F1:8451	DAAVVVSRTQKMPK	16 12 14 14 13 12 11 9 10 9 10 8 59 83	1.75E+05
F1:3954	DYAAKQ(+.98)ATGAPSTVKTDS	12 10 11 12 12 11 11 14 12 14 11 39 17 15 30 20 25 43	1.75E+05
F2:4498	KSALEGAPGGTLSSFVSNDLDHAAQGKYW	8 8 11 15 12 5 7 6 6 5 6 8 7 7 6 6 7 6 11 29 56 5 5 5 5 5 40 54 72	1.75E+05
F1:2176	DALQKAKQ	94 100 100 99 99 99 99 97	1.76E+05
F2:4247	LSNTVC(+57.02)KKDGAW	98 99 99 99 100 99 99 96 95 87 96 100	1.76E+05
F1:4952	DAELSQMQTHVS	45 70 92 100 97 93 92 94 95 50 71 85	1.76E+05
F3:4180	LSGWGTTQK	94 96 97 95 87 35 32 28 84	1.76E+05
F2:5168	QVSLGADLRY	32 41 95 95 86 88 95 34 25 87	1.76E+05
F2:2650	VC(+57.02)KKDGNF	78 86 96 93 54 30 29 57	1.76E+05
F3:4725	TSAASPLVKFSNR	60 63 31 32 50 21 30 75 75 22 21 67 90	1.76E+05
F3:5152	HNSM(+15.99)WAETEN(+.98)SK	69 71 35 23 21 22 76 61 26 15 55 82	1.76E+05
F1:8823	DVGVLLLC(+57.02)M(+15.99)WVWYRHQWWWKC(+57.02)ATGYYSFAH	34 80 71 65 76 72 37 15 11 10 10 9 8 8 6 13 14 12 12 11 15 84 90 86 86 85 87 92 95 89	1.76E+05
F1:8493	DVGVLLLNGETPPA	23 62 67 76 96 74 28 16 15 24 18 13 12 30	1.76E+05
F1:5069	DYNKKWSK	28 46 37 12 8 13 78 91	1.76E+05
F2:8565	TVPSDLGSGNVAVYY	21 23 26 29 24 48 17 21 21 23 22 28 55 99 99	1.76E+05
F3:4335	TSPVQVC(+57.02)NEDTLTKDMMM(+15.99)AK	23 21 18 21 19 18 16 15 23 26 79 79 84 84 88 12 9 16 17 70	1.76E+05
F3:2952	TAHNSYC(+57.02)DK	25 22 13 29 80 27 18 21 68	1.76E+05
F1:4081	DKHYPPGTGTAHA	15 21 11 17 14 21 32 38 32 37 33 12 37	1.76E+05
F3:7906	QYYATNWPKFKWWWYM(+15.99)VPLTFQGTK	14 14 15 14 19 41 12 10 15 14 11 11 10 11 11 11 43 12 18 51 63 55 37 38 61	1.76E+05
F2:8260	TPWLRSNRLPLNYKRYYNLPRKTWKVC(+57.02)F	9 5 5 5 5 5 5 5 5 5 5 5 5 5 5 7 15 25 49 5 6 8 41 11 11 68 88 95	1.76E+05
F3:3804	TDYNSALK	94 98 97 92 93 95 97 91	1.77E+05
F1:6428	DAFGPVYSMSSTLTLTK	49 56 57 45 35 43 93 97 95 97 96 90 95 97 93 86 96	1.77E+05
F1:5888	DVNVEM(+15.99)NAAPGV	48 76 63 67 78 46 38 62 96 89 85 94	1.77E+05
F3:4343	SSLGGGFGSNR	52 52 94 92 86 80 81 73 30 28 81	1.77E+05
F2:5718	TGGALGKLRHEWY	32 28 35 44 90 86 86 78 25 12 55 76 93	1.77E+05
F1:6939	DGHVLPEVQPPKP	26 34 50 86 57 29 31 17 22 82 85 77 85	1.77E+05
F3:5354	QVSLQDFSAK	26 31 85 83 29 38 24 21 68 79	1.77E+05
F3:4041	C(+57.02)GC(+57.02)NEDTSSATHK	16 12 16 17 29 27 20 67 63 75 83 78 95	1.77E+05
F3:5031	SLAAESMMQNYVATVSLPR	19 21 22 18 23 15 9 10 17 18 41 92 93 90 86 41 40 37 85	1.77E+05
F1:5082	DQERGVLNSAMT	19 12 21 16 32 51 63 51 51 32 18 88	1.77E+05
F1:4590	DTQVGPVFFRVTD	21 19 22 21 21 51 24 22 23 17 19 70 90	1.77E+05
F2:3488	KNTQPLNM	21 15 20 22 32 46 40 59	1.77E+05
F2:4202	KGLDTTNVMPPSL	31 30 90 88 19 14 12 12 7 11 12 12 67	1.77E+05
F3:5881	GGFSLWEK	15 15 23 28 33 21 27 81	1.77E+05
F2:3089	KTDEVPGAATM(+15.99)VYLY	15 14 25 26 13 10 12 17 18 14 12 12 14 63 88	1.77E+05
F2:3820	KAAQTTNAM(+15.99)C(+57.02)C(+57.02)C(+57.02)GPGVY	11 10 11 12 15 15 15 18 13 12 11 10 9 10 12 70 91	1.77E+05
F3:6047	LVELNLQTAK	96 97 99 98 96 97 95 93 99 100	1.78E+05
F1:8209	DLLNQELEFLK	77 99 100 97 95 99 99 99 99 99 99	1.78E+05
F3:3928	AGFAGDDAPR	85 82 90 98 95 98 98 96 96 98	1.78E+05
F3:4606	QDGVANSWTDQDSK	85 67 56 70 99 98 97 97 97 98 93 96 98 99	1.78E+05
F3:9115	NEVVC(+57.02)FLNNYYPK	29 43 54 98 98 95 93 85 38 43 92 90 87	1.78E+05
F1:5299	DLNFYPK	35 30 30 85 95 96 98	1.78E+05
F1:4265	DERFGSGSGT	28 38 29 39 59 73 80 87 97 97	1.78E+05
F2:9309	GPSWPVVM(+15.99)TGEGNVLAPL	40 40 57 66 68 65 37 25 23 44 50 55 68 83 90 86 78 85	1.78E+05
F2:8857	C(+57.02)NVPALQPVL	22 24 45 56 57 52 40 79 79 81	1.78E+05
F3:4823	QNALDGSER	20 18 24 88 91 30 32 80 90	1.78E+05
F1:5006	DAGGDGNVSPLGGQPN	21 21 25 26 29 15 31 88 50 39 79 79 56 19 17 80	1.78E+05
F1:6121	DFRKSSVGVYLLP	23 29 24 21 25 28 26 22 29 33 52 90 93	1.78E+05
F2:2101	SGGGAEHRSSSGVGTMSGGGY	18 16 23 21 21 28 8 15 18 21 23 17 21 30 12 10 56 69 71 68 71	1.78E+05
F3:4908	QASQVFLK	33 39 92 92 97 99 99 91	1.79E+05
F3:3375	TSTSYAFHK	82 92 96 94 37 31 56 65 92	1.79E+05
F1:5454	DYNTLTLAAK	32 30 38 93 96 96 92 43 37 59	1.79E+05
F1:6401	DLGGHEMNMTGYYSFAH	37 48 39 33 18 40 16 28 25 94 90 92 98 97 97 98 95	1.79E+05
F1:7671	DTLHVHQ	32 26 29 15 43 94 99	1.79E+05
F3:3228	AAC(+57.02)Q(+.98)STPGDTHK	22 21 20 20 27 85 25 18 33 82 87 99	1.79E+05
F3:5186	FPVTC(+57.02)DHM(+15.99)DQDSK	25 20 68 61 48 26 7 16 67 21 32 82 97	1.79E+05
F1:5486	DTYLPLM(+15.99)KVQTD	18 21 21 19 10 15 16 48 14 57 67 84	1.79E+05
F1:8501	DRKQGRVPLPAP	18 11 13 13 11 14 31 70 76 51 21 32	1.79E+05
F2:4252	MAGTSKKTTC(+57.02)M(+15.99)PAW	13 24 30 30 26 27 27 21 18 14 14 11 65 89	1.79E+05
F3:7939	HWLPERRRWYQQ(+.98)WTQNFLVN(+.98)LFC(+57.02)PK	5 9 11 8 18 10 10 11 15 15 11 11 12 10 9 7 7 50 51 27 34 13 14 56 86	1.79E+05
F1:4512	DELVQ(+.98)SVGKGAVH	45 59 50 50 94 94 95 91 91 80 81 91 94	1.80E+05
F2:2702	VC(+57.02)KGKNAGW	90 94 96 78 31 29 81 96 98	1.80E+05
F3:6516	EQDC(+57.02)C(+57.02)C(+57.02)SMSSTLTLTK	46 33 51 49 55 63 92 84 92 86 82 90 93 92 78 86	1.80E+05
F2:9361	TLRQHVM(+15.99)GLLLAYQVLFLVLLLL	24 23 17 15 9 31 46 43 63 98 97 93 85 81 77 81 21 22 57 26 24 18 74	1.80E+05
F1:7181	DAGTKMSSGQDFWAWC(+57.02)WVKM(+15.99)RRWFN(+.98)QGSSSQ(+.98)KLQ	22 22 19 16 15 8 16 15 11 11 15 10 10 12 14 18 24 26 15 10 8 10 62 59 63 68 75 84 91 82 79 86 93 95	1.80E+05
F1:7946	DAERTYC(+57.02)VQLSQLQAQLSAL	17 12 21 11 14 17 26 35 35 45 32 30 38 21 19 39 49 37 55 76	1.80E+05
F2:7227	QDLNWVVGPAEKVNEPHF	12 18 16 14 22 55 59 26 14 15 21 14 55 44 59 10 7 76	1.80E+05
F1:8051	DGSHGSYRPKFYNEQQVMSGP	17 9 12 7 14 18 10 8 8 12 17 20 69 83 20 14 12 8 69 75 84	1.80E+05
F2:2945	NGDTPAKKHSGPM	10 8 20 70 72 75 21 17 8 12 9 8 17	1.80E+05
F2:5545	MAN(+.98)VALYKM(+15.99)HLNENW	7 14 21 21 18 18 15 12 13 10 26 20 31 67 85	1.80E+05
F2:3946	APPDMGNHGKAAAVLHMC(+57.02)NPVEGGMPGQEHHM(+15.99)	5 5 5 5 5 5 5 5 5 5 5 5 5 5 5 5 5 5 5 5 5 5 5 5 5 5 5 5 5 5 5 5	1.80E+05
F1:8045	DLGTYVLTQ(+.98)MAAM(+15.99)VTHPPTTVM(+15.99)VPNGKTEGVAAARGPASPNPPYLDT	5 5 5 5 5 5 5 5 5 5 5 5 5 5 5 5 5 5 5 5 6 5 5 5 5 5 5 5 5 5 5 5 5 5 5 5 5 5 5 5 5 5 5 5 5 5 5	1.80E+05
F3:7264	LALN(+.98)VELATYR	97 98 99 99 99 99 98 98 92 93 97	1.81E+05
F3:4327	VDN(+.98)AAYMNK	50 66 97 98 98 98 97 98 100	1.81E+05
F2:3101	LSNTDYEFEY	90 91 92 93 94 86 41 24 45 94	1.81E+05
F3:4345	NDVDYSAPGADLDGKK	35 50 56 71 62 89 90 93 77 65 84 80 85 61 60 100	1.81E+05
F2:4028	WLSNGPYW	90 95 96 92 38 27 31 90	1.81E+05
F3:3577	NNGGYGSYM(+15.99)YADESYGSGGGNNR	29 26 27 67 84 85 73 30 30 33 28 34 39 88 92 92 92 87 82 29 34 63 99	1.81E+05
F3:3887	DGHTSTSPLVK	32 21 19 69 89 84 74 25 37 82 83	1.81E+05
F3:4214	DAPPSC(+57.02)R	22 15 18 34 91 91 97	1.81E+05
F1:8332	DNGKPVLQRLRTDL	22 16 15 21 33 86 56 20 18 65 22 17 34 95	1.81E+05
F3:4425	QEPC(+57.02)GSTRPLTM(+15.99)SK	15 26 18 21 20 78 75 17 12 15 13 26 70 90	1.81E+05
F2:3645	GPVMQ(+.98)SM(+15.99)TTMM(+15.99)DTPGVY	30 18 27 15 24 20 15 14 13 8 19 38 80 25 25 84 94	1.81E+05
F1:2768	DKWAGHDMC(+57.02)	21 19 18 18 18 14 31 11 80	1.81E+05
F2:3507	GSYGSGSNYGFGSPNNPC(+57.02)TQHGGGGDW	8 11 15 12 15 39 14 14 61 50 14 12 10 6 8 8 6 8 7 7 5 33 34 25 8 14 23	1.81E+05
F1:3606	DMRQFC(+57.02)KKPHPPTGYDC(+57.02)KAQG	14 11 21 14 10 9 8 8 7 5 6 5 7 6 39 49 8 8 8 7 14	1.81E+05
F2:9339	SGAHGYTVPSGGFGPASKKKKAVGNDC(+57.02)NTTGW	5 5 5 5 5 5 7 10 6 7 6 7 7 5 5 5 6 7 6 9 6 5 5 5 5 5 5 5 44 54 52 68	1.81E+05
F1:7546	DLAQ(+.98)HLVLM(+15.99)GFWVM(+15.99)KASDNGVWFLFGP	8 14 14 10 5 6 5 8 8 8 8 5 5 5 5 5 5 6 5 5 5 5 13 5 5 5 33	1.81E+05
F3:5809	LVNEVTEFAK	80 85 96 98 97 96 97 95 94 89	1.82E+05
F3:3687	M(+15.99)M(+15.99)EC(+57.02)EATHK	28 41 68 95 95 95 96 97 99	1.82E+05
F3:2866	EC(+57.02)PYTC(+57.02)EATHK	39 26 25 57 93 96 97 97 96 95 99	1.82E+05
F3:5719	FAYLAFVNSAAFPAPLEK	28 30 37 41 41 50 52 50 86 93 97 98 94 94 86 90 98 100	1.82E+05
F3:5171	ESHNGC(+57.02)YNLSNR	38 26 15 28 24 33 91 90 90 74 71 90	1.82E+05
F1:2654	DENHRYTC(+57.02)	27 35 21 10 33 86 99 100	1.82E+05
F2:2239	LQKNEPLY	75 68 79 24 32 18 26 85	1.82E+05
F2:5938	AATSLKYSF	29 26 32 37 39 32 44 95 97	1.82E+05
F3:7750	VTPVSEFHASLSC(+57.02)DLAEHK	17 20 32 40 26 22 12 7 60 57 51 75 74 21 12 10 19 15 88	1.82E+05
F2:2684	KSGPDRAATL	83 33 21 16 30 52 25 21 19 33	1.82E+05
F2:2969	GWKTGTGAFGGSVLSHNGVQGSTF	5 5 5 6 5 7 8 11 9 7 5 5 5 5 5 5 5 5 5 5 18 5 7 19	1.82E+05
F3:5214	LAGGVAVLK	98 97 97 90 91 96 97 98 93	1.83E+05
F3:6037	QDGVLNSWTDQDSK	35 49 50 63 72 66 98 98 98 98 92 96 97 99	1.83E+05
F1:4061	DKVSLTC(+57.02)	41 74 76 67 93 99 99	1.83E+05
F3:4414	ENHMC(+57.02)TSSTLTLTK	49 31 20 18 29 33 74 79 92 93 93 95 92 83	1.83E+05
F1:5885	DLKVRTGVNMTH	27 34 34 38 41 38 38 60 57 81 90 88	1.83E+05
F3:4680	KTDMHM(+15.99)C(+57.02)PLTLTEDK	21 21 33 12 10 20 19 14 66 89 91 86 38 43 94	1.83E+05
F3:3802	NNEM(+15.99)HGGC(+57.02)GK	18 16 29 20 11 49 46 60 76 93	1.83E+05
F1:8972	DAAC(+57.02)MDQ(+.98)N(+.98)LFC(+57.02)VWANSNNPK	18 30 32 14 5 14 10 14 26 35 41 35 23 48 12 18 16 23 71 89	1.83E+05
F1:4224	DKKAVQKM(+15.99)NTPGQ	16 13 21 25 29 21 15 14 15 17 14 14 75	1.83E+05
F2:7968	AAVVPLATGGPDRQGRWLPL	5 7 10 45 54 45 11 6 5 6 7 10 5 5 5 5 7 17 23 19	1.83E+05
F3:7628	QTTPLMAC(+57.02)K	13 15 22 12 15 7 11 8 21	1.83E+05
F2:8626	MAGGQNTMSAPSGGVPLPN(+.98)DNPGPYGAM	5 5 5 5 5 5 5 5 5 5 5 5 5 5 5 5 5 5 5 5 5 5 5 5 5 22 7 9	1.83E+05
F1:7434	DAAVQAEEWYVLLFPKPKP	50 50 54 50 86 97 99 98 96 93 49 60 96 97 95 91 84 90 94	1.84E+05
F1:4192	DQESSC(+57.02)STSPYAYGH	39 27 44 44 60 61 97 98 99 98 97 97 98 99 97	1.84E+05
F2:8681	MGC(+57.02)PALQPVL	13 25 43 48 54 59 70 85 85 83	1.84E+05
F3:6130	TDYLSGTN(+.98)FTLKDLK	25 32 26 30 31 30 37 80 82 77 68 78 52 85 94	1.84E+05
F1:8761	DAVLQLGNLAYNVSGT	56 32 38 34 31 46 21 19 37 46 30 21 31 86 31 41	1.84E+05
F2:4519	TLAEAARAAPTGL	21 19 15 63 61 22 27 44 44 19 21 63 71	1.84E+05
F3:5189	SVSELDEHMPK	26 20 22 39 83 32 27 9 9 55 88	1.84E+05
F3:8622	TQTFRGNLPN(+.98)TPLSVN(+.98)GQASLC(+57.02)SR	10 10 9 9 8 8 12 15 11 13 9 7 10 10 11 40 33 72 74 75 79 80 84 90	1.84E+05
F1:2165	DLGHNSYTC(+57.02)C(+57.02)SM(+15.99)SC(+57.02)	15 14 12 8 16 20 24 33 29 13 9 10 16 79	1.84E+05
F1:4843	DGN(+.98)HGSYVC(+57.02)C(+57.02)GPGGQQSNQSHPC(+57.02)HSGQ	5 5 5 5 5 5 34 5 5 5 5 5 5 5 5 5 5 5 5 5 5 5 5 5 5 5 10	1.84E+05
F1:6966	DQ(+.98)AYLKKNFATGGGC(+57.02)RLQRLVAVKKMLKKAVHSRGN(+.98)APGSHAAAGKPLGTKPGGLLYKVFGGRS	5 5 5 5 5 5 5 5 5 5 5 5 5 5 5 5 5 5 5 5 5 5 5 5 5 5 5 5 5 5 5 5 5 5 5 5 5 5 5 5 5 5 5 5 5 7 5 5 5 5 5 5 5 5 5 9 8 6 5 5 5 5 5 5	1.84E+05
F3:4865	MEAEDAATYYC(+57.02)QQR	41 73 96 99 99 99 99 99 98 96 85 81 78 93	1.85E+05
F3:4711	TGLVTVSAAK	44 40 97 99 98 97 95 94 95 90	1.85E+05
F1:7513	DAPVQFSWFVN(+.98)DVEVHTAHTQRP	48 54 59 66 61 71 74 74 98 98 96 86 80 96 97 96 98 97 75 81 78 76 88	1.85E+05
F2:5234	LLSNTEHKPMAW	98 98 97 92 90 82 57 74 19 12 30 94	1.85E+05
F1:6938	DVVPQDKTGF	29 27 46 40 79 86 78 85 93 97	1.85E+05
F3:3960	QGFGQTNYAASK	29 28 82 79 77 78 66 68 29 29 66 84	1.85E+05
F3:4121	KTSSQGPYSDMQGK	21 21 31 40 76 25 29 88 83 75 38 60 67 92	1.85E+05
F2:6962	ASPSN(+.98)DVGVSN(+.98)SVDF	18 20 25 37 41 55 28 21 32 26 16 15 18 80 86	1.85E+05
F2:5136	TGAGKDSC(+57.02)HL	24 19 26 23 24 27 16 15 43 86	1.85E+05
F3:8267	TLLN(+.98)VPQKAYKWWQYC(+57.02)SHKRRRFFKMMFQ(+.98)LVDLNMMR	9 10 11 7 6 5 7 5 5 5 5 6 6 6 6 6 8 17 7 6 30 6 6 6 7 5 5 5 15 31 33 32 10 5 5 5 5	1.85E+05
F1:5645	DC(+57.02)ATGYYSFAHG	73 99 100 100 100 99 99 98 96 94 26 59	1.86E+05
F3:6860	NGC(+57.02)STLTLTK	33 27 48 98 99 99 99 99 96 90	1.86E+05
F3:3626	MGC(+57.02)C(+57.02)EATHK	15 23 39 94 98 96 96 96 99	1.86E+05
F1:4156	DN(+.98)RQVLVNTAK	81 93 35 26 35 66 97 96 95 80 87	1.86E+05
F2:8875	DVLM(+15.99)TQTPLLY	46 35 57 57 57 56 95 68 71 97 98	1.86E+05
F1:8729	DAVVYSLPGPP	32 48 55 46 37 34 85 81 85 92 96	1.86E+05
F1:4993	DTPPHTSTSPLVKNAAAHGP	29 30 33 38 37 75 55 46 79 92 96 96 94 84 28 27 23 12 52 81	1.86E+05
F1:2611	DKYM(+15.99)SYTC(+57.02)	26 16 17 24 66 88 99 99	1.86E+05
F2:2980	FGQN(+.98)KKC(+57.02)VDSL	17 12 16 22 33 57 65 68 94 86 80	1.86E+05
F2:5988	KGASNVDWDNQVY	40 30 31 22 20 21 32 23 30 57 15 55 83	1.86E+05
F3:4329	LN(+.98)YGEGLK	70 23 21 15 25 14 21 85	1.86E+05
F1:7884	DAEYLRDLNEWMM(+15.99)DYKVVLMPAGQ(+.98)F	19 24 39 25 23 14 21 14 12 23 17 8 11 21 46 69 77 15 10 5 9 69 74 81 90	1.86E+05
F3:5663	AGSASSPVEQAGDGGK	10 8 10 12 13 14 10 12 18 10 9 7 15 65 83 97	1.86E+05
F1:4703	DQASNYVNSLQYNTAAPC(+57.02)FLGSWDWYLVSH	14 14 18 18 19 21 20 12 8 6 5 5 5 5 5 5 8 10 11 45 35 7 5 5 5 18 41 69 65 60	1.86E+05
F2:3670	GTKLLEHL	72 79 97 97 91 86 21 52	1.87E+05
F1:4473	DSFYYSTQELTLTK	39 54 37 31 67 86 67 27 38 79 93 95 94 95	1.87E+05
F1:6728	DKRTGAKFLAGVGAMLP	35 60 40 24 17 22 40 86 99 99 99 96 87 69 14 26 78	1.87E+05
F3:4890	MGM(+15.99)ENVKWK	12 18 25 44 63 63 90 93 96	1.87E+05
F3:3235	DLNVRN(+.98)GK	24 19 21 28 37 87 89 95	1.87E+05
F2:2942	TC(+57.02)RPLGYGW	82 31 29 22 22 15 20 60 85	1.87E+05
F2:2955	QN(+.98)KTGFNPPGAEFQDKTGF	12 12 18 31 31 32 21 14 14 14 15 21 12 43 54 45 52 52 85	1.87E+05
F1:3107	DEM(+15.99)LTSHNSYTC(+57.02)GWTC(+57.02)	21 32 18 18 17 17 10 21 34 54 41 22 12 15 63 80	1.87E+05
F1:4180	DLAVLAGQRKMS	21 28 17 14 19 43 10 11 10 12 8 74	1.87E+05
F2:4185	SPGAAAPAAPTHVTFW	11 10 14 26 35 25 13 12 10 8 10 5 41 10 13 76	1.87E+05
F2:3095	TC(+57.02)EATHKTSTSERRM(+15.99)SGFHPGW	15 15 29 12 10 7 62 66 17 14 50 12 6 5 5 5 5 6 5 5 7 70	1.87E+05
F1:4391	DSALKSRLTLSK	86 98 98 99 98 90 51 56 90 98 99 100	1.88E+05
F3:7327	TVLGYGVNAMVR	45 51 98 98 98 97 96 81 29 18 82 98	1.88E+05
F3:5205	HNLDWLNSMEESSGAGK	27 46 92 54 39 89 90 88 28 57 95 93 93 91 91 88 86	1.88E+05
F3:4289	EGSYSLDGSER	41 24 33 40 55 97 98 93 92 97 96	1.88E+05
F1:2643	DRFSGSGSGS	37 40 46 49 57 76 82 92 99 100	1.88E+05
F3:5857	SLPVSLEWASLSC(+57.02)R	25 31 33 43 34 29 33 27 89 88 90 90 91 92	1.88E+05
F1:5426	DHEPLQK	28 16 38 25 90 88 96	1.88E+05
F1:8655	DAAPVSGGASVVEWPNNFYPK	33 68 66 41 49 63 49 32 34 45 45 27 31 17 14 61 66 72 86 86 93	1.88E+05
F3:2798	C(+57.02)TYTHK	18 18 22 79 77 96	1.88E+05
F3:2940	C(+57.02)M(+15.99)C(+57.02)DM(+15.99)GC(+57.02)ATHK	18 18 21 31 21 18 31 89 91 92 99	1.88E+05
F1:4234	DAQFSNHNSYTC(+57.02)	28 31 21 18 20 23 22 35 59 97 98 98	1.88E+05
F2:2369	FAQSM(+15.99)SY	26 21 21 18 25 90 96	1.88E+05
F1:4728	DLVVKVVP	22 19 21 21 25 30 70 81	1.88E+05
F2:2086	HSDGNTVL	18 26 45 30 30 34 26 32	1.88E+05
F1:7021	DTNKRPVL	24 19 21 19 15 13 15 79	1.88E+05
F1:4884	DQNVGVLVNTVHAALTSE	14 14 13 11 11 23 37 29 17 14 14 9 31 21 13 9 12 79	1.88E+05
F2:8068	QDNTHRTYM(+15.99)KQLPL	14 20 18 18 9 16 14 12 12 11 14 31 44 40	1.88E+05
F3:3077	VAPGKDLTK	94 96 97 90 88 93 93 95 99	1.89E+05
F3:5993	TGLEEQLQQLR	49 48 99 100 99 96 97 95 94 98 97	1.89E+05
F3:4045	TMNC(+57.02)C(+57.02)EATHK	28 17 77 32 38 96 95 94 92 99	1.89E+05
F3:6893	VNSAAFPAPLEGVTLSK	44 38 57 90 99 100 99 97 43 44 88 23 27 38 51 80 82	1.89E+05
F1:4599	DEYEMTNSYTC(+57.02)	33 67 60 65 18 21 25 32 80 93 95	1.89E+05
F3:4740	AC(+57.02)LSVYLEMK	26 28 86 82 81 27 27 30 17 93	1.89E+05
F3:4945	TLQPKHTYELFM(+15.99)GQ(+.98)AK	32 31 23 16 21 15 78 76 92 86 61 22 18 29 95 99	1.89E+05
F1:7540	DFKWSNPNLSY	21 22 29 38 46 35 23 26 41 93 96	1.89E+05
F3:6866	ELNQQTVEQFDDWVFQ(+.98)MFYK	32 22 21 19 18 17 16 22 14 14 21 21 14 50 50 76 57 68 91 95	1.89E+05
F1:4549	DGYYYPTGVEQNSAM	21 25 35 34 31 15 14 14 66 28 12 15 65 61 85	1.89E+05
F1:4983	DVVNGPVAQNWTPLA	40 9 10 10 10 10 12 10 9 7 5 5 7 21 44	1.89E+05
F1:8262	DNAVKPQ(+.98)APMTQAVVLVFGVQKGTVAAAHSG	7 8 14 12 6 5 5 5 5 5 5 5 10 10 7 5 5 5 5 5 20 5 5 26 22 65 45 23 5 5 8	1.89E+05
F3:4530	LASYLEK	98 98 98 98 99 100 100	1.90E+05
F1:7932	DKKDTVGLTL	26 27 23 33 31 32 34 71 98 99	1.90E+05
F1:4617	DPRPNLFKAPPN	28 29 32 51 57 79 57 34 27 19 51 79	1.90E+05
F1:5136	DLKVVLVP	24 21 18 17 19 33 75 85	1.90E+05
F2:3945	KLTLENMHAQ(+.98)C(+57.02)SGYAQEM(+15.99)GGL	12 18 18 21 19 10 6 6 13 15 18 15 9 9 8 10 30 15 50 62 83	1.90E+05
F1:5695	DKVALQLPV	24 22 22 18 16 14 18 12 34	1.90E+05
F1:5237	DLEM(+15.99)QY	43 73 84 65 84 93	1.91E+05
F3:3244	NDDDENTC(+57.02)Q(+.98)ATHK	27 37 38 35 38 38 96 96 96 95 95 96 99	1.91E+05
F3:3582	FSDC(+57.02)PPSTVSFK	68 65 37 26 27 40 88 86 83 70 68 79	1.91E+05
F1:5097	DLTMSTSTSPLVKSDM(+15.99)GVNKC(+57.02)	40 57 46 21 37 54 56 57 82 93 95 95 95 88 34 21 20 72 71 56 94	1.91E+05
F2:3837	APKKDGAW	25 26 74 71 37 19 75 97	1.91E+05
F2:9383	C(+57.02)GSLLM(+15.99)PDWRVQLTLGDANW	16 14 24 40 45 24 18 49 45 18 14 14 16 50 84 18 23 43 66 84	1.91E+05
F3:3044	Q(+.98)HGSSM(+15.99)M(+15.99)GK	12 6 56 82 51 23 12 7 60	1.91E+05
F1:5836	DQVRNLVNTQC(+57.02)N	20 18 22 21 26 43 45 38 33 18 12 69	1.91E+05
F1:5228	DPTGNGHAAT	18 11 15 12 15 20 12 17 17 35	1.91E+05
F1:5055	DTMKASGNPQ(+.98)YNYKSQDLPTM(+15.99)SGGLVGFNYTN(+.98)Q	8 5 5 5 5 5 5 5 5 6 6 5 5 5 5 6 10 8 5 5 6 32 6 7 51 31 8 5 5 5 27 40 66	1.91E+05
F1:6447	DSLLYYLLSLPKHRKKLYEWTF	8 6 8 6 5 5 7 9 10 11 7 8 5 7 14 19 21 12 12 6 6 15	1.91E+05
F3:6079	VSSQ(+.98)LVYSK	44 45 85 86 92 59 82 75 82	1.92E+05
F3:2593	C(+57.02)DN(+.98)GNSYTC(+57.02)Q(+.98)ATNGK	21 30 23 22 75 78 81 75 79 81 70 78 32 25 81	1.92E+05
F1:7318	DNPRAPLPYAY	30 22 21 29 51 56 77 79 76 88 94	1.92E+05
F3:3862	TVKYGNR	21 23 29 23 17 61 79	1.92E+05
F1:8778	DFSVQPHGGVPLLPYLEG	19 27 21 12 12 16 9 11 11 22 33 59 89 26 27 82 44 41	1.92E+05
F1:4353	DKALAKTLA	18 20 26 31 28 31 35 32 48	1.92E+05
F3:6291	SSPAPVTHWWWDPPSVPSLGDYTLC(+57.02)HK	25 15 15 22 15 17 17 8 13 14 59 19 10 12 25 25 11 43 39 32 51 28 48 50 15 12 86	1.92E+05
F2:4322	NSTNGVQTHW	20 21 25 21 15 15 15 17 22 94	1.92E+05
F1:4660	DYSGHTSM(+15.99)C(+57.02)YGYSVLDPWGFNPNGGQ	14 12 14 10 5 11 12 43 18 19 49 50 38 43 10 10 6 8 7 10 11 8 9 8 9 63	1.92E+05
F3:7135	DFGSGSGTDFTLKLSR	61 52 98 99 99 98 97 97 98 98 97 97 98 98 98 96	1.93E+05
F3:5247	FHHTLTKDEYER	32 24 38 97 99 98 97 97 97 90 96 98	1.93E+05
F2:4993	SLGDQASLSGPASSQY	43 50 90 92 94 98 98 95 92 35 29 44 43 41 80 91	1.93E+05
F1:7862	DAALTSGGASYC(+57.02)M(+15.99)PFLNNFYPK	38 66 74 68 51 34 25 27 40 45 30 24 27 73 88 91 88 78 76 86 90 95	1.93E+05
F1:2669	DKFSGSGSGT	32 65 65 56 41 40 41 51 80 90	1.93E+05
F3:6908	GPVDFGRTQLLSHSR	26 22 31 35 19 14 18 77 79 89 92 34 12 27 86	1.93E+05
F1:5150	DVGVTVPQMHDSSTEQLTLTK	24 21 23 27 23 21 19 24 11 10 31 31 86 74 25 18 82 89 93 94 95	1.93E+05
F2:2911	KTLLSTSTPC(+57.02)Y	26 26 30 28 25 25 29 27 12 15 71	1.93E+05
F1:3052	DLATWFHHANEVAT	26 41 30 20 15 15 22 9 17 15 25 18 62 82	1.93E+05
F3:6519	QNGVGWQK	25 26 33 38 18 15 14 35	1.93E+05
F1:7795	DVLRVHTNSPAPKPVFM(+15.99)PLSVALQ(+.98)YLP	8 9 10 5 5 5 7 8 10 9 9 6 7 5 6 5 5 5 5 5 21 7 7 7 10 45 70	1.93E+05
F1:6016	DGC(+57.02)ATGYYSFAH	57 82 95 100 100 99 99 99 99 99 99 97	1.94E+05
F3:5443	LNNFYPKDLNVK	60 54 95 98 99 90 90 97 95 94 99 100	1.94E+05
F3:7902	VSM(+15.99)YC(+57.02)FQGSHVPLTFGAGTK	54 52 67 95 99 97 95 90 94 94 99 97 96 96 95 91 91 89 89 94	1.94E+05
F3:3628	SPDDDTC(+57.02)EATHK	28 21 41 57 81 98 98 99 97 98 99 100	1.94E+05
F1:7204	DWKGLKFAGV	30 30 32 45 99 99 96 92 94 97	1.94E+05
F1:5376	DRATLM(+15.99)VMSAAFPAPLEK	30 32 32 23 22 20 22 17 31 45 71 81 97 97 92 93 95 92	1.94E+05
F2:7695	SPASDDGSQTGTVVFSW	38 31 44 45 61 57 35 27 19 19 49 60 54 69 45 68 86	1.94E+05
F2:3833	VTGGGKMAW	81 41 38 33 25 19 10 57 89	1.94E+05
F1:8545	DVGVLDEAYFMQDWKNMPVLSGL	18 30 29 18 15 18 25 29 15 11 7 13 16 10 8 8 7 21 34 86 87 86 92	1.94E+05
F2:8569	SDDKEYPASSNNTVADN(+.98)DF	10 15 19 11 15 10 10 12 11 10 9 8 7 8 14 34 65 100 100	1.94E+05
F2:2550	YLHEPKPNVTLTL	7 8 5 12 6 8 5 8 10 8 8 6 18	1.94E+05
F2:3444	AVEKVN(+.98)HQN(+.98)GFC(+57.02)NRQ(+.98)PAYASRL	6 6 9 5 5 5 5 6 5 5 5 5 5 5 5 5 7 49 7 5 5 18	1.94E+05
F1:5370	DADLNGKEFKC(+57.02)RVN	71 38 62 95 90 87 91 98 95 90 81 35 43 95	1.95E+05
F3:2539	SNYM(+15.99)QEATHK	40 46 93 35 24 76 87 92 94 99	1.95E+05
F1:4457	DQKC(+57.02)GSYEQLLAKRNK	65 22 23 21 19 31 45 57 72 96 93 82 77 21 25 87	1.95E+05
F1:3729	DPAHGKTSMGPFAHSFNRNEC(+57.02)	21 32 48 34 41 48 56 54 24 21 15 18 21 18 90 84 48 11 12 50 90	1.95E+05
F2:2674	KGPGGDAM(+15.99)GAPL	83 59 61 60 40 60 14 15 14 17 11 31	1.95E+05
F1:8828	DVGLVLLC(+57.02)C(+57.02)C(+57.02)GYTDDN(+.98)LLVGAP	21 44 31 28 29 37 20 14 13 12 8 9 10 15 18 19 74 81 23 16 56 49	1.95E+05
F3:8810	TLGATAPTFPPGGAQ(+.98)LVDLAM(+15.99)ADK	12 13 10 10 10 12 9 11 10 9 10 10 10 14 75 67 65 80 65 20 9 9 18 63	1.95E+05
F2:5762	SC(+57.02)MGN(+.98)ATNF	89 90 88 86 81 30 25 65 86	1.96E+05
F3:4736	LGAQ(+.98)ASAGLR	39 38 96 97 96 92 90 32 35 82	1.96E+05
F3:3054	TC(+57.02)SYYC(+57.02)EATHK	26 26 35 50 62 88 83 95 95 97 100	1.96E+05
F1:6376	DAQATSDVVVAGQ(+.98)FDQGSSSEKLQKL	37 31 29 28 33 37 52 86 98 98 96 86 72 37 45 79 74 63 80 78 85 79 82 82 48 72	1.96E+05
F1:7263	DAEYLQKPANSPKLLL	26 31 54 61 96 94 95 68 19 18 24 37 51 81 97 99	1.96E+05
F1:7056	DVRNQNTLALKQSL	27 22 22 27 76 28 24 87 95 96 88 50 54 89	1.96E+05
F3:4706	LVC(+57.02)C(+57.02)C(+57.02)AHK	93 93 73 34 21 19 9 79	1.96E+05
F1:3058	DPTNYHSPWTETTMQ	33 49 48 32 32 18 71 18 22 59 75 70 66 15 45	1.96E+05
F1:4484	DSTYSAGRSTVDGVTLTK	27 56 57 48 32 16 10 15 78 76 15 14 8 13 59 78 88 93	1.96E+05
F3:2233	EC(+57.02)FAGN(+.98)MGSATHK	26 17 20 23 48 25 12 15 21 78 88 90 99	1.96E+05
F3:4716	EVGSQVM(+15.99)YWMKSTTDQDSK	30 20 21 21 18 18 19 19 20 31 18 21 22 78 85 77 88 93 98	1.96E+05
F2:2688	KSDSTN(+.98)GDSTY	18 17 29 25 26 22 14 26 27 90 98	1.96E+05
F2:5256	QDNLAVM(+15.99)AFLNQ(+.98)NW	15 21 17 21 26 32 18 17 23 26 54 61 71 85	1.96E+05
F2:5229	KDQFGYHM(+15.99)TC(+57.02)EASGGPL	30 35 21 20 16 17 8 16 15 17 26 11 10 10 65 86 79	1.96E+05
F3:4447	LSALNYKPQDNK	48 50 93 93 95 97 97 74 75 81 91 99	1.97E+05
F1:7006	DLGGVKWVSL	57 93 97 96 99 97 93 44 49 97	1.97E+05
F2:5284	TPVN(+.98)HPLVKSF	57 46 72 84 40 84 92 95 94 93 95	1.97E+05
F3:6207	ANC(+57.02)C(+57.02)C(+57.02)C(+57.02)C(+57.02)MSSTLTLTK	18 17 18 21 27 43 52 87 94 92 91 94 97 97 92 83	1.97E+05
F1:8148	DVGVLLLNNTAYDSM(+15.99)C(+57.02)GYYSFAH	38 74 70 65 73 74 46 28 29 37 43 78 31 17 15 20 67 79 88 84 85 88 84	1.97E+05
F1:6074	DEFMQSLVQ	33 46 41 32 40 43 52 87 90	1.97E+05
F1:8555	DWWYSLVQLAVA	20 23 28 31 45 59 67 54 67 85 28 44	1.97E+05
F1:5048	DTPNYKHSPLVKTHAHEGP	26 32 32 39 41 28 13 30 89 94 98 91 24 10 21 10 29 54 76	1.97E+05
F2:3738	M(+15.99)NGC(+57.02)N(+.98)LKLHKAEC(+57.02)PAM	12 11 10 16 76 73 61 74 11 12 10 15 10 6 7 11	1.97E+05
F1:8293	DAAPVSGGAGLFC(+57.02)VVSNGTPAHFYPK	15 48 54 21 25 33 18 9 10 11 21 18 12 10 10 8 6 5 7 5 5 5 48 61 71 82	1.97E+05
F1:5532	DVN(+.98)GAYMTKV	67 96 99 98 98 99 99 99 95 97	1.98E+05
F2:3914	AAASTGTKLKDAM	95 88 49 48 95 93 93 93 95 32 39 85 94	1.98E+05
F1:3262	DSLHTNRSTMP	80 69 87 97 93 27 19 63 48 34 90	1.98E+05
F3:8426	EAEVDLGVYLTRYYC(+57.02)FQM(+15.99)SK	44 19 30 20 30 29 39 63 82 25 21 81 84 85 79 74 73 15 20 89	1.98E+05
F3:5579	Q(+.98)VQ(+.98)ADLGVMQGVLNSWTDENSK	21 20 23 25 41 40 43 55 21 25 18 22 80 82 79 84 75 76 29 18 74 95	1.98E+05
F2:9124	LVSSC(+57.02)M(+15.99)GEGEPPPW	93 92 82 30 18 16 14 26 17 29 17 18 57 83	1.98E+05
F2:3800	TGGSSSQMRL	20 15 21 32 21 14 13 9 77 95	1.98E+05
F2:5613	APNAALGLNGHPKLL	20 14 20 21 18 18 15 22 16 13 8 31 35 78 72	1.98E+05
F2:5130	KTGSKASNC(+57.02)M(+15.99)N(+.98)PGATL	21 15 11 12 15 21 18 11 10 8 7 5 6 10 18 39	1.98E+05
F1:7337	DKGM(+15.99)ALGHFAVGASWQVHAPTAHGGYC(+57.02)C(+57.02)C(+57.02)C(+57.02)C(+57.02)C(+57.02)KVAFHLGTKSSP	5 5 5 5 5 5 5 5 5 5 5 5 5 5 5 5 5 5 5 5 5 5 5 5 5 5 5 5 5 5 5 5 5 5 5 5 5 5 5 5 5 5 5 10	1.98E+05
F2:2834	TLTKDEYHVW	86 97 99 98 98 95 82 62 45 92	1.99E+05
F1:6034	DRFSGSGSGTN(+.98)FTLKGLSQQKAE	41 46 52 59 70 80 78 82 97 97 96 97 98 98 97 95 94 28 25 25 29 71 92	1.99E+05
F1:4060	DN(+.98)HNQYLVSH	29 26 40 28 46 95 98 95 90 89	1.99E+05
F2:3186	VGTPRGVW	83 77 35 21 25 38 79 100	1.99E+05
F1:4883	DKFGVTSR	62 19 24 23 40 93 98 99	1.99E+05
F2:7016	QGTKLQ(+.98)FTLY	18 15 28 60 71 59 40 33 79 93	1.99E+05
F1:6787	DKAGSPGSDMC(+57.02)C(+57.02)VHVATGYYSFAH	26 32 37 30 31 22 18 16 22 9 18 19 20 12 32 90 90 91 90 89 90 91 95 88	1.99E+05
F1:4955	DNQRVLVNTGKATLA	18 15 15 15 33 70 76 89 85 20 17 21 28 28 41	1.99E+05
F1:7485	DN(+.98)C(+57.02)DQSVN(+.98)Q(+.98)AH	21 14 15 22 15 15 17 17 19 77 78	1.99E+05
F2:6813	SVNANTKVPPGC(+57.02)VTGLPL	8 8 10 15 15 65 15 11 8 7 8 9 10 9 10 72 44 30	1.99E+05
F3:4321	HM(+15.99)VQYMDGC(+57.02)C(+57.02)C(+57.02)Q(+.98)HDHWKFGYC(+57.02)K	5 7 8 45 54 5 11 6 7 9 10 10 5 10 5 6 6 7 5 6 6 49	1.99E+05
F1:3591	DPKGPGVNPSGC(+57.02)VMSC(+57.02)GDPPAAM(+15.99)QGGT	6 5 5 5 5 5 5 5 5 5 5 5 5 5 5 5 5 6 5 5 6 5 5 5 26 26 14	1.99E+05
F1:4853	DYSEEHM(+15.99)NNMLNGPQTQM(+15.99)SNAGNNQG	5 5 5 7 5 5 5 5 5 5 5 5 5 5 5 5 5 5 5 5 5 5 5 5 5 5	1.99E+05
F3:4665	SGGGFGGGGFNGR	89 88 98 99 99 99 98 96 77 73 79 83 97	2.00E+05
F3:5514	FSGSGSGTDFTAAK	89 94 98 96 90 88 46 78 88 86 86 57 78 99	2.00E+05
F1:6028	DYTLKLSRVEA	93 100 100 100 100 99 92 51 40 55 70	2.00E+05
F3:3325	NM(+15.99)M(+15.99)TC(+57.02)EATHK	32 34 50 97 97 98 97 97 97 99	2.00E+05
F2:3989	LSNTNVHVQFFW	90 87 88 85 82 95 46 52 69 51 61 93	2.00E+05
F1:6947	DFELKLSVLGQ(+.98)W	44 65 86 99 98 96 76 26 22 19 63 84	2.00E+05
F3:7978	TPVSLYTKVGYYC(+57.02)LYSM(+15.99)K	23 18 27 33 39 31 86 87 88 69 79 67 72 77 40 27 30 79	2.00E+05
F2:8527	TTVSDDGPALQPVLSGL	56 46 34 22 30 33 27 35 41 44 37 29 40 91 90 84 80	2.00E+05
F2:4224	EGGGFKKMQDQ(+.98)W	31 18 28 27 32 29 21 11 21 83 72 86	2.00E+05
F3:9151	DAAAKTSYGWMQLLSPYSSSGTPK	14 10 13 16 13 11 12 11 9 12 9 48 76 71 15 11 63 66 62 15 10 19 88 99	2.00E+05
F3:4495	TYSSMPNNGMYN(+.98)STLQETLTK	24 29 39 26 11 10 11 12 10 7 12 18 68 60 8 5 10 45 56 46 62	2.00E+05
F2:6463	VTAGVSGN(+.98)MM(+15.99)C(+57.02)N(+.98)Y	21 19 26 23 29 23 15 12 5 7 9 14 85	2.00E+05
F2:8362	QTTQTQTPLM(+15.99)ELSVPAAMPW	10 10 12 12 13 13 16 13 17 11 17 12 10 15 14 11 9 6 56 86	2.00E+05
F3:3660	DYSKYYK	94 95 98 98 98 99 100	2.01E+05
F1:3450	DGPMPQTR	63 93 99 98 92 89 90 96	2.01E+05
F1:6984	DTYPLTFGAGTKL	51 73 80 92 94 95 91 85 87 85 90 66 83	2.01E+05
F3:3607	SSDM(+15.99)TC(+57.02)EATHK	33 33 50 49 97 97 97 96 96 97 100	2.01E+05
F1:7347	DGYPLTFGAGTKL	48 68 81 94 96 97 95 84 82 31 37 82 93	2.01E+05
F2:3316	SGSGSGTDFKNQRM	82 95 99 97 87 85 92 96 95 92 21 17 18 31	2.01E+05
F2:5887	QDDFGLLSGMMLNENW	26 37 43 31 28 90 94 91 87 30 24 43 79 90 85 93	2.01E+05
F3:4607	SGSFGSGSNFTLK	26 25 34 38 81 89 79 35 37 78 82 85 85	2.01E+05
F1:5450	DLATDSSTSPYAYGHNRN(+.98)GP	41 70 66 50 91 96 96 69 79 21 27 77 87 87 73 22 18 56 18 37	2.01E+05
F2:4697	KLDGTEAAPAKW	93 95 96 66 23 34 31 31 21 25 30 90	2.01E+05
F3:3277	FSGC(+57.02)C(+57.02)DAK	82 85 39 29 22 31 29 93	2.01E+05
F1:4451	DVYGGSAAGMVTLTK	23 18 21 19 18 19 19 21 21 14 25 86 93 95 96	2.01E+05
F1:4535	DKGGPTKHGVGLPS	20 23 33 43 40 38 20 9 21 44 85 87 23 45	2.01E+05
F1:7350	DLGVGKKVHNTLGAHP	19 31 23 19 12 15 19 62 9 15 14 15 37 12 9 76	2.01E+05
F2:3708	KSATGTNAGSVTLY	18 14 15 12 9 10 10 14 13 14 14 15 23 88	2.01E+05
F2:3699	QSANTLKC(+57.02)YWNNC(+57.02)M	9 8 10 13 14 13 8 6 5 5 5 6 6 9	2.01E+05
F2:9232	GPSGQ(+.98)PM(+15.99)GVARSTVVTWYFWWWWWWWEWWWWEATWSGPVLAMHGW	5 5 5 5 5 5 5 5 5 5 5 5 5 5 5 5 5 5 5 5 5 5 5 5 5 5 5 5 5 5 5 5 5 5 19 17 5 5 31 27 14 5 5 35 76	2.01E+05
F3:4726	QGTLVTVSAAK	88 97 99 99 99 98 97 97 96 97 92	2.02E+05
F3:4971	YASESLSGLPSR	96 97 98 99 98 97 96 90 93 93 94 93	2.02E+05
F3:2784	VSNGVGHSGVDPR	98 97 92 54 60 75 75 87 90 93 95 94 99	2.02E+05
F2:4173	LANTPDRQL	96 96 95 95 88 91 79 35 74	2.02E+05
F3:6928	LTKKRLSSPATLNSR	88 49 55 54 76 96 98 98 97 98 82 75 82 87 95	2.02E+05
F1:7652	DC(+57.02)KSHVLPTFGAGTLK	38 33 39 54 92 100 98 93 97 95 84 87 86 88 92 95	2.02E+05
F3:2232	Q(+.98)GTQAQAVGK	32 30 79 90 85 82 93 94 97 99	2.02E+05
F1:5398	DLAKKATLAAFR	38 38 40 57 98 98 97 97 91 85 88 95	2.02E+05
F3:5811	QDGVLNSWTDQDSK	34 45 39 48 57 57 96 98 97 97 90 95 97 99	2.02E+05
F1:8071	DAALTSDVSADNTPVQ	37 71 87 97 96 91 55 45 86 41 34 20 57 65 75 85	2.02E+05
F2:2792	THKTSTSPKVL	77 23 55 82 89 85 90 86 38 27 37	2.02E+05
F2:9272	TMQGSHVPLTF	18 10 27 35 48 52 90 82 82 99 99	2.02E+05
F3:3795	SGGGN(+.98)C(+57.02)DEATHK	22 19 22 23 25 22 41 95 91 92 93 99	2.02E+05
F1:5980	DQTVEFVQ(+.98)LGALALH	28 39 56 84 32 16 21 77 79 69 20 20 21 60 69	2.02E+05
F1:7653	DLGVAAEC(+57.02)YYTWPLPTFGAGTLK	26 69 72 63 21 12 21 22 27 27 17 12 12 23 15 55 80 60 52 43 57 57 74	2.02E+05
F2:6060	SSVVATSGAGENSGSSSEKQL	33 32 34 17 12 14 18 15 15 13 23 18 25 60 68 81 74 84 71 25 77	2.02E+05
F2:4642	KASLKDAMQSW	18 17 22 34 32 30 19 11 14 15 75	2.02E+05
F1:6835	DQQYAAAFAHSYLVHPNSWEH	15 15 15 11 10 13 19 20 14 6 14 27 90 93 77 15 13 14 15 20 15	2.02E+05
F2:5772	KN(+.98)VNAEGFEGPQ(+.98)WVDFKQRATF	10 9 10 9 9 16 10 13 21 11 10 9 8 8 46 27 45 9 7 9 12 67	2.02E+05
F2:4403	AASPGQ(+.98)KLPKAQC(+57.02)M(+15.99)C(+57.02)HW	33 26 14 7 8 12 11 12 8 11 15 10 9 8 8 5 73	2.02E+05
F2:5588	LNDLQDKTGF	27 31 97 96 89 98 98 98 99 100	2.03E+05
F3:2627	NGQPAENYK	66 35 55 97 98 98 93 97 100	2.03E+05
F1:2983	DRFSGSGSGGT	25 28 32 33 38 54 70 88 96 44 57	2.03E+05
F2:2545	ENGN(+.98)C(+57.02)HKQL	37 24 73 24 18 11 71 50 91	2.03E+05
F1:7885	DGPKPVLQRLRESL	23 13 15 27 49 94 92 37 28 61 18 25 24 94	2.03E+05
F1:8309	DKHRRTPLVHSGQFC(+57.02)YEW	23 40 15 18 18 21 19 44 61 23 22 15 23 40 57 94 90 86	2.03E+05
F1:8062	DLTRMDLPELLQQVHTQGVSVTHL	15 14 14 12 7 22 79 75 46 30 57 31 43 14 6 12 12 10 11 10 10 10 5 69	2.03E+05
F2:2899	KGANNSGEDQKL	16 9 12 12 13 12 10 18 15 48 20 28	2.03E+05
F2:2906	KSGTAAPKESSSTY	11 8 8 10 11 17 25 27 23 11 11 34 12 28	2.03E+05
F2:5794	APLQPC(+57.02)MAQPVSNTLQWPL	14 11 14 10 6 7 5 9 8 6 9 13 12 14 23 16 18 48 79	2.03E+05
F1:4829	DLGGVKSVENNN(+.98)KGYGFGC(+57.02)YWC(+57.02)C(+57.02)HAN(+.98)LLFPLGGA	7 10 6 5 10 10 5 5 5 5 5 5 5 5 5 5 5 5 5 5 5 5 5 5 12 21 21 5 5 11 5 5 5 10	2.03E+05
F3:7427	VTN(+.98)LN(+.98)SLLAEVK	85 88 98 99 99 99 99 99 99 99 99 100	2.04E+05
F3:2550	ANSYTC(+57.02)EATHK	30 29 38 59 97 97 98 97 97 98 99	2.04E+05
F1:3421	DLNGLRR	81 95 85 30 40 88 98	2.04E+05
F1:5058	DADLNGKQ(+.98)FKTTN	44 49 73 98 95 92 92 94 94 82 5 5 40	2.04E+05
F3:7213	VEEADLGVYYC(+57.02)N(+.98)QQGSPK	28 38 40 29 49 51 88 81 87 85 70 35 66 25 22 79 88 97	2.04E+05
F2:3835	SAGGANTAQKRGHM	25 28 88 90 93 87 86 73 26 17 16 59 18 26	2.04E+05
F3:5199	KGFVNAAPRDEVK	21 17 23 22 25 86 92 78 20 62 38 78 92	2.04E+05
F1:3480	DEYGKNHNSYTC(+57.02)	29 60 73 15 15 17 14 28 44 73 95 95	2.04E+05
F2:4505	KDYGYTSVGSGTN(+.98)F	25 35 71 21 21 20 19 21 25 38 50 85 97 99	2.04E+05
F3:4621	GNNDVVSAAHATHQER	18 19 22 37 73 61 50 65 63 44 21 20 9 17 35 83	2.04E+05
F3:4787	SNTYQYYK	21 21 30 27 18 26 70 90	2.04E+05
[truncated: 14,523 more rows]
