# Supplementary material for: Complete De Novo Assembly of Monoclonal Antibody Sequences
Source: Sci Rep. 2016 Aug 26;6:31730. doi: 10.1038/srep31730 (PMC4999880; doi:10.1038/srep31730)
Supplement: Assembly results [file srep31730-s2.zip › ALPS_Data/Data_WIgG1_Light/peptides_0.csv.k6.csv]

0.0570	0.1194	0.2295	0.1209	0.1317	0.1197	0.1882	0.1939	0.1733	0.3540	0.4798	0.8037	0.5869	0.6322	0.6456	0.6495	0.6513	0.8809	0.8606	0.4750	0.0924	0.0917	0.1029	0.0586	0.1234	0.1973	0.1967	0.2974	0.1487	0.1319	0.1204	0.1400	0.1740	0.3181	0.2541	0.3062	0.3933	0.5381	0.6175	0.8089	0.8998	0.6408	0.6617	0.7155	0.7190	0.4333	0.1341	0.1460	0.0950	0.0832
0.0673	0.1340	0.1087	0.1661	0.1862	0.2359	0.2190	0.1727	0.1799	0.2492	0.2787	0.2879	0.2955	0.3549	0.4280	0.5143	0.4749	0.1334	0.1469	0.1372	0.1453	0.2552	0.1985	0.1119	0.0939	0.0360	0.0225	0.0533	0.1011	0.0757	0.0443	0.0207	0.0258	0.0484	0.1326	0.2279	0.5122	0.2850	0.4708	0.3570	0.3613	0.3736	0.7004	0.3910	0.0716	0.0897	0.1287	0.0988	0.2142	0.3209
0.0225	0.0411	0.0302	0.0484	0.0695	0.0713	0.0804	0.0926	0.1152	0.2973	0.3605	0.3765	0.3934	0.6565	0.6291	0.6218	0.3883	0.3530	0.3520	0.5072	0.5448	0.7525	0.7525	0.7525	0.7525	0.7525	0.6801	0.6760	0.4621	0.4307	0.3459	0.2218	0.0066	0.0036	0.0036	0.0147	0.0055	0.0044
0.0424	0.0643	0.2468	0.2747	0.3433	0.4355	0.5022	0.5022	0.5022	0.5022	0.5022	0.2616	0.0038	0.0039	0.0039	0.0039	0.0039	0.0048	0.0027	0.0030	0.0032	0.0056
0.0005	0.0015	0.0018	0.0014	0.0048	0.0014	0.0050	0.0090	0.0126	0.0317	0.1158	0.1384	0.0786	0.0755	0.0063	0.0023	0.0019	0.0029	0.0044	0.0045	0.0090	0.0146	0.0217	0.0232	0.0136	0.0105	0.0030	0.0029	0.0058	0.0063	0.0083	0.0097	0.0107	0.0158	0.0222	0.0270	0.0296	0.0018	0.0014	0.0010	0.0007	0.0006	0.0002	0.0002	0.0002	0.0035	0.0046	0.0019	0.0015	0.0015
0.0009	0.0025	0.0025	0.0027	0.0151	0.0034	0.0070	0.0074	0.0145	0.0158	0.0215	0.1124	0.1074	0.1474	0.2561	0.2879	0.2879	0.2879	0.2879	0.2879	0.2004	0.0442	0.0101	0.0206	0.0293	0.0309	0.0299	0.0506	0.1854	0.0565	0.0321
0.0025	0.0068	0.0144	0.0244	0.0099	0.0037	0.0040	0.0126	0.0090	0.0144	0.0230	0.0315	0.0507	0.1254	0.2171	0.2850	0.2850	0.2850	0.2850	0.2850	0.0728	0.0692	0.0795	0.0675	0.0633	0.1109	0.1953	0.0339	0.0250	0.0155	0.0251	0.0154
0.0021	0.0048	0.0081	0.0314	0.0125	0.0071	0.0137	0.0176	0.0176	0.0292	0.1648	0.0504	0.0262	0.0421	0.0289	0.0115	0.0179	0.0264	0.0569	0.0653	0.0014	0.0012	0.0021	0.0011	0.0013	0.0012	0.0014	0.0020	0.0025	0.0036	0.0064	0.1127	0.1571	0.1451	0.1492	0.2358	0.2533	0.2533	0.2533	0.2533	0.2533	0.2203	0.2062	0.2053	0.1570	0.1281	0.0966	0.0618	0.0037	0.0036
0.0435	0.0687	0.0939	0.2437	0.2437	0.2437	0.2437	0.2437	0.0886	0.0892	0.1116	0.1063	0.0679	0.0143	0.0333	0.0083	0.0119	0.0503	0.0115	0.0044	0.0032	0.0031	0.0025	0.0036	0.0017
0.0091	0.0268	0.0432	0.0535	0.0630	0.0495	0.0458	0.0558	0.0650	0.0955	0.1580	0.1835	0.1957	0.2418	0.2418	0.2418	0.2418	0.2418	0.2229	0.2215	0.1973	0.1145
[truncated: 59 more columns]
