# Supplementary material for: Complete De Novo Assembly of Monoclonal Antibody Sequences
Source: Sci Rep. 2016 Aug 26;6:31730. doi: 10.1038/srep31730 (PMC4999880; doi:10.1038/srep31730)
Supplement: Assembly results [file srep31730-s2.zip › ALPS_Data/Data_WIgG1_Light/peptides_0.csv.k6.fasta]

>seq0
DVLMTQTPLSLPVSLGDQASLSCRSSQYLVHSDGNTYLEWYLQKPGQSPKLLLYKVSNRFSGVPDRFSGSGSGTDFTLKLSRVEAEDLGVYYCFQGSHVPLTFGAGTKL
>seq1
DAALTSGGASVVCFLNNFYPKDLNVKWKLDGSERQNGVLNSWTDQDSKDSTYSMSSTLTLTKDEYERHNSYTCEATHKTSTSPLVKSFNRNEC
>seq2
VVTAAHCGVTTSDVVVAGEFDQGSSSEKLQKLLPKSTY
>seq3
GCPALQPVLSGLLDLALGEESR
>seq4
DQTCELKRADAAPTVSLFGHMVVSANSTLQESSPPFLSVTPKNFVVATVARAPLTVPVSLGNQASLSKLAKVF
>seq5
KDYCKDEYEMTNSYTCQATHKTTSSPLVKAY
>seq6
DKTVKWKLNGSERQDGVLNSAMTDQDSDKSTY
>seq7
DFAYCFQGHSVPLTFQGTKLKDAMNPQPDSKVAGEFNQGSSSQKLQKLAKVQVETWEAGNTFTCSVLHEGLHNHHTEK
>seq8
DAEYLQKPANSPKLLYKVWLLTMSP
>seq9
EPVQFSWFVDDVEVHTAHTQPR
