# Supplementary material for: Complete De Novo Assembly of Monoclonal Antibody Sequences
Source: Sci Rep. 2016 Aug 26;6:31730. doi: 10.1038/srep31730 (PMC4999880; doi:10.1038/srep31730)
Supplement: Assembly results [file srep31730-s2.zip › ALPS_Data/Data_WIgG1_Light/peptides_db.csv.k6.csv]

0.1041	0.2132	0.2583	0.3147	0.3152	0.2948	0.3168	0.3498	0.3586	0.4508	0.5491	0.7034	0.5950	0.6177	0.6660	0.6820	0.7688	0.9547	0.9527	0.6150	0.2728	0.2834	0.2941	0.1636	0.2156	0.3043	0.3079	0.3377	0.4131	0.4277	0.4173	0.4200	0.4737	0.5577	0.4411	0.4717	0.5470	0.6481	0.7391	0.9388	0.9195	0.8594	0.9316	0.9669	1.0000	1.0000	1.0000	1.0000	1.0000	0.7159
0.5213	0.5213	0.5213	0.5213	0.5213	0.4364	0.5146	0.3100	0.0796	0.0768	0.0642	0.0631	0.0425	0.0240	0.0167	0.0125	0.0125	0.0146	0.0104	0.0090	0.0067	0.0089	0.0078	0.0094	0.0199	0.0415	0.0069	0.0033	0.0018	0.0017	0.0015	0.0027	0.0125	0.0286	0.0315	0.0299	0.0370	0.0502	0.0562	0.0859	0.0515
0.0023	0.0036	0.0037	0.0038	0.0036	0.0037	0.0054	0.1895	0.2130	0.2130	0.2130	0.2130	0.2130	0.0073	0.0041	0.0040	0.0040	0.0303	0.0040	0.0040	0.0032	0.0013	0.0010	0.0009	0.0011	0.0006
0.0127	0.0251	0.0456	0.0238	0.0252	0.0007	0.0008	0.0010	0.0010	0.0132	0.0311	0.1499	0.1499	0.1499	0.1499	0.1499	0.1179	0.1204	0.1199	0.1093	0.0998	0.0839	0.0098	0.0052	0.0041	0.0138	0.0820	0.0459
0.0073	0.0188	0.0255	0.0497	0.0042	0.0063	0.0083	0.0083	0.0083	0.0176	0.0095	0.0098	0.0096	0.0086	0.0240	0.0592	0.0545	0.0770	0.1298	0.1454	0.1454	0.1454	0.1454	0.1454	0.0951	0.0422	0.0455	0.0438	0.0438	0.0438	0.0532	0.0656
0.0095	0.0420	0.0664	0.0906	0.0985	0.1132	0.1062	0.0932	0.0763	0.0800	0.0651	0.1160	0.1396	0.1396	0.1396	0.1396	0.1396	0.0970	0.0918	0.0917	0.0849	0.0741	0.0718	0.0656	0.0445	0.0277	0.0394	0.0559	0.0732	0.0884	0.1050	0.1127	0.1015	0.0803	0.0596	0.0384	0.0348	0.0316	0.0259	0.0159	0.0104	0.0104	0.0125	0.0185	0.0284	0.0345	0.0343	0.0346	0.0441	0.0465
0.0057	0.0070	0.0130	0.0565	0.0650	0.0586	0.0553	0.0705	0.0968	0.1237	0.0337	0.0444	0.0636	0.0874	0.0972	0.1368	0.1368	0.1368	0.1368	0.1368	0.0359	0.0326	0.0313	0.0271	0.0271	0.0227	0.0021	0.0021	0.0042	0.0021	0.0030	0.0110	0.0035	0.0014	0.0012	0.0010	0.0007	0.0007	0.0009	0.0007
0.0010	0.0031	0.0021	0.0072	0.0205	0.0716	0.1247	0.1247	0.1247	0.1247	0.1247	0.0063	0.0534	0.0711	0.0566	0.0268	0.0083	0.0020	0.0008
0.0094	0.0183	0.0181	0.0167	0.0188	0.0208	0.0244	0.0273	0.0270	0.0265	0.0292	0.0280	0.0229	0.0271	0.0338	0.0422	0.0572	0.0859	0.0886	0.0598	0.0618	0.0596	0.0531	0.0581	0.0623	0.0780	0.1208	0.1187	0.1240	0.1240	0.1240	0.1240	0.1240	0.0858	0.0415	0.0376	0.0436	0.0472	0.0477	0.0486	0.0615	0.0558	0.0461	0.0629	0.0807	0.0917	0.0940	0.1029	0.0922	0.0879
0.0041	0.0071	0.0091	0.0125	0.0126	0.0038	0.0051	0.0074	0.0070	0.0059	0.0113	0.0136	0.0135	0.0110	0.0131	0.0217	0.0196	0.0262	0.0404	0.0421	0.0506	0.0792	0.1134	0.0936	0.0638	0.0600	0.0530	0.0151	0.0230	0.0233	0.0159	0.0083	0.0114	0.0124	0.0104	0.0460	0.0843	0.0884	0.0816	0.0863	0.0774	0.0750	0.0719	0.0761	0.0853	0.1016	0.1173	0.1173	0.1173	0.1173
[truncated: 167 more columns]
