# Supplementary material for: Complete De Novo Assembly of Monoclonal Antibody Sequences
Source: Sci Rep. 2016 Aug 26;6:31730. doi: 10.1038/srep31730 (PMC4999880; doi:10.1038/srep31730)
Supplement: Assembly results [file srep31730-s2.zip › ALPS_Data/Data_WIgG1_Light/peptides_db.csv.k7.csv]

0.1075	0.1989	0.2243	0.2856	0.2840	0.2941	0.3103	0.3488	0.3263	0.4538	0.5373	0.5933	0.5974	0.6307	0.6617	0.6715	0.7574	0.9361	0.6240	0.2705	0.2708	0.2659	0.1685	0.1157	0.2131	0.2905	0.2962	0.2560	0.3982	0.4241	0.4034	0.4203	0.4306	0.4205	0.4157	0.4559	0.5553	0.6613	0.7230	0.8584	0.8248	0.8861	0.9630	1.0000	1.0000	1.0000	1.0000	1.0000	1.0000	0.6969
0.0364	0.0554	0.0503	0.0557	0.0621	0.0753	0.0963	0.0318	0.0313	0.0425	0.0661	0.0859	0.0940	0.1413	0.1413	0.1413	0.1413	0.1413	0.1413	0.0369	0.0277	0.0396	0.0405	0.0238	0.0077	0.0072	0.0121	0.0065	0.0065	0.0065	0.0065	0.0065	0.0105	0.0192
0.0011	0.0022	0.0022	0.0022	0.0043	0.0086	0.0065	0.0065	0.0202	0.0698	0.1363	0.1363	0.1363	0.1363	0.1363	0.1363	0.0216	0.0221	0.0118
0.0005	0.0014	0.0014	0.0015	0.0051	0.0059	0.0100	0.0102	0.0090	0.0079	0.0230	0.0273	0.0521	0.0800	0.1293	0.1293	0.1293	0.1293	0.1293	0.1293	0.0872	0.0219	0.0472	0.0454	0.0454	0.0454	0.0454	0.0550	0.0424
0.0040	0.0172	0.0065	0.0065	0.0065	0.0065	0.0065	0.0065	0.0065	0.0065	0.0263	0.0585	0.1193	0.1164	0.1230	0.1230	0.1230	0.1230	0.1230	0.1230	0.1112	0.0986	0.0968	0.0651	0.0121	0.0044	0.0013	0.0013	0.0007
0.0093	0.0188	0.0173	0.0173	0.0195	0.0216	0.0255	0.0261	0.0235	0.0276	0.0276	0.0238	0.0216	0.0281	0.0351	0.0449	0.0555	0.0684	0.0504	0.0607	0.0605	0.0541	0.0538	0.0568	0.0542	0.0758	0.1181	0.1183	0.1183	0.1183	0.1183	0.1183	0.1183	0.0878	0.0433	0.0349	0.0386	0.0435	0.0448	0.0462	0.0504	0.0553	0.0457	0.0479	0.0652	0.0829	0.0950	0.0903	0.0968	0.0865
0.0099	0.0439	0.0695	0.0946	0.0983	0.1087	0.1087	0.1087	0.1087	0.1087	0.1087	0.0965	0.0752	0.0707	0.0649	0.0678	0.0904	0.0962	0.0953	0.0848	0.0879	0.0756	0.0669	0.0644	0.0457	0.0289	0.0205	0.0352	0.0543	0.0719	0.0885	0.1041	0.0879	0.0800	0.0546	0.0399	0.0339	0.0307	0.0271	0.0141	0.0097	0.0108	0.0108	0.0130	0.0192	0.0293	0.0358	0.0359	0.0300	0.0375
0.0032	0.0086	0.0118	0.0108	0.0086	0.0470	0.0903	0.0849	0.0793	0.0748	0.0683	0.0746	0.0730	0.0753	0.0846	0.0921	0.0794	0.0893	0.0938	0.1050	0.1050	0.1050	0.1050	0.1050	0.1050	0.0929	0.0467	0.0182	0.0084	0.0084	0.0042
0.0018	0.0020	0.0032	0.0025	0.0026	0.0040	0.0322	0.0703	0.0933	0.1001	0.1001	0.1001	0.1001	0.1001	0.1001	0.0927	0.0681	0.0649	0.0616	0.0605	0.0519	0.0422	0.0293
0.0011	0.0022	0.0053	0.0136	0.0260	0.0625	0.0773	0.0763	0.0998	0.0998	0.0998	0.0998	0.0998	0.0998	0.0931	0.0979	0.0556
[truncated: 169 more columns]
