# Supplementary material for: Complete De Novo Assembly of Monoclonal Antibody Sequences
Source: Sci Rep. 2016 Aug 26;6:31730. doi: 10.1038/srep31730 (PMC4999880; doi:10.1038/srep31730)
Supplement: Assembly results [file srep31730-s2.zip › ALPS_Data/Data_WIgG1_Light/peptides_spider.csv]

scan	peptide	conf	area
F1:2272	ERHNSYTC(+57.02)	99 99 99 99 99 99 99 99	100
F1:2123	ERHNSYTC(+57.02)	99 99 99 99 99 99 99 99	4.89E+08
F1:2396	ERHNSYTC(+57.02)	99 99 99 99 99 99 99 99	100
F1:2518	ERHNSYTC(+57.02)	99 99 99 99 99 99 99 99	100
F1:2131	EKSLSHSPG	99 99 99 99 99 99 99 99 99	2.95E+07
F1:2181	FNRNEC(+57.02)	99 99 99 99 99 99	314652.5
F2:2182	FNRNEC(+57.02)	99 99 99 99 99 99	261125.8
F1:2285	RFSGSGSGT	99 99 99 99 99 99 99 99 99	1106972.1
F1:2519	SFNRNEC(+57.02)	99 99 99 99 99 99 99	3987650.5
F3:2629	SFNRNEC(+57.02)	99 99 99 99 99 99 99	1297835.6
F2:2527	SFNRNEC(+57.02)	99 99 99 99 99 99 99	6.35E+07
F2:2664	SFNRNEC(+57.02)	99 99 99 99 99 99 99	100
F1:2522	QASISC(+57.02)RS	99 99 99 99 99 99 99 99	100
F1:2532	VEVHTAHTQPR	99 99 99 99 99 99 99 99 99 99 99	1318845.8
F3:2699	VEVHTAHTQPR	99 99 99 99 99 99 99 99 99 99 99	328759
F3:2688	VEVHTAHTQPR	99 99 99 99 99 99 99 99 99 99 99	1793976.8
F1:2538	VEVHTAHTQPR	99 99 99 99 99 99 99 99 99 99 99	3363257.8
F1:2632	DRFSGSGSG	99 99 99 99 99 99 99 99 99	339586.94
F1:2633	SRFSGSGSGQ	99 99 99 99 99 99 99 99 99 99	292527.9
F1:2643	DRFSGSGSGS	99 99 99 99 99 99 99 99 99 99	187897.19
F1:2669	DKFSGSGSGT	99 99 99 99 99 99 99 99 99 99	192509.42
F1:2691	DKSSSTGYM(+15.99)Q	99 99 99 99 99 99 99 99 99 99	306983.3
F1:2714	DQASIECRTSQ	99 99 99 99 99 99 99 99 99 99 99	307522.5
F1:2720	RFTGNGSGT	99 99 99 99 99 99 99 99 99	345302.38
F1:2740	DRFSGSGSGTN	99 99 99 99 99 99 99 99 99 99 99	168173.61
F1:2745	SFNRN(+.98)EC(+57.02)	99 99 99 99 99 99 99	64985.562
F1:2752	DKKIVPR	99 99 99 99 99 99 99	2.29E+07
F1:2777	DKKIVPRD	99 99 99 99 99 99 99 99	1.30E+07
F1:2967	DQASISC(+57.02)RS	99 99 99 99 99 99 99 99 99	100
F1:3079	DQASISC(+57.02)RS	99 99 99 99 99 99 99 99 99	100
F1:2810	DQASISC(+57.02)RS	99 99 99 99 99 99 99 99 99	100
F1:3441	DRFSGSGSGT	99 99 99 99 99 99 99 99 99 99	1.04E+07
F1:3131	DRFSGSGSGT	99 99 99 99 99 99 99 99 99 99	1.04E+07
F1:2971	DRFSGSGSGT	99 99 99 99 99 99 99 99 99 99	100
F1:2814	DRFSGSGSGT	99 99 99 99 99 99 99 99 99 99	1.29E+09
F1:3297	DRFSGSGSGT	99 99 99 99 99 99 99 99 99 99	1.04E+07
F1:2829	N(+.98)GKEFKC(+57.02)RVNS	99 99 99 99 99 99 99 99 99 99 99	100
F1:2860	DQASISC(+57.02)RSS	99 99 99 99 99 99 99 99 99 99	848115.6
F1:2875	DQASISC(+57.02)R	99 99 99 99 99 99 99 99	4.83E+07
F3:3223	DQASISC(+57.02)R	99 99 99 99 99 99 99 99	378638.2
F3:2961	DQASISC(+57.02)R	99 99 99 99 99 99 99 99	2608877
F1:2940	DRFTGNGSGT	99 99 99 99 99 99 99 99 99 99	938851.5
F1:2946	DRFSGSGSGTD	99 99 99 99 99 99 99 99 99 99 99	305405.66
F1:2964	Q(+.98)DRFSGSGSGT	99 99 99 99 99 99 99 99 99 99 99	2.73E+07
F1:2983	DRFSGSGSNT	99 99 99 99 99 99 99 99 99 99	202846.2
F1:3002	ENYKNTQPIMG	99 99 99 99 99 99 99 99 99 99 99	1.06E+07
F1:3003	DEYERHNSYT	99 99 99 99 99 99 99 99 99 99	2467733.2
F1:3006	DEYERHNSYT	99 99 99 99 99 99 99 99 99 99	1502607.6
F1:3005	LSRVEAE	99 99 99 99 99 99 99	1662416.6
F1:3005	ISRVEAE	99 99 99 99 99 99 99	1662416.6
F1:3014	DDVEVHTAHTQPRE	99 99 99 99 99 99 99 99 99 99 99 99 99 99	2.39E+07
F1:3010	DDVEVHTAHTQPRE	99 99 99 99 99 99 99 99 99 99 99 99 99 99	5.19E+07
F1:3175	DDVEVHTAHTQPRE	99 99 99 99 99 99 99 99 99 99 99 99 99 99	100
F1:3024	DQASISC(+57.02)RT	99 99 99 99 99 99 99 99 99	6979025
F1:3025	DDVEVHTAHT	99 99 99 99 99 99 99 99 99 99	1.14E+07
F1:3046	GDQASISC(+57.02)RS	99 99 99 99 99 99 99 99 99 99	2554986.5
F3:2880	GDQASISC(+57.02)R	99 99 99 99 99 99 99 99 99	1895491.1
F1:3073	GDQASISC(+57.02)R	99 99 99 99 99 99 99 99 99	503054.94
F2:2829	GDQASISC(+57.02)R	99 99 99 99 99 99 99 99 99	861151.2
F1:3083	DDQASISC(+57.02)RS	99 99 99 99 99 99 99 99 99 99	100
F1:3086	DEYERHNSYTC(+57.02)	99 99 99 99 99 99 99 99 99 99 99	1.38E+07
F1:3088	DEYERHNSYTC(+57.02)	99 99 99 99 99 99 99 99 99 99 99	1.08E+07
F1:4234	DEYERHNGYTC(+57.02)	99 99 99 99 99 99 99 99 99 99 99	188448.06
F1:3138	N(+.98)VYFHYGM(+15.99)	99 99 99 99 99 99 99 99	149096.44
F1:3141	DRFNSSGSGT	99 99 99 99 99 99 99 99 99 99	1.73E+07
F1:3151	DRFTGSGSGT	99 99 99 99 99 99 99 99 99 99	3145400.8
F1:3189	DDRFSGSGSGT	99 99 99 99 99 99 99 99 99 99 99	123818.03
F1:3195	DEYERHNTYTC(+57.02)	99 99 99 99 99 99 99 99 99 99 99	100
F1:3480	DEYERHNTYTC(+57.02)	99 99 99 99 99 99 99 99 99 99 99	204322
F1:3196	DEYERHNTYTC(+57.02)	99 99 99 99 99 99 99 99 99 99 99	436381.03
F1:3199	DTAKYYC(+57.02)TR	99 99 99 99 99 99 99 99 99	232362.7
F1:3200	DDVEVHTEQ(+.98)TQPR	99 99 99 99 99 99 99 99 99 99 99 99 99	365836.78
F1:3215	SRLTISK	99 99 99 99 99 99 99	2039840.4
F1:3219	DSGVPKRFSGSRSGS	99 99 99 99 99 99 99 99 99 99 99 99 99 99 99	100
F1:3567	EATHKTTTSPIVKSFN(+.98)RN(+.98)EC(+57.02)	99 99 99 99 99 99 99 99 99 99 99 99 99 99 99 99 99 99 99 99	7701672
F1:3235	EATHKTTTSPIVKSFN(+.98)RN(+.98)EC(+57.02)	99 99 99 99 99 99 99 99 99 99 99 99 99 99 99 99 99 99 99 99	1231186
F1:3908	EATHKTTTSPIVKSFN(+.98)RN(+.98)EC(+57.02)	99 99 99 99 99 99 99 99 99 99 99 99 99 99 99 99 99 99 99 99	265366.3
F1:3564	EATHKTTTSPIVKSFN(+.98)RN(+.98)EC(+57.02)	99 99 99 99 99 99 99 99 99 99 99 99 99 99 99 99 99 99 99 99	3772813.2
F1:3292	DGYYPGWFANWGQGTTVTVSSGGGGSGGG	99 99 99 99 99 99 99 99 99 99 99 99 99 99 99 99 99 99 99 99 99 99 99 99 99 99 99 99 99	100
F1:3345	DDVEVHTAQTQPR	99 99 99 99 99 99 99 99 99 99 99 99 99	331306.34
F1:3366	DRVSITC(+57.02)KASQ	99 99 99 99 99 99 99 99 99 99 99	701278.56
F1:3363	DRVSITC(+57.02)KASQ	99 99 99 99 99 99 99 99 99 99 99	1144344.8
F1:3370	DDVEVHTSHTQPR	99 99 99 99 99 99 99 99 99 99 99 99 99	1794376.5
F1:3373	DDVEVHTCHTQPR	99 99 99 99 99 99 99 99 99 99 99 99 99	836609
F1:3403	DDVEVHTNQTQPRE	99 99 99 99 99 99 99 99 99 99 99 99 99 99	729065.2
F1:3399	DDVEVHTNQTQPRE	99 99 99 99 99 99 99 99 99 99 99 99 99 99	937531.6
F1:3436	ERQ(+.98)NGVLN	99 99 99 99 99 99 99 99	169750.3
F1:3453	TIPPPKEQMAK	99 99 99 99 99 99 99 99 99 99 99	1230956.5
F1:3451	TIPPPKEQMAK	99 99 99 99 99 99 99 99 99 99 99	1300692.4
F3:3466	TIPPPKEQMAK	99 99 99 99 99 99 99 99 99 99 99	1497686.1
F3:3476	TIPPPKEQMAK	99 99 99 99 99 99 99 99 99 99 99	100
F1:3615	DGSERQNGVLN	99 99 99 99 99 99 99 99 99 99 99	100
F1:3873	DGSERQNGVLN	99 99 99 99 99 99 99 99 99 99 99	985653.06
F1:3454	DGSERQNGVLN	99 99 99 99 99 99 99 99 99 99 99	258527.02
F1:3466	DDVEVHTAQTQPRE	99 99 99 99 99 99 99 99 99 99 99 99 99 99	82804.79
F1:3473	DDVEVHTA	99 99 99 99 99 99 99 99	2200005.2
F1:3515	DRVTITC(+57.02)KASE	99 99 99 99 99 99 99 99 99 99 99	128593.52
F1:3514	DRVTITC(+57.02)KASE	99 99 99 99 99 99 99 99 99 99 99	212278.05
F1:3516	ENYKNTQPIT	99 99 99 99 99 99 99 99 99 99	4979754
F1:3520	VHSNGNTYL	99 99 99 99 99 99 99 99 99	2101158.5
F1:3542	DGSYFVYSKLN	99 99 99 99 99 99 99 99 99 99 99	100
F1:3549	DGSERQNGVLN(+.98)SATDQ(+.98)	99 99 99 99 99 99 99 99 99 99 99 99 99 99 99 99	1412100
F1:3551	ENYKNTQPIM(+15.99)	99 99 99 99 99 99 99 99 99 99	9027446
F2:3369	TLTKDEYERHNSY	99 99 99 99 99 99 99 99 99 99 99 99 99	2.05E+08
F2:3541	TLTKDEYERHNSY	99 99 99 99 99 99 99 99 99 99 99 99 99	100
F2:3523	TLTKDEYERHNSY	99 99 99 99 99 99 99 99 99 99 99 99 99	100
F2:3367	TLTKDEYERHNSY	99 99 99 99 99 99 99 99 99 99 99 99 99	3.34E+08
F2:3536	TLTKDEYERHNSY	99 99 99 99 99 99 99 99 99 99 99 99 99	100
F2:3812	TLTKDEYERHNSY	99 99 99 99 99 99 99 99 99 99 99 99 99	100
F1:3555	TLTKDEYERHNSY	99 99 99 99 99 99 99 99 99 99 99 99 99	802566.75
F2:3909	TLTKDEYERHNSY	99 99 99 99 99 99 99 99 99 99 99 99 99	100
F1:3571	ETGVPSRFSGSGSGK	99 99 99 99 99 99 99 99 99 99 99 99 99 99 99	306295.97
F1:3626	EATHKTSTSPIVKSFNRN	99 99 99 99 99 99 99 99 99 99 99 99 99 99 99 99 99 99	3.02E+07
F1:3794	EATHKTSTSPIVKSFNRN	99 99 99 99 99 99 99 99 99 99 99 99 99 99 99 99 99 99	100
F1:3787	EATHKTSTSPIVKSFNRN	99 99 99 99 99 99 99 99 99 99 99 99 99 99 99 99 99 99	100
F1:3624	EATHKTSTSPIVKSFNRN	99 99 99 99 99 99 99 99 99 99 99 99 99 99 99 99 99 99	4.99E+07
F1:3625	EQTHKTSTSPIVKSFNRN	99 99 99 99 99 99 99 99 99 99 99 99 99 99 99 99 99 99	2841840.8
F1:3644	EQTHKTSTSPIVKSFNRN	99 99 99 99 99 99 99 99 99 99 99 99 99 99 99 99 99 99	100
F1:3623	EQTHKTSTSPIVKSFNRN	99 99 99 99 99 99 99 99 99 99 99 99 99 99 99 99 99 99	5156226
F1:3648	EATHKTSTSPIVKSFNR	99 99 99 99 99 99 99 99 99 99 99 99 99 99 99 99 99	1.87E+07
F1:3646	EATHKTSTSPIVKSFNR	99 99 99 99 99 99 99 99 99 99 99 99 99 99 99 99 99	7.38E+07
F1:3645	EATHKTSTSPIVKSFNR	99 99 99 99 99 99 99 99 99 99 99 99 99 99 99 99 99	9.33E+07
F1:3649	EQTHKTSTSPIVKSFNR	99 99 99 99 99 99 99 99 99 99 99 99 99 99 99 99 99	2484796.8
F1:3650	EATHKTSTSPIVKSFNRG	99 99 99 99 99 99 99 99 99 99 99 99 99 99 99 99 99 99	100
F1:3651	VKSFNRN	99 99 99 99 99 99 99	429834
F1:3660	EATHKTSTSPIVKSFNRNEC(+57.02)	99 99 99 99 99 99 99 99 99 99 99 99 99 99 99 99 99 99 99 99	100
F1:3838	EATHKTSTSPIVKSFNRNEC(+57.02)	99 99 99 99 99 99 99 99 99 99 99 99 99 99 99 99 99 99 99 99	2.45E+08
F1:3836	EATHKTSTSPIVKSFNRNEC(+57.02)	99 99 99 99 99 99 99 99 99 99 99 99 99 99 99 99 99 99 99 99	1.62E+09
F1:3994	EATHKTSTSPIVKSFNRNEC(+57.02)	99 99 99 99 99 99 99 99 99 99 99 99 99 99 99 99 99 99 99 99	100
F1:3657	EATHKTSTSPIVKSFNRNEC(+57.02)	99 99 99 99 99 99 99 99 99 99 99 99 99 99 99 99 99 99 99 99	1.62E+09
F1:3995	EATHKTSTSPIVKSFNRNEC(+57.02)	99 99 99 99 99 99 99 99 99 99 99 99 99 99 99 99 99 99 99 99	100
F1:3991	EATHKTSTSPIVKSFNRNEC(+57.02)	99 99 99 99 99 99 99 99 99 99 99 99 99 99 99 99 99 99 99 99	2.22E+09
F1:3835	EATHKTSTSPIVKSFNRNEC(+57.02)	99 99 99 99 99 99 99 99 99 99 99 99 99 99 99 99 99 99 99 99	2.22E+09
F1:3656	EATHKTSTSPIVKSFNRNEC(+57.02)	99 99 99 99 99 99 99 99 99 99 99 99 99 99 99 99 99 99 99 99	2.22E+09
F1:4667	EATHKTSTSPIVKSFNRNEC(+57.02)	99 99 99 99 99 99 99 99 99 99 99 99 99 99 99 99 99 99 99 99	100
F1:4896	EATHKTSTSPIVKSFNRNEC(+57.02)	99 99 99 99 99 99 99 99 99 99 99 99 99 99 99 99 99 99 99 99	100
F1:4661	EATHKTSTSPIVKSFNRNEC(+57.02)	99 99 99 99 99 99 99 99 99 99 99 99 99 99 99 99 99 99 99 99	100
F1:3844	EATHKTSTSPIVKSFNRNEC(+57.02)	99 99 99 99 99 99 99 99 99 99 99 99 99 99 99 99 99 99 99 99	5.32E+08
F1:3998	EATHKTSTSPIVKSFNRNEC(+57.02)	99 99 99 99 99 99 99 99 99 99 99 99 99 99 99 99 99 99 99 99	100
F1:3667	EATHKTSTSPIVKSFNRNEC(+57.02)	99 99 99 99 99 99 99 99 99 99 99 99 99 99 99 99 99 99 99 99	5.32E+08
F1:3661	PIVKSFNR	99 99 99 99 99 99 99 99	100
F1:3665	EATHKTSTSPIVKSFNRNE	99 99 99 99 99 99 99 99 99 99 99 99 99 99 99 99 99 99 99	1.16E+07
F1:3672	THKTSTSPIVKSFNRNEC(+57.02)	99 99 99 99 99 99 99 99 99 99 99 99 99 99 99 99 99 99	100
F1:3674	HKTSTSPIVKSFNRNEC(+57.02)	99 99 99 99 99 99 99 99 99 99 99 99 99 99 99 99 99	100
F1:3711	DNSERQNGVLN	99 99 99 99 99 99 99 99 99 99 99	595748.6
F1:3724	DYNSALK	99 99 99 99 99 99 99	1996102.5
F1:3764	IVKSFNRNEC(+57.02)	99 99 99 99 99 99 99 99 99 99	100
F1:3782	PDAFTGSGSGT	99 99 99 99 99 99 99 99 99 99 99	100
F1:3797	DGSERQN(+.98)GVLN	99 99 99 99 99 99 99 99 99 99 99	1.39E+07
F1:4030	DGSERQN(+.98)GVLN	99 99 99 99 99 99 99 99 99 99 99	1476147.6
F1:3817	DGSERQN(+.98)GVLNS	99 99 99 99 99 99 99 99 99 99 99 99	258459.1
F1:3822	DC(+57.02)GC(+57.02)KPC(+57.02)IC(+57.02)	99 99 99 99 99 99 99 99 99	100
F2:3927	DC(+57.02)GC(+57.02)KPC(+57.02)IC(+57.02)	99 99 99 99 99 99 99 99 99	100
F3:3866	DC(+57.02)GC(+57.02)KPC(+57.02)IC(+57.02)	99 99 99 99 99 99 99 99 99	3477055.5
F1:3839	ETVTC(+57.02)NVAHPASSTKVD	99 99 99 99 99 99 99 99 99 99 99 99 99 99 99 99 99	126115.86
F1:3868	EATHATSTSPIVKSFN(+.98)RNEC(+57.02)	99 99 99 99 99 99 99 99 99 99 99 99 99 99 99 99 99 99 99 99	100
F1:3883	DQASISC(+57.02)RSSQY	99 99 99 99 99 99 99 99 99 99 99 99	454651.7
F2:4012	DQASISC(+57.02)RSSQY	99 99 99 99 99 99 99 99 99 99 99 99	455198.4
F1:4116	DGSERQNGVL	99 99 99 99 99 99 99 99 99 99	9316235
F1:3917	DGSERQNGVL	99 99 99 99 99 99 99 99 99 99	157407.86
F1:3945	EATHKTTTSPIVKSFNRNEC(+57.02)	99 99 99 99 99 99 99 99 99 99 99 99 99 99 99 99 99 99 99 99	1.72E+07
F1:4004	EATHKTTTSPIVKSFNRNEC(+57.02)	99 99 99 99 99 99 99 99 99 99 99 99 99 99 99 99 99 99 99 99	495436.44
F1:3942	EATHKTTTSPIVKSFNRNEC(+57.02)	99 99 99 99 99 99 99 99 99 99 99 99 99 99 99 99 99 99 99 99	3.28E+07
F1:3953	ETVTC(+57.02)NVAHPASSTKV	99 99 99 99 99 99 99 99 99 99 99 99 99 99 99 99	1057803.8
F1:3962	ETVTC(+57.02)NVAHPASSTKV	99 99 99 99 99 99 99 99 99 99 99 99 99 99 99 99	1780837.2
F1:3955	ETVTC(+57.02)NVAHPASSTKV	99 99 99 99 99 99 99 99 99 99 99 99 99 99 99 99	1780837.2
F1:3992	C(+57.02)EATHKTSTSPIVKSFNRNEC(+57.02)	99 99 99 99 99 99 99 99 99 99 99 99 99 99 99 99 99 99 99 99 99	968796.7
F1:4008	C(+57.02)EATHKTSTSPIVKSFNRNEC(+57.02)	99 99 99 99 99 99 99 99 99 99 99 99 99 99 99 99 99 99 99 99 99	339535.72
F1:4009	C(+57.02)EATHKTSTSPIVKSFNRNEC(+57.02)	99 99 99 99 99 99 99 99 99 99 99 99 99 99 99 99 99 99 99 99 99	258764.6
F1:4052	DC(+57.02)GC(+57.02)KPC(+57.02)I	99 99 99 99 99 99 99 99	175156.98
F1:4061	DKVSLTC(+57.02)	99 99 99 99 99 99 99	182585.17
F3:4136	DKVSLTC(+57.02)	99 99 99 99 99 99 99	3666671.8
F1:4068	AYM(+15.99)HLNSLTSE	99 99 99 99 99 99 99 99 99 99 99	1273624.5
F1:4073	SGVPDRFSGSGSGT	99 99 99 99 99 99 99 99 99 99 99 99 99 99	305272.2
F1:4080	PIVKSFNRNEC(+57.02)	99 99 99 99 99 99 99 99 99 99 99	236194.6
F1:4091	EATHKTSTSPIVKSFN	99 99 99 99 99 99 99 99 99 99 99 99 99 99 99 99	936665.9
F1:4106	ERHNSYTC(+57.02)EATHKTSTSPIVKSFNRN	99 99 99 99 99 99 99 99 99 99 99 99 99 99 99 99 99 99 99 99 99 99 99 99 99 99	6383717.5
F1:4095	ERHNSYTC(+57.02)EATHKTSTSPIVKSFNRN	99 99 99 99 99 99 99 99 99 99 99 99 99 99 99 99 99 99 99 99 99 99 99 99 99 99	1.10E+07
F1:4098	HNSYTCEATSPIVKSFNRN	99 99 99 99 99 99 99 99 99 99 99 99 99 99 99 99 99 99 99	618578.06
F1:4110	SPIVKSFNRNEC(+57.02)	99 99 99 99 99 99 99 99 99 99 99 99	1146015.4
F1:4108	SPIVKSFNRNEC(+57.02)	99 99 99 99 99 99 99 99 99 99 99 99	2674899
F1:4111	ERHNSYTC(+57.02)EATHKTSTSPIVKSFNR	99 99 99 99 99 99 99 99 99 99 99 99 99 99 99 99 99 99 99 99 99 99 99 99 99	2443076
F1:4132	ERHNSYTC(+57.02)EATHKTSTSPIVKSFNR	99 99 99 99 99 99 99 99 99 99 99 99 99 99 99 99 99 99 99 99 99 99 99 99 99	2081320.1
F2:4278	SKLNVQKSNW	99 99 99 99 99 99 99 99 99 99	100
F1:4113	SKLNVQKSNW	99 99 99 99 99 99 99 99 99 99	1.05E+07
F1:4115	SKLNVQKSNW	99 99 99 99 99 99 99 99 99 99	4048025.8
F1:4122	ERHNSYTC(+57.02)EATHKTSTSPIVKSFNRNEC(+57.02)	99 99 99 99 99 99 99 99 99 99 99 99 99 99 99 99 99 99 99 99 99 99 99 99 99 99 99 99	100
F1:4124	ERHNSYTC(+57.02)EATHKTSTSPIVKSFNRNEC(+57.02)	99 99 99 99 99 99 99 99 99 99 99 99 99 99 99 99 99 99 99 99 99 99 99 99 99 99 99 99	4070318.8
F1:4186	EATHKTSTSPIVKSFN(+.98)RNEC(+57.02)	99 99 99 99 99 99 99 99 99 99 99 99 99 99 99 99 99 99 99 99	100
F1:4166	EATHKTSTSPIVKSFN(+.98)RNEC(+57.02)	99 99 99 99 99 99 99 99 99 99 99 99 99 99 99 99 99 99 99 99	100
F1:4203	HNSYTCESTSPIVKSFNRN	99 99 99 99 99 99 99 99 99 99 99 99 99 99 99 99 99 99 99	635277.2
F1:4221	ESTHKTSTSPIVKSFNRNEC(+57.02)	99 99 99 99 99 99 99 99 99 99 99 99 99 99 99 99 99 99 99 99	6338268.5
F1:4215	ESTHKTSTSPIVKSFNRNEC(+57.02)	99 99 99 99 99 99 99 99 99 99 99 99 99 99 99 99 99 99 99 99	6886150
F1:5059	DRFGGSGSGT	99 99 99 99 99 99 99 99 99 99	1027046.2
F1:4222	DRFGGSGSGT	99 99 99 99 99 99 99 99 99 99	123225.51
F1:4431	DEYERHNSYTC(+57.02)EATHKTSTSPIVKSFNRN	99 99 99 99 99 99 99 99 99 99 99 99 99 99 99 99 99 99 99 99 99 99 99 99 99 99 99 99 99	1.50E+08
F1:4245	DEYERHNSYTC(+57.02)EATHKTSTSPIVKSFNRN	99 99 99 99 99 99 99 99 99 99 99 99 99 99 99 99 99 99 99 99 99 99 99 99 99 99 99 99 99	1.50E+08
F1:4442	DEYERHNSYTC(+57.02)EATHKTSTSPIVKSFNRN	99 99 99 99 99 99 99 99 99 99 99 99 99 99 99 99 99 99 99 99 99 99 99 99 99 99 99 99 99	7.85E+07
F1:4443	DEYERHNSYTC(+57.02)EATHKTSTSPIVKSFNRN	99 99 99 99 99 99 99 99 99 99 99 99 99 99 99 99 99 99 99 99 99 99 99 99 99 99 99 99 99	100
F1:4247	DEYERHNSYTC(+57.02)EATHKTSTSPIVKSFNRN	99 99 99 99 99 99 99 99 99 99 99 99 99 99 99 99 99 99 99 99 99 99 99 99 99 99 99 99 99	7.85E+07
F1:4254	DEYERHNSYTC(+57.02)EATHKTSTSPIVKSFNRN	99 99 99 99 99 99 99 99 99 99 99 99 99 99 99 99 99 99 99 99 99 99 99 99 99 99 99 99 99	8.04E+07
F1:4266	DEYERHNSYTC(+57.02)EATHKTSTSPIVKSFNRN	99 99 99 99 99 99 99 99 99 99 99 99 99 99 99 99 99 99 99 99 99 99 99 99 99 99 99 99 99	9464089
F1:4972	DEYERHNSYTC(+57.02)EATHKTSTSPIVKSFNRN	99 99 99 99 99 99 99 99 99 99 99 99 99 99 99 99 99 99 99 99 99 99 99 99 99 99 99 99 99	260654.72
F1:4650	DEYERHNSYTC(+57.02)EATHKTSTSPIVKSFNRN	99 99 99 99 99 99 99 99 99 99 99 99 99 99 99 99 99 99 99 99 99 99 99 99 99 99 99 99 99	100
F1:5197	DEYERHNSYTC(+57.02)EATHKTSTSPIVKSFNRN	99 99 99 99 99 99 99 99 99 99 99 99 99 99 99 99 99 99 99 99 99 99 99 99 99 99 99 99 99	81384.164
F1:4271	DEYERHNSYTC(+57.02)ESTHKTSTSPIVKSFNRN	99 99 99 99 99 99 99 99 99 99 99 99 99 99 99 99 99 99 99 99 99 99 99 99 99 99 99 99 99	100
F1:4260	DEYERHNSYTC(+57.02)ESTHKTSTSPIVKSFNRN	99 99 99 99 99 99 99 99 99 99 99 99 99 99 99 99 99 99 99 99 99 99 99 99 99 99 99 99 99	1598710.5
F1:4265	DRFTGN(+.98)GSGT	99 99 99 99 99 99 99 99 99 99	177552.33
F1:4289	EATHKTSTSPIVKSF	99 99 99 99 99 99 99 99 99 99 99 99 99 99 99	3801572.2
F1:4278	EATHKTSTSPIVKSF	99 99 99 99 99 99 99 99 99 99 99 99 99 99 99	1.59E+07
F1:4279	EATHKTSTSPIVKSF	99 99 99 99 99 99 99 99 99 99 99 99 99 99 99	5419697
F1:4280	SSTLTLTK	99 99 99 99 99 99 99 99	6314029
F3:4364	SSTLTLTK	99 99 99 99 99 99 99 99	3.35E+07
F1:4281	DEYERHNSYTC(+57.02)EATHKTSTSPIVKSFNRG	99 99 99 99 99 99 99 99 99 99 99 99 99 99 99 99 99 99 99 99 99 99 99 99 99 99 99 99 99	100
F1:4284	DEYERHNSYTC(+57.02)EQTHKTSTSPIVKSFNRN	99 99 99 99 99 99 99 99 99 99 99 99 99 99 99 99 99 99 99 99 99 99 99 99 99 99 99 99 99	3058028
F1:4255	DEYERHNSYTC(+57.02)EQTHKTSTSPIVKSFNRN	99 99 99 99 99 99 99 99 99 99 99 99 99 99 99 99 99 99 99 99 99 99 99 99 99 99 99 99 99	5534852.5
F1:4256	DEYERHNSYTC(+57.02)EQTHKTSTSPIVKSFNRN	99 99 99 99 99 99 99 99 99 99 99 99 99 99 99 99 99 99 99 99 99 99 99 99 99 99 99 99 99	2727206.5
F1:4288	DEYERHNSYTC(+57.02)EQTHKTSTSPIVKSFNR	99 99 99 99 99 99 99 99 99 99 99 99 99 99 99 99 99 99 99 99 99 99 99 99 99 99 99 99	100
F1:4303	EKTISKTKGRPKAPQVYTIPPPKEQMAK	99 99 99 99 99 99 99 99 99 99 99 99 99 99 99 99 99 99 99 99 99 99 99 99 99 99 99 99	1031866.25
F1:4292	EKTISKTKGRPKAPQVYTIPPPKEQMAK	99 99 99 99 99 99 99 99 99 99 99 99 99 99 99 99 99 99 99 99 99 99 99 99 99 99 99 99	798497.06
F1:4305	ISKTKGRPKAPQVYTIPPPKEQMAK	99 99 99 99 99 99 99 99 99 99 99 99 99 99 99 99 99 99 99 99 99 99 99 99 99	463002.6
F1:4334	DEYERHNSYTC(+57.02)EATHKTSTSPIVKSFNR	99 99 99 99 99 99 99 99 99 99 99 99 99 99 99 99 99 99 99 99 99 99 99 99 99 99 99 99	2.08E+07
F1:4520	DEYERHNSYTC(+57.02)EATHKTSTSPIVKSFNR	99 99 99 99 99 99 99 99 99 99 99 99 99 99 99 99 99 99 99 99 99 99 99 99 99 99 99 99	2.08E+07
F1:4333	DEYERHNSYTC(+57.02)EATHKTSTSPIVKSFNR	99 99 99 99 99 99 99 99 99 99 99 99 99 99 99 99 99 99 99 99 99 99 99 99 99 99 99 99	2.43E+07
F1:4528	DEYERHNSYTC(+57.02)EATHKTSTSPIVKSFNR	99 99 99 99 99 99 99 99 99 99 99 99 99 99 99 99 99 99 99 99 99 99 99 99 99 99 99 99	100
F1:4367	DEYERHNSYTC(+57.02)EATHKTSTSPIVKSFNR	99 99 99 99 99 99 99 99 99 99 99 99 99 99 99 99 99 99 99 99 99 99 99 99 99 99 99 99	2218728
F1:4312	DEYERHNSYTC(+57.02)EATHKTSTSPIVKSFNR	99 99 99 99 99 99 99 99 99 99 99 99 99 99 99 99 99 99 99 99 99 99 99 99 99 99 99 99	100
F1:4328	DGSERQN(+.98)GVL	99 99 99 99 99 99 99 99 99 99	1.33E+07
F1:4342	DEYERHNTYTC(+57.02)EATHKTSTSPIVKSFNRN	99 99 99 99 99 99 99 99 99 99 99 99 99 99 99 99 99 99 99 99 99 99 99 99 99 99 99 99 99	4114457.8
F1:4344	KVSNRFSGVP	99 99 99 99 99 99 99 99 99 99	4886414
F1:4348	DEYERHNSYTC(+57.02)EATHKTTTSPIVKSFNRN	99 99 99 99 99 99 99 99 99 99 99 99 99 99 99 99 99 99 99 99 99 99 99 99 99 99 99 99 99	4846433
F1:4349	STSPIVKSFNRN	99 99 99 99 99 99 99 99 99 99 99 99	569025.25
F1:4352	STSPIVKSFNRN	99 99 99 99 99 99 99 99 99 99 99 99	435848.22
F1:4355	DRFIGSGSGT	99 99 99 99 99 99 99 99 99 99	169989.28
F1:4378	KGRPKAPQVYTIPPPKEQMAK	99 99 99 99 99 99 99 99 99 99 99 99 99 99 99 99 99 99 99 99 99	459773.75
F1:4359	KGRPKAPQVYTIPPPKEQMAK	99 99 99 99 99 99 99 99 99 99 99 99 99 99 99 99 99 99 99 99 99	503197.53
F1:4361	TLKLSRVEAE	99 99 99 99 99 99 99 99 99 99	1163219.1
F2:4420	TLKLSRVEAE	99 99 99 99 99 99 99 99 99 99	641838.94
F1:4361	TLKISRVEAE	99 99 99 99 99 99 99 99 99 99	1163219.1
F2:4420	TLKISRVEAE	99 99 99 99 99 99 99 99 99 99	641838.94
F1:4363	DNSKSQVF	99 99 99 99 99 99 99 99	100
F2:4286	TC(+57.02)EATHKTSTSPIVKSF	99 99 99 99 99 99 99 99 99 99 99 99 99 99 99 99 99	5.65E+07
F2:4471	TC(+57.02)EATHKTSTSPIVKSF	99 99 99 99 99 99 99 99 99 99 99 99 99 99 99 99 99	100
F2:4279	TC(+57.02)EATHKTSTSPIVKSF	99 99 99 99 99 99 99 99 99 99 99 99 99 99 99 99 99	2.45E+08
F2:4470	TC(+57.02)EATHKTSTSPIVKSF	99 99 99 99 99 99 99 99 99 99 99 99 99 99 99 99 99	100
F1:4365	TC(+57.02)EATHKTSTSPIVKSF	99 99 99 99 99 99 99 99 99 99 99 99 99 99 99 99 99	339234.16
F2:4713	TC(+57.02)EATHKTSTSPIVKSF	99 99 99 99 99 99 99 99 99 99 99 99 99 99 99 99 99	100
F1:4366	SM(+15.99)SSTLTLTK	99 99 99 99 99 99 99 99 99 99	4755194
F3:4444	SM(+15.99)SSTLTLTK	99 99 99 99 99 99 99 99 99 99	730505.25
F1:4372	DQASISC(+57.02)RSSQNIVQSNG	99 99 99 99 99 99 99 99 99 99 99 99 99 99 99 99 99 99	869028.75
F1:4385	DEYERHNSYTC(+57.02)EATHKTSTSPIVKSFN(+.98)RNEC(+57.02)	99 99 99 99 99 99 99 99 99 99 99 99 99 99 99 99 99 99 99 99 99 99 99 99 99 99 99 99 99 99 99	100
F1:4375	DEYERHNSYTC(+57.02)EATHKTSTSPIVKSFN(+.98)RNEC(+57.02)	99 99 99 99 99 99 99 99 99 99 99 99 99 99 99 99 99 99 99 99 99 99 99 99 99 99 99 99 99 99 99	100
F1:4382	DEYERHNSYTC(+57.02)EATHKTSTSPIVKSFN(+.98)RNEC(+57.02)	99 99 99 99 99 99 99 99 99 99 99 99 99 99 99 99 99 99 99 99 99 99 99 99 99 99 99 99 99 99 99	100
F1:4379	DQASISC(+57.02)RSSQYIVHAE	99 99 99 99 99 99 99 99 99 99 99 99 99 99 99 99 99	380096.88
F1:4391	N(+.98)SALKSRLTISK	99 99 99 99 99 99 99 99 99 99 99 99	188083.9
F1:4380	N(+.98)SALKSRLTISK	99 99 99 99 99 99 99 99 99 99 99 99	667088.25
F1:4418	DEYERHNSYTC(+57.02)EATHKTTTSPIVKSFNR	99 99 99 99 99 99 99 99 99 99 99 99 99 99 99 99 99 99 99 99 99 99 99 99 99 99 99 99	1008601.94
F1:4387	DEYERHNSYTC(+57.02)EATHKTTTSPIVKSFNR	99 99 99 99 99 99 99 99 99 99 99 99 99 99 99 99 99 99 99 99 99 99 99 99 99 99 99 99	2354862
F1:4388	DEYERHN(+.98)SYTC(+57.02)EATHKTTTSPIVKSFN(+.98)RNEC(+57.02)	99 99 99 99 99 99 99 99 99 99 99 99 99 99 99 99 99 99 99 99 99 99 99 99 99 99 99 99 99 99 99	804232
F1:4392	DGVPSRFSGSGSGA	99 99 99 99 99 99 99 99 99 99 99 99 99 99	167830.08
F1:4399	SPIVKSFN(+.98)RNEC(+57.02)	99 99 99 99 99 99 99 99 99 99 99 99	173360
F1:4781	DSTYQM(+15.99)SSTLTLTK	99 99 99 99 99 99 99 99 99 99 99 99 99 99	100
F1:4594	DSTYQM(+15.99)SSTLTLTK	99 99 99 99 99 99 99 99 99 99 99 99 99 99	100
F3:4460	DSTYQM(+15.99)SSTLTLTK	99 99 99 99 99 99 99 99 99 99 99 99 99 99	2.38E+08
F1:4404	DSTYQM(+15.99)SSTLTLTK	99 99 99 99 99 99 99 99 99 99 99 99 99 99	1.93E+08
F1:4403	DSTYQM(+15.99)SSTLTLTK	99 99 99 99 99 99 99 99 99 99 99 99 99 99	1.75E+08
F1:4595	DSTYQM(+15.99)SSTLTLTK	99 99 99 99 99 99 99 99 99 99 99 99 99 99	100
F1:4784	DSTYQM(+15.99)SSTLTLTK	99 99 99 99 99 99 99 99 99 99 99 99 99 99	100
F1:4428	DEYERHNSYTC(+57.02)EATHKTSTSPIVKSFNRNE	99 99 99 99 99 99 99 99 99 99 99 99 99 99 99 99 99 99 99 99 99 99 99 99 99 99 99 99 99 99	3214620
F1:4421	DEYERHNSYTC(+57.02)EATHKTSTSPIVKSFNRNE	99 99 99 99 99 99 99 99 99 99 99 99 99 99 99 99 99 99 99 99 99 99 99 99 99 99 99 99 99 99	1913630.2
F1:4409	DEYERHNSYTC(+57.02)EATHKTSTSPIVKSFNRNE	99 99 99 99 99 99 99 99 99 99 99 99 99 99 99 99 99 99 99 99 99 99 99 99 99 99 99 99 99 99	3746698.2
F1:4416	DNSKSQVFLKMNSLQTGD	99 99 99 99 99 99 99 99 99 99 99 99 99 99 99 99 99 99	398012.03
F1:4414	DNSKSQVFLKMNSLQTGD	99 99 99 99 99 99 99 99 99 99 99 99 99 99 99 99 99 99	972793.56
F1:6094	DNSKSQVFLKMNSLQTGD	99 99 99 99 99 99 99 99 99 99 99 99 99 99 99 99 99 99	118397.305
F1:4417	DEYERHNTYTC(+57.02)EATHKTSTSPIVKSFNR	99 99 99 99 99 99 99 99 99 99 99 99 99 99 99 99 99 99 99 99 99 99 99 99 99 99 99 99	976550.25
F1:4420	DWMSGKEFKC(+57.02)KVNNK	99 99 99 99 99 99 99 99 99 99 99 99 99 99 99	291817.9
F1:4572	DEYERHNSYTC(+57.02)EATHKTSTSPIVKSFNRNEC(+57.02)	99 99 99 99 99 99 99 99 99 99 99 99 99 99 99 99 99 99 99 99 99 99 99 99 99 99 99 99 99 99 99	2.31E+07
F1:4559	DEYERHNSYTC(+57.02)EATHKTSTSPIVKSFNRNEC(+57.02)	99 99 99 99 99 99 99 99 99 99 99 99 99 99 99 99 99 99 99 99 99 99 99 99 99 99 99 99 99 99 99	3.92E+07
F1:4423	DEYERHNSYTC(+57.02)EATHKTSTSPIVKSFNRNEC(+57.02)	99 99 99 99 99 99 99 99 99 99 99 99 99 99 99 99 99 99 99 99 99 99 99 99 99 99 99 99 99 99 99	1.66E+07
F1:4614	DEYERHNSYTC(+57.02)EATHKTSTSPIVKSFNRNEC(+57.02)	99 99 99 99 99 99 99 99 99 99 99 99 99 99 99 99 99 99 99 99 99 99 99 99 99 99 99 99 99 99 99	1.87E+07
F1:4439	DEYERHNSYTC(+57.02)EATHKTSTSPIVKSFNRNEC(+57.02)	99 99 99 99 99 99 99 99 99 99 99 99 99 99 99 99 99 99 99 99 99 99 99 99 99 99 99 99 99 99 99	100
F1:4433	DNSKSQVFLKMNSLQTG	99 99 99 99 99 99 99 99 99 99 99 99 99 99 99 99 99	3601369.8
F1:4436	DNSKSQVFLKMNSLQTG	99 99 99 99 99 99 99 99 99 99 99 99 99 99 99 99 99	922651.7
F1:4444	DNSKSQVFLKMNSLQTG	99 99 99 99 99 99 99 99 99 99 99 99 99 99 99 99 99	3601369.8
F1:4437	DNSKSQVFLKMNSLQTG	99 99 99 99 99 99 99 99 99 99 99 99 99 99 99 99 99	757915.94
F2:4453	TLKISRVEA	99 99 99 99 99 99 99 99 99	929139.2
F1:4450	TLKISRVEA	99 99 99 99 99 99 99 99 99	381293.97
F1:4453	DEYERHN(+.98)TYTC(+57.02)EATHKTSTSPIVKSFNRN	99 99 99 99 99 99 99 99 99 99 99 99 99 99 99 99 99 99 99 99 99 99 99 99 99 99 99 99 99	100
F1:4472	TSTSPIVKSFNRN	99 99 99 99 99 99 99 99 99 99 99 99 99	103462.37
F1:4497	DQASISC(+57.02)RSSQYIVHSNGN	99 99 99 99 99 99 99 99 99 99 99 99 99 99 99 99 99 99 99	158511.86
F1:4479	DQASISC(+57.02)RSSQYIVHSNGN	99 99 99 99 99 99 99 99 99 99 99 99 99 99 99 99 99 99 99	417670.7
F1:4484	DSKDSTRSMSSTLTLTK	99 99 99 99 99 99 99 99 99 99 99 99 99 99 99 99 99	196187.55
F1:4491	STSPIVKSFNRNEC(+57.02)	99 99 99 99 99 99 99 99 99 99 99 99 99 99	4077819.5
F1:4487	STSPIVKSFNRNEC(+57.02)	99 99 99 99 99 99 99 99 99 99 99 99 99 99	6706193
F1:4506	DQASISC(+57.02)RSSQYIVHSNG	99 99 99 99 99 99 99 99 99 99 99 99 99 99 99 99 99 99	5059955
F1:4505	DQASISC(+57.02)RSSQYIVHSNG	99 99 99 99 99 99 99 99 99 99 99 99 99 99 99 99 99 99	8504745
F1:4526	DQASISC(+57.02)RSSQYIVHSNGNT	99 99 99 99 99 99 99 99 99 99 99 99 99 99 99 99 99 99 99 99	144470.77
F1:4537	DQASISC(+57.02)RSSQ(+.98)STVHRN	99 99 99 99 99 99 99 99 99 99 99 99 99 99 99 99 99	812056.6
F1:4591	DEYERHNSYTC(+57.02)EATHKTTTSPIVKSFNRNEC(+57.02)	99 99 99 99 99 99 99 99 99 99 99 99 99 99 99 99 99 99 99 99 99 99 99 99 99 99 99 99 99 99 99	2475478
F1:4538	DEYERHNSYTC(+57.02)EATHKTTTSPIVKSFNRNEC(+57.02)	99 99 99 99 99 99 99 99 99 99 99 99 99 99 99 99 99 99 99 99 99 99 99 99 99 99 99 99 99 99 99	5818007
F1:4547	DEYERHNSYTC(+57.02)EATHKTTTSPIVKSFNRNEC(+57.02)	99 99 99 99 99 99 99 99 99 99 99 99 99 99 99 99 99 99 99 99 99 99 99 99 99 99 99 99 99 99 99	3514682.5
F1:4542	DQASISC(+57.02)RSSQSIVHSN(+.98)G	99 99 99 99 99 99 99 99 99 99 99 99 99 99 99 99 99 99	478148.2
F1:4542	DQASISC(+57.02)RSSQSLVHSN(+.98)G	99 99 99 99 99 99 99 99 99 99 99 99 99 99 99 99 99 99	478148.2
F1:4553	STLTLTKDEYERHNSYTC(+57.02)	99 99 99 99 99 99 99 99 99 99 99 99 99 99 99 99 99 99	54209.156
F1:4569	DQASISC(+57.02)RSSQYIVHSN	99 99 99 99 99 99 99 99 99 99 99 99 99 99 99 99 99	1528709.5
F1:4558	DQASISC(+57.02)RSSQYIVHSN	99 99 99 99 99 99 99 99 99 99 99 99 99 99 99 99 99	2677624.5
F1:4564	DQASISC(+57.02)RSSQNIVQ(+.98)SN	99 99 99 99 99 99 99 99 99 99 99 99 99 99 99 99 99	173106.83
F1:4565	DQASISC(+57.02)RSSQN(+.98)IVQSN	99 99 99 99 99 99 99 99 99 99 99 99 99 99 99 99 99	133425.12
F1:4573	DEYERDWSYTC(+57.02)EATHKTSTSPIVKSFNRN	99 99 99 99 99 99 99 99 99 99 99 99 99 99 99 99 99 99 99 99 99 99 99 99 99 99 99 99 99	100
F1:4581	SNRFSGVP	99 99 99 99 99 99 99 99	1401657.2
F1:4586	DSTYQM(+15.99)SSTLTLTKDEYERHNSYTC(+57.02)	99 99 99 99 99 99 99 99 99 99 99 99 99 99 99 99 99 99 99 99 99 99 99 99 99	516703.06
F1:4587	GRPKAPQVYTIPPPKEQMAK	99 99 99 99 99 99 99 99 99 99 99 99 99 99 99 99 99 99 99 99	256530.25
F1:4631	GRPKAPQVYTIPPPKEQMAK	99 99 99 99 99 99 99 99 99 99 99 99 99 99 99 99 99 99 99 99	100
F1:4780	DQASISC(+57.02)RSSQYIVHS	99 99 99 99 99 99 99 99 99 99 99 99 99 99 99 99	100
F1:4954	DQASISC(+57.02)RSSQYIVHS	99 99 99 99 99 99 99 99 99 99 99 99 99 99 99 99	3167610.2
F1:5126	DQASISC(+57.02)RSSQYIVHS	99 99 99 99 99 99 99 99 99 99 99 99 99 99 99 99	3167610.2
F1:4592	DQASISC(+57.02)RSSQYIVHS	99 99 99 99 99 99 99 99 99 99 99 99 99 99 99 99	100
F1:5008	DQASISC(+57.02)RSSQYIVHS	99 99 99 99 99 99 99 99 99 99 99 99 99 99 99 99	100
F1:4836	DQASISC(+57.02)RSSQYIVHS	99 99 99 99 99 99 99 99 99 99 99 99 99 99 99 99	100
F1:5379	DQASISC(+57.02)RSSQYIVHS	99 99 99 99 99 99 99 99 99 99 99 99 99 99 99 99	100
F1:5204	DQASISC(+57.02)RSSQYIVHS	99 99 99 99 99 99 99 99 99 99 99 99 99 99 99 99	100
F1:4647	DQASISC(+57.02)RSSQYIVHS	99 99 99 99 99 99 99 99 99 99 99 99 99 99 99 99	1.22E+08
F1:4600	TSTSPIVKSFNRNEC(+57.02)	99 99 99 99 99 99 99 99 99 99 99 99 99 99 99	591997.4
F1:4597	TSTSPIVKSFNRNEC(+57.02)	99 99 99 99 99 99 99 99 99 99 99 99 99 99 99	1230920.2
F1:4609	ENYKNTQPIM	99 99 99 99 99 99 99 99 99 99	8.98E+07
F1:4641	EATHKTSTSPIVKEFNRDQC(+57.02)	99 99 99 99 99 99 99 99 99 99 99 99 99 99 99 99 99 99 99 99	268228.34
F1:4656	DEYERHN(+.98)SYTC(+57.02)ESTHKTSTSPIVKSFNRN	99 99 99 99 99 99 99 99 99 99 99 99 99 99 99 99 99 99 99 99 99 99 99 99 99 99 99 99 99	100
F1:4678	DEYEWHN(+.98)SYTC(+57.02)EATHKTSTSPIVKSFNR	99 99 99 99 99 99 99 99 99 99 99 99 99 99 99 99 99 99 99 99 99 99 99 99 99 99 99 99	100
F2:4768	IVHSNGNTYL	99 99 99 99 99 99 99 99 99 99	362075.03
F1:4681	IVHSNGNTYL	99 99 99 99 99 99 99 99 99 99	167106.36
F1:4695	DEYERDNSYTC(+57.02)EATHKTSTSPIVKSFNR	99 99 99 99 99 99 99 99 99 99 99 99 99 99 99 99 99 99 99 99 99 99 99 99 99 99 99 99	100
F1:4707	LNNFYPK	99 99 99 99 99 99 99	8539435
F3:4784	LNNFYPK	99 99 99 99 99 99 99	6.78E+07
F3:4969	LNNFYPK	99 99 99 99 99 99 99	100
F1:4724	DEYERHNSYTC(+57.02)EATHKTSTSPIVKSF	99 99 99 99 99 99 99 99 99 99 99 99 99 99 99 99 99 99 99 99 99 99 99 99 99 99	100
F1:4732	DQASISC(+57.02)RSSLSIVHS	99 99 99 99 99 99 99 99 99 99 99 99 99 99 99 99	971519.25
F1:4733	DQASISC(+57.02)RSSLSIVHS	99 99 99 99 99 99 99 99 99 99 99 99 99 99 99 99	1464396.1
F1:4761	LKMNSLQT	99 99 99 99 99 99 99 99	221991.44
F1:4804	DSKDSTYSM(+15.99)SSTLTLTK	99 99 99 99 99 99 99 99 99 99 99 99 99 99 99 99 99	763075.9
F1:4794	DSKDSTYSM(+15.99)SSTLTLTK	99 99 99 99 99 99 99 99 99 99 99 99 99 99 99 99 99	393301.97
F1:4799	ENYKN(+.98)TQPIM	99 99 99 99 99 99 99 99 99 99	1153491.6
F1:4805	DQASISC(+57.02)TSSQSIVHSNGN	99 99 99 99 99 99 99 99 99 99 99 99 99 99 99 99 99 99 99	436800.1
F1:4812	QPAENYKNTQPIM	99 99 99 99 99 99 99 99 99 99 99 99 99	466732.53
F1:4829	DINVKWKIDGSERQNGVANSWTAQDSADSTYSM(+15.99)S	99 99 99 99 99 99 99 99 99 99 99 99 99 99 99 99 99 99 99 99 99 99 99 99 99 99 99 99 99 99 99 99 99 99	202745.39
F1:4835	VSNRFSGVP	99 99 99 99 99 99 99 99 99	1997138.9
F1:4867	GQPAENYKNTQPIM	99 99 99 99 99 99 99 99 99 99 99 99 99 99	570354.6
F1:5034	DYNSALKSRLSLTK	99 99 99 99 99 99 99 99 99 99 99 99 99 99	2.44E+07
F1:5077	DYNSALKSRLSLTK	99 99 99 99 99 99 99 99 99 99 99 99 99 99	9.28E+07
F1:4900	DYNSALKSRLSLTK	99 99 99 99 99 99 99 99 99 99 99 99 99 99	494648.28
F1:5345	DYNSALKSRLSLTK	99 99 99 99 99 99 99 99 99 99 99 99 99 99	100
F3:5126	DYNSALKSRLSLTK	99 99 99 99 99 99 99 99 99 99 99 99 99 99	1253071.5
F1:5034	DYNSALKSRLSITK	99 99 99 99 99 99 99 99 99 99 99 99 99 99	2.44E+07
F1:5077	DYNSALKSRLSITK	99 99 99 99 99 99 99 99 99 99 99 99 99 99	9.28E+07
F1:4900	DYNSALKSRLSITK	99 99 99 99 99 99 99 99 99 99 99 99 99 99	494648.28
F1:5345	DYNSALKSRLSITK	99 99 99 99 99 99 99 99 99 99 99 99 99 99	100
F3:5126	DYNSALKSRLSITK	99 99 99 99 99 99 99 99 99 99 99 99 99 99	1253071.5
F1:4917	EWYLQKPGQSPK	99 99 99 99 99 99 99 99 99 99 99 99	6934152
F1:4918	EWYLQKPGQSPK	99 99 99 99 99 99 99 99 99 99 99 99	7186739.5
F1:5686	GSERQNGVLNSWT	99 99 99 99 99 99 99 99 99 99 99 99 99	295116.3
F1:4924	YKVSNRFSGVP	99 99 99 99 99 99 99 99 99 99 99	354585.56
F1:4940	MSSTLTLTK	99 99 99 99 99 99 99 99 99	2423949
F3:4992	MSSTLTLTK	99 99 99 99 99 99 99 99 99	100
F1:4967	DQASISC(+57.02)RSSQYIVHSNGNTY	99 99 99 99 99 99 99 99 99 99 99 99 99 99 99 99 99 99 99 99 99	772350.06
F1:4964	DQASISC(+57.02)RSSQYIVHSNGNTY	99 99 99 99 99 99 99 99 99 99 99 99 99 99 99 99 99 99 99 99 99	1826189.1
F1:4966	DYNSALKSRL	99 99 99 99 99 99 99 99 99 99	1175846.4
F1:4988	DGVPSRFSGSGSGTQY	99 99 99 99 99 99 99 99 99 99 99 99 99 99 99 99	291168.4
F1:5004	STYSM(+15.99)SSTLTLTK	99 99 99 99 99 99 99 99 99 99 99 99 99	48091.855
F1:5005	LN(+.98)NFYPK	99 99 99 99 99 99 99	299835
F2:5226	LN(+.98)NFYPK	99 99 99 99 99 99 99	100
F3:5045	LN(+.98)NFYPK	99 99 99 99 99 99 99	848472.56
F1:5037	SMSSTLTLTKDEYERHNSYTC(+57.02)	99 99 99 99 99 99 99 99 99 99 99 99 99 99 99 99 99 99 99 99 99	292343.56
F1:5039	SMSSTLTLTKDEYERHNSYTC(+57.02)	99 99 99 99 99 99 99 99 99 99 99 99 99 99 99 99 99 99 99 99 99	233692.69
F1:5041	RSSQYIVHSNGNTYL	99 99 99 99 99 99 99 99 99 99 99 99 99 99 99	88833.55
F1:5056	GTTNYHSALISRLTISK	99 99 99 99 99 99 99 99 99 99 99 99 99 99 99 99 99	2025990.8
F1:5058	DWLNGKEFKC(+57.02)R	99 99 99 99 99 99 99 99 99 99 99	204249.02
F1:5045	DWLNGKEFKC(+57.02)R	99 99 99 99 99 99 99 99 99 99 99	807048.7
F1:5046	DDHHDYNASLKSRLTISK	99 99 99 99 99 99 99 99 99 99 99 99 99 99 99 99 99 99	406068.9
F1:5067	IVHSN(+.98)GNTYL	99 99 99 99 99 99 99 99 99 99	312600.97
F2:5104	IVHSN(+.98)GNTYL	99 99 99 99 99 99 99 99 99 99	142131.12
F1:5239	SMSSTLTLTK	99 99 99 99 99 99 99 99 99 99	7.00E+07
F1:5424	SMSSTLTLTK	99 99 99 99 99 99 99 99 99 99	100
F3:5226	SMSSTLTLTK	99 99 99 99 99 99 99 99 99 99	8317536.5
F1:5069	SMSSTLTLTK	99 99 99 99 99 99 99 99 99 99	175906.06
F1:5073	DSTYSM(+15.99)SSTLT	99 99 99 99 99 99 99 99 99 99 99	131013.48
F1:5092	DSTYSM(+15.99)SSTLTLTKDEYERHNSYTC(+57.02)	99 99 99 99 99 99 99 99 99 99 99 99 99 99 99 99 99 99 99 99 99 99 99 99 99	236362.66
F1:5091	DSTYSM(+15.99)SSTLTLTKDEYERHNSYTC(+57.02)	99 99 99 99 99 99 99 99 99 99 99 99 99 99 99 99 99 99 99 99 99 99 99 99 99	167730.14
F1:5101	DRFIGSGSVT	99 99 99 99 99 99 99 99 99 99	736132.06
F1:5112	DGSERQNGVLNSWTDQDSK	99 99 99 99 99 99 99 99 99 99 99 99 99 99 99 99 99 99 99	965289.06
F1:5107	DGSERQNGVLNSWTDQDSK	99 99 99 99 99 99 99 99 99 99 99 99 99 99 99 99 99 99 99	2415877.2
F1:5135	N(+.98)YKNTQPIM	99 99 99 99 99 99 99 99 99	307737.1
F1:5144	DNSKSQVFLKM(+15.99)NSLQTD	99 99 99 99 99 99 99 99 99 99 99 99 99 99 99 99 99	843808.56
F1:5140	DNSKSQVFLKM(+15.99)NSLQTD	99 99 99 99 99 99 99 99 99 99 99 99 99 99 99 99 99	1873877.8
F1:5147	SLKINSLQSE	99 99 99 99 99 99 99 99 99 99	163293.34
F1:5156	DGSERQNGVLNCWT	99 99 99 99 99 99 99 99 99 99 99 99 99 99	910980.8
F1:5495	DGSERQNGVLNCWT	99 99 99 99 99 99 99 99 99 99 99 99 99 99	2.53E+07
F1:5162	DNSKSQVFLKM(+15.99)NSLQT	99 99 99 99 99 99 99 99 99 99 99 99 99 99 99 99	1307210.9
F1:5157	DNSKSQVFLKM(+15.99)NSLQT	99 99 99 99 99 99 99 99 99 99 99 99 99 99 99 99	2683890.8
F1:5159	DQASISC(+57.02)RSSQYIVHSN(+.98)GNTY	99 99 99 99 99 99 99 99 99 99 99 99 99 99 99 99 99 99 99 99 99	985296.44
F1:5158	DQASISC(+57.02)RSSQYIVHSN(+.98)GNTY	99 99 99 99 99 99 99 99 99 99 99 99 99 99 99 99 99 99 99 99 99	3261852.8
F1:5189	DGSTDYNSALKSRLSLTK	99 99 99 99 99 99 99 99 99 99 99 99 99 99 99 99 99 99	718884.94
F1:5193	DGSTDYNSALKSRLSLTK	99 99 99 99 99 99 99 99 99 99 99 99 99 99 99 99 99 99	533706
F1:5195	DGSTDYNSALKSRLSLTK	99 99 99 99 99 99 99 99 99 99 99 99 99 99 99 99 99 99	83791.2
F1:5189	DGSTDYNSALKSRLSITK	99 99 99 99 99 99 99 99 99 99 99 99 99 99 99 99 99 99	718884.94
F1:5193	DGSTDYNSALKSRLSITK	99 99 99 99 99 99 99 99 99 99 99 99 99 99 99 99 99 99	533706
F1:5195	DGSTDYNSALKSRLSITK	99 99 99 99 99 99 99 99 99 99 99 99 99 99 99 99 99 99	83791.2
F1:5191	EN(+.98)YKNTQPIM	99 99 99 99 99 99 99 99 99 99	702005.94
F1:5206	N(+.98)GKEFKC(+57.02)RVNSAAFPAPIEK	99 99 99 99 99 99 99 99 99 99 99 99 99 99 99 99 99 99 99 99	161656
F1:5211	DWLN(+.98)GKEFKC(+57.02)R	99 99 99 99 99 99 99 99 99 99 99	654037.4
F1:5334	DINVKWKIDGSERQ	99 99 99 99 99 99 99 99 99 99 99 99 99 99	2774808.8
F1:5401	DINVKWKIDGSERQ	99 99 99 99 99 99 99 99 99 99 99 99 99 99	1.20E+07
F1:5220	DINVKWKIDGSERQ	99 99 99 99 99 99 99 99 99 99 99 99 99 99	1705525.4
F1:5226	DINVKWKIDGSERQ	99 99 99 99 99 99 99 99 99 99 99 99 99 99	304889.44
F1:5236	DGSERQNGVLNCWTDQ	99 99 99 99 99 99 99 99 99 99 99 99 99 99 99 99	2286163.8
F1:5240	DGQAPENYKNTQPIM	99 99 99 99 99 99 99 99 99 99 99 99 99 99 99	7686732.5
F1:5241	DGSERQNGVLDSWTEQ(+.98)	99 99 99 99 99 99 99 99 99 99 99 99 99 99 99 99	831461.06
F1:5282	DGSERQN(+.98)GVLNSWTDQDSK	99 99 99 99 99 99 99 99 99 99 99 99 99 99 99 99 99 99 99	842497.56
F1:5276	DGSERQN(+.98)GVLNSWTDQDSK	99 99 99 99 99 99 99 99 99 99 99 99 99 99 99 99 99 99 99	2088221.2
F1:5294	DWLNGKEFKC(+57.02)RVNS	99 99 99 99 99 99 99 99 99 99 99 99 99 99	1288313.6
F1:5304	DWLNGKEFKC(+57.02)RVNS	99 99 99 99 99 99 99 99 99 99 99 99 99 99	3141835.5
F1:5297	DSTYQM(+15.99)SSTLTLTKDEY	99 99 99 99 99 99 99 99 99 99 99 99 99 99 99 99 99	281330.97
F1:5299	LNN(+.98)FYPK	99 99 99 99 99 99 99	178370.11
F3:5362	LNN(+.98)FYPK	99 99 99 99 99 99 99	683244.75
F1:5300	DNSKSQVFLKMN	99 99 99 99 99 99 99 99 99 99 99 99	153692.67
F1:5492	DWLN(+.98)GKEFKC(+57.02)RVNS	99 99 99 99 99 99 99 99 99 99 99 99 99 99	748730.56
F1:5488	DWLN(+.98)GKEFKC(+57.02)RVNS	99 99 99 99 99 99 99 99 99 99 99 99 99 99	1206666.2
F1:5485	DWLN(+.98)GKEFKC(+57.02)RVNS	99 99 99 99 99 99 99 99 99 99 99 99 99 99	2594053.2
F1:5302	DWLN(+.98)GKEFKC(+57.02)RVNS	99 99 99 99 99 99 99 99 99 99 99 99 99 99	100
F1:5490	DSTYSM(+15.99)SSTLTLTK	99 99 99 99 99 99 99 99 99 99 99 99 99 99	8.60E+07
F1:5309	DSTYSM(+15.99)SSTLTLTK	99 99 99 99 99 99 99 99 99 99 99 99 99 99	100
F1:5672	DSTYSM(+15.99)SSTLTLTK	99 99 99 99 99 99 99 99 99 99 99 99 99 99	100
F1:5862	DSTYSM(+15.99)SSTLTLTK	99 99 99 99 99 99 99 99 99 99 99 99 99 99	100
F1:6060	DSTYSM(+15.99)SSTLTLTK	99 99 99 99 99 99 99 99 99 99 99 99 99 99	100
F1:6265	DSTYSM(+15.99)SSTLTLTK	99 99 99 99 99 99 99 99 99 99 99 99 99 99	3739000.2
F1:6543	DSTYSM(+15.99)SSTLTLTK	99 99 99 99 99 99 99 99 99 99 99 99 99 99	1425671.5
F1:5399	DSTYSM(+15.99)SSTLTLTK	99 99 99 99 99 99 99 99 99 99 99 99 99 99	444397.3
F3:5713	DSTYSM(+15.99)SSTLTLTK	99 99 99 99 99 99 99 99 99 99 99 99 99 99	2.82E+08
F3:5522	DSTYSM(+15.99)SSTLTLTK	99 99 99 99 99 99 99 99 99 99 99 99 99 99	2.82E+08
F3:5900	DSTYSM(+15.99)SSTLTLTK	99 99 99 99 99 99 99 99 99 99 99 99 99 99	100
F3:6096	DSTYSM(+15.99)SSTLTLTK	99 99 99 99 99 99 99 99 99 99 99 99 99 99	100
F3:5340	DSTYSM(+15.99)SSTLTLTK	99 99 99 99 99 99 99 99 99 99 99 99 99 99	100
F3:6290	DSTYSM(+15.99)SSTLTLTK	99 99 99 99 99 99 99 99 99 99 99 99 99 99	100
F3:6490	DSTYSM(+15.99)SSTLTLTK	99 99 99 99 99 99 99 99 99 99 99 99 99 99	100
F3:6830	DSTYSM(+15.99)SSTLTLTK	99 99 99 99 99 99 99 99 99 99 99 99 99 99	100
F2:5598	DSTYSM(+15.99)SSTLTLTK	99 99 99 99 99 99 99 99 99 99 99 99 99 99	6830031.5
F1:5337	RSSQYIVHSN(+.98)GNTYL	99 99 99 99 99 99 99 99 99 99 99 99 99 99 99	166393.16
F1:5323	RSSQYIVHSN(+.98)GNTYL	99 99 99 99 99 99 99 99 99 99 99 99 99 99 99	286989.3
F1:5333	IYKVSNRFSGVP	99 99 99 99 99 99 99 99 99 99 99 99	462704.88
F1:5327	IYKVSNRFSGVP	99 99 99 99 99 99 99 99 99 99 99 99	792196.3
F1:5336	DNSKSQVFLKM(+15.99)N(+.98)SLQT	99 99 99 99 99 99 99 99 99 99 99 99 99 99 99 99	145034.95
F1:5342	LIYKVSNRF	99 99 99 99 99 99 99 99 99	615373.1
F1:5370	DWLNGKEFKC(+57.02)RVN	99 99 99 99 99 99 99 99 99 99 99 99 99	194600.44
F1:5348	DWLNGKEFKC(+57.02)RVN	99 99 99 99 99 99 99 99 99 99 99 99 99	472539.9
F1:5346	DWLNGKEFKC(+57.02)RVN	99 99 99 99 99 99 99 99 99 99 99 99 99	1066410.1
F1:5349	DC(+57.02)GC(+57.02)KPC(+57.02)IC(+57.02)TVP	99 99 99 99 99 99 99 99 99 99 99 99	467934.8
F1:5351	YISCRSGQSIVHSNGNTYL	99 99 99 99 99 99 99 99 99 99 99 99 99 99 99 99 99 99 99	403499.6
F1:5353	DGSERQN(+.98)GVLNCWT	99 99 99 99 99 99 99 99 99 99 99 99 99 99	1286705.5
F1:5356	DGSERQN(+.98)GVLNSWTH	99 99 99 99 99 99 99 99 99 99 99 99 99 99 99	100
F3:5548	APQVYTIPPPK	99 99 99 99 99 99 99 99 99 99 99	100
F3:5384	APQVYTIPPPK	99 99 99 99 99 99 99 99 99 99 99	6754232
F1:5361	APQVYTIPPPK	99 99 99 99 99 99 99 99 99 99 99	925544.75
F3:5357	APQVYTIPPPK	99 99 99 99 99 99 99 99 99 99 99	100
F1:5371	C(+57.02)RSSQYIVHSN(+.98)GNTYL	99 99 99 99 99 99 99 99 99 99 99 99 99 99 99 99	84578.88
F1:5381	DSTYSMHSSTLTLTK	99 99 99 99 99 99 99 99 99 99 99 99 99 99 99	6838521
F1:5397	DWLNGKEFKC(+57.02)RVNSA	99 99 99 99 99 99 99 99 99 99 99 99 99 99 99	4477722.5
F1:5410	DWLNGKEFKC(+57.02)RVNSA	99 99 99 99 99 99 99 99 99 99 99 99 99 99 99	1469554.8
F1:5426	EWYLQK	99 99 99 99 99 99	187947.58
F1:5427	PAAYAGTLC(+57.02)GLC(+57.02)GN(+.98)YN(+.98)KNPN	99 99 99 99 99 99 99 99 99 99 99 99 99 99 99 99 99 99 99 99	1359726.6
F1:5438	PAAYAGTLC(+57.02)GLC(+57.02)GN(+.98)YN(+.98)KNPN	99 99 99 99 99 99 99 99 99 99 99 99 99 99 99 99 99 99 99 99	319683.12
F1:5436	DGSERQN(+.98)GVLNSAMTDQ	99 99 99 99 99 99 99 99 99 99 99 99 99 99 99 99 99	2507565
F1:5443	DKVSLTC(+57.02)M(+15.99)IT	99 99 99 99 99 99 99 99 99 99	8591578
F1:5445	ELKLVETGGDL	99 99 99 99 99 99 99 99 99 99 99	142398.67
F1:5447	NTFTC(+57.02)SVLH	99 99 99 99 99 99 99 99 99	699533.1
F1:5468	SISC(+57.02)RSSQYIVHSNGNTYL	99 99 99 99 99 99 99 99 99 99 99 99 99 99 99 99 99 99 99	1431815.2
F1:5462	SISC(+57.02)RSSQYIVHSNGNTYL	99 99 99 99 99 99 99 99 99 99 99 99 99 99 99 99 99 99 99	4441577.5
F1:5475	DWLNGKEFKC(+57.02)RVNSAA	99 99 99 99 99 99 99 99 99 99 99 99 99 99 99 99	729031.1
F2:5694	FSGSGSGTDFTLK	99 99 99 99 99 99 99 99 99 99 99 99 99	3870447.5
F1:5478	FSGSGSGTDFTLK	99 99 99 99 99 99 99 99 99 99 99 99 99	620131.6
F3:5657	FSGSGSGTDFTLK	99 99 99 99 99 99 99 99 99 99 99 99 99	100
F3:5464	FSGSGSGTDFTLK	99 99 99 99 99 99 99 99 99 99 99 99 99	4.12E+09
F3:5849	FSGSGSGTDFTLK	99 99 99 99 99 99 99 99 99 99 99 99 99	3.56E+07
F3:6041	FSGSGSGTDFTLK	99 99 99 99 99 99 99 99 99 99 99 99 99	3.56E+07
F3:7077	FSGSGSGTDFTLK	99 99 99 99 99 99 99 99 99 99 99 99 99	2153221.5
F3:6234	FSGSGSGTDFTLK	99 99 99 99 99 99 99 99 99 99 99 99 99	100
F3:6423	FSGSGSGTDFTLK	99 99 99 99 99 99 99 99 99 99 99 99 99	100
F3:6752	FSGSGSGTDFTLK	99 99 99 99 99 99 99 99 99 99 99 99 99	2153221.5
F1:5479	QVFLKM(+15.99)NSLQT	99 99 99 99 99 99 99 99 99 99 99	264112.12
F1:5486	QVFLKM(+15.99)NSLQTD	99 99 99 99 99 99 99 99 99 99 99 99	179329.69
F1:5500	SQYIVHSNGNTYL	99 99 99 99 99 99 99 99 99 99 99 99 99	263944.84
F1:5683	SQYIVHSNGNTYL	99 99 99 99 99 99 99 99 99 99 99 99 99	100
F1:5506	KIDGSERQ(+.98)NGVLNSWTDQDSKDSTY	99 99 99 99 99 99 99 99 99 99 99 99 99 99 99 99 99 99 99 99 99 99 99 99 99	267992.3
F1:5516	KIDGSERQNGVLNSWT	99 99 99 99 99 99 99 99 99 99 99 99 99 99 99 99	139701.1
F1:5522	DWLN(+.98)GKEFKC(+57.02)RVN	99 99 99 99 99 99 99 99 99 99 99 99 99	1697337.2
F1:5525	DWLN(+.98)GKEFKC(+57.02)RVN	99 99 99 99 99 99 99 99 99 99 99 99 99	629460.06
F1:5962	DYTLKISRVEAE	99 99 99 99 99 99 99 99 99 99 99 99	452984.53
F1:5526	DYTLKISRVEAE	99 99 99 99 99 99 99 99 99 99 99 99	337914.3
F1:5524	DYTLKISRVEAE	99 99 99 99 99 99 99 99 99 99 99 99	410256.5
F3:5599	DNTYSMSSTLTLTK	99 99 99 99 99 99 99 99 99 99 99 99 99 99	1303208.1
F1:5528	DNTYSMSSTLTLTK	99 99 99 99 99 99 99 99 99 99 99 99 99 99	152356.27
F1:5540	IYSNNQRPSGVP	99 99 99 99 99 99 99 99 99 99 99 99	132434.44
F1:5547	ISC(+57.02)RSSQSLLHSN(+.98)GYNYL	99 99 99 99 99 99 99 99 99 99 99 99 99 99 99 99 99 99	100
F1:5557	DWLNGKEFK	99 99 99 99 99 99 99 99 99	729766.06
F1:5596	DWLN(+.98)GKEFKC(+57.02)RVNSA	99 99 99 99 99 99 99 99 99 99 99 99 99 99 99	1453453.9
F1:5594	DWLN(+.98)GKEFKC(+57.02)RVNSA	99 99 99 99 99 99 99 99 99 99 99 99 99 99 99	3972384.8
F1:5598	DWLN(+.98)GKEFKC(+57.02)RVNSA	99 99 99 99 99 99 99 99 99 99 99 99 99 99 99	1265354.4
F1:5595	EQLTSGGASVV	99 99 99 99 99 99 99 99 99 99 99	1218756.8
F1:5600	DWLNGKEFKC(+57.02)RV	99 99 99 99 99 99 99 99 99 99 99 99	742560.25
F1:5604	ELPIMHQ	99 99 99 99 99 99 99	1.33E+08
F3:5687	ELPIMHQ	99 99 99 99 99 99 99	115582.03
F1:5612	DNMYSM(+15.99)SSTLTLTK	99 99 99 99 99 99 99 99 99 99 99 99 99 99	465974.6
F1:5615	DQASISC(+57.02)RSSQ(+.98)YIVHS	99 99 99 99 99 99 99 99 99 99 99 99 99 99 99 99	100
F1:5635	DFTLKLSR	99 99 99 99 99 99 99 99	1715734.5
F1:5635	DFTLKISR	99 99 99 99 99 99 99 99	1715734.5
F1:5638	SISC(+57.02)RSSQSLLHSN(+.98)GYNYL	99 99 99 99 99 99 99 99 99 99 99 99 99 99 99 99 99 99 99	5575711
F3:5716	VNSAAFPAPIEK	99 99 99 99 99 99 99 99 99 99 99 99	800720.1
F3:5936	VNSAAFPAPIEK	99 99 99 99 99 99 99 99 99 99 99 99	100
F2:5911	VNSAAFPAPIEK	99 99 99 99 99 99 99 99 99 99 99 99	100
F1:5641	VNSAAFPAPIEK	99 99 99 99 99 99 99 99 99 99 99 99	160621.75
F1:5881	DQASISC(+57.02)RSSQYIVHSNGNTYL	99 99 99 99 99 99 99 99 99 99 99 99 99 99 99 99 99 99 99 99 99 99	6.53E+07
F1:5835	DQASISC(+57.02)RSSQYIVHSNGNTYL	99 99 99 99 99 99 99 99 99 99 99 99 99 99 99 99 99 99 99 99 99 99	2.57E+08
F1:7195	DQASISC(+57.02)RSSQYIVHSNGNTYL	99 99 99 99 99 99 99 99 99 99 99 99 99 99 99 99 99 99 99 99 99 99	100
F1:5648	DQASISC(+57.02)RSSQYIVHSNGNTYL	99 99 99 99 99 99 99 99 99 99 99 99 99 99 99 99 99 99 99 99 99 99	100
F1:5667	DNSKSQVFLKM	99 99 99 99 99 99 99 99 99 99 99	100
F1:5685	DGSERQN(+.98)GVLNSWTG	99 99 99 99 99 99 99 99 99 99 99 99 99 99 99	3131287.2
F1:5696	SERQNGVLNSWT	99 99 99 99 99 99 99 99 99 99 99 99	1914748.5
F1:5700	DSKDSTYSMSSTLTLTK	99 99 99 99 99 99 99 99 99 99 99 99 99 99 99 99 99	8034857.5
F1:5698	DSKDSTYSMSSTLTLTK	99 99 99 99 99 99 99 99 99 99 99 99 99 99 99 99 99	2374424.8
F1:5892	DSKDSTYSMSSTLTLTK	99 99 99 99 99 99 99 99 99 99 99 99 99 99 99 99 99	8034857.5
F1:6078	DSKDSTYSMSSTLTLTK	99 99 99 99 99 99 99 99 99 99 99 99 99 99 99 99 99	445254.9
F1:5891	DSKDSTYSMSSTLTLTK	99 99 99 99 99 99 99 99 99 99 99 99 99 99 99 99 99	1.09E+07
F1:6320	DSKDSTYSMSSTLTLTK	99 99 99 99 99 99 99 99 99 99 99 99 99 99 99 99 99	265168.8
F1:5699	ERQNGVLDSWT	99 99 99 99 99 99 99 99 99 99 99	100
F1:5746	DSTYSMSSTLTLTKDEYERHNSYTC(+57.02)	99 99 99 99 99 99 99 99 99 99 99 99 99 99 99 99 99 99 99 99 99 99 99 99 99	1590216
F1:5796	DSTYSMSSTLTLTKDEYERHNSYTC(+57.02)	99 99 99 99 99 99 99 99 99 99 99 99 99 99 99 99 99 99 99 99 99 99 99 99 99	1590216
F1:5788	DSTYSMSSTLTLTKDEYERHNSYTC(+57.02)	99 99 99 99 99 99 99 99 99 99 99 99 99 99 99 99 99 99 99 99 99 99 99 99 99	477480.53
F1:5751	DC(+57.02)GC(+57.02)KPC(+57.02)IC(+57.02)TVPEVS	99 99 99 99 99 99 99 99 99 99 99 99 99 99 99	8336784
F3:5846	DC(+57.02)GC(+57.02)KPC(+57.02)IC(+57.02)TVPEVS	99 99 99 99 99 99 99 99 99 99 99 99 99 99 99	219193.47
F1:5762	ERQNGVLNSWT	99 99 99 99 99 99 99 99 99 99 99	1.30E+07
F1:6028	DYTLKISRVEA	99 99 99 99 99 99 99 99 99 99 99	200248.98
F1:6027	DYTLKISRVEA	99 99 99 99 99 99 99 99 99 99 99	324439.97
F1:5786	DYTLKISRVEA	99 99 99 99 99 99 99 99 99 99 99	226403.97
F1:5790	DQASITC(+57.02)RSSQYIVHSNGNTYL	99 99 99 99 99 99 99 99 99 99 99 99 99 99 99 99 99 99 99 99 99 99	1.09E+07
F1:5792	DQASISC(+57.02)RTSQYIVHSNGNTYL	99 99 99 99 99 99 99 99 99 99 99 99 99 99 99 99 99 99 99 99 99 99	2737068.5
F1:5817	SERQN(+.98)GVLDSWT	99 99 99 99 99 99 99 99 99 99 99 99	377397.12
F1:5825	DQASISC(+57.02)RSSLSIVHSNGNTYL	99 99 99 99 99 99 99 99 99 99 99 99 99 99 99 99 99 99 99 99 99 99	4856738.5
F1:5829	DQASISC(+57.02)RSSLSIVHSNGNTYL	99 99 99 99 99 99 99 99 99 99 99 99 99 99 99 99 99 99 99 99 99 99	1297704.8
F1:5833	DGSERQNGVLN(+.98)SWTDQ	99 99 99 99 99 99 99 99 99 99 99 99 99 99 99 99	133916.8
F1:5853	DWLN(+.98)GKEFKC(+57.02)	99 99 99 99 99 99 99 99 99 99	90458.695
F1:5861	YSMSSTLTLTK	99 99 99 99 99 99 99 99 99 99 99	100
F1:5869	SQSLLHSNGYN(+.98)YL	99 99 99 99 99 99 99 99 99 99 99 99 99	1806897.2
F1:5896	LIYKVSNRFSGVP	99 99 99 99 99 99 99 99 99 99 99 99 99	7447012.5
F1:5894	LIYKVSNRFSGVP	99 99 99 99 99 99 99 99 99 99 99 99 99	1.18E+07
F1:6004	DINVKWKIDGSERQNGVLN	99 99 99 99 99 99 99 99 99 99 99 99 99 99 99 99 99 99 99	6277031.5
F1:5899	DINVKWKIDGSERQNGVLN	99 99 99 99 99 99 99 99 99 99 99 99 99 99 99 99 99 99 99	100
F1:6327	DINVKWKIDGSERQNGVLN	99 99 99 99 99 99 99 99 99 99 99 99 99 99 99 99 99 99 99	100
F1:5905	EWYLQKPGQSPKL	99 99 99 99 99 99 99 99 99 99 99 99 99	8195429.5
F1:5910	EWYLQKPGQSPKL	99 99 99 99 99 99 99 99 99 99 99 99 99	1.23E+07
F1:5915	DIVMTQSHKFMSTSVG	99 99 99 99 99 99 99 99 99 99 99 99 99 99 99 99	742878
F1:5944	DIVMTQSHKFMSTSVG	99 99 99 99 99 99 99 99 99 99 99 99 99 99 99 99	574510.4
F1:5921	N(+.98)TFTC(+57.02)SVLH	99 99 99 99 99 99 99 99 99	287402.22
F1:5936	ERQN(+.98)GVLDSWT	99 99 99 99 99 99 99 99 99 99 99	426989.4
F1:5937	DINVKWKIDG	99 99 99 99 99 99 99 99 99 99	1263965.1
F1:5939	DGSERQNGVLNSWTDQ	99 99 99 99 99 99 99 99 99 99 99 99 99 99 99 99	4719913
F1:6129	DGSERQNGVLNSWTDQ	99 99 99 99 99 99 99 99 99 99 99 99 99 99 99 99	516004.72
F1:5941	DFTLKISRVQ	99 99 99 99 99 99 99 99 99 99	172805.34
F1:5947	DFTLKISRVQ	99 99 99 99 99 99 99 99 99 99	112944.086
F1:5942	DINVKWKIDGS	99 99 99 99 99 99 99 99 99 99 99	361455.75
F1:5949	TYSMSSTLTLTK	99 99 99 99 99 99 99 99 99 99 99 99	1015515.44
F3:6057	TYSMSSTLTLTK	99 99 99 99 99 99 99 99 99 99 99 99	891611.4
F1:5952	GSERQN(+.98)GVLNSWT	99 99 99 99 99 99 99 99 99 99 99 99 99	703765.1
F1:5955	SERQN(+.98)GVLNSWT	99 99 99 99 99 99 99 99 99 99 99 99	6672678
F1:5958	DQASISC(+57.02)RSSQSTVHRN(+.98)GN(+.98)TYL	99 99 99 99 99 99 99 99 99 99 99 99 99 99 99 99 99 99 99 99 99 99	9318442
F1:5960	DYTLKIKDVEAE	99 99 99 99 99 99 99 99 99 99 99 99	429883.62
F1:5965	EQMAKDKVSLTC(+57.02)MIT	99 99 99 99 99 99 99 99 99 99 99 99 99 99 99	163466.34
F1:5969	DFTLKINKV	99 99 99 99 99 99 99 99 99	325769.94
F1:5970	SSQYIVHSN(+.98)GNTYL	99 99 99 99 99 99 99 99 99 99 99 99 99 99	2.34E+07
F1:5976	DGSYFVYSKLNVQK	99 99 99 99 99 99 99 99 99 99 99 99 99 99	100
F1:6013	DINVKWKIDGSERQNGVLN(+.98)	99 99 99 99 99 99 99 99 99 99 99 99 99 99 99 99 99 99 99	100
F1:6014	DGSERQNGVLDSWT	99 99 99 99 99 99 99 99 99 99 99 99 99 99	4.99E+07
F1:6034	DRFSGSGSGTDFTLKISRVEAAD	99 99 99 99 99 99 99 99 99 99 99 99 99 99 99 99 99 99 99 99 99 99 99	199021.39
F1:6021	DRFSGSGSGTDFTLKISRVEAAD	99 99 99 99 99 99 99 99 99 99 99 99 99 99 99 99 99 99 99 99 99 99 99	610003.75
F1:6070	DQASISC(+57.02)RSSQYIVHSN(+.98)GNTYL	99 99 99 99 99 99 99 99 99 99 99 99 99 99 99 99 99 99 99 99 99 99	1.52E+08
F1:6023	DQASISC(+57.02)RSSQYIVHSN(+.98)GNTYL	99 99 99 99 99 99 99 99 99 99 99 99 99 99 99 99 99 99 99 99 99 99	3.56E+08
F1:6258	DQASISC(+57.02)RSSQYIVHSN(+.98)GNTYL	99 99 99 99 99 99 99 99 99 99 99 99 99 99 99 99 99 99 99 99 99 99	100
F1:6449	DQASISC(+57.02)RSSQYIVHSN(+.98)GNTYL	99 99 99 99 99 99 99 99 99 99 99 99 99 99 99 99 99 99 99 99 99 99	100
F1:6210	DQASISC(+57.02)RSSQYIVHSN(+.98)GNTYL	99 99 99 99 99 99 99 99 99 99 99 99 99 99 99 99 99 99 99 99 99 99	2.58E+07
F1:6406	DQASISC(+57.02)RSSQYIVHSN(+.98)GNTYL	99 99 99 99 99 99 99 99 99 99 99 99 99 99 99 99 99 99 99 99 99 99	2.58E+07
F1:6593	DQASISC(+57.02)RSSQYIVHSN(+.98)GNTYL	99 99 99 99 99 99 99 99 99 99 99 99 99 99 99 99 99 99 99 99 99 99	2.58E+07
F1:6812	DQASISC(+57.02)RSSQYIVHSN(+.98)GNTYL	99 99 99 99 99 99 99 99 99 99 99 99 99 99 99 99 99 99 99 99 99 99	2.58E+07
F1:8987	DQASISC(+57.02)RSSQYIVHSN(+.98)GNTYL	99 99 99 99 99 99 99 99 99 99 99 99 99 99 99 99 99 99 99 99 99 99	100
F1:6975	DQASISC(+57.02)RSSQYIVHSN(+.98)GNTYL	99 99 99 99 99 99 99 99 99 99 99 99 99 99 99 99 99 99 99 99 99 99	100
F1:8037	DQASISC(+57.02)RSSQYIVHSN(+.98)GNTYL	99 99 99 99 99 99 99 99 99 99 99 99 99 99 99 99 99 99 99 99 99 99	2589169.2
F1:7851	DQASISC(+57.02)RSSQYIVHSN(+.98)GNTYL	99 99 99 99 99 99 99 99 99 99 99 99 99 99 99 99 99 99 99 99 99 99	2589169.2
F1:8843	DQASISC(+57.02)RSSQYIVHSN(+.98)GNTYL	99 99 99 99 99 99 99 99 99 99 99 99 99 99 99 99 99 99 99 99 99 99	100
F1:6025	DFTLKISRVQA	99 99 99 99 99 99 99 99 99 99 99	785959.75
F1:6030	SMSSTLTLTKDEY	99 99 99 99 99 99 99 99 99 99 99 99 99	100
F1:6032	DRFSGSGSGTDFTLKLSRVEAE	99 99 99 99 99 99 99 99 99 99 99 99 99 99 99 99 99 99 99 99 99 99	2.94E+07
F1:6031	DRFSGSGSGTDFTLKLSRVEAE	99 99 99 99 99 99 99 99 99 99 99 99 99 99 99 99 99 99 99 99 99 99	4.80E+07
F1:6328	DRFSGSGSGTDFTLKLSRVEAE	99 99 99 99 99 99 99 99 99 99 99 99 99 99 99 99 99 99 99 99 99 99	936494.7
F1:6039	DRFSGSGSGTDFTLKLSRVEAE	99 99 99 99 99 99 99 99 99 99 99 99 99 99 99 99 99 99 99 99 99 99	4715362.5
F1:6292	DRFSGSGSGTDFTLKLSRVEAE	99 99 99 99 99 99 99 99 99 99 99 99 99 99 99 99 99 99 99 99 99 99	1311893
F1:6032	DRFSGSGSGTDFTLKISRVEAE	99 99 99 99 99 99 99 99 99 99 99 99 99 99 99 99 99 99 99 99 99 99	2.94E+07
F1:6031	DRFSGSGSGTDFTLKISRVEAE	99 99 99 99 99 99 99 99 99 99 99 99 99 99 99 99 99 99 99 99 99 99	4.80E+07
F1:6328	DRFSGSGSGTDFTLKISRVEAE	99 99 99 99 99 99 99 99 99 99 99 99 99 99 99 99 99 99 99 99 99 99	936494.7
F1:6039	DRFSGSGSGTDFTLKISRVEAE	99 99 99 99 99 99 99 99 99 99 99 99 99 99 99 99 99 99 99 99 99 99	4715362.5
F1:6292	DRFSGSGSGTDFTLKISRVEAE	99 99 99 99 99 99 99 99 99 99 99 99 99 99 99 99 99 99 99 99 99 99	1311893
F1:6037	SSSVTVPSSTWPSETVTC(+57.02)NVAHPASSTKV	99 99 99 99 99 99 99 99 99 99 99 99 99 99 99 99 99 99 99 99 99 99 99 99 99 99 99 99 99	1581949.8
F1:6042	ITFGAGTKL	99 99 99 99 99 99 99 99 99	982150.44
F1:6042	LTFGAGTKL	99 99 99 99 99 99 99 99 99	982150.44
F1:6051	DQASISC(+57.02)RSSLSIVHSN(+.98)GNTYL	99 99 99 99 99 99 99 99 99 99 99 99 99 99 99 99 99 99 99 99 99 99	1521779
F1:6050	DQASISC(+57.02)RSSLSIVHSN(+.98)GNTYL	99 99 99 99 99 99 99 99 99 99 99 99 99 99 99 99 99 99 99 99 99 99	6861233
F1:6054	SSVTVPSSTWPSETVTC(+57.02)NVAHPASSTKV	99 99 99 99 99 99 99 99 99 99 99 99 99 99 99 99 99 99 99 99 99 99 99 99 99 99 99 99	369007.75
F1:6059	SQYIVHSN(+.98)GNTYL	99 99 99 99 99 99 99 99 99 99 99 99 99	100
F1:6063	ERQN(+.98)GVLNSWT	99 99 99 99 99 99 99 99 99 99 99	100
F1:6066	N(+.98)GVLNSWTDQDSK	99 99 99 99 99 99 99 99 99 99 99 99 99	481314.72
F3:6567	N(+.98)GVLNSWTDQDSK	99 99 99 99 99 99 99 99 99 99 99 99 99	100
F1:6068	DRFSGSGSGTDFTKISRGEEDGVY	99 99 99 99 99 99 99 99 99 99 99 99 99 99 99 99 99 99 99 99 99 99 99 99	495475.56
F1:6085	DNSKSQRFLKMNSLQ(+.98)T	99 99 99 99 99 99 99 99 99 99 99 99 99 99 99 99	100
F1:6087	SVTVPSSTWPSETVTC(+57.02)NVAHPASSTKV	99 99 99 99 99 99 99 99 99 99 99 99 99 99 99 99 99 99 99 99 99 99 99 99 99 99 99	142282.36
F1:6092	DFTLKIN(+.98)KVEAE	99 99 99 99 99 99 99 99 99 99 99 99	100
F1:6101	DNSKSQVFLKMNSLQT	99 99 99 99 99 99 99 99 99 99 99 99 99 99 99 99	1.22E+07
F1:6095	DNSKSQVFLKMNSLQT	99 99 99 99 99 99 99 99 99 99 99 99 99 99 99 99	2.76E+07
F1:6096	SVFLFPPKPK	99 99 99 99 99 99 99 99 99 99	4401062
F1:6303	SVFLFPPKPK	99 99 99 99 99 99 99 99 99 99	100
F1:6482	DFTLKLSRVEAE	99 99 99 99 99 99 99 99 99 99 99 99	100
F1:6285	DFTLKLSRVEAE	99 99 99 99 99 99 99 99 99 99 99 99	100
F1:6697	DFTLKLSRVEAE	99 99 99 99 99 99 99 99 99 99 99 99	100
F1:6286	DFTLKLSRVEAE	99 99 99 99 99 99 99 99 99 99 99 99	100
F1:6894	DFTLKLSRVEAE	99 99 99 99 99 99 99 99 99 99 99 99	100
F1:6690	DFTLKLSRVEAE	99 99 99 99 99 99 99 99 99 99 99 99	100
F1:6890	DFTLKLSRVEAE	99 99 99 99 99 99 99 99 99 99 99 99	100
F1:6483	DFTLKLSRVEAE	99 99 99 99 99 99 99 99 99 99 99 99	100
F1:7122	DFTLKLSRVEAE	99 99 99 99 99 99 99 99 99 99 99 99	100
F1:7126	DFTLKLSRVEAE	99 99 99 99 99 99 99 99 99 99 99 99	107922.13
F1:6098	DFTLKLSRVEAE	99 99 99 99 99 99 99 99 99 99 99 99	100
F1:6482	DFTLKISRVEAE	99 99 99 99 99 99 99 99 99 99 99 99	100
F1:6285	DFTLKISRVEAE	99 99 99 99 99 99 99 99 99 99 99 99	100
F1:6697	DFTLKISRVEAE	99 99 99 99 99 99 99 99 99 99 99 99	100
F1:6286	DFTLKISRVEAE	99 99 99 99 99 99 99 99 99 99 99 99	100
F1:6894	DFTLKISRVEAE	99 99 99 99 99 99 99 99 99 99 99 99	100
F1:6690	DFTLKISRVEAE	99 99 99 99 99 99 99 99 99 99 99 99	100
F1:6890	DFTLKISRVEAE	99 99 99 99 99 99 99 99 99 99 99 99	100
F1:6483	DFTLKISRVEAE	99 99 99 99 99 99 99 99 99 99 99 99	100
F1:7122	DFTLKISRVEAE	99 99 99 99 99 99 99 99 99 99 99 99	100
F1:7126	DFTLKISRVEAE	99 99 99 99 99 99 99 99 99 99 99 99	107922.13
F1:6098	DFTLKISRVEAE	99 99 99 99 99 99 99 99 99 99 99 99	100
F1:6102	DNSKSQVFLKMNSLQTD	99 99 99 99 99 99 99 99 99 99 99 99 99 99 99 99 99	8361420
F1:6100	DNSKSQVFLKMNSLQTD	99 99 99 99 99 99 99 99 99 99 99 99 99 99 99 99 99	2.08E+07
F1:6104	DRFSGSGSGTDFTLKLSRVEA	99 99 99 99 99 99 99 99 99 99 99 99 99 99 99 99 99 99 99 99 99	9468414
F1:6105	DRFSGSGSGTDFTLKLSRVEA	99 99 99 99 99 99 99 99 99 99 99 99 99 99 99 99 99 99 99 99 99	3996152.2
F1:6114	DRFSGSGSGTDFTLKLSRVEA	99 99 99 99 99 99 99 99 99 99 99 99 99 99 99 99 99 99 99 99 99	705469.7
F1:6104	DRFSGSGSGTDFTLKISRVEA	99 99 99 99 99 99 99 99 99 99 99 99 99 99 99 99 99 99 99 99 99	9468414
F1:6105	DRFSGSGSGTDFTLKISRVEA	99 99 99 99 99 99 99 99 99 99 99 99 99 99 99 99 99 99 99 99 99	3996152.2
F1:6114	DRFSGSGSGTDFTLKISRVEA	99 99 99 99 99 99 99 99 99 99 99 99 99 99 99 99 99 99 99 99 99	705469.7
F1:6768	DINVKWKI	99 99 99 99 99 99 99 99	100
F1:6575	DINVKWKI	99 99 99 99 99 99 99 99	100
F1:6106	DINVKWKI	99 99 99 99 99 99 99 99	100
F1:6296	DINVKWKI	99 99 99 99 99 99 99 99	9.93E+08
F1:8397	DINVKWKI	99 99 99 99 99 99 99 99	969708.1
F1:7417	DINVKWKI	99 99 99 99 99 99 99 99	100
F1:6955	DINVKWKI	99 99 99 99 99 99 99 99	100
F1:6110	DINVKWKID	99 99 99 99 99 99 99 99 99	138892.44
F1:6113	DNSKSQVFLKMNSLQPNR	99 99 99 99 99 99 99 99 99 99 99 99 99 99 99 99 99 99	881804.94
F1:6115	DNSKSQVFLKMNSLQPNDR	99 99 99 99 99 99 99 99 99 99 99 99 99 99 99 99 99 99 99	557449
F1:6121	LIYKVSN(+.98)RFSGVP	99 99 99 99 99 99 99 99 99 99 99 99 99	177587.31
F1:6190	DGSERQNGVLNSWT	99 99 99 99 99 99 99 99 99 99 99 99 99 99	458038.2
F1:6313	DGSERQNGVLNSWT	99 99 99 99 99 99 99 99 99 99 99 99 99 99	100
F1:6123	DGSERQNGVLNSWT	99 99 99 99 99 99 99 99 99 99 99 99 99 99	100
F1:7598	DGSERQNGVLNSWT	99 99 99 99 99 99 99 99 99 99 99 99 99 99	440364.72
F1:6204	DINVKWKIDGSERQN(+.98)GVLN	99 99 99 99 99 99 99 99 99 99 99 99 99 99 99 99 99 99 99	837378.1
F1:6136	DINVKWKIDGSERQN(+.98)GVLN	99 99 99 99 99 99 99 99 99 99 99 99 99 99 99 99 99 99 99	100
F1:6283	DINVKWKIDGSERQN(+.98)GVLN	99 99 99 99 99 99 99 99 99 99 99 99 99 99 99 99 99 99 99	837378.1
F1:6141	DFTLKISRVESE	99 99 99 99 99 99 99 99 99 99 99 99	303581.62
F1:6227	DFTLKISRVESE	99 99 99 99 99 99 99 99 99 99 99 99	404714.97
F1:6143	DFTLKVSRVEAE	99 99 99 99 99 99 99 99 99 99 99 99	100
F1:6149	DFTLKISRVEAAD	99 99 99 99 99 99 99 99 99 99 99 99 99	2572680.5
F1:6145	DFTLKISRVEAAD	99 99 99 99 99 99 99 99 99 99 99 99 99	2725927.8
F1:6154	RFSGGLDRFSGSGSGTDFTLKISRVEAE	99 99 99 99 99 99 99 99 99 99 99 99 99 99 99 99 99 99 99 99 99 99 99 99 99 99 99 99	100
F1:6165	DINVKWKIDRQNGFLNSWTDQ	99 99 99 99 99 99 99 99 99 99 99 99 99 99 99 99 99 99 99 99 99	1.22E+07
F1:6173	INVKWKI	99 99 99 99 99 99 99	3849664.2
F1:6182	LQKPGQSPKLLIYKVSNRFSGVP	99 99 99 99 99 99 99 99 99 99 99 99 99 99 99 99 99 99 99 99 99 99 99	656634.6
F1:6174	LQKPGQSPKLLIYKVSNRFSGVP	99 99 99 99 99 99 99 99 99 99 99 99 99 99 99 99 99 99 99 99 99 99 99	100
F1:6186	DGSERQNGVLDMYT	99 99 99 99 99 99 99 99 99 99 99 99 99 99	230995.89
F1:6196	SLPVSLGDQASISC(+57.02)R	99 99 99 99 99 99 99 99 99 99 99 99 99 99 99	651589.2
F3:6272	SLPVSLGDQASISC(+57.02)R	99 99 99 99 99 99 99 99 99 99 99 99 99 99 99	6.02E+08
F2:6472	SLPVSLGDQASISC(+57.02)R	99 99 99 99 99 99 99 99 99 99 99 99 99 99 99	5.86E+07
F2:6484	SLPVSLGDQASISC(+57.02)R	99 99 99 99 99 99 99 99 99 99 99 99 99 99 99	2495575.5
F3:6463	SLPVSLGDQASISC(+57.02)R	99 99 99 99 99 99 99 99 99 99 99 99 99 99 99	100
F3:6273	SLPVSLGDQASISC(+57.02)R	99 99 99 99 99 99 99 99 99 99 99 99 99 99 99	3.25E+07
F3:6662	SLPVSLGDQASISC(+57.02)R	99 99 99 99 99 99 99 99 99 99 99 99 99 99 99	100
F3:7121	SLPVSLGDQASISC(+57.02)R	99 99 99 99 99 99 99 99 99 99 99 99 99 99 99	100
F3:9111	SLPVSLGDQASISC(+57.02)R	99 99 99 99 99 99 99 99 99 99 99 99 99 99 99	299109.84
F3:6857	SLPVSLGDQASISC(+57.02)R	99 99 99 99 99 99 99 99 99 99 99 99 99 99 99	100
F1:6203	DGSERQN(+.98)GVLNSWTDQ(+.98)DKKDSTYSM(+15.99)SSTLT	99 99 99 99 99 99 99 99 99 99 99 99 99 99 99 99 99 99 99 99 99 99 99 99 99 99 99 99 99 99	100
F1:8036	DSTYSMSSTLTLTK	99 99 99 99 99 99 99 99 99 99 99 99 99 99	100
F1:6212	DSTYSMSSTLTLTK	99 99 99 99 99 99 99 99 99 99 99 99 99 99	1821149.6
F1:8753	DSTYSMSSTLTLTK	99 99 99 99 99 99 99 99 99 99 99 99 99 99	7237840.5
F1:8211	DSTYSMSSTLTLTK	99 99 99 99 99 99 99 99 99 99 99 99 99 99	100
F1:6589	DSTYSMSSTLTLTK	99 99 99 99 99 99 99 99 99 99 99 99 99 99	1.82E+07
F1:7627	DSTYSMSSTLTLTK	99 99 99 99 99 99 99 99 99 99 99 99 99 99	100
F1:6405	DSTYSMSSTLTLTK	99 99 99 99 99 99 99 99 99 99 99 99 99 99	100
F1:6592	DSTYSMSSTLTLTK	99 99 99 99 99 99 99 99 99 99 99 99 99 99	100
F1:6779	DSTYSMSSTLTLTK	99 99 99 99 99 99 99 99 99 99 99 99 99 99	100
F1:6968	DSTYSMSSTLTLTK	99 99 99 99 99 99 99 99 99 99 99 99 99 99	100
F1:8914	DSTYSMSSTLTLTK	99 99 99 99 99 99 99 99 99 99 99 99 99 99	7237840.5
F1:7162	DSTYSMSSTLTLTK	99 99 99 99 99 99 99 99 99 99 99 99 99 99	100
F1:8575	DSTYSMSSTLTLTK	99 99 99 99 99 99 99 99 99 99 99 99 99 99	7237840.5
F1:6397	DSTYSMSSTLTLTK	99 99 99 99 99 99 99 99 99 99 99 99 99 99	1.82E+07
F1:7396	DSTYSMSSTLTLTK	99 99 99 99 99 99 99 99 99 99 99 99 99 99	100
F1:9065	DSTYSMSSTLTLTK	99 99 99 99 99 99 99 99 99 99 99 99 99 99	7237840.5
F1:8388	DSTYSMSSTLTLTK	99 99 99 99 99 99 99 99 99 99 99 99 99 99	100
F1:6799	DSTYSMSSTLTLTK	99 99 99 99 99 99 99 99 99 99 99 99 99 99	100
F1:7849	DSTYSMSSTLTLTK	99 99 99 99 99 99 99 99 99 99 99 99 99 99	100
F3:6624	DSTYSMSSTLTLTK	99 99 99 99 99 99 99 99 99 99 99 99 99 99	6.03E+08
F3:6429	DSTYSMSSTLTLTK	99 99 99 99 99 99 99 99 99 99 99 99 99 99	1.01E+07
F3:6813	DSTYSMSSTLTLTK	99 99 99 99 99 99 99 99 99 99 99 99 99 99	100
F3:7004	DSTYSMSSTLTLTK	99 99 99 99 99 99 99 99 99 99 99 99 99 99	100
F3:6476	DSTYSMSSTLTLTK	99 99 99 99 99 99 99 99 99 99 99 99 99 99	1.09E+07
F3:9036	DSTYSMSSTLTLTK	99 99 99 99 99 99 99 99 99 99 99 99 99 99	2266082
F3:7201	DSTYSMSSTLTLTK	99 99 99 99 99 99 99 99 99 99 99 99 99 99	100
F3:8844	DSTYSMSSTLTLTK	99 99 99 99 99 99 99 99 99 99 99 99 99 99	100
F3:7963	DSTYSMSSTLTLTK	99 99 99 99 99 99 99 99 99 99 99 99 99 99	100
F3:7582	DSTYSMSSTLTLTK	99 99 99 99 99 99 99 99 99 99 99 99 99 99	100
F3:7776	DSTYSMSSTLTLTK	99 99 99 99 99 99 99 99 99 99 99 99 99 99	100
F3:6668	DSTYSMSSTLTLTK	99 99 99 99 99 99 99 99 99 99 99 99 99 99	491818.34
F2:6659	DSTYSMSSTLTLTK	99 99 99 99 99 99 99 99 99 99 99 99 99 99	9988070
F3:7388	DSTYSMSSTLTLTK	99 99 99 99 99 99 99 99 99 99 99 99 99 99	100
F3:8170	DSTYSMSSTLTLTK	99 99 99 99 99 99 99 99 99 99 99 99 99 99	100
F1:6220	DFTLKISRVGAE	99 99 99 99 99 99 99 99 99 99 99 99	2204052.8
F1:6224	DFTLKISRVGAE	99 99 99 99 99 99 99 99 99 99 99 99	1409745.1
F1:6225	TDSTLKISRVEAE	99 99 99 99 99 99 99 99 99 99 99 99 99	1017561.3
F1:6221	TDSTLKISRVEAE	99 99 99 99 99 99 99 99 99 99 99 99 99	925198.6
F1:6222	DGSERQN(+.98)GVLDSWT	99 99 99 99 99 99 99 99 99 99 99 99 99 99	5.10E+07
F1:6233	DFTLKLSRVEA	99 99 99 99 99 99 99 99 99 99 99	5.45E+08
F1:6603	DFTLKLSRVEA	99 99 99 99 99 99 99 99 99 99 99	4469086
F1:6223	DFTLKLSRVEA	99 99 99 99 99 99 99 99 99 99 99	3.71E+08
F1:6416	DFTLKLSRVEA	99 99 99 99 99 99 99 99 99 99 99	100
F1:6820	DFTLKLSRVEA	99 99 99 99 99 99 99 99 99 99 99	4469086
F1:6233	DFTLKISRVEA	99 99 99 99 99 99 99 99 99 99 99	5.45E+08
F1:6603	DFTLKISRVEA	99 99 99 99 99 99 99 99 99 99 99	4469086
F1:6223	DFTLKISRVEA	99 99 99 99 99 99 99 99 99 99 99	3.71E+08
F1:6416	DFTLKISRVEA	99 99 99 99 99 99 99 99 99 99 99	100
F1:6820	DFTLKISRVEA	99 99 99 99 99 99 99 99 99 99 99	4469086
F1:6232	DFTLKLSRV	99 99 99 99 99 99 99 99 99	241441.47
F1:6232	DFTLKISRV	99 99 99 99 99 99 99 99 99	241441.47
F1:6235	DSGSGTDFTLKIN(+.98)KVEA	99 99 99 99 99 99 99 99 99 99 99 99 99 99 99 99 99	4558326
F1:6287	DFTLKIGRVEAE	99 99 99 99 99 99 99 99 99 99 99 99	302996.22
F1:6300	N(+.98)DNSKSQVFLKMNSLQT	99 99 99 99 99 99 99 99 99 99 99 99 99 99 99 99 99	100
F1:6301	DQASIYC(+57.02)RSSQSIVYSDGN(+.98)TYL	99 99 99 99 99 99 99 99 99 99 99 99 99 99 99 99 99 99 99 99 99 99	100
F1:6304	NDNSKSQ(+.98)VFLKMNSLQT	99 99 99 99 99 99 99 99 99 99 99 99 99 99 99 99 99	366210.9
F1:6322	DGSERQN(+.98)GVLNSWTDQ	99 99 99 99 99 99 99 99 99 99 99 99 99 99 99 99	990413.4
F1:6323	DFTLKINRVEAD	99 99 99 99 99 99 99 99 99 99 99 99	100
F1:6324	TLKISRVEAEDLGVY	99 99 99 99 99 99 99 99 99 99 99 99 99 99 99	1.88E+07
F2:6562	TLKISRVEAEDLGVY	99 99 99 99 99 99 99 99 99 99 99 99 99 99 99	1.41E+08
F2:6753	TLKISRVEAEDLGVY	99 99 99 99 99 99 99 99 99 99 99 99 99 99 99	100
F2:6944	TLKISRVEAEDLGVY	99 99 99 99 99 99 99 99 99 99 99 99 99 99 99	1.30E+07
F1:6329	TLKISRVEAEDLGVY	99 99 99 99 99 99 99 99 99 99 99 99 99 99 99	3.41E+07
F2:7215	TLKISRVEAEDLGVY	99 99 99 99 99 99 99 99 99 99 99 99 99 99 99	1421518.1
F2:6591	TLKISRVEAEDLGVY	99 99 99 99 99 99 99 99 99 99 99 99 99 99 99	2.40E+08
F2:6783	TLKISRVEAEDLGVY	99 99 99 99 99 99 99 99 99 99 99 99 99 99 99	3.72E+07
F2:6977	TLKISRVEAEDLGVY	99 99 99 99 99 99 99 99 99 99 99 99 99 99 99	3.72E+07
F2:7173	TLKISRVEAEDLGVY	99 99 99 99 99 99 99 99 99 99 99 99 99 99 99	3.72E+07
F2:8846	TLKISRVEAEDLGVY	99 99 99 99 99 99 99 99 99 99 99 99 99 99 99	2120862.2
F2:7429	TLKISRVEAEDLGVY	99 99 99 99 99 99 99 99 99 99 99 99 99 99 99	3.72E+07
F2:9326	TLKISRVEAEDLGVY	99 99 99 99 99 99 99 99 99 99 99 99 99 99 99	688781.44
F2:7709	TLKISRVEAEDLGVY	99 99 99 99 99 99 99 99 99 99 99 99 99 99 99	2458616
F2:8157	TLKISRVEAEDLGVY	99 99 99 99 99 99 99 99 99 99 99 99 99 99 99	686620.9
F1:6325	DGSERQNAVLNSWT	99 99 99 99 99 99 99 99 99 99 99 99 99 99	156691.69
F1:6336	DFARRISRVEA	99 99 99 99 99 99 99 99 99 99 99	1331721.9
F1:6338	FLNNFYPK	99 99 99 99 99 99 99 99	9761594
F3:6436	FLNNFYPK	99 99 99 99 99 99 99 99	1.95E+07
F1:6340	DN(+.98)SKSQVFLKMNSLQT	99 99 99 99 99 99 99 99 99 99 99 99 99 99 99 99	100
F1:6343	DINVKWKMDGSQRQNGVLNSWT	99 99 99 99 99 99 99 99 99 99 99 99 99 99 99 99 99 99 99 99 99 99	497648.22
F1:6359	DINVKWKIDGSERQ(+.98)N(+.98)AVLN(+.98)SWT	99 99 99 99 99 99 99 99 99 99 99 99 99 99 99 99 99 99 99 99 99 99	548577.7
F1:6363	GDFTLKISRVEAE	99 99 99 99 99 99 99 99 99 99 99 99 99	9798991
F1:6365	GDFTLKISRVEAE	99 99 99 99 99 99 99 99 99 99 99 99 99	4582681
F2:6999	SLPVSLGDQASISC(+57.02)RSSQY	99 99 99 99 99 99 99 99 99 99 99 99 99 99 99 99 99 99 99	100
F2:6805	SLPVSLGDQASISC(+57.02)RSSQY	99 99 99 99 99 99 99 99 99 99 99 99 99 99 99 99 99 99 99	100
F2:6615	SLPVSLGDQASISC(+57.02)RSSQY	99 99 99 99 99 99 99 99 99 99 99 99 99 99 99 99 99 99 99	6.83E+08
F2:6816	SLPVSLGDQASISC(+57.02)RSSQY	99 99 99 99 99 99 99 99 99 99 99 99 99 99 99 99 99 99 99	100
F2:6617	SLPVSLGDQASISC(+57.02)RSSQY	99 99 99 99 99 99 99 99 99 99 99 99 99 99 99 99 99 99 99	1.43E+08
F2:7336	SLPVSLGDQASISC(+57.02)RSSQY	99 99 99 99 99 99 99 99 99 99 99 99 99 99 99 99 99 99 99	100
F2:7706	SLPVSLGDQASISC(+57.02)RSSQY	99 99 99 99 99 99 99 99 99 99 99 99 99 99 99 99 99 99 99	100
F2:7024	SLPVSLGDQASISC(+57.02)RSSQY	99 99 99 99 99 99 99 99 99 99 99 99 99 99 99 99 99 99 99	100
F2:8460	SLPVSLGDQASISC(+57.02)RSSQY	99 99 99 99 99 99 99 99 99 99 99 99 99 99 99 99 99 99 99	653738.06
F2:9301	SLPVSLGDQASISC(+57.02)RSSQY	99 99 99 99 99 99 99 99 99 99 99 99 99 99 99 99 99 99 99	100
F1:6366	SLPVSLGDQASISC(+57.02)RSSQY	99 99 99 99 99 99 99 99 99 99 99 99 99 99 99 99 99 99 99	4891351.5
F2:8724	SLPVSLGDQASISC(+57.02)RSSQY	99 99 99 99 99 99 99 99 99 99 99 99 99 99 99 99 99 99 99	100
F1:6367	DINVKWKIDGSERQNGVL	99 99 99 99 99 99 99 99 99 99 99 99 99 99 99 99 99 99	465177.56
F1:6400	DNSKSQVFLKMNSL	99 99 99 99 99 99 99 99 99 99 99 99 99 99	379814.84
F1:6410	DNSKSQVFLKMNSL	99 99 99 99 99 99 99 99 99 99 99 99 99 99	754590
F1:6414	ARQNGVLNSWTDQDSKDSTYSMSSTLTLTK	99 99 99 99 99 99 99 99 99 99 99 99 99 99 99 99 99 99 99 99 99 99 99 99 99 99 99 99 99 99	4100694.2
F3:6485	ARQNGVLNSWTDQDSKDSTYSMSSTLTLTK	99 99 99 99 99 99 99 99 99 99 99 99 99 99 99 99 99 99 99 99 99 99 99 99 99 99 99 99 99 99	3412362.5
F3:6533	ARQNGVLNSWTDQDSKDSTYSMSSTLTLTK	99 99 99 99 99 99 99 99 99 99 99 99 99 99 99 99 99 99 99 99 99 99 99 99 99 99 99 99 99 99	3412362.5
F1:6419	TLSSSVTVPSSTWPSETVTC(+57.02)NVAHPASSTKV	99 99 99 99 99 99 99 99 99 99 99 99 99 99 99 99 99 99 99 99 99 99 99 99 99 99 99 99 99 99 99	688567.7
F1:6420	DKKDSTYSM(+15.99)SSTLTLTK	99 99 99 99 99 99 99 99 99 99 99 99 99 99 99 99 99	622450.25
F1:6421	DQSSSDSTYSMSSTLTLTK	99 99 99 99 99 99 99 99 99 99 99 99 99 99 99 99 99 99 99	1399882.1
F1:6440	GDFTLKISRVEA	99 99 99 99 99 99 99 99 99 99 99 99	6250266
F1:6452	GDFTLKISRVEA	99 99 99 99 99 99 99 99 99 99 99 99	1238896.2
F1:6453	GDINVKWKI	99 99 99 99 99 99 99 99 99	1.61E+07
F1:6465	EWYLQKPGQSPKLLIYK	99 99 99 99 99 99 99 99 99 99 99 99 99 99 99 99 99	2888211
F1:6474	EWYLQKPGQSPKLLIYK	99 99 99 99 99 99 99 99 99 99 99 99 99 99 99 99 99	2356882
F1:6467	DGSERQNDVLDSWT	99 99 99 99 99 99 99 99 99 99 99 99 99 99	100
F1:6476	DSTYSMSSTLT	99 99 99 99 99 99 99 99 99 99 99	572072.9
F1:6484	DIN(+.98)VKWKI	99 99 99 99 99 99 99 99	2842578.5
F1:6488	DWLN(+.98)GKEFKC(+57.02)RVN(+.98)SAAFPAPIEKTISKTK	99 99 99 99 99 99 99 99 99 99 99 99 99 99 99 99 99 99 99 99 99 99 99 99 99 99 99 99 99	100
F1:6505	DGSERQN(+.98)GVLNSWT	99 99 99 99 99 99 99 99 99 99 99 99 99 99	1.19E+09
F1:6495	DGSERQN(+.98)GVLNSWT	99 99 99 99 99 99 99 99 99 99 99 99 99 99	3111917.2
F1:6699	DGSERQN(+.98)GVLNSWT	99 99 99 99 99 99 99 99 99 99 99 99 99 99	100
F1:6889	DGSERQN(+.98)GVLNSWT	99 99 99 99 99 99 99 99 99 99 99 99 99 99	9848252
F1:7121	DGSERQN(+.98)GVLNSWT	99 99 99 99 99 99 99 99 99 99 99 99 99 99	810597.8
F1:6510	ELKRADAAPTVSIFPPSS	99 99 99 99 99 99 99 99 99 99 99 99 99 99 99 99 99 99	2106577.5
F1:6515	ELKRADAAPTVSIFPPSS	99 99 99 99 99 99 99 99 99 99 99 99 99 99 99 99 99 99	6779003.5
F1:6510	EIKRADAAPTVSIFPPSS	99 99 99 99 99 99 99 99 99 99 99 99 99 99 99 99 99 99	2106577.5
F1:6515	EIKRADAAPTVSIFPPSS	99 99 99 99 99 99 99 99 99 99 99 99 99 99 99 99 99 99	6779003.5
F1:6511	DGSERQN(+.98)GVLNSW	99 99 99 99 99 99 99 99 99 99 99 99 99	274555.25
F1:6517	SPKLLIYKVSNRFSGVP	99 99 99 99 99 99 99 99 99 99 99 99 99 99 99 99 99	2547386.8
F1:6518	SPKLLIYKVSNRFSGVP	99 99 99 99 99 99 99 99 99 99 99 99 99 99 99 99 99	1344597.8
F1:6519	QSPKLLIYKVSNRFSGVP	99 99 99 99 99 99 99 99 99 99 99 99 99 99 99 99 99 99	776562.9
F1:6310	DSTYSMSSTLTLTKG	99 99 99 99 99 99 99 99 99 99 99 99 99 99 99	4396455.5
F1:6532	DSTYSMSSTLTLTKG	99 99 99 99 99 99 99 99 99 99 99 99 99 99 99	8169143.5
F1:6557	DINVKWKIDGSERQN(+.98)AVLN(+.98)SWT	99 99 99 99 99 99 99 99 99 99 99 99 99 99 99 99 99 99 99 99 99 99	583407.4
F1:6561	DINVKWKIDGSERQ(+.98)NAVLN(+.98)SWT	99 99 99 99 99 99 99 99 99 99 99 99 99 99 99 99 99 99 99 99 99 99	932060.7
F1:6598	GQSPKLLIYKVSNRFSGVP	99 99 99 99 99 99 99 99 99 99 99 99 99 99 99 99 99 99 99	1905135.1
F1:6582	GQSPKLLIYKVSNRFSGVP	99 99 99 99 99 99 99 99 99 99 99 99 99 99 99 99 99 99 99	1350906.4
F1:6590	ELVM(+15.99)TQTPLSLPVSLGDQASIYC(+57.02)RSSQS	99 99 99 99 99 99 99 99 99 99 99 99 99 99 99 99 99 99 99 99 99 99 99 99 99 99 99 99	100
F1:6597	DFTLKISRIEAE	99 99 99 99 99 99 99 99 99 99 99 99	580825.94
F1:6597	DFTLKISRLEAE	99 99 99 99 99 99 99 99 99 99 99 99	580825.94
F1:6599	DDSERQNGVLNSWT	99 99 99 99 99 99 99 99 99 99 99 99 99 99	100
F1:6605	DPSQSQVFLKMNSLQTD	99 99 99 99 99 99 99 99 99 99 99 99 99 99 99 99 99	248327.05
F1:6613	DQDSASSTYSM(+15.99)SSTLTLTK	99 99 99 99 99 99 99 99 99 99 99 99 99 99 99 99 99 99 99	641177.75
F1:6616	DQASISC(+57.02)RSSLSIVHSNGN(+.98)TYL	99 99 99 99 99 99 99 99 99 99 99 99 99 99 99 99 99 99 99 99 99 99	100
F1:6641	DQASISC(+57.02)RSSQYIVHSNGN(+.98)TYL	99 99 99 99 99 99 99 99 99 99 99 99 99 99 99 99 99 99 99 99 99 99	100
F1:8227	DQASISC(+57.02)RSSQYIVHSNGN(+.98)TYL	99 99 99 99 99 99 99 99 99 99 99 99 99 99 99 99 99 99 99 99 99 99	2589169.2
F1:7631	DQASISC(+57.02)RSSQYIVHSNGN(+.98)TYL	99 99 99 99 99 99 99 99 99 99 99 99 99 99 99 99 99 99 99 99 99 99	1196306.8
F1:7010	DQASISC(+57.02)RSSQYIVHSNGN(+.98)TYL	99 99 99 99 99 99 99 99 99 99 99 99 99 99 99 99 99 99 99 99 99 99	2.58E+07
F1:6656	EWYLQKPGQSPKLL	99 99 99 99 99 99 99 99 99 99 99 99 99 99	1071791.5
F1:6668	DKVSLTC(+57.02)MIT	99 99 99 99 99 99 99 99 99 99	1.22E+08
F1:6942	DKVSLTC(+57.02)MIT	99 99 99 99 99 99 99 99 99 99	100
F1:7131	DKVSLTC(+57.02)MIT	99 99 99 99 99 99 99 99 99 99	301042.44
F3:6762	DKVSLTC(+57.02)MIT	99 99 99 99 99 99 99 99 99 99	733158.3
F1:6670	TLKISRVEAEDLGVYY	99 99 99 99 99 99 99 99 99 99 99 99 99 99 99 99	2.39E+07
F1:6669	TLKISRVEAEDLGVYY	99 99 99 99 99 99 99 99 99 99 99 99 99 99 99 99	4.69E+07
F2:6885	TLKISRVEAEDLGVYY	99 99 99 99 99 99 99 99 99 99 99 99 99 99 99 99	2.95E+08
F2:7280	TLKISRVEAEDLGVYY	99 99 99 99 99 99 99 99 99 99 99 99 99 99 99 99	100
F1:6864	TLKISRVEAEDLGVYY	99 99 99 99 99 99 99 99 99 99 99 99 99 99 99 99	100
F2:6884	TLKISRVEAEDLGVYY	99 99 99 99 99 99 99 99 99 99 99 99 99 99 99 99	5.62E+08
F2:7076	TLKISRVEAEDLGVYY	99 99 99 99 99 99 99 99 99 99 99 99 99 99 99 99	5.62E+08
F2:7465	TLKISRVEAEDLGVYY	99 99 99 99 99 99 99 99 99 99 99 99 99 99 99 99	100
F2:7267	TLKISRVEAEDLGVYY	99 99 99 99 99 99 99 99 99 99 99 99 99 99 99 99	100
F2:7888	TLKISRVEAEDLGVYY	99 99 99 99 99 99 99 99 99 99 99 99 99 99 99 99	100
F2:7670	TLKISRVEAEDLGVYY	99 99 99 99 99 99 99 99 99 99 99 99 99 99 99 99	100
F2:8084	TLKISRVEAEDLGVYY	99 99 99 99 99 99 99 99 99 99 99 99 99 99 99 99	100
F2:9374	TLKISRVEAEDLGVYY	99 99 99 99 99 99 99 99 99 99 99 99 99 99 99 99	100
F2:8662	TLKISRVEAEDLGVYY	99 99 99 99 99 99 99 99 99 99 99 99 99 99 99 99	6749812.5
F2:8281	TLKISRVEAEDLGVYY	99 99 99 99 99 99 99 99 99 99 99 99 99 99 99 99	100
F2:8850	TLKISRVEAEDLGVYY	99 99 99 99 99 99 99 99 99 99 99 99 99 99 99 99	6749812.5
F2:9190	TLKISRVEAEDLGVYY	99 99 99 99 99 99 99 99 99 99 99 99 99 99 99 99	100
F2:8107	TLKISRVEAEDLGVYY	99 99 99 99 99 99 99 99 99 99 99 99 99 99 99 99	1137243.9
F1:6674	DWLN(+.98)GKEFKC(+57.02)RVNSAAFPAPIEKTISKTKGRPKAPQVYTIPPPK	99 99 99 99 99 99 99 99 99 99 99 99 99 99 99 99 99 99 99 99 99 99 99 99 99 99 99 99 99 99 99 99 99 99 99 99 99 99 99 99 99 99 99 99	100
F1:6896	DWLN(+.98)GKEFKC(+57.02)RVNSAAFPAPIEKTISKTKGRPKAPQVYTIPPPK	99 99 99 99 99 99 99 99 99 99 99 99 99 99 99 99 99 99 99 99 99 99 99 99 99 99 99 99 99 99 99 99 99 99 99 99 99 99 99 99 99 99 99 99	2360312
F1:6679	LLIYKVSNRFSGVP	99 99 99 99 99 99 99 99 99 99 99 99 99 99	5217395
F1:6677	LLIYKVSNRFSGVP	99 99 99 99 99 99 99 99 99 99 99 99 99 99	7376356
F1:6694	EWYLQKPGQSPKLLIYKVSN	99 99 99 99 99 99 99 99 99 99 99 99 99 99 99 99 99 99 99 99	3598144.2
F1:6705	EWYLQKPGQSPKLLIYKVSN	99 99 99 99 99 99 99 99 99 99 99 99 99 99 99 99 99 99 99 99	3598144.2
F1:6708	DWLN(+.98)GKEFKC(+57.02)RVNSAAFPAPIEKT	99 99 99 99 99 99 99 99 99 99 99 99 99 99 99 99 99 99 99 99 99 99 99 99	314027.12
F1:6713	DSTYSMSSTL	99 99 99 99 99 99 99 99 99 99	740550.3
F3:6774	DSTYSMSSTL	99 99 99 99 99 99 99 99 99 99	252040.39
F2:6890	LNNFYPKDINVKW	99 99 99 99 99 99 99 99 99 99 99 99 99	3.70E+08
F2:6886	LNNFYPKDINVKW	99 99 99 99 99 99 99 99 99 99 99 99 99	8.26E+08
F2:7081	LNNFYPKDINVKW	99 99 99 99 99 99 99 99 99 99 99 99 99	100
F1:6714	LNNFYPKDINVKW	99 99 99 99 99 99 99 99 99 99 99 99 99	627998.1
F1:6717	DGKEMQN(+.98)GVLNSWT	99 99 99 99 99 99 99 99 99 99 99 99 99 99	233377.69
F1:6719	SNWEAGNTFTC(+57.02)SVLH	99 99 99 99 99 99 99 99 99 99 99 99 99 99 99	100
F1:6751	QVFLKMN(+.98)SLQTD	99 99 99 99 99 99 99 99 99 99 99 99	118695.695
F1:6760	PQKFSGSGSGT	99 99 99 99 99 99 99 99 99 99 99	64442.32
F1:6765	DRFSGGGSGHDFTFKISRVEAE	99 99 99 99 99 99 99 99 99 99 99 99 99 99 99 99 99 99 99 99 99 99	100
F1:6772	DGSYFVYSKLNVQKSNW	99 99 99 99 99 99 99 99 99 99 99 99 99 99 99 99 99	1.01E+07
F1:6770	DGSYFVYSKLNVQKSNW	99 99 99 99 99 99 99 99 99 99 99 99 99 99 99 99 99	2.01E+07
F3:6873	DGSYFVYSKLNVQKSNW	99 99 99 99 99 99 99 99 99 99 99 99 99 99 99 99 99	1032178.56
F1:6775	PGQSPKLLIYKVSNRFSFVP	99 99 99 99 99 99 99 99 99 99 99 99 99 99 99 99 99 99 99 99	1.65E+07
F1:6777	PGQSPKLLIYKVSNRFSFVP	99 99 99 99 99 99 99 99 99 99 99 99 99 99 99 99 99 99 99 99	1.59E+07
F1:6786	EWYLQKPGQSPKLLIYKVS	99 99 99 99 99 99 99 99 99 99 99 99 99 99 99 99 99 99 99	657832.56
F1:6980	DINVKWKIDGSERQNGVLNSWT	99 99 99 99 99 99 99 99 99 99 99 99 99 99 99 99 99 99 99 99 99 99	1.34E+07
F1:6792	DINVKWKIDGSERQNGVLNSWT	99 99 99 99 99 99 99 99 99 99 99 99 99 99 99 99 99 99 99 99 99 99	1.20E+07
F1:6818	DINVKWKIDGSERQNGVLNSWT	99 99 99 99 99 99 99 99 99 99 99 99 99 99 99 99 99 99 99 99 99 99	437363.88
F1:6981	DINVKWKIDGSERQNGVLNSWT	99 99 99 99 99 99 99 99 99 99 99 99 99 99 99 99 99 99 99 99 99 99	9999534
F1:6793	DINVKWKIDGSERQNGVLNSWT	99 99 99 99 99 99 99 99 99 99 99 99 99 99 99 99 99 99 99 99 99 99	7529811.5
F1:6797	ELPIM(+15.99)HQ	99 99 99 99 99 99 99	327477.56
F1:6801	DIVMTQSQKFMSTSVG	99 99 99 99 99 99 99 99 99 99 99 99 99 99 99 99	447392.94
F1:6802	FLNN(+.98)FYPK	99 99 99 99 99 99 99 99	64740.836
F1:6806	QNGVLNSWT	99 99 99 99 99 99 99 99 99	136380.84
F1:6807	DKVQLTC(+57.02)MIT	99 99 99 99 99 99 99 99 99 99	172491.89
F1:6814	DFTLKLS	99 99 99 99 99 99 99	772992.56
F1:6814	DFTLKIS	99 99 99 99 99 99 99	772992.56
F1:6871	C(+57.02)FLNNFYPK	99 99 99 99 99 99 99 99 99	347040.75
F3:7008	C(+57.02)FLNNFYPK	99 99 99 99 99 99 99 99 99	485178.5
F1:6883	EWYLQKPAQ(+.98)SPKLLIYKVSN(+.98)RFSGVP	99 99 99 99 99 99 99 99 99 99 99 99 99 99 99 99 99 99 99 99 99 99 99 99 99 99	100
F1:6887	EWQWNGQPAENYKNTQPIM	99 99 99 99 99 99 99 99 99 99 99 99 99 99 99 99 99 99 99	312395.97
F1:6880	EWQWNGQPAENYKNTQPIM	99 99 99 99 99 99 99 99 99 99 99 99 99 99 99 99 99 99 99	255222.06
F1:6882	WSSIPFTFGAGTKL	99 99 99 99 99 99 99 99 99 99 99 99 99 99	738705.7
F1:6908	YC(+57.02)AQN(+.98)LELPLTFGAGTKL	99 99 99 99 99 99 99 99 99 99 99 99 99 99 99 99 99 99	523264.84
F1:6913	FWGTPLTFGAGTKL	99 99 99 99 99 99 99 99 99 99 99 99 99 99	100
F1:6915	EWYLQKPGQSPKLLIYKVSNRFS	99 99 99 99 99 99 99 99 99 99 99 99 99 99 99 99 99 99 99 99 99 99 99	3184152
F1:6930	EWYLQKPGQSPKLLIYKVSNRFS	99 99 99 99 99 99 99 99 99 99 99 99 99 99 99 99 99 99 99 99 99 99 99	1066589.1
F1:6919	DVLM(+15.99)TQTPLS	99 99 99 99 99 99 99 99 99 99	123041.26
F1:6935	EWYLQKPGQSPKLLIYKVSNRF	99 99 99 99 99 99 99 99 99 99 99 99 99 99 99 99 99 99 99 99 99 99	1.16E+07
F1:6933	EWYLQKPGQSPKLLIYKVSNRF	99 99 99 99 99 99 99 99 99 99 99 99 99 99 99 99 99 99 99 99 99 99	3.08E+07
F1:6923	EWYLQKPGQSPKLLIYKVSNRF	99 99 99 99 99 99 99 99 99 99 99 99 99 99 99 99 99 99 99 99 99 99	6.14E+07
F2:7077	IVHSN(+.98)GNTYLEW	99 99 99 99 99 99 99 99 99 99 99 99	100
F2:7266	IVHSN(+.98)GNTYLEW	99 99 99 99 99 99 99 99 99 99 99 99	100
F1:6724	IVHSN(+.98)GNTYLEW	99 99 99 99 99 99 99 99 99 99 99 99	672926.8
F1:6937	IVHSN(+.98)GNTYLEW	99 99 99 99 99 99 99 99 99 99 99 99	262634.6
F1:6947	DFTLRISRVEAE	99 99 99 99 99 99 99 99 99 99 99 99	199852.31
F1:6964	DTSKLASGVPARFSGSGSGTSYSLTISSMEAE	99 99 99 99 99 99 99 99 99 99 99 99 99 99 99 99 99 99 99 99 99 99 99 99 99 99 99 99 99 99 99 99	100
F1:6969	NGVLNSWT	99 99 99 99 99 99 99 99	1143209.8
F1:6983	YSTPLTFGAGTKL	99 99 99 99 99 99 99 99 99 99 99 99 99	1055544.6
F1:6986	DWLNGKEFKC(+57.02)RVNSAAFPAPIEKTI	99 99 99 99 99 99 99 99 99 99 99 99 99 99 99 99 99 99 99 99 99 99 99 99 99	506346.44
F1:6991	PGQSPKLLIHRVSN(+.98)RFSGVP	99 99 99 99 99 99 99 99 99 99 99 99 99 99 99 99 99 99 99 99	3626335
F1:7000	SALSLPVSLG	99 99 99 99 99 99 99 99 99 99	100
F1:7005	DSTYSMSSTLTLTKDEY	99 99 99 99 99 99 99 99 99 99 99 99 99 99 99 99 99	874218.25
F1:7015	DGSYFVYSKL	99 99 99 99 99 99 99 99 99 99	4749353.5
F1:7022	EWYLQKPGQSPKLLIYKVSN(+.98)RFSGVP	99 99 99 99 99 99 99 99 99 99 99 99 99 99 99 99 99 99 99 99 99 99 99 99 99 99	100
F1:7027	EWYLQKPGQSPKLLIYKVSNRFSGVP	99 99 99 99 99 99 99 99 99 99 99 99 99 99 99 99 99 99 99 99 99 99 99 99 99 99	2.73E+08
F1:7216	EWYLQKPGQSPKLLIYKVSNRFSGVP	99 99 99 99 99 99 99 99 99 99 99 99 99 99 99 99 99 99 99 99 99 99 99 99 99 99	2.73E+08
F1:8106	EWYLQKPGQSPKLLIYKVSNRFSGVP	99 99 99 99 99 99 99 99 99 99 99 99 99 99 99 99 99 99 99 99 99 99 99 99 99 99	100
F1:8745	EWYLQKPGQSPKLLIYKVSNRFSGVP	99 99 99 99 99 99 99 99 99 99 99 99 99 99 99 99 99 99 99 99 99 99 99 99 99 99	2961699.2
F1:7410	EWYLQKPGQSPKLLIYKVSNRFSGVP	99 99 99 99 99 99 99 99 99 99 99 99 99 99 99 99 99 99 99 99 99 99 99 99 99 99	100
F1:7361	EWYLQKPGQSPKLLIYKVSNRFSGVP	99 99 99 99 99 99 99 99 99 99 99 99 99 99 99 99 99 99 99 99 99 99 99 99 99 99	1.10E+09
F1:8911	EWYLQKPGQSPKLLIYKVSNRFSGVP	99 99 99 99 99 99 99 99 99 99 99 99 99 99 99 99 99 99 99 99 99 99 99 99 99 99	2961699.2
F1:9060	EWYLQKPGQSPKLLIYKVSNRFSGVP	99 99 99 99 99 99 99 99 99 99 99 99 99 99 99 99 99 99 99 99 99 99 99 99 99 99	100
F1:8510	EWYLQKPGQSPKLLIYKVSNRFSGVP	99 99 99 99 99 99 99 99 99 99 99 99 99 99 99 99 99 99 99 99 99 99 99 99 99 99	597739.1
F1:7548	EWYLQKPGQSPKLLIYKVSNRFSGVP	99 99 99 99 99 99 99 99 99 99 99 99 99 99 99 99 99 99 99 99 99 99 99 99 99 99	100
F1:7735	EWYLQKPGQSPKLLIYKVSNRFSGVP	99 99 99 99 99 99 99 99 99 99 99 99 99 99 99 99 99 99 99 99 99 99 99 99 99 99	100
F1:8275	EWYLQKPGQSPKLLIYKVSNRFSGVP	99 99 99 99 99 99 99 99 99 99 99 99 99 99 99 99 99 99 99 99 99 99 99 99 99 99	100
F1:7215	EWYLQKPGQSPKLLIYKVSNRFSGVP	99 99 99 99 99 99 99 99 99 99 99 99 99 99 99 99 99 99 99 99 99 99 99 99 99 99	6.56E+08
F1:7025	EWYLQKPGQSPKLLIYKVSNRFSGVP	99 99 99 99 99 99 99 99 99 99 99 99 99 99 99 99 99 99 99 99 99 99 99 99 99 99	6.56E+08
F1:7798	EWYLQKPGQSPKLLIYKVSNRFSGVP	99 99 99 99 99 99 99 99 99 99 99 99 99 99 99 99 99 99 99 99 99 99 99 99 99 99	100
F1:7406	EWYLQKPGQSPKLLIYKVSNRFSGVP	99 99 99 99 99 99 99 99 99 99 99 99 99 99 99 99 99 99 99 99 99 99 99 99 99 99	100
F1:7605	EWYLQKPGQSPKLLIYKVSNRFSGVP	99 99 99 99 99 99 99 99 99 99 99 99 99 99 99 99 99 99 99 99 99 99 99 99 99 99	100
F1:9029	EWYLQKPGQSPKLLIYKVSNRFSGVP	99 99 99 99 99 99 99 99 99 99 99 99 99 99 99 99 99 99 99 99 99 99 99 99 99 99	211177.45
F1:7026	LEWYLQKPQ(+.98)SPKLLIYKVSNRFSGVP	99 99 99 99 99 99 99 99 99 99 99 99 99 99 99 99 99 99 99 99 99 99 99 99 99 99	4.18E+07
F1:7416	LEWYLQKPQ(+.98)SPKLLIYKVSNRFSGVP	99 99 99 99 99 99 99 99 99 99 99 99 99 99 99 99 99 99 99 99 99 99 99 99 99 99	100
F1:7207	YLEWYLQKSGQSPKLLIYKVSNRFSGVP	99 99 99 99 99 99 99 99 99 99 99 99 99 99 99 99 99 99 99 99 99 99 99 99 99 99 99 99	2.06E+08
F1:9063	YLEWYLQKSGQSPKLLIYKVSNRFSGVP	99 99 99 99 99 99 99 99 99 99 99 99 99 99 99 99 99 99 99 99 99 99 99 99 99 99 99 99	126911.26
F1:7394	YLEWYLQKSGQSPKLLIYKVSNRFSGVP	99 99 99 99 99 99 99 99 99 99 99 99 99 99 99 99 99 99 99 99 99 99 99 99 99 99 99 99	2.06E+08
F1:8165	YLEWYLQKSGQSPKLLIYKVSNRFSGVP	99 99 99 99 99 99 99 99 99 99 99 99 99 99 99 99 99 99 99 99 99 99 99 99 99 99 99 99	968371.94
F1:7592	YLEWYLQKSGQSPKLLIYKVSNRFSGVP	99 99 99 99 99 99 99 99 99 99 99 99 99 99 99 99 99 99 99 99 99 99 99 99 99 99 99 99	100
F1:7581	YLEWYLQKSGQSPKLLIYKVSNRFSGVP	99 99 99 99 99 99 99 99 99 99 99 99 99 99 99 99 99 99 99 99 99 99 99 99 99 99 99 99	100
F1:7405	YLEWYLQKSGQSPKLLIYKVSNRFSGVP	99 99 99 99 99 99 99 99 99 99 99 99 99 99 99 99 99 99 99 99 99 99 99 99 99 99 99 99	3.38E+08
F1:8337	YLEWYLQKSGQSPKLLIYKVSNRFSGVP	99 99 99 99 99 99 99 99 99 99 99 99 99 99 99 99 99 99 99 99 99 99 99 99 99 99 99 99	1048006.94
F1:7214	YLEWYLQKSGQSPKLLIYKVSNRFSGVP	99 99 99 99 99 99 99 99 99 99 99 99 99 99 99 99 99 99 99 99 99 99 99 99 99 99 99 99	3.38E+08
F1:7029	YLEWYLQKSGQSPKLLIYKVSNRFSGVP	99 99 99 99 99 99 99 99 99 99 99 99 99 99 99 99 99 99 99 99 99 99 99 99 99 99 99 99	2.06E+08
F1:8162	YLEWYLQKSGQSPKLLIYKVSNRFSGVP	99 99 99 99 99 99 99 99 99 99 99 99 99 99 99 99 99 99 99 99 99 99 99 99 99 99 99 99	2636947.5
F1:7030	EWYLQKPGQSPKLLIYKRSNRFSGVP	99 99 99 99 99 99 99 99 99 99 99 99 99 99 99 99 99 99 99 99 99 99 99 99 99 99	8902923
F1:7033	EWYLQKPGQSPKLLIYKVSNRFSGVPDRFSGSGSGT	99 99 99 99 99 99 99 99 99 99 99 99 99 99 99 99 99 99 99 99 99 99 99 99 99 99 99 99 99 99 99 99 99 99 99 99	100
F1:7037	SSQ(+.98)TIVHIHGN(+.98)TYLEWYLQKPGQSPKLLIYKVSNRFSGVP	99 99 99 99 99 99 99 99 99 99 99 99 99 99 99 99 99 99 99 99 99 99 99 99 99 99 99 99 99 99 99 99 99 99 99 99 99 99 99 99	100
F1:7058	DTFLHWYLQKPGQ(+.98)SPM(+15.99)LLIYKVSNRFSGVP	99 99 99 99 99 99 99 99 99 99 99 99 99 99 99 99 99 99 99 99 99 99 99 99 99 99 99 99 99 99	100
F1:7059	DTFLHWYLQKPGQ(+.98)SPM(+15.99)LLIYKVSNRFSGVP	99 99 99 99 99 99 99 99 99 99 99 99 99 99 99 99 99 99 99 99 99 99 99 99 99 99 99 99 99 99	751726.25
F1:7064	DINVKWKIDGSERQ(+.98)NGVLNSWT	99 99 99 99 99 99 99 99 99 99 99 99 99 99 99 99 99 99 99 99 99 99	3018749.8
F1:7067	HWFQ(+.98)Q(+.98)RPGQSPKLLIYKVSNRFSGVP	99 99 99 99 99 99 99 99 99 99 99 99 99 99 99 99 99 99 99 99 99 99 99 99 99 99	100
F1:7073	EWYLQKPAQ(+.98)SPKLLIYKVSNRFSGVP	99 99 99 99 99 99 99 99 99 99 99 99 99 99 99 99 99 99 99 99 99 99 99 99 99 99	2.43E+07
F1:7084	RNTYLHWYLQKPGQSPKLLIYKVSNRFSGVP	99 99 99 99 99 99 99 99 99 99 99 99 99 99 99 99 99 99 99 99 99 99 99 99 99 99 99 99 99 99 99	100
F1:7094	DGSYFVYSKLNVQKSNWEAGNTFTC(+57.02)	99 99 99 99 99 99 99 99 99 99 99 99 99 99 99 99 99 99 99 99 99 99 99 99 99	1603171.9
F1:7118	DGSYFVYSKLNVQKSNWEAGNTFTC(+57.02)	99 99 99 99 99 99 99 99 99 99 99 99 99 99 99 99 99 99 99 99 99 99 99 99 99	100
F1:7104	GITYLEWYLQKPGQSPKLLIYKVSNRFSGVP	99 99 99 99 99 99 99 99 99 99 99 99 99 99 99 99 99 99 99 99 99 99 99 99 99 99 99 99 99 99 99	100
F1:7113	DGSYFVYSKLNVQKSNWEAGNTFT	99 99 99 99 99 99 99 99 99 99 99 99 99 99 99 99 99 99 99 99 99 99 99 99	100
F1:7726	YLEWYLQKTGQSPKLLIYKVSNRFSGVP	99 99 99 99 99 99 99 99 99 99 99 99 99 99 99 99 99 99 99 99 99 99 99 99 99 99 99 99	9505526
F1:7908	YLEWYLQKTGQSPKLLIYKVSNRFSGVP	99 99 99 99 99 99 99 99 99 99 99 99 99 99 99 99 99 99 99 99 99 99 99 99 99 99 99 99	100
F1:7359	YLEWYLQKTGQSPKLLIYKVSNRFSGVP	99 99 99 99 99 99 99 99 99 99 99 99 99 99 99 99 99 99 99 99 99 99 99 99 99 99 99 99	100
F1:7136	YLEWYLQKTGQSPKLLIYKVSNRFSGVP	99 99 99 99 99 99 99 99 99 99 99 99 99 99 99 99 99 99 99 99 99 99 99 99 99 99 99 99	5209256.5
F1:7140	WFQQRPGQSPKLLIYKVSNRFSGVP	99 99 99 99 99 99 99 99 99 99 99 99 99 99 99 99 99 99 99 99 99 99 99 99 99	100
F1:7141	SVGN(+.98)TYFEWYLQ(+.98)KPGQSPKLLIYKVSNRFSGVP	99 99 99 99 99 99 99 99 99 99 99 99 99 99 99 99 99 99 99 99 99 99 99 99 99 99 99 99 99 99 99 99 99	100
F1:7142	DWLNGKEFKC(+57.02)RVN(+.98)SAAFPAPIEKTI	99 99 99 99 99 99 99 99 99 99 99 99 99 99 99 99 99 99 99 99 99 99 99 99 99	100
F1:7155	QQYHSYPPTFGAGTKL	99 99 99 99 99 99 99 99 99 99 99 99 99 99 99 99	609411.5
F1:7154	QQYHSYPPTFGAGTKL	99 99 99 99 99 99 99 99 99 99 99 99 99 99 99 99	1154059.8
F1:7158	GQSPRLLIYKVSNRFSGVP	99 99 99 99 99 99 99 99 99 99 99 99 99 99 99 99 99 99 99	787858.3
F1:7170	GKTYLEWYLQ(+.98)KPGQSPKLLIYKVSNRFSGVP	99 99 99 99 99 99 99 99 99 99 99 99 99 99 99 99 99 99 99 99 99 99 99 99 99 99 99 99 99 99 99	100
F1:7172	DINVKWKIDGSERQNGVLN(+.98)SWT	99 99 99 99 99 99 99 99 99 99 99 99 99 99 99 99 99 99 99 99 99 99	1.83E+07
F1:7192	DGSERQN(+.98)GVLNSWV	99 99 99 99 99 99 99 99 99 99 99 99 99 99	71299.04
F1:7198	DLYTLSSSVNVTSSTWPSQSITC(+57.02)NVAHPASSTKV	99 99 99 99 99 99 99 99 99 99 99 99 99 99 99 99 99 99 99 99 99 99 99 99 99 99 99 99 99 99 99 99 99 99	558312.4
F1:7199	DINVKWKIDGSERQN(+.98)GVLNSWT	99 99 99 99 99 99 99 99 99 99 99 99 99 99 99 99 99 99 99 99 99 99	1.21E+07
F1:7203	VYSNGNTYLEWYLQKPGQSPKLLIYKVSNRFSGVP	99 99 99 99 99 99 99 99 99 99 99 99 99 99 99 99 99 99 99 99 99 99 99 99 99 99 99 99 99 99 99 99 99 99 99	100
F1:7212	DTDGSYFVYSKLNVQKSNWEAGNTFTC(+57.02)	99 99 99 99 99 99 99 99 99 99 99 99 99 99 99 99 99 99 99 99 99 99 99 99 99 99 99	250741.5
F1:7224	QSPRLLIYKVSNRFSGVP	99 99 99 99 99 99 99 99 99 99 99 99 99 99 99 99 99 99	759389.2
F1:7227	QSPRLLIYKVSNRFSGVP	99 99 99 99 99 99 99 99 99 99 99 99 99 99 99 99 99 99	759389.2
F1:7226	DWLNGKEFKC(+57.02)RVNSAAFPAPI	99 99 99 99 99 99 99 99 99 99 99 99 99 99 99 99 99 99 99 99 99	511459.53
F1:7229	DTDGSYFVYSKLNVQKSNWEAGNTFT	99 99 99 99 99 99 99 99 99 99 99 99 99 99 99 99 99 99 99 99 99 99 99 99 99 99	100
F1:7237	DGSYFVYSKLNVQKSNWEAGNTFTC(+57.02)SVLH	99 99 99 99 99 99 99 99 99 99 99 99 99 99 99 99 99 99 99 99 99 99 99 99 99 99 99 99 99	9569922
F1:7238	DGSYFVYSKLNVQKSNWEAGNTFTC(+57.02)SVLH	99 99 99 99 99 99 99 99 99 99 99 99 99 99 99 99 99 99 99 99 99 99 99 99 99 99 99 99 99	1.28E+07
F1:7239	DLYTLSSSVTVTSN(+.98)TWPSQSITC(+57.02)N(+.98)VAHPASSTKV	99 99 99 99 99 99 99 99 99 99 99 99 99 99 99 99 99 99 99 99 99 99 99 99 99 99 99 99 99 99 99 99 99 99	305998.62
F1:7243	DTSNLASGVPVRFSGSGSGTSYSLTISRM(+15.99)EAD	99 99 99 99 99 99 99 99 99 99 99 99 99 99 99 99 99 99 99 99 99 99 99 99 99 99 99 99 99 99 99 99	100
F1:7244	DAATYYC(+57.02)QQWSSNPPTFGGGTKL	99 99 99 99 99 99 99 99 99 99 99 99 99 99 99 99 99 99 99 99 99 99 99	100
F1:7250	TVKLLIYYTSRLHSGVPSRFSGSGTGT	99 99 99 99 99 99 99 99 99 99 99 99 99 99 99 99 99 99 99 99 99 99 99 99 99 99 99	100
F1:7258	EINVKWKI	99 99 99 99 99 99 99 99	100
F1:7260	EWYQ(+.98)QKPGQSPKLLIYKVSNRFSGVP	99 99 99 99 99 99 99 99 99 99 99 99 99 99 99 99 99 99 99 99 99 99 99 99 99 99	100
F1:7262	N(+.98)SGSLSSGVHTFPAVLQS	99 99 99 99 99 99 99 99 99 99 99 99 99 99 99 99 99 99	1352858.9
F1:7265	DGSYFIYSKLNVQ(+.98)KSNWEAGNTFTC(+57.02)SVLH	99 99 99 99 99 99 99 99 99 99 99 99 99 99 99 99 99 99 99 99 99 99 99 99 99 99 99 99 99	100
F1:7268	DGSYFIYSKLNVQ(+.98)KSNWEAGNTFTC(+57.02)SVLH	99 99 99 99 99 99 99 99 99 99 99 99 99 99 99 99 99 99 99 99 99 99 99 99 99 99 99 99 99	100
F1:7273	DAAPTVSIYPPSS	99 99 99 99 99 99 99 99 99 99 99 99 99	274746.62
F1:7890	DAAPTVSIYPPSS	99 99 99 99 99 99 99 99 99 99 99 99 99	302966.9
F1:7289	DVLM(+15.99)TQTPL	99 99 99 99 99 99 99 99 99	686670.44
F2:7543	DVLM(+15.99)TQTPL	99 99 99 99 99 99 99 99 99	1.02E+08
F2:7731	DVLM(+15.99)TQTPL	99 99 99 99 99 99 99 99 99	100
F2:7966	DVLM(+15.99)TQTPL	99 99 99 99 99 99 99 99 99	736305.4
F3:7338	DVLM(+15.99)TQTPL	99 99 99 99 99 99 99 99 99	4.80E+07
F1:7294	SHTANGVLNSWT	99 99 99 99 99 99 99 99 99 99 99 99	100
F1:7295	DLGIYYC(+57.02)VQ(+.98)GSHFPPTFGAGTKLELKRA	99 99 99 99 99 99 99 99 99 99 99 99 99 99 99 99 99 99 99 99 99 99 99 99 99 99 99 99	100
F2:7563	SLPVSLGDQASIS	99 99 99 99 99 99 99 99 99 99 99 99 99	2.71E+07
F3:7369	SLPVSLGDQASIS	99 99 99 99 99 99 99 99 99 99 99 99 99	2724061.5
F1:7301	SLPVSLGDQASIS	99 99 99 99 99 99 99 99 99 99 99 99 99	100
F1:7748	EWYLQRPGQTPKLLIYKVSNRFSGVP	99 99 99 99 99 99 99 99 99 99 99 99 99 99 99 99 99 99 99 99 99 99 99 99 99 99	487536.84
F1:7315	AEDLGVYFC(+57.02)LQ(+.98)VTHVPWTFGGGTKLEIKRA	99 99 99 99 99 99 99 99 99 99 99 99 99 99 99 99 99 99 99 99 99 99 99 99 99 99 99 99 99 99	532805.3
F1:7327	DTDGSYFVYSKLNVQKSNWEAGNTFTC(+57.02)SVLH	99 99 99 99 99 99 99 99 99 99 99 99 99 99 99 99 99 99 99 99 99 99 99 99 99 99 99 99 99 99 99	3519217.2
F1:7331	DFTLKISQVEAE	99 99 99 99 99 99 99 99 99 99 99 99	226241.61
F1:7339	QKPGQSPKLLIYYASNR	99 99 99 99 99 99 99 99 99 99 99 99 99 99 99 99 99	1.55E+07
F1:7342	EWYLQKPGQSPKLLIY	99 99 99 99 99 99 99 99 99 99 99 99 99 99 99 99	5003752.5
F1:7353	Q(+.98)N(+.98)DYHYPLTFGAGTKL	99 99 99 99 99 99 99 99 99 99 99 99 99 99 99 99	460651.16
F1:7355	DGTIKRLIYATSSL	99 99 99 99 99 99 99 99 99 99 99 99 99 99	146325.38
F1:7366	DFTLKLN(+.98)RVEAE	99 99 99 99 99 99 99 99 99 99 99 99	129286.305
F1:7366	DFTLKIN(+.98)RVEAE	99 99 99 99 99 99 99 99 99 99 99 99	129286.305
F1:7369	DC(+57.02)GC(+57.02)KPC(+57.02)IC(+57.02)TVPEVSSVFIFPPKPK	99 99 99 99 99 99 99 99 99 99 99 99 99 99 99 99 99 99 99 99 99 99 99 99 99	3.61E+07
F1:7559	DC(+57.02)GC(+57.02)KPC(+57.02)IC(+57.02)TVPEVSSVFIFPPKPK	99 99 99 99 99 99 99 99 99 99 99 99 99 99 99 99 99 99 99 99 99 99 99 99 99	100
F1:7373	DC(+57.02)GC(+57.02)KPC(+57.02)IC(+57.02)TVPEVSSVFIFPPKPK	99 99 99 99 99 99 99 99 99 99 99 99 99 99 99 99 99 99 99 99 99 99 99 99 99	1.77E+07
F3:7544	DC(+57.02)GC(+57.02)KPC(+57.02)IC(+57.02)TVPEVSSVFIFPPKPK	99 99 99 99 99 99 99 99 99 99 99 99 99 99 99 99 99 99 99 99 99 99 99 99 99	2.33E+07
F1:7370	DFTLKIN(+.98)RVEE	99 99 99 99 99 99 99 99 99 99 99	446622.44
F1:7378	DLPWTFGGGTKL	99 99 99 99 99 99 99 99 99 99 99 99	100
F1:7378	DIPWTFGGGTKL	99 99 99 99 99 99 99 99 99 99 99 99	100
F1:7381	EWYLQKPQSPKLLIYKVSNRFSGVP	99 99 99 99 99 99 99 99 99 99 99 99 99 99 99 99 99 99 99 99 99 99 99 99 99	481300.47
F1:7386	DTDGSYFVYSKL	99 99 99 99 99 99 99 99 99 99 99 99	432092.34
F1:7397	N(+.98)GVLNSWTDQ	99 99 99 99 99 99 99 99 99 99	228741.84
F1:7420	DQASISC(+57.02)RSSQYIVHSN(+.98)GNTYLEWYLQKPGQSPKLLIYKVSNRF	99 99 99 99 99 99 99 99 99 99 99 99 99 99 99 99 99 99 99 99 99 99 99 99 99 99 99 99 99 99 99 99 99 99 99 99 99 99 99 99 99 99 99 99	100
F1:7421	LEWYLQ(+.98)KPGQSPKLLIYKVSNRFSGVP	99 99 99 99 99 99 99 99 99 99 99 99 99 99 99 99 99 99 99 99 99 99 99 99 99 99 99	100
F1:7429	LEWYLQKPGQSPKLLIYKVSNRFSGVP	99 99 99 99 99 99 99 99 99 99 99 99 99 99 99 99 99 99 99 99 99 99 99 99 99 99 99	9309751
F1:7505	LEWYLQKPGQSPKLLIYKVSNRFSGVP	99 99 99 99 99 99 99 99 99 99 99 99 99 99 99 99 99 99 99 99 99 99 99 99 99 99 99	4122759.8
F1:7444	DQASISC(+57.02)RSSQYIVHSNGNTYLEWYLQKPGQSPKLLIYKVSNRFSGVP	99 99 99 99 99 99 99 99 99 99 99 99 99 99 99 99 99 99 99 99 99 99 99 99 99 99 99 99 99 99 99 99 99 99 99 99 99 99 99 99 99 99 99 99 99 99 99 99	1.71E+07
F1:7625	DQASISC(+57.02)RSSQYIVHSNGNTYLEWYLQKPGQSPKLLIYKVSNRFSGVP	99 99 99 99 99 99 99 99 99 99 99 99 99 99 99 99 99 99 99 99 99 99 99 99 99 99 99 99 99 99 99 99 99 99 99 99 99 99 99 99 99 99 99 99 99 99 99 99	6.85E+07
F1:7432	DQASISC(+57.02)RSSQYIVHSNGNTYLEWYLQKPGQSPKLLIYKVSNRFSGVP	99 99 99 99 99 99 99 99 99 99 99 99 99 99 99 99 99 99 99 99 99 99 99 99 99 99 99 99 99 99 99 99 99 99 99 99 99 99 99 99 99 99 99 99 99 99 99 99	6.85E+07
F1:8721	DQASISC(+57.02)RSSQYIVHSNGNTYLEWYLQKPGQSPKLLIYKVSNRFSGVP	99 99 99 99 99 99 99 99 99 99 99 99 99 99 99 99 99 99 99 99 99 99 99 99 99 99 99 99 99 99 99 99 99 99 99 99 99 99 99 99 99 99 99 99 99 99 99 99	100
F1:8216	DQASISC(+57.02)RSSQYIVHSNGNTYLEWYLQKPGQSPKLLIYKVSNRFSGVP	99 99 99 99 99 99 99 99 99 99 99 99 99 99 99 99 99 99 99 99 99 99 99 99 99 99 99 99 99 99 99 99 99 99 99 99 99 99 99 99 99 99 99 99 99 99 99 99	100
F1:7813	DQASISC(+57.02)RSSQYIVHSNGNTYLEWYLQKPGQSPKLLIYKVSNRFSGVP	99 99 99 99 99 99 99 99 99 99 99 99 99 99 99 99 99 99 99 99 99 99 99 99 99 99 99 99 99 99 99 99 99 99 99 99 99 99 99 99 99 99 99 99 99 99 99 99	100
F1:7662	DQASISC(+57.02)RSSQYIVHSNGNTYLEWYLQKPGQSPKLLIYKVSNRFSGVP	99 99 99 99 99 99 99 99 99 99 99 99 99 99 99 99 99 99 99 99 99 99 99 99 99 99 99 99 99 99 99 99 99 99 99 99 99 99 99 99 99 99 99 99 99 99 99 99	1.71E+07
F1:8029	DQASISC(+57.02)RSSQYIVHSNGNTYLEWYLQKPGQSPKLLIYKVSNRFSGVP	99 99 99 99 99 99 99 99 99 99 99 99 99 99 99 99 99 99 99 99 99 99 99 99 99 99 99 99 99 99 99 99 99 99 99 99 99 99 99 99 99 99 99 99 99 99 99 99	100
F1:9039	DQASISC(+57.02)RSSQYIVHSNGNTYLEWYLQKPGQSPKLLIYKVSNRFSGVP	99 99 99 99 99 99 99 99 99 99 99 99 99 99 99 99 99 99 99 99 99 99 99 99 99 99 99 99 99 99 99 99 99 99 99 99 99 99 99 99 99 99 99 99 99 99 99 99	100
F1:7446	DQVFISC(+57.02)RSSQ(+.98)TIVHSN(+.98)GTTYLEWYLQKPGQSPKLLIYKVSNRFSGVP	99 99 99 99 99 99 99 99 99 99 99 99 99 99 99 99 99 99 99 99 99 99 99 99 99 99 99 99 99 99 99 99 99 99 99 99 99 99 99 99 99 99 99 99 99 99 99 99	100
F1:7463	DLYTLSSSVTVPSSTWPSETVTC(+57.02)NVAHPASSTKV	99 99 99 99 99 99 99 99 99 99 99 99 99 99 99 99 99 99 99 99 99 99 99 99 99 99 99 99 99 99 99 99 99 99	5.95E+07
F1:7464	DLYTLSSSVTVPSSTWPSETVTC(+57.02)NVAHPASSTKV	99 99 99 99 99 99 99 99 99 99 99 99 99 99 99 99 99 99 99 99 99 99 99 99 99 99 99 99 99 99 99 99 99 99	7373469
F1:7478	DWLN(+.98)GKEFKC(+57.02)RVNSAAFPAPI	99 99 99 99 99 99 99 99 99 99 99 99 99 99 99 99 99 99 99 99 99	1047724.4
F1:7484	DLYTLSSSVTVTSSPWPSETITC(+57.02)NVAHPASSTKV	99 99 99 99 99 99 99 99 99 99 99 99 99 99 99 99 99 99 99 99 99 99 99 99 99 99 99 99 99 99 99 99 99 99	2221479.5
F1:7487	DLYTLSSSVTVTSSPWPSETITC(+57.02)NVAHPASSTKV	99 99 99 99 99 99 99 99 99 99 99 99 99 99 99 99 99 99 99 99 99 99 99 99 99 99 99 99 99 99 99 99 99 99	100
F1:7495	VVC(+57.02)FLNNFYPK	99 99 99 99 99 99 99 99 99 99 99	279636.94
F3:7588	VVC(+57.02)FLNNFYPK	99 99 99 99 99 99 99 99 99 99 99	2020788.2
F1:7499	DLYTLSSSVTVPSSTWPSETVTC(+57.02)NVAHPASSTKVD	99 99 99 99 99 99 99 99 99 99 99 99 99 99 99 99 99 99 99 99 99 99 99 99 99 99 99 99 99 99 99 99 99 99 99	5455675
F1:7510	DLYTLSSSVTVPSSTWPSETVTC(+57.02)NVAHPASSTKVD	99 99 99 99 99 99 99 99 99 99 99 99 99 99 99 99 99 99 99 99 99 99 99 99 99 99 99 99 99 99 99 99 99 99 99	1016213.5
F1:7518	SGSGSGTDFTLKISRVEAEDLGVYY	99 99 99 99 99 99 99 99 99 99 99 99 99 99 99 99 99 99 99 99 99 99 99 99 99	1710079.6
F1:7550	HWYLQKPSQ(+.98)SPKLLIYKVSNRFSGVP	99 99 99 99 99 99 99 99 99 99 99 99 99 99 99 99 99 99 99 99 99 99 99 99 99 99	8217215.5
F1:7544	HWYLQKPSQ(+.98)SPKLLIYKVSNRFSGVP	99 99 99 99 99 99 99 99 99 99 99 99 99 99 99 99 99 99 99 99 99 99 99 99 99 99	1706179.2
F1:7530	DITVEWQWNGQPAENYKNTQPIM(+15.99)	99 99 99 99 99 99 99 99 99 99 99 99 99 99 99 99 99 99 99 99 99 99 99	100
F1:7775	DITVEWQWNGQPAENYKNTQPIM(+15.99)	99 99 99 99 99 99 99 99 99 99 99 99 99 99 99 99 99 99 99 99 99 99 99	100
F1:7535	DC(+57.02)GC(+57.02)KPC(+57.02)IC(+57.02)TVPEVSSVFIFPPKPKD	99 99 99 99 99 99 99 99 99 99 99 99 99 99 99 99 99 99 99 99 99 99 99 99 99 99	100
F1:7864	DLGVYYC(+57.02)FQGSHVPLTYGAGTKL	99 99 99 99 99 99 99 99 99 99 99 99 99 99 99 99 99 99 99 99 99 99 99	273164.3
F1:7541	DLGVYYC(+57.02)FQGSHVPLTYGAGTKL	99 99 99 99 99 99 99 99 99 99 99 99 99 99 99 99 99 99 99 99 99 99 99	751108.56
F1:7549	ISC(+57.02)RSSQ(+.98)SLLHTN(+.98)GNTYLHWYLQKPGQSPKLLIYKVSNRFSGVP	99 99 99 99 99 99 99 99 99 99 99 99 99 99 99 99 99 99 99 99 99 99 99 99 99 99 99 99 99 99 99 99 99 99 99 99 99 99 99 99 99 99 99 99	339212.75
F1:7551	IDGNARQNGVLNSWT	99 99 99 99 99 99 99 99 99 99 99 99 99 99 99	150349.3
F1:7553	GKTYLHWYLQ(+.98)KPGQSPKLLIYKVSNRFSGVP	99 99 99 99 99 99 99 99 99 99 99 99 99 99 99 99 99 99 99 99 99 99 99 99 99 99 99 99 99 99 99	1032132.75
F1:7564	DFALKISRVEAE	99 99 99 99 99 99 99 99 99 99 99 99	234229.16
F1:7574	SVVC(+57.02)FLN(+.98)NFYPK	99 99 99 99 99 99 99 99 99 99 99 99	291472.53
F3:8004	SVVC(+57.02)FLN(+.98)NFYPK	99 99 99 99 99 99 99 99 99 99 99 99	100
F1:7585	SQYIVHSNGNTYLEWYLQKPGQSPKLLIYKVSNRFSGVP	99 99 99 99 99 99 99 99 99 99 99 99 99 99 99 99 99 99 99 99 99 99 99 99 99 99 99 99 99 99 99 99 99 99 99 99 99 99 99	1586337.9
F1:7586	DQVSISC(+57.02)RSSQSIEHSNGN(+.98)TYLEWYLQ(+.98)KPGQSPKLLIYKVSNRFSGVP	99 99 99 99 99 99 99 99 99 99 99 99 99 99 99 99 99 99 99 99 99 99 99 99 99 99 99 99 99 99 99 99 99 99 99 99 99 99 99 99 99 99 99 99 99 99 99 99	2014632.5
F1:7593	GRSSQ(+.98)N(+.98)IVHSN(+.98)GNIYLEWYLQKPGQSPKLLIYKVSNRFSGVP	99 99 99 99 99 99 99 99 99 99 99 99 99 99 99 99 99 99 99 99 99 99 99 99 99 99 99 99 99 99 99 99 99 99 99 99 99 99 99 99 99 99	1613694.1
F1:7587	GRSSQ(+.98)N(+.98)IVHSN(+.98)GNIYLEWYLQKPGQSPKLLIYKVSNRFSGVP	99 99 99 99 99 99 99 99 99 99 99 99 99 99 99 99 99 99 99 99 99 99 99 99 99 99 99 99 99 99 99 99 99 99 99 99 99 99 99 99 99 99	772154.7
F1:7650	HWYLQKSGQAPKLLIYKVSNRFSGVP	99 99 99 99 99 99 99 99 99 99 99 99 99 99 99 99 99 99 99 99 99 99 99 99 99 99	1.20E+07
F1:7596	HWYLQKSGQAPKLLIYKVSNRFSGVP	99 99 99 99 99 99 99 99 99 99 99 99 99 99 99 99 99 99 99 99 99 99 99 99 99 99	3782404.2
F1:7597	DLGVYYC(+57.02)FQGSHVPLTFGAGTK	99 99 99 99 99 99 99 99 99 99 99 99 99 99 99 99 99 99 99 99 99 99	245288.44
F1:7611	KTYLHWYLQ(+.98)KPGQ(+.98)SPKLLIYKVSNRFSGVP	99 99 99 99 99 99 99 99 99 99 99 99 99 99 99 99 99 99 99 99 99 99 99 99 99 99 99 99 99 99	100
F1:7617	YLYWFLQKPGQSPKLLIYKVSNRFSGVP	99 99 99 99 99 99 99 99 99 99 99 99 99 99 99 99 99 99 99 99 99 99 99 99 99 99 99 99	100
F1:7623	EYFC(+57.02)QQYNSYPLTFGGGTKL	99 99 99 99 99 99 99 99 99 99 99 99 99 99 99 99 99 99 99 99	100
F3:8085	DVLM(+15.99)TQTPLSLPVNLGEQASISC(+57.02)R	99 99 99 99 99 99 99 99 99 99 99 99 99 99 99 99 99 99 99 99 99 99 99 99	100
F3:7708	DVLM(+15.99)TQTPLSLPVNLGEQASISC(+57.02)R	99 99 99 99 99 99 99 99 99 99 99 99 99 99 99 99 99 99 99 99 99 99 99 99	3096704.8
F1:7639	DVLM(+15.99)TQTPLSLPVNLGEQASISC(+57.02)R	99 99 99 99 99 99 99 99 99 99 99 99 99 99 99 99 99 99 99 99 99 99 99 99	557765.8
F3:7690	DVLM(+15.99)TQTPLSLPVNLGEQASISC(+57.02)R	99 99 99 99 99 99 99 99 99 99 99 99 99 99 99 99 99 99 99 99 99 99 99 99	4.58E+07
F1:7651	DNLPLTFGAGTKL	99 99 99 99 99 99 99 99 99 99 99 99 99	174872.03
F1:7652	QQYSGYPLTFGAGTKL	99 99 99 99 99 99 99 99 99 99 99 99 99 99 99 99	201837.1
F1:8134	DLGVYYC(+57.02)FQGSHVPLTFGAGTKL	99 99 99 99 99 99 99 99 99 99 99 99 99 99 99 99 99 99 99 99 99 99 99	100
F1:7918	DLGVYYC(+57.02)FQGSHVPLTFGAGTKL	99 99 99 99 99 99 99 99 99 99 99 99 99 99 99 99 99 99 99 99 99 99 99	100
F1:7984	DLGVYYC(+57.02)FQGSHVPLTFGAGTKL	99 99 99 99 99 99 99 99 99 99 99 99 99 99 99 99 99 99 99 99 99 99 99	2130553.8
F1:8306	DLGVYYC(+57.02)FQGSHVPLTFGAGTKL	99 99 99 99 99 99 99 99 99 99 99 99 99 99 99 99 99 99 99 99 99 99 99	100
F1:8153	DLGVYYC(+57.02)FQGSHVPLTFGAGTKL	99 99 99 99 99 99 99 99 99 99 99 99 99 99 99 99 99 99 99 99 99 99 99	100
F1:7909	DLGVYYC(+57.02)FQGSHVPLTFGAGTKL	99 99 99 99 99 99 99 99 99 99 99 99 99 99 99 99 99 99 99 99 99 99 99	100
F1:8321	DLGVYYC(+57.02)FQGSHVPLTFGAGTKL	99 99 99 99 99 99 99 99 99 99 99 99 99 99 99 99 99 99 99 99 99 99 99	100
F1:8507	DLGVYYC(+57.02)FQGSHVPLTFGAGTKL	99 99 99 99 99 99 99 99 99 99 99 99 99 99 99 99 99 99 99 99 99 99 99	2476552
F1:8508	DLGVYYC(+57.02)FQGSHVPLTFGAGTKL	99 99 99 99 99 99 99 99 99 99 99 99 99 99 99 99 99 99 99 99 99 99 99	100
F1:8699	DLGVYYC(+57.02)FQGSHVPLTFGAGTKL	99 99 99 99 99 99 99 99 99 99 99 99 99 99 99 99 99 99 99 99 99 99 99	1434210.6
F1:8870	DLGVYYC(+57.02)FQGSHVPLTFGAGTKL	99 99 99 99 99 99 99 99 99 99 99 99 99 99 99 99 99 99 99 99 99 99 99	1.45E+07
F1:9019	DLGVYYC(+57.02)FQGSHVPLTFGAGTKL	99 99 99 99 99 99 99 99 99 99 99 99 99 99 99 99 99 99 99 99 99 99 99	1.45E+07
F1:7653	DLGVYYC(+57.02)FQGSHVPLTFGAGTKL	99 99 99 99 99 99 99 99 99 99 99 99 99 99 99 99 99 99 99 99 99 99 99	202073.05
F1:8704	DLGVYYC(+57.02)FQGSHVPLTFGAGTKL	99 99 99 99 99 99 99 99 99 99 99 99 99 99 99 99 99 99 99 99 99 99 99	1.45E+07
F1:9022	DLGVYYC(+57.02)FQGSHVPLTFGAGTKL	99 99 99 99 99 99 99 99 99 99 99 99 99 99 99 99 99 99 99 99 99 99 99	1044248.94
F1:7673	GGASVVC(+57.02)FLN(+.98)NFYPK	99 99 99 99 99 99 99 99 99 99 99 99 99 99 99	66485.02
F1:7674	GASVVC(+57.02)FLN(+.98)NFYPK	99 99 99 99 99 99 99 99 99 99 99 99 99 99	415820.1
F1:7682	N(+.98)GVLNSWT	99 99 99 99 99 99 99 99	2.99E+07
F1:8478	N(+.98)GVLNSWT	99 99 99 99 99 99 99 99	316060.88
F1:7686	DC(+57.02)GC(+57.02)KPC(+57.02)IC(+57.02)TVPEVSSVFIFPPKPKDD	99 99 99 99 99 99 99 99 99 99 99 99 99 99 99 99 99 99 99 99 99 99 99 99 99 99 99	3382306.2
F1:7739	DLGVYYCFQWSHWPYTFGAGTKL	99 99 99 99 99 99 99 99 99 99 99 99 99 99 99 99 99 99 99 99 99 99 99	100
F1:7688	DLGVYYCFQWSHWPYTFGAGTKL	99 99 99 99 99 99 99 99 99 99 99 99 99 99 99 99 99 99 99 99 99 99 99	5237344
F1:7693	DVLMTQTPLS	99 99 99 99 99 99 99 99 99 99	1624183.5
F1:7700	GNTYLEWYLQ(+.98)KPGQSPKLLIYKVSNRFSGVP	99 99 99 99 99 99 99 99 99 99 99 99 99 99 99 99 99 99 99 99 99 99 99 99 99 99 99 99 99 99 99	100
F1:7724	DLYTLSSSVTVTSSTWPSQSITC(+57.02)NVAHPASSTKVD	99 99 99 99 99 99 99 99 99 99 99 99 99 99 99 99 99 99 99 99 99 99 99 99 99 99 99 99 99 99 99 99 99 99 99	100
F1:7916	EWYLQ(+.98)RPGQ(+.98)SPKLLLFKVSNRFSGVP	99 99 99 99 99 99 99 99 99 99 99 99 99 99 99 99 99 99 99 99 99 99 99 99 99 99	789658.06
F1:7929	EWYLQ(+.98)RPGQ(+.98)SPKLLLFKVSNRFSGVP	99 99 99 99 99 99 99 99 99 99 99 99 99 99 99 99 99 99 99 99 99 99 99 99 99 99	969794.25
F1:7729	EWYLQ(+.98)RPGQ(+.98)SPKLLLFKVSNRFSGVP	99 99 99 99 99 99 99 99 99 99 99 99 99 99 99 99 99 99 99 99 99 99 99 99 99 99	7878234
F1:7731	NTYLEWYLQKPGQSPKLLIYKVSNRFSGVP	99 99 99 99 99 99 99 99 99 99 99 99 99 99 99 99 99 99 99 99 99 99 99 99 99 99 99 99 99 99	513430
F1:7915	DLGVYYC(+57.02)YQGSHVPLTFGAGTKL	99 99 99 99 99 99 99 99 99 99 99 99 99 99 99 99 99 99 99 99 99 99 99	2095122.8
F1:7734	DLGVYYC(+57.02)YQGSHVPLTFGAGTKL	99 99 99 99 99 99 99 99 99 99 99 99 99 99 99 99 99 99 99 99 99 99 99	3313368.2
F1:7740	DIAPKWKI	99 99 99 99 99 99 99 99	744389.5
F1:7741	DISNYLNWYQQKP	99 99 99 99 99 99 99 99 99 99 99 99 99	88309.26
F1:7818	EDLGVYYC(+57.02)FQGSHVPLTFGAGTKL	99 99 99 99 99 99 99 99 99 99 99 99 99 99 99 99 99 99 99 99 99 99 99 99	2.94E+07
F1:8004	EDLGVYYC(+57.02)FQGSHVPLTFGAGTKL	99 99 99 99 99 99 99 99 99 99 99 99 99 99 99 99 99 99 99 99 99 99 99 99	100
F1:8714	EDLGVYYC(+57.02)FQGSHVPLTFGAGTKL	99 99 99 99 99 99 99 99 99 99 99 99 99 99 99 99 99 99 99 99 99 99 99 99	2848330
F1:7744	EDLGVYYC(+57.02)FQGSHVPLTFGAGTKL	99 99 99 99 99 99 99 99 99 99 99 99 99 99 99 99 99 99 99 99 99 99 99 99	100
F1:8157	EDLGVYYC(+57.02)FQGSHVPLTFGAGTKL	99 99 99 99 99 99 99 99 99 99 99 99 99 99 99 99 99 99 99 99 99 99 99 99	100
F1:8328	EDLGVYYC(+57.02)FQGSHVPLTFGAGTKL	99 99 99 99 99 99 99 99 99 99 99 99 99 99 99 99 99 99 99 99 99 99 99 99	100
F1:7975	EDLGVYYC(+57.02)FQGSHVPLTFGAGTKL	99 99 99 99 99 99 99 99 99 99 99 99 99 99 99 99 99 99 99 99 99 99 99 99	100
F1:8517	EDLGVYYC(+57.02)FQGSHVPLTFGAGTKL	99 99 99 99 99 99 99 99 99 99 99 99 99 99 99 99 99 99 99 99 99 99 99 99	616578.9
F1:9074	EDLGVYYC(+57.02)FQGSHVPLTFGAGTKL	99 99 99 99 99 99 99 99 99 99 99 99 99 99 99 99 99 99 99 99 99 99 99 99	80854.74
F1:7745	EWYLQ(+.98)KPAQSPKLLIYKVSNRFSGVP	99 99 99 99 99 99 99 99 99 99 99 99 99 99 99 99 99 99 99 99 99 99 99 99 99 99	100
F1:7764	AAPTVSIFPPSS	99 99 99 99 99 99 99 99 99 99 99 99	516807
F1:7767	FLEWYLQ(+.98)KTGQSPKLLIYKVSNRFSGVP	99 99 99 99 99 99 99 99 99 99 99 99 99 99 99 99 99 99 99 99 99 99 99 99 99 99 99 99	1.75E+07
F1:7783	DVLTITLTPKVT	99 99 99 99 99 99 99 99 99 99 99 99	160920.6
F1:7791	DDIATYYC(+57.02)LQHGESPLTFGAGTKL	99 99 99 99 99 99 99 99 99 99 99 99 99 99 99 99 99 99 99 99 99 99 99 99	829431.75
F1:7799	DLGVYYCYQGSHVPLTFGAGTKL	99 99 99 99 99 99 99 99 99 99 99 99 99 99 99 99 99 99 99 99 99 99 99	155481.31
F1:8055	GNTFLEWYLQKPGQSPKLLIYKVSNRFSGVP	99 99 99 99 99 99 99 99 99 99 99 99 99 99 99 99 99 99 99 99 99 99 99 99 99 99 99 99 99 99 99	1710611
F1:7802	GNTFLEWYLQKPGQSPKLLIYKVSNRFSGVP	99 99 99 99 99 99 99 99 99 99 99 99 99 99 99 99 99 99 99 99 99 99 99 99 99 99 99 99 99 99 99	2784207.5
F1:8231	GNTFLEWYLQKPGQSPKLLIYKVSNRFSGVP	99 99 99 99 99 99 99 99 99 99 99 99 99 99 99 99 99 99 99 99 99 99 99 99 99 99 99 99 99 99 99	1547979
F1:8915	GVLMTQTPLSLPVSLG	99 99 99 99 99 99 99 99 99 99 99 99 99 99 99 99	961096.75
F1:7753	EDLGVYYC(+57.02)FQNSHVPLTFGAGTKL	99 99 99 99 99 99 99 99 99 99 99 99 99 99 99 99 99 99 99 99 99 99 99 99	4845067.5
F1:7815	YLEWYLQ(+.98)KLGQ(+.98)SPKLLIYKVSNRFSGVP	99 99 99 99 99 99 99 99 99 99 99 99 99 99 99 99 99 99 99 99 99 99 99 99 99 99 99 99	3795151.2
F1:7817	EWYLQRPGQSPKLLIYKVSNRFSGVP	99 99 99 99 99 99 99 99 99 99 99 99 99 99 99 99 99 99 99 99 99 99 99 99 99 99	2868291.5
F1:7820	EWYLQRPGQSPKLLIYKVSNRFSGVP	99 99 99 99 99 99 99 99 99 99 99 99 99 99 99 99 99 99 99 99 99 99 99 99 99 99	1439001.2
F1:7829	EDVGVYYC(+57.02)AQN(+.98)LELPLTFGAGTKL	99 99 99 99 99 99 99 99 99 99 99 99 99 99 99 99 99 99 99 99 99 99 99 99	2012877.6
F1:8899	EDVGVYYC(+57.02)AQN(+.98)LELPLTFGAGTKL	99 99 99 99 99 99 99 99 99 99 99 99 99 99 99 99 99 99 99 99 99 99 99 99	2848330
F1:7837	RTN(+.98)GN(+.98)TYLHWYLQKPGQSPKLLIYKVSNRFSGVP	99 99 99 99 99 99 99 99 99 99 99 99 99 99 99 99 99 99 99 99 99 99 99 99 99 99 99 99 99 99 99 99 99 99	1145174.5
F1:7833	RTN(+.98)GN(+.98)TYLHWYLQKPGQSPKLLIYKVSNRFSGVP	99 99 99 99 99 99 99 99 99 99 99 99 99 99 99 99 99 99 99 99 99 99 99 99 99 99 99 99 99 99 99 99 99 99	2571666.5
F1:7835	DGNTYLEWYLQKPGQSPKLLIYKVSNRFSGVP	99 99 99 99 99 99 99 99 99 99 99 99 99 99 99 99 99 99 99 99 99 99 99 99 99 99 99 99 99 99 99 99	2475219.5
F1:7838	SLVHSN(+.98)GN(+.98)TYLHWYLQKPGQSPKLLIYKVSNRFSGVP	99 99 99 99 99 99 99 99 99 99 99 99 99 99 99 99 99 99 99 99 99 99 99 99 99 99 99 99 99 99 99 99 99 99 99 99 99	1071694
F1:7844	HWYLQKPGQSPKFLIYKVSNRFSGVP	99 99 99 99 99 99 99 99 99 99 99 99 99 99 99 99 99 99 99 99 99 99 99 99 99 99	1122839.2
F1:7861	TDTELAYWGQGTLVTVSAAK	99 99 99 99 99 99 99 99 99 99 99 99 99 99 99 99 99 99 99 99	116787.82
F1:7873	EDLGVYYC(+57.02)FQGSHVPLTFGNGVKL	99 99 99 99 99 99 99 99 99 99 99 99 99 99 99 99 99 99 99 99 99 99 99 99	456991.03
F1:8126	DLGVYYC(+57.02)WQGTHFPLTSVLGPSGAN(+.98)	99 99 99 99 99 99 99 99 99 99 99 99 99 99 99 99 99 99 99 99 99 99 99 99 99	100
F1:7881	IDGNEVQNGVLNSWT	99 99 99 99 99 99 99 99 99 99 99 99 99 99 99	480263.56
F1:7901	DLGIYFC(+57.02)LQ(+.98)STHFPLTFGAGTKL	99 99 99 99 99 99 99 99 99 99 99 99 99 99 99 99 99 99 99 99 99 99 99	1.15E+07
F1:7910	SVVC(+57.02)FLNNFYPK	99 99 99 99 99 99 99 99 99 99 99 99	4368613
F1:7912	DLAIYYC(+57.02)HQYLSSLTFGAGTKL	99 99 99 99 99 99 99 99 99 99 99 99 99 99 99 99 99 99 99 99 99 99	391608.8
F1:7920	HWYLQ(+.98)KSGQSPKLLIYKVSNRFSGVP	99 99 99 99 99 99 99 99 99 99 99 99 99 99 99 99 99 99 99 99 99 99 99 99 99 99	2.11E+07
F1:7921	DLALYYC(+57.02)Q(+.98)QHYSTPLTFGAGTKL	99 99 99 99 99 99 99 99 99 99 99 99 99 99 99 99 99 99 99 99 99 99 99	574938
F1:7923	EQLTSGGASVVC(+57.02)YLNNFYPK	99 99 99 99 99 99 99 99 99 99 99 99 99 99 99 99 99 99 99 99	100
F1:8130	EQLTSGGASVVC(+57.02)FLNNYYPK	99 99 99 99 99 99 99 99 99 99 99 99 99 99 99 99 99 99 99 99	1810922.1
F1:8138	EQLTSGGASVVC(+57.02)FLNNYYPK	99 99 99 99 99 99 99 99 99 99 99 99 99 99 99 99 99 99 99 99	926125.6
F1:8370	EQLTSGGASVVC(+57.02)FLNNYYPK	99 99 99 99 99 99 99 99 99 99 99 99 99 99 99 99 99 99 99 99	923392.1
F1:7924	EQLTSGGASVVC(+57.02)FLNNYYPK	99 99 99 99 99 99 99 99 99 99 99 99 99 99 99 99 99 99 99 99	100
F1:7931	EQLTSGGASVVC(+57.02)FLN(+.98)NFYPK	99 99 99 99 99 99 99 99 99 99 99 99 99 99 99 99 99 99 99 99	7.97E+07
F1:7942	EQLTSGGASVVC(+57.02)FLN(+.98)NFYPK	99 99 99 99 99 99 99 99 99 99 99 99 99 99 99 99 99 99 99 99	3.04E+07
F1:7940	EDAATYYC(+57.02)QQRSTNPLTFGAGTKL	99 99 99 99 99 99 99 99 99 99 99 99 99 99 99 99 99 99 99 99 99 99 99 99	100
F1:7945	DLGVYYC(+57.02)FQGSHRPLTFGAGTKL	99 99 99 99 99 99 99 99 99 99 99 99 99 99 99 99 99 99 99 99 99 99 99	2500037.5
F1:7949	DLGVYYCFQESHVPPTFGAGTKL	99 99 99 99 99 99 99 99 99 99 99 99 99 99 99 99 99 99 99 99 99 99 99	100
F1:7950	PPSAAQLSSGGGSVVC(+57.02)FLN(+.98)NFYPK	99 99 99 99 99 99 99 99 99 99 99 99 99 99 99 99 99 99 99 99 99 99 99 99	269562.62
F1:7954	NSYPYTFGGGTKLEIKRADAAPTVSIFPPSSEQLTGGGASVVC(+57.02)FLN(+.98)NFYPK	99 99 99 99 99 99 99 99 99 99 99 99 99 99 99 99 99 99 99 99 99 99 99 99 99 99 99 99 99 99 99 99 99 99 99 99 99 99 99 99 99 99 99 99 99 99 99 99 99 99 99	100
F1:7955	SIVMTQTPKFLLVSAG	99 99 99 99 99 99 99 99 99 99 99 99 99 99 99 99	425691.25
F1:7956	EQLTSGGASVLC(+57.02)FLN(+.98)NFYPK	99 99 99 99 99 99 99 99 99 99 99 99 99 99 99 99 99 99 99 99	1496710.4
F1:7960	EDLDVYYC(+57.02)FQGSHVPLTFGAGTKL	99 99 99 99 99 99 99 99 99 99 99 99 99 99 99 99 99 99 99 99 99 99 99 99	406307.84
F1:7967	DITVEWQWNGQPAENYKNTQPIM	99 99 99 99 99 99 99 99 99 99 99 99 99 99 99 99 99 99 99 99 99 99 99	3595624.2
F1:7966	DITVEWQWNGQPAENYKNTQPIM	99 99 99 99 99 99 99 99 99 99 99 99 99 99 99 99 99 99 99 99 99 99 99	3656319.5
F1:7968	DAATYYC(+57.02)Q(+.98)HSRELPLTFGAGTKL	99 99 99 99 99 99 99 99 99 99 99 99 99 99 99 99 99 99 99 99 99 99 99	100
F1:7969	DLGPYYC(+57.02)FQGSHVPLTFGAGTKL	99 99 99 99 99 99 99 99 99 99 99 99 99 99 99 99 99 99 99 99 99 99 99	1558587.6
F1:7989	DLGVYYC(+57.02)FQGSHSPYTFGAGTKL	99 99 99 99 99 99 99 99 99 99 99 99 99 99 99 99 99 99 99 99 99 99 99	685640.3
F1:7996	DAATYYC(+57.02)QQWSSNSLTFGAGTKL	99 99 99 99 99 99 99 99 99 99 99 99 99 99 99 99 99 99 99 99 99 99 99	100
F1:8001	CSQSVHVPLTFGAGTKL	99 99 99 99 99 99 99 99 99 99 99 99 99 99 99 99 99	265921.03
F1:8008	DYSLTISNLEQE	99 99 99 99 99 99 99 99 99 99 99 99	143283.94
F1:8013	DLGVYYC(+57.02)VQGTHFPLTFGAGTKL	99 99 99 99 99 99 99 99 99 99 99 99 99 99 99 99 99 99 99 99 99 99 99	7933719
F1:8014	DLGIYYC(+57.02)FQGSHVPLTFGAGTKL	99 99 99 99 99 99 99 99 99 99 99 99 99 99 99 99 99 99 99 99 99 99 99	1944159.8
F1:8015	DLGVYYC(+57.02)FQGSHVPL	99 99 99 99 99 99 99 99 99 99 99 99 99 99 99	349556.06
F1:8025	DAAPTVSIFPPSSQ	99 99 99 99 99 99 99 99 99 99 99 99 99 99	351812.62
F1:8026	PKLLIYGASNRYIWVP	99 99 99 99 99 99 99 99 99 99 99 99 99 99 99 99	278274.97
F1:8033	DLYTLSSSVTVPSSTWPSETVTC(+57.02)NVAHPASS	99 99 99 99 99 99 99 99 99 99 99 99 99 99 99 99 99 99 99 99 99 99 99 99 99 99 99 99 99 99 99	100
F1:8039	DLYTLSSSVTVPSSTWPSETVTC(+57.02)NVAHPAS	99 99 99 99 99 99 99 99 99 99 99 99 99 99 99 99 99 99 99 99 99 99 99 99 99 99 99 99 99 99	818334.25
F1:8045	DRFSGSGSGTDFTLKISRVEAEDLGVYYC(+57.02)FQGSHVPLTFGAGTKL	99 99 99 99 99 99 99 99 99 99 99 99 99 99 99 99 99 99 99 99 99 99 99 99 99 99 99 99 99 99 99 99 99 99 99 99 99 99 99 99 99 99 99 99 99	179919.8
F1:8049	DVLMTQTPL	99 99 99 99 99 99 99 99 99	6169373.5
F2:8284	DVLMTQTPL	99 99 99 99 99 99 99 99 99	100
F2:8474	DVLMTQTPL	99 99 99 99 99 99 99 99 99	100
F3:9037	DVLMTQTPL	99 99 99 99 99 99 99 99 99	140301.05
F3:8294	DVLMTQTPL	99 99 99 99 99 99 99 99 99	100
F3:8098	DVLMTQTPL	99 99 99 99 99 99 99 99 99	1.28E+08
F1:8067	DLYTLSSSVTVPSSTWPSETVTC(+57.02)NVAHPA	99 99 99 99 99 99 99 99 99 99 99 99 99 99 99 99 99 99 99 99 99 99 99 99 99 99 99 99 99	884261.06
F1:8243	DLGVYYCIQGSHVPLTFGAGTKL	99 99 99 99 99 99 99 99 99 99 99 99 99 99 99 99 99 99 99 99 99 99 99	1.13E+07
F1:8538	DLGVYYCIQGSHVPLTFGAGTKL	99 99 99 99 99 99 99 99 99 99 99 99 99 99 99 99 99 99 99 99 99 99 99	349929.7
F1:8080	DLGVYYCIQGSHVPLTFGAGTKL	99 99 99 99 99 99 99 99 99 99 99 99 99 99 99 99 99 99 99 99 99 99 99	1334345
F1:8073	DLGVYYCIQGSHVPLTFGAGTKL	99 99 99 99 99 99 99 99 99 99 99 99 99 99 99 99 99 99 99 99 99 99 99	8670477
F1:8079	DLAEYFC(+57.02)HQ(+.98)YNSYPVTFGAGTKL	99 99 99 99 99 99 99 99 99 99 99 99 99 99 99 99 99 99 99 99 99 99 99	289831.8
F1:8087	Q(+.98)Q(+.98)RSSYPLTFGAGTKL	99 99 99 99 99 99 99 99 99 99 99 99 99 99 99 99	100
F1:8092	VLTITLTPKVTC(+57.02)VVV	99 99 99 99 99 99 99 99 99 99 99 99 99 99 99	995424.75
F1:8094	DAAPTVSIFPPSSEQ	99 99 99 99 99 99 99 99 99 99 99 99 99 99 99	1436437.2
F1:8096	DVATYYC(+57.02)QQSNEVPLTFGAGTKL	99 99 99 99 99 99 99 99 99 99 99 99 99 99 99 99 99 99 99 99 99 99 99	378358.12
F1:8101	ASVVC(+57.02)FLNNFYPK	99 99 99 99 99 99 99 99 99 99 99 99 99	1236408.2
F3:8203	ASVVC(+57.02)FLNNFYPK	99 99 99 99 99 99 99 99 99 99 99 99 99	2869771.8
F1:8139	EQLTSGGASVVC(+57.02)FLN(+.98)N(+.98)FYPK	99 99 99 99 99 99 99 99 99 99 99 99 99 99 99 99 99 99 99 99	100
F1:8116	EQLTSGGASVVC(+57.02)FLN(+.98)N(+.98)FYPK	99 99 99 99 99 99 99 99 99 99 99 99 99 99 99 99 99 99 99 99	100
F1:8118	NDVLNSWT	99 99 99 99 99 99 99 99	248896.16
F1:8132	DAAPTVQIFPPSS	99 99 99 99 99 99 99 99 99 99 99 99 99	587548.2
F2:8436	LEFGAGTKL	99 99 99 99 99 99 99 99 99	517445.78
F1:8146	LEFGAGTKL	99 99 99 99 99 99 99 99 99	114560.586
F1:8154	TYLRWYLQ(+.98)KPGQSPKLLIYKVSNRFSGVP	99 99 99 99 99 99 99 99 99 99 99 99 99 99 99 99 99 99 99 99 99 99 99 99 99 99 99 99 99	412590.34
F1:8171	DITVEWQWNGQ(+.98)PAENYKNTQPIM	99 99 99 99 99 99 99 99 99 99 99 99 99 99 99 99 99 99 99 99 99 99 99	519973.88
F1:8169	DITVEWQWNGQ(+.98)PAENYKNTQPIM	99 99 99 99 99 99 99 99 99 99 99 99 99 99 99 99 99 99 99 99 99 99 99	1259773.6
F1:8170	GASVVC(+57.02)FLNNFYPK	99 99 99 99 99 99 99 99 99 99 99 99 99 99	9451424
F1:8185	GASVVC(+57.02)FLNNFYPK	99 99 99 99 99 99 99 99 99 99 99 99 99 99	296724.97
F3:8298	GASVVC(+57.02)FLNNFYPK	99 99 99 99 99 99 99 99 99 99 99 99 99 99	2561829.8
F1:8183	DVLM(+15.99)TQTPLSLPVSLGDQAAMSC(+57.02)RSSQFIVHSNGN(+.98)IYL	99 99 99 99 99 99 99 99 99 99 99 99 99 99 99 99 99 99 99 99 99 99 99 99 99 99 99 99 99 99 99 99 99 99 99 99 99 99	100
F1:8184	DLGVYYC(+57.02)IQGSHVPLTFGAGTKL	99 99 99 99 99 99 99 99 99 99 99 99 99 99 99 99 99 99 99 99 99 99 99	221175.67
F1:8407	DLGVYYC(+57.02)IQGSHVPLTFGAGTKL	99 99 99 99 99 99 99 99 99 99 99 99 99 99 99 99 99 99 99 99 99 99 99	100
F1:8187	DVLM(+15.99)TQTPLSLPVSLGDQ(+.98)AAMSC(+57.02)RSSQ(+.98)FIVHSNGNIYL	99 99 99 99 99 99 99 99 99 99 99 99 99 99 99 99 99 99 99 99 99 99 99 99 99 99 99 99 99 99 99 99 99 99 99 99 99 99	126781.06
F1:8188	ELKRADAAPTVSIFPPSSEQLTSGGASVVC(+57.02)FLN(+.98)NFYPK	99 99 99 99 99 99 99 99 99 99 99 99 99 99 99 99 99 99 99 99 99 99 99 99 99 99 99 99 99 99 99 99 99 99 99 99 99 99	1725486.1
F1:8202	ELKRADAAPTVSIFPPSSEQLTSGGASVVC(+57.02)FLN(+.98)NFYPK	99 99 99 99 99 99 99 99 99 99 99 99 99 99 99 99 99 99 99 99 99 99 99 99 99 99 99 99 99 99 99 99 99 99 99 99 99 99	294828.03
F1:8188	EIKRADAAPTVSIFPPSSEQLTSGGASVVC(+57.02)FLN(+.98)NFYPK	99 99 99 99 99 99 99 99 99 99 99 99 99 99 99 99 99 99 99 99 99 99 99 99 99 99 99 99 99 99 99 99 99 99 99 99 99 99	1725486.1
F1:8202	EIKRADAAPTVSIFPPSSEQLTSGGASVVC(+57.02)FLN(+.98)NFYPK	99 99 99 99 99 99 99 99 99 99 99 99 99 99 99 99 99 99 99 99 99 99 99 99 99 99 99 99 99 99 99 99 99 99 99 99 99 99	294828.03
F1:8195	GGATVVCFLNNFYPK	99 99 99 99 99 99 99 99 99 99 99 99 99 99 99	100
F1:8205	GGASVVC(+57.02)FLNNFYPK	99 99 99 99 99 99 99 99 99 99 99 99 99 99 99	4070693
F3:8326	GGASVVC(+57.02)FLNNFYPK	99 99 99 99 99 99 99 99 99 99 99 99 99 99 99	2348456
F1:8236	SGGASVVC(+57.02)FLNNFYPK	99 99 99 99 99 99 99 99 99 99 99 99 99 99 99 99	315800.9
F1:8223	SGGASVVC(+57.02)FLNNFYPK	99 99 99 99 99 99 99 99 99 99 99 99 99 99 99 99	8367744.5
F1:8228	DLGVYYC(+57.02)FQG	99 99 99 99 99 99 99 99 99 99	255481.8
F1:8238	EWYHQTPGKAPKLLIYKVSNRFSGVP	99 99 99 99 99 99 99 99 99 99 99 99 99 99 99 99 99 99 99 99 99 99 99 99 99 99	629218.6
F1:8246	DVATYYCQQMNEVPLTFGAGTKL	99 99 99 99 99 99 99 99 99 99 99 99 99 99 99 99 99 99 99 99 99 99 99	553939.7
F1:8253	GC(+57.02)LVKGYFPEPVTVTWNSGSLSSGVHTFPAVLQS	99 99 99 99 99 99 99 99 99 99 99 99 99 99 99 99 99 99 99 99 99 99 99 99 99 99 99 99 99 99 99 99 99 99	241757.3
F1:8271	QQ(+.98)YSGYPLTFGAGTKL	99 99 99 99 99 99 99 99 99 99 99 99 99 99 99 99	415156.56
F1:8276	DLGVYYCIQGCHVPLTFGAGTKL	99 99 99 99 99 99 99 99 99 99 99 99 99 99 99 99 99 99 99 99 99 99 99	100
F1:8284	EQLTSGGASVVC(+57.02)FLNN(+.98)FYPK	99 99 99 99 99 99 99 99 99 99 99 99 99 99 99 99 99 99 99 99	1.71E+07
F1:8314	EQLTSGGASVVC(+57.02)FLNN(+.98)FYPK	99 99 99 99 99 99 99 99 99 99 99 99 99 99 99 99 99 99 99 99	100
F1:8286	DLGVFFCSQSMHVPLTFGAGTKL	99 99 99 99 99 99 99 99 99 99 99 99 99 99 99 99 99 99 99 99 99 99 99	100
F1:8292	PPSAAQLSSGGGSVVC(+57.02)FLNN(+.98)FYPK	99 99 99 99 99 99 99 99 99 99 99 99 99 99 99 99 99 99 99 99 99 99 99 99	280921.12
F1:8296	DYSLTISNLEPE	99 99 99 99 99 99 99 99 99 99 99 99	69040.875
F1:9000	DAAPTVSIFPPSS	99 99 99 99 99 99 99 99 99 99 99 99 99	339464.72
F1:8487	DAAPTVSIFPPSS	99 99 99 99 99 99 99 99 99 99 99 99 99	100
F1:8299	DAAPTVSIFPPSS	99 99 99 99 99 99 99 99 99 99 99 99 99	3.78E+08
F1:8698	DAAPTVSIFPPSS	99 99 99 99 99 99 99 99 99 99 99 99 99	1346887.4
F1:8301	LLIYRVSNRFSGVP	99 99 99 99 99 99 99 99 99 99 99 99 99 99	370290
F1:8303	DVLM(+15.99)TQTPLSLPVSLGDQASISC(+57.02)R	99 99 99 99 99 99 99 99 99 99 99 99 99 99 99 99 99 99 99 99 99 99 99 99	459370.5
F3:8371	DVLM(+15.99)TQTPLSLPVSLGDQASISC(+57.02)R	99 99 99 99 99 99 99 99 99 99 99 99 99 99 99 99 99 99 99 99 99 99 99 99	1.51E+08
F3:8570	DVLM(+15.99)TQTPLSLPVSLGDQASISC(+57.02)R	99 99 99 99 99 99 99 99 99 99 99 99 99 99 99 99 99 99 99 99 99 99 99 99	3438483.2
F3:8292	DVLM(+15.99)TQTPLSLPVSLGDQASISC(+57.02)R	99 99 99 99 99 99 99 99 99 99 99 99 99 99 99 99 99 99 99 99 99 99 99 99	100
F1:8536	SGQLTSGGASVVC(+57.02)FLNNFYPK	99 99 99 99 99 99 99 99 99 99 99 99 99 99 99 99 99 99 99 99 99	100
F1:8307	SGQLTSGGASVVC(+57.02)FLNNFYPK	99 99 99 99 99 99 99 99 99 99 99 99 99 99 99 99 99 99 99 99 99	720676.2
F1:8308	DLGVYYC(+57.02)FQ	99 99 99 99 99 99 99 99 99	266046.84
F1:8325	TYLEWYLQKSGQ(+.98)SPKLLIYKVSNRFSGVP	99 99 99 99 99 99 99 99 99 99 99 99 99 99 99 99 99 99 99 99 99 99 99 99 99 99 99 99 99	241606.75
F1:8140	DLGVYFCSQSMHVPLTFGAGTKL	99 99 99 99 99 99 99 99 99 99 99 99 99 99 99 99 99 99 99 99 99 99 99	860850.3
F1:8359	DAATYYC(+57.02)Q(+.98)QWSSYPLTFGAGTKL	99 99 99 99 99 99 99 99 99 99 99 99 99 99 99 99 99 99 99 99 99 99 99	100
F1:8375	DIATYFC(+57.02)Q(+.98)QGNTLPYTFGGGTKL	99 99 99 99 99 99 99 99 99 99 99 99 99 99 99 99 99 99 99 99 99 99 99	100
F1:8392	EDLGVYFC(+57.02)FQGTHVPYTFGGGTKL	99 99 99 99 99 99 99 99 99 99 99 99 99 99 99 99 99 99 99 99 99 99 99 99	259977.11
F1:8393	DAAQ(+.98)TVSIFPPSSEQLTSGGASVVC(+57.02)FLN(+.98)NFYPK	99 99 99 99 99 99 99 99 99 99 99 99 99 99 99 99 99 99 99 99 99 99 99 99 99 99 99 99 99 99 99 99 99	100
F1:8404	DVLMTQTPLSLPVSLGDQ(+.98)AAMSC(+57.02)RSSQ(+.98)FIVHSNGNIYL	99 99 99 99 99 99 99 99 99 99 99 99 99 99 99 99 99 99 99 99 99 99 99 99 99 99 99 99 99 99 99 99 99 99 99 99 99 99	100
F1:8420	DLGVYFC(+57.02)SQSTHVLTFGA	99 99 99 99 99 99 99 99 99 99 99 99 99 99 99 99 99 99	100
F1:8434	EIQRADAAPTVSIFPPSSEQ(+.98)LTSGGASVVYFLNN(+.98)FYPK	99 99 99 99 99 99 99 99 99 99 99 99 99 99 99 99 99 99 99 99 99 99 99 99 99 99 99 99 99 99 99 99 99 99 99 99 99 99	100
F1:8445	DQASISC(+57.02)RSSQ(+.98)SIVHSN(+.98)RYTYLDWYLQKPGQSLKLLIYGVSNRFSGVP	99 99 99 99 99 99 99 99 99 99 99 99 99 99 99 99 99 99 99 99 99 99 99 99 99 99 99 99 99 99 99 99 99 99 99 99 99 99 99 99 99 99 99 99 99 99 99 99	100
F1:8485	LTSGGASVVC(+57.02)FLNNFYPK	99 99 99 99 99 99 99 99 99 99 99 99 99 99 99 99 99 99	695251.5
F1:8453	LTSGGASVVC(+57.02)FLNNFYPK	99 99 99 99 99 99 99 99 99 99 99 99 99 99 99 99 99 99	3615164.2
F3:8573	LTSGGASVVC(+57.02)FLNNFYPK	99 99 99 99 99 99 99 99 99 99 99 99 99 99 99 99 99 99	638262.44
F1:8473	TPLSLPVSLG	99 99 99 99 99 99 99 99 99 99	1.06E+07
F1:8479	EQLTSGGASVVC(+57.02)FLNNFYPKG	99 99 99 99 99 99 99 99 99 99 99 99 99 99 99 99 99 99 99 99 99	5345043.5
F1:8480	QTPLSLPVSLG	99 99 99 99 99 99 99 99 99 99 99	367686.78
F1:8482	M(+15.99)TQTPLSLPVSLG	99 99 99 99 99 99 99 99 99 99 99 99 99	100
F1:8489	TQTPLSLPVSLG	99 99 99 99 99 99 99 99 99 99 99 99	3466064.8
F1:8490	DAAPTVSIFPPS	99 99 99 99 99 99 99 99 99 99 99 99	486254.44
F1:8496	DLGIYYC(+57.02)FQGSHFPLAFGAGTKL	99 99 99 99 99 99 99 99 99 99 99 99 99 99 99 99 99 99 99 99 99 99 99	137226.58
F1:8499	DLGVYYC(+57.02)FQGSHVPLTFG	99 99 99 99 99 99 99 99 99 99 99 99 99 99 99 99 99 99	580521.75
F1:8502	DAAPTVSIFPPSAAQLSS	99 99 99 99 99 99 99 99 99 99 99 99 99 99 99 99 99 99	273337.53
F1:8504	DAAPTVSIFPPSSEQLTSGGA	99 99 99 99 99 99 99 99 99 99 99 99 99 99 99 99 99 99 99 99 99	100
F1:8509	DLGVYYC(+57.02)FQGSHVPLTFGA	99 99 99 99 99 99 99 99 99 99 99 99 99 99 99 99 99 99 99	270202.84
F1:8511	QLTSGGASVVC(+57.02)FLNNFYPK	99 99 99 99 99 99 99 99 99 99 99 99 99 99 99 99 99 99 99	615716.2
F1:8535	QLTSGGASVVC(+57.02)FLNNFYPK	99 99 99 99 99 99 99 99 99 99 99 99 99 99 99 99 99 99 99	140563.86
F3:8632	QLTSGGASVVC(+57.02)FLNNFYPK	99 99 99 99 99 99 99 99 99 99 99 99 99 99 99 99 99 99 99	100
F3:8645	QLTSGGASVVC(+57.02)FLNNFYPK	99 99 99 99 99 99 99 99 99 99 99 99 99 99 99 99 99 99 99	100
F1:8515	DAAPTVSIFPPGSGQLT	99 99 99 99 99 99 99 99 99 99 99 99 99 99 99 99 99	243563.89
F1:8520	DAAPTVSIFPPSSEQLTSG	99 99 99 99 99 99 99 99 99 99 99 99 99 99 99 99 99 99 99	1301347.4
F1:8527	SEQLTSGGASVVC(+57.02)FLNNFYPK	99 99 99 99 99 99 99 99 99 99 99 99 99 99 99 99 99 99 99 99 99	1147258.6
F1:8546	PPSAAQLSSGGGSVVC(+57.02)FLNNFYPK	99 99 99 99 99 99 99 99 99 99 99 99 99 99 99 99 99 99 99 99 99 99 99 99	8768817
F2:8799	EIKRADAAPTVSIFPPSSEQLTSGGASVVC(+57.02)FL	99 99 99 99 99 99 99 99 99 99 99 99 99 99 99 99 99 99 99 99 99 99 99 99 99 99 99 99 99 99 99 99	8237467
F1:8554	EIKRADAAPTVSIFPPSSEQLTSGGASVVC(+57.02)FL	99 99 99 99 99 99 99 99 99 99 99 99 99 99 99 99 99 99 99 99 99 99 99 99 99 99 99 99 99 99 99 99	879282.7
F2:8799	ELKRADAAPTVSIFPPSSEQLTSGGASVVC(+57.02)FL	99 99 99 99 99 99 99 99 99 99 99 99 99 99 99 99 99 99 99 99 99 99 99 99 99 99 99 99 99 99 99 99	8237467
F1:8554	ELKRADAAPTVSIFPPSSEQLTSGGASVVC(+57.02)FL	99 99 99 99 99 99 99 99 99 99 99 99 99 99 99 99 99 99 99 99 99 99 99 99 99 99 99 99 99 99 99 99	879282.7
F1:8556	EQLTSGGASVVYFMN(+.98)NFYPK	99 99 99 99 99 99 99 99 99 99 99 99 99 99 99 99 99 99 99 99	6393989.5
F1:8564	WGGSAPSCRRADAAPTVSVIFPPSSEQLTSGGASVVC(+57.02)FLNNFYPK	99 99 99 99 99 99 99 99 99 99 99 99 99 99 99 99 99 99 99 99 99 99 99 99 99 99 99 99 99 99 99 99 99 99 99 99 99 99 99 99 99 99 99 99 99	100
F1:8565	EQLTSGGASVVC(+57.02)FL	99 99 99 99 99 99 99 99 99 99 99 99 99 99	1.05E+07
F1:8577	DAATYYC(+57.02)QQYSGYPYTFGGGTKLEIKRADAAPTVSIFPPSSEQ(+.98)LTSGGASVVC(+57.02)FLNNFYPK	99 99 99 99 99 99 99 99 99 99 99 99 99 99 99 99 99 99 99 99 99 99 99 99 99 99 99 99 99 99 99 99 99 99 99 99 99 99 99 99 99 99 99 99 99 99 99 99 99 99 99 99 99 99 99 99 99 99 99 99 99	100
F1:8578	C(+57.02)HQ(+.98)WSGFYTFGGGTKLEIQ(+.98)RADAAPTVSIFPPSSEQLTSGGASVVC(+57.02)FLNNFYPK	99 99 99 99 99 99 99 99 99 99 99 99 99 99 99 99 99 99 99 99 99 99 99 99 99 99 99 99 99 99 99 99 99 99 99 99 99 99 99 99 99 99 99 99 99 99 99 99 99 99 99 99 99 99	100
F1:8587	EQLTAGGASVVC(+57.02)FLN(+.98)NFYPK	99 99 99 99 99 99 99 99 99 99 99 99 99 99 99 99 99 99 99 99	1933060.5
F1:8588	DITVEWQWNGQPA	99 99 99 99 99 99 99 99 99 99 99 99 99	5731155
F1:8768	DITVEWQWNGQPA	99 99 99 99 99 99 99 99 99 99 99 99 99	5731155
F1:8590	DLKRADAAPTVSIFPPSSEQ(+.98)LTSGGASVVC(+57.02)FLNNFYPK	99 99 99 99 99 99 99 99 99 99 99 99 99 99 99 99 99 99 99 99 99 99 99 99 99 99 99 99 99 99 99 99 99 99 99 99 99 99	100
F1:8590	DIKRADAAPTVSIFPPSSEQ(+.98)LTSGGASVVC(+57.02)FLNNFYPK	99 99 99 99 99 99 99 99 99 99 99 99 99 99 99 99 99 99 99 99 99 99 99 99 99 99 99 99 99 99 99 99 99 99 99 99 99 99	100
F1:8592	QVEDLAVYFC(+57.02)QQGFSSPRTFGGGTKLEINRADAAPTVSIFPPSSEQLTSGGASVVC(+57.02)FLNNFYPK	99 99 99 99 99 99 99 99 99 99 99 99 99 99 99 99 99 99 99 99 99 99 99 99 99 99 99 99 99 99 99 99 99 99 99 99 99 99 99 99 99 99 99 99 99 99 99 99 99 99 99 99 99 99 99 99 99 99 99 99 99 99 99 99	100
F1:8594	DAAPTVSIFPPSSEQLTS	99 99 99 99 99 99 99 99 99 99 99 99 99 99 99 99 99 99	109691.91
F3:8799	DVLMTQTPLSLPVSLGDQASISC(+57.02)R	99 99 99 99 99 99 99 99 99 99 99 99 99 99 99 99 99 99 99 99 99 99 99 99	100
F3:9056	DVLMTQTPLSLPVSLGDQASISC(+57.02)R	99 99 99 99 99 99 99 99 99 99 99 99 99 99 99 99 99 99 99 99 99 99 99 99	100
F3:8865	DVLMTQTPLSLPVSLGDQASISC(+57.02)R	99 99 99 99 99 99 99 99 99 99 99 99 99 99 99 99 99 99 99 99 99 99 99 99	100
F3:8676	DVLMTQTPLSLPVSLGDQASISC(+57.02)R	99 99 99 99 99 99 99 99 99 99 99 99 99 99 99 99 99 99 99 99 99 99 99 99	4.42E+08
F3:8712	DVLMTQTPLSLPVSLGDQASISC(+57.02)R	99 99 99 99 99 99 99 99 99 99 99 99 99 99 99 99 99 99 99 99 99 99 99 99	948975.7
F1:8607	DVLMTQTPLSLPVSLGDQASISC(+57.02)R	99 99 99 99 99 99 99 99 99 99 99 99 99 99 99 99 99 99 99 99 99 99 99 99	728172.1
F1:8612	DVLMTQTPLSLPVSLGDQASISC(+57.02)R	99 99 99 99 99 99 99 99 99 99 99 99 99 99 99 99 99 99 99 99 99 99 99 99	100
F1:8609	DLGVYYC(+57.02)FQGSHVPFTFGAGTKL	99 99 99 99 99 99 99 99 99 99 99 99 99 99 99 99 99 99 99 99 99 99 99	1354547.5
F1:8610	DLGVYFC(+57.02)FQGTHVPYTFGGGTKL	99 99 99 99 99 99 99 99 99 99 99 99 99 99 99 99 99 99 99 99 99 99 99	969344.56
F1:8621	DVLTITLTPKVTC(+57.02)VVV	99 99 99 99 99 99 99 99 99 99 99 99 99 99 99 99	1.42E+07
F1:8631	DVLTITLTPKVTC(+57.02)VVV	99 99 99 99 99 99 99 99 99 99 99 99 99 99 99 99	244668.98
F3:8746	DVLTITLTPKVTC(+57.02)VVV	99 99 99 99 99 99 99 99 99 99 99 99 99 99 99 99	816286.3
F1:8635	EQLTSGGASVMC(+57.02)FLNNFYPK	99 99 99 99 99 99 99 99 99 99 99 99 99 99 99 99 99 99 99 99	1288617.4
F1:8642	SIFPPSSEQLTSGGASVVC(+57.02)FLN(+.98)NFYPK	99 99 99 99 99 99 99 99 99 99 99 99 99 99 99 99 99 99 99 99 99 99 99 99 99 99 99	100
F1:8657	SIFPPSSEQLTSGGASVVC(+57.02)FLN(+.98)NFYPK	99 99 99 99 99 99 99 99 99 99 99 99 99 99 99 99 99 99 99 99 99 99 99 99 99 99 99	1395518.2
F1:8644	DLGVYYCWTGTHFPLTFGAGTKL	99 99 99 99 99 99 99 99 99 99 99 99 99 99 99 99 99 99 99 99 99 99 99	322369.47
F1:8645	ELKRADAAPTVSIFPPSSEQ(+.98)LTSGGASVVC(+57.02)FLNNFYPK	99 99 99 99 99 99 99 99 99 99 99 99 99 99 99 99 99 99 99 99 99 99 99 99 99 99 99 99 99 99 99 99 99 99 99 99 99 99	100
F1:8645	EIKRADAAPTVSIFPPSSEQ(+.98)LTSGGASVVC(+57.02)FLNNFYPK	99 99 99 99 99 99 99 99 99 99 99 99 99 99 99 99 99 99 99 99 99 99 99 99 99 99 99 99 99 99 99 99 99 99 99 99 99 99	100
F1:8650	DIATYFC(+57.02)QQGYTLPPTFGAGTKL	99 99 99 99 99 99 99 99 99 99 99 99 99 99 99 99 99 99 99 99 99 99 99	100
F1:8652	DLGVYYC(+57.02)FQGSHVPLTF	99 99 99 99 99 99 99 99 99 99 99 99 99 99 99 99 99	308211.8
F1:8662	MTQTPLSLPVSLG	99 99 99 99 99 99 99 99 99 99 99 99 99	1.35E+07
F1:8666	DVLMTQTPLSLPVSLGDQASISC(+57.02)RS	99 99 99 99 99 99 99 99 99 99 99 99 99 99 99 99 99 99 99 99 99 99 99 99 99	596686.7
F1:8663	DVLMTQTPLSLPVSLGDQASISC(+57.02)RS	99 99 99 99 99 99 99 99 99 99 99 99 99 99 99 99 99 99 99 99 99 99 99 99 99	281986.94
F1:8674	LM(+15.99)TQTPLSLPVSLG	99 99 99 99 99 99 99 99 99 99 99 99 99 99	216483.44
F1:8678	DAAPTVSIFPPSSEQLT	99 99 99 99 99 99 99 99 99 99 99 99 99 99 99 99 99	2055044.6
F1:8680	EQLTSGGASVVC(+57.02)FLNNFYPK	99 99 99 99 99 99 99 99 99 99 99 99 99 99 99 99 99 99 99 99	100
F1:8687	EQLTSGGASVVC(+57.02)FLNNFYPK	99 99 99 99 99 99 99 99 99 99 99 99 99 99 99 99 99 99 99 99	100
F1:8852	EQLTSGGASVVC(+57.02)FLNNFYPK	99 99 99 99 99 99 99 99 99 99 99 99 99 99 99 99 99 99 99 99	100
F1:8857	EQLTSGGASVVC(+57.02)FLNNFYPK	99 99 99 99 99 99 99 99 99 99 99 99 99 99 99 99 99 99 99 99	100
F1:8996	EQLTSGGASVVC(+57.02)FLNNFYPK	99 99 99 99 99 99 99 99 99 99 99 99 99 99 99 99 99 99 99 99	100
F1:8681	PSSEQLTPGGASVVC(+57.02)FLNNFYPK	99 99 99 99 99 99 99 99 99 99 99 99 99 99 99 99 99 99 99 99 99 99 99	4140897
F1:8692	ELKRADAAPTVSIFPPSSEQLTSGGASVVC(+57.02)FLNNFYPK	99 99 99 99 99 99 99 99 99 99 99 99 99 99 99 99 99 99 99 99 99 99 99 99 99 99 99 99 99 99 99 99 99 99 99 99 99 99	1997360.4
F1:8694	ELKRADAAPTVSIFPPSSEQLTSGGASVVC(+57.02)FLNNFYPK	99 99 99 99 99 99 99 99 99 99 99 99 99 99 99 99 99 99 99 99 99 99 99 99 99 99 99 99 99 99 99 99 99 99 99 99 99 99	704635.25
F1:8692	EIKRADAAPTVSIFPPSSEQLTSGGASVVC(+57.02)FLNNFYPK	99 99 99 99 99 99 99 99 99 99 99 99 99 99 99 99 99 99 99 99 99 99 99 99 99 99 99 99 99 99 99 99 99 99 99 99 99 99	1997360.4
F1:8694	EIKRADAAPTVSIFPPSSEQLTSGGASVVC(+57.02)FLNNFYPK	99 99 99 99 99 99 99 99 99 99 99 99 99 99 99 99 99 99 99 99 99 99 99 99 99 99 99 99 99 99 99 99 99 99 99 99 99 99	704635.25
F1:8729	DAAPTVSIFPP	99 99 99 99 99 99 99 99 99 99 99	185545.25
F1:8732	SEQLTGGGASVVC(+57.02)FLNNFYPK	99 99 99 99 99 99 99 99 99 99 99 99 99 99 99 99 99 99 99 99 99	3423921
F1:8733	SEQLTGGGASVVC(+57.02)FLNNFYPK	99 99 99 99 99 99 99 99 99 99 99 99 99 99 99 99 99 99 99 99 99	5133269
F1:8755	VPLEFGAGTKL	99 99 99 99 99 99 99 99 99 99 99	132987.95
F1:8756	SSEQ(+.98)LTSGGASVVYFLNNFYPK	99 99 99 99 99 99 99 99 99 99 99 99 99 99 99 99 99 99 99 99 99 99	317153.66
F3:9122	ADAAPTVSIFPPSSEQ(+.98)LTAGGASVVC(+57.02)FLN(+.98)NFYPK	99 99 99 99 99 99 99 99 99 99 99 99 99 99 99 99 99 99 99 99 99 99 99 99 99 99 99 99 99 99 99 99 99 99	100
F1:8763	DAAPTVSIFPPSSEQLTSGGASVVC(+57.02)	99 99 99 99 99 99 99 99 99 99 99 99 99 99 99 99 99 99 99 99 99 99 99 99 99	1533983.8
F1:8769	DAAPTVSIFPPSTEQ(+.98)LTSGGASVVC(+57.02)FLN(+.98)NFYPK	99 99 99 99 99 99 99 99 99 99 99 99 99 99 99 99 99 99 99 99 99 99 99 99 99 99 99 99 99 99 99 99 99	64875.83
F1:8774	DAAPTVSIFPPSSEQL	99 99 99 99 99 99 99 99 99 99 99 99 99 99 99 99	647790.1
F1:8780	VLM(+15.99)TQTPLSLPVSLG	99 99 99 99 99 99 99 99 99 99 99 99 99 99 99	1843183.4
F1:8791	DAATYYC(+57.02)QQWSSIPLTFGAGTKL	99 99 99 99 99 99 99 99 99 99 99 99 99 99 99 99 99 99 99 99 99 99 99	292046.84
F1:8797	DAATYYC(+57.02)QQWSSIPLTFGAGTKL	99 99 99 99 99 99 99 99 99 99 99 99 99 99 99 99 99 99 99 99 99 99 99	100
F1:8792	SVIFPPSSEQLTSGGASVVC(+57.02)FLN(+.98)NFYPK	99 99 99 99 99 99 99 99 99 99 99 99 99 99 99 99 99 99 99 99 99 99 99 99 99 99 99 99	348050.28
F1:8804	DIATYFC(+57.02)QQGN(+.98)TLPWTFGGGTKL	99 99 99 99 99 99 99 99 99 99 99 99 99 99 99 99 99 99 99 99 99 99 99	100
F1:8811	DKVSLTC(+57.02)MITDFFPE	99 99 99 99 99 99 99 99 99 99 99 99 99 99 99	426517.9
F1:8813	DIATYFC(+57.02)QQGNTLPWTFGGGTKL	99 99 99 99 99 99 99 99 99 99 99 99 99 99 99 99 99 99 99 99 99 99 99	72489.766
F1:8861	RADAAPTVSIFPPSSEQLTSGGASVVC(+57.02)FLNNFYPK	99 99 99 99 99 99 99 99 99 99 99 99 99 99 99 99 99 99 99 99 99 99 99 99 99 99 99 99 99 99 99 99 99 99 99	359584.56
F1:8846	RADAAPTVSIFPPSSEQLTSGGASVVC(+57.02)FLNNFYPK	99 99 99 99 99 99 99 99 99 99 99 99 99 99 99 99 99 99 99 99 99 99 99 99 99 99 99 99 99 99 99 99 99 99 99	1429425.4
F3:9027	RADAAPTVSIFPPSSEQLTSGGASVVC(+57.02)FLNNFYPK	99 99 99 99 99 99 99 99 99 99 99 99 99 99 99 99 99 99 99 99 99 99 99 99 99 99 99 99 99 99 99 99 99 99 99	2.23E+08
F3:8921	RADAAPTVSIFPPSSEQLTSGGASVVC(+57.02)FLNNFYPK	99 99 99 99 99 99 99 99 99 99 99 99 99 99 99 99 99 99 99 99 99 99 99 99 99 99 99 99 99 99 99 99 99 99 99	1.92E+07
F3:8945	RADAAPTVSIFPPSSEQLTSGGASVVC(+57.02)FLNNFYPK	99 99 99 99 99 99 99 99 99 99 99 99 99 99 99 99 99 99 99 99 99 99 99 99 99 99 99 99 99 99 99 99 99 99 99	8332138
F1:8850	SIFPPSSEQLTSGGASVVC(+57.02)FLNN(+.98)FYPK	99 99 99 99 99 99 99 99 99 99 99 99 99 99 99 99 99 99 99 99 99 99 99 99 99 99 99	100
F3:8971	ADAAPTVSIFPPSSEQLTSGGASVVC(+57.02)FLN(+.98)NFYPK	99 99 99 99 99 99 99 99 99 99 99 99 99 99 99 99 99 99 99 99 99 99 99 99 99 99 99 99 99 99 99 99 99 99	5948179.5
F1:8868	ADAAPTVSIFPPSSEQLTSGGASVVC(+57.02)FLN(+.98)NFYPK	99 99 99 99 99 99 99 99 99 99 99 99 99 99 99 99 99 99 99 99 99 99 99 99 99 99 99 99 99 99 99 99 99 99	317208.47
F2:9188	ADAAPTVSIFPPSSEQLTSGGASVVC(+57.02)FLN(+.98)NFYPK	99 99 99 99 99 99 99 99 99 99 99 99 99 99 99 99 99 99 99 99 99 99 99 99 99 99 99 99 99 99 99 99 99 99	1364594.2
F1:8874	EWIGM(+15.99)IWG	99 99 99 99 99 99 99 99	120179.414
F1:8874	EWLGM(+15.99)IWG	99 99 99 99 99 99 99 99	120179.414
F1:8878	DAAPTVSIFPPSSEQLTSGGASVV	99 99 99 99 99 99 99 99 99 99 99 99 99 99 99 99 99 99 99 99 99 99 99 99	4653437
F1:8885	DAAPTVSIFPPSSEQLTSGGASVV	99 99 99 99 99 99 99 99 99 99 99 99 99 99 99 99 99 99 99 99 99 99 99 99	2109681
F1:8892	DQLTSGGASVVC(+57.02)FLNNFYPK	99 99 99 99 99 99 99 99 99 99 99 99 99 99 99 99 99 99 99 99	241588.92
F1:8898	AAQ(+.98)LSSGGGSVVC(+57.02)FLNNFYPK	99 99 99 99 99 99 99 99 99 99 99 99 99 99 99 99 99 99 99 99 99	135879.45
F1:8906	DQASISC(+57.02)RSSQ(+.98)YIVHSNGNTYLEWYLQKPGQSPKLLIYKVSNRFSGVP	99 99 99 99 99 99 99 99 99 99 99 99 99 99 99 99 99 99 99 99 99 99 99 99 99 99 99 99 99 99 99 99 99 99 99 99 99 99 99 99 99 99 99 99 99 99 99 99	2318732.2
F1:8928	DLYTLSSSVTVPSSTWPSETVTC(+57.02)NVA	99 99 99 99 99 99 99 99 99 99 99 99 99 99 99 99 99 99 99 99 99 99 99 99 99 99	1618868
F1:8933	DMGVYYCIRGSHVPLTFGAGTKL	99 99 99 99 99 99 99 99 99 99 99 99 99 99 99 99 99 99 99 99 99 99 99	214946.89
F1:8936	DVLMTQTPLSLPVSLG	99 99 99 99 99 99 99 99 99 99 99 99 99 99 99 99	153297.56
F1:8937	LMTQTPLSLPVSLG	99 99 99 99 99 99 99 99 99 99 99 99 99 99	269213.28
F1:8943	DLYTLSSSVTVPSSTWPS	99 99 99 99 99 99 99 99 99 99 99 99 99 99 99 99 99 99	320707.22
F1:8953	SDVLM(+15.99)TQTPLSLPVSLG	99 99 99 99 99 99 99 99 99 99 99 99 99 99 99 99 99	724930.9
F1:8954	DLYTLSSSVTVPSSTWPSETVT	99 99 99 99 99 99 99 99 99 99 99 99 99 99 99 99 99 99 99 99 99 99	287710.7
F1:8978	DVLMTQTPLSL	99 99 99 99 99 99 99 99 99 99 99	143209.27
F1:8979	DAAPTVSIFPPSTEQ(+.98)LTSGGASVVC(+57.02)FLN(+.98)N(+.98)FYPK	99 99 99 99 99 99 99 99 99 99 99 99 99 99 99 99 99 99 99 99 99 99 99 99 99 99 99 99 99 99 99 99 99	1.37E+07
F1:8983	DLYTLSSSVTVPSSTWPSETVTC(+57.02)	99 99 99 99 99 99 99 99 99 99 99 99 99 99 99 99 99 99 99 99 99 99 99	517176.34
F1:8984	DLYTLSSSVTVPSSTWPSETVTC(+57.02)	99 99 99 99 99 99 99 99 99 99 99 99 99 99 99 99 99 99 99 99 99 99 99	243630.89
F1:8993	DAAPTVSIFPPSSEQLTSGGASVVC(+57.02)FLN(+.98)NFYPK	99 99 99 99 99 99 99 99 99 99 99 99 99 99 99 99 99 99 99 99 99 99 99 99 99 99 99 99 99 99 99 99 99	6.53E+07
F1:9001	DAAPTVSIFPPSSEQLTSGGASVVC(+57.02)FLN(+.98)NFYPK	99 99 99 99 99 99 99 99 99 99 99 99 99 99 99 99 99 99 99 99 99 99 99 99 99 99 99 99 99 99 99 99 99	3573015.5
F1:8994	DAAQTVSIFPPSSEQLTSGGASVVC(+57.02)FLN(+.98)NFYPK	99 99 99 99 99 99 99 99 99 99 99 99 99 99 99 99 99 99 99 99 99 99 99 99 99 99 99 99 99 99 99 99 99	100
F1:9004	SIFPPSSEQLTSGGASVVC(+57.02)FLNNFYPK	99 99 99 99 99 99 99 99 99 99 99 99 99 99 99 99 99 99 99 99 99 99 99 99 99 99 99	100
F1:9013	SIFPPSSEQLTSGGASVVC(+57.02)FLNNFYPK	99 99 99 99 99 99 99 99 99 99 99 99 99 99 99 99 99 99 99 99 99 99 99 99 99 99 99	4822787
F1:9007	KRADAAPTVSIFPPSSGQLTSGGASVVC(+57.02)FLN(+.98)NFYPK	99 99 99 99 99 99 99 99 99 99 99 99 99 99 99 99 99 99 99 99 99 99 99 99 99 99 99 99 99 99 99 99 99 99 99 99	937609.9
F1:9011	KRADAAQ(+.98)TVSIFPPSSEQ(+.98)LTSGGASVVC(+57.02)FLN(+.98)NFYPK	99 99 99 99 99 99 99 99 99 99 99 99 99 99 99 99 99 99 99 99 99 99 99 99 99 99 99 99 99 99 99 99 99 99 99 99	100
F1:9027	RADAAPTVSIFPPSTEQLTSGGASVVC(+57.02)FLN(+.98)NFYPK	99 99 99 99 99 99 99 99 99 99 99 99 99 99 99 99 99 99 99 99 99 99 99 99 99 99 99 99 99 99 99 99 99 99 99	100
F1:9048	GNTYLEWYLLKPGQSPKLLIYKVSNRFSGVP	99 99 99 99 99 99 99 99 99 99 99 99 99 99 99 99 99 99 99 99 99 99 99 99 99 99 99 99 99 99 99	100
F1:9061	GVLM(+15.99)TQTPLSLPVSLG	99 99 99 99 99 99 99 99 99 99 99 99 99 99 99 99	92095.58
F1:9062	DVLMTQTPLSLPVS	99 99 99 99 99 99 99 99 99 99 99 99 99 99	92570.4
F3:9188	DVLMTQTPLSLPVS	99 99 99 99 99 99 99 99 99 99 99 99 99 99	310873.16
F1:9070	DVLM(+15.99)TQTPLSLPV	99 99 99 99 99 99 99 99 99 99 99 99 99	100
F3:9193	DVLM(+15.99)TQTPLSLPV	99 99 99 99 99 99 99 99 99 99 99 99 99	1179977.5
F2:4	KIDGSERQ	99 99 99 99 99 99 99 99	1889252.5
F3:1760	DC(+57.02)GC(+57.02)KPC(+57.02)	99 99 99 99 99 99 99	100
F3:2017	DC(+57.02)GC(+57.02)KPC(+57.02)	99 99 99 99 99 99 99	100
F3:1874	DC(+57.02)GC(+57.02)KPC(+57.02)	99 99 99 99 99 99 99	100
F3:1638	DC(+57.02)GC(+57.02)KPC(+57.02)	99 99 99 99 99 99 99	100
F2:758	SC(+57.02)RSSQY	99 99 99 99 99 99 99	3.80E+07
F2:872	SC(+57.02)RSSQY	99 99 99 99 99 99 99	3.80E+07
F2:1100	SC(+57.02)RSSQY	99 99 99 99 99 99 99	3.80E+07
F2:986	SC(+57.02)RSSQY	99 99 99 99 99 99 99	3.80E+07
F2:1545	KIDGSERQNG	99 99 99 99 99 99 99 99 99 99	2170217
F2:1665	KRADAAPT	99 99 99 99 99 99 99 99	4.30E+07
F2:1549	KRADAAPT	99 99 99 99 99 99 99 99	4.30E+07
F2:2097	KRADAAPT	99 99 99 99 99 99 99 99	100
F2:1705	KIDGSERQ(+.98)NG	99 99 99 99 99 99 99 99 99 99	726643.9
F2:2086	IVHSN(+.98)GNT	99 99 99 99 99 99 99 99	188466.45
F2:2093	NVAHPASSTK	99 99 99 99 99 99 99 99 99 99	250514.53
F2:2096	KIDGSERQN(+.98)G	99 99 99 99 99 99 99 99 99 99	162955.08
F2:2132	ELKRADA	99 99 99 99 99 99 99	524584.8
F2:2132	EIKRADA	99 99 99 99 99 99 99	524584.8
F2:2145	VAHPASSTKVDKK	99 99 99 99 99 99 99 99 99 99 99 99 99	351921
F3:2562	HNSYTC(+57.02)EATHK	99 99 99 99 99 99 99 99 99 99 99	100
F3:2294	HNSYTC(+57.02)EATHK	99 99 99 99 99 99 99 99 99 99 99	100
F3:2125	HNSYTC(+57.02)EATHK	99 99 99 99 99 99 99 99 99 99 99	1.37E+08
F2:2193	HNSYTC(+57.02)EATHK	99 99 99 99 99 99 99 99 99 99 99	297351.78
F3:2138	HNSYTC(+57.02)EATHK	99 99 99 99 99 99 99 99 99 99 99	7.29E+08
F3:2549	HNSYTC(+57.02)EATHK	99 99 99 99 99 99 99 99 99 99 99	8758749
F3:2421	HNSYTC(+57.02)EATHK	99 99 99 99 99 99 99 99 99 99 99	100
F3:2857	HNSYTC(+57.02)EATHK	99 99 99 99 99 99 99 99 99 99 99	100
F3:2284	HNSYTC(+57.02)EATHK	99 99 99 99 99 99 99 99 99 99 99	100
F2:2172	HNSYTC(+57.02)EATHK	99 99 99 99 99 99 99 99 99 99 99	3685174.5
F3:3010	HNSYTC(+57.02)EATHK	99 99 99 99 99 99 99 99 99 99 99	100
F2:2186	HEGLHNHYTQK	99 99 99 99 99 99 99 99 99 99 99	100
F2:2195	ELKRADAA	99 99 99 99 99 99 99 99	5130222.5
F2:2195	EIKRADAA	99 99 99 99 99 99 99 99	5130222.5
F2:2196	TDQDSKDSTY	99 99 99 99 99 99 99 99 99 99	378704.72
F2:2338	TDQDSKDSTY	99 99 99 99 99 99 99 99 99 99	100
F2:2591	TDQDSKDSTY	99 99 99 99 99 99 99 99 99 99	308910.53
F2:2460	TDQDSKDSTY	99 99 99 99 99 99 99 99 99 99	1473551.8
F2:2202	VAHPASSTKVDK	99 99 99 99 99 99 99 99 99 99 99 99	107923.56
F2:2209	NVAHPASSTKVDKK	99 99 99 99 99 99 99 99 99 99 99 99 99 99	290392.88
F2:2215	YERHNSY	99 99 99 99 99 99 99	100
F2:2216	LQKPGQSPK	99 99 99 99 99 99 99 99 99	5.89E+07
F3:2165	LQKPGQSPK	99 99 99 99 99 99 99 99 99	1.39E+07
F2:2900	LQKPGQSPK	99 99 99 99 99 99 99 99 99	1023615.8
F2:2350	LQKPGQSPK	99 99 99 99 99 99 99 99 99	100
F2:2226	NVAHPASST	99 99 99 99 99 99 99 99 99	3233704.8
F2:2227	LQKPNQSPK	99 99 99 99 99 99 99 99 99	587809.75
F2:2235	QKPGQSPK	99 99 99 99 99 99 99 99	3094455
F2:2282	DQDSKDSTY	99 99 99 99 99 99 99 99 99	608424.06
F2:2559	KNTQPIM(+15.99)N	99 99 99 99 99 99 99 99	515651.47
F2:2569	SKLNVQK	99 99 99 99 99 99 99	531702.1
F2:2570	QASISC(+57.02)R	99 99 99 99 99 99 99	83079.15
F3:2608	QASISC(+57.02)R	99 99 99 99 99 99 99	3172332.2
F2:2651	KDEYERHNSY	99 99 99 99 99 99 99 99 99 99	760592.56
F2:2690	KIDGSERQNGV	99 99 99 99 99 99 99 99 99 99 99	885777.1
F2:2699	VAHPASSTKVD	99 99 99 99 99 99 99 99 99 99 99	749289.9
F2:2726	TKDEYERHNSY	99 99 99 99 99 99 99 99 99 99 99	1987931.6
F2:2709	TKDEYERHNSY	99 99 99 99 99 99 99 99 99 99 99	1.23E+07
F2:3392	TKDEYERHNSY	99 99 99 99 99 99 99 99 99 99 99	100
F2:2711	KSNNYVTHY	99 99 99 99 99 99 99 99 99	100
F2:2715	C(+57.02)NVAHPASST	99 99 99 99 99 99 99 99 99 99	391364.62
F2:2720	QTDDTAKY	99 99 99 99 99 99 99 99	461096.25
F3:2762	SFNRDEC(+57.02)	99 99 99 99 99 99 99	2611128.2
F2:2724	SFNRDEC(+57.02)	99 99 99 99 99 99 99	1360876
F2:2744	IKRADAAPT	99 99 99 99 99 99 99 99 99	230138.62
F2:2744	LKRADAAPT	99 99 99 99 99 99 99 99 99	230138.62
F2:2782	KNTQPIM(+15.99)NT	99 99 99 99 99 99 99 99 99	208283.6
F2:2813	TLTKDEYQRHNS	99 99 99 99 99 99 99 99 99 99 99 99	230257.66
F2:2783	TLTKDEYQRHNS	99 99 99 99 99 99 99 99 99 99 99 99	1206786
F2:2794	YC(+57.02)QQHY	99 99 99 99 99 99	92409.914
F2:2834	TLTKDEYERH	99 99 99 99 99 99 99 99 99 99	198555.72
F2:3022	ELKRADAAPT	99 99 99 99 99 99 99 99 99 99	100
F2:2849	ELKRADAAPT	99 99 99 99 99 99 99 99 99 99	476374.25
F2:3022	EIKRADAAPT	99 99 99 99 99 99 99 99 99 99	100
F2:2849	EIKRADAAPT	99 99 99 99 99 99 99 99 99 99	476374.25
F2:2861	NVAHPASSTKVD	99 99 99 99 99 99 99 99 99 99 99 99	293750.12
F2:2854	NVAHPASSTKVD	99 99 99 99 99 99 99 99 99 99 99 99	571139.75
F2:2860	TC(+57.02)EATHKTSTSPIVTL	99 99 99 99 99 99 99 99 99 99 99 99 99 99 99 99	867744.2
F2:2865	EIKRSDAAPT	99 99 99 99 99 99 99 99 99 99	100
F2:3036	EIKRSDAAPT	99 99 99 99 99 99 99 99 99 99	227285.62
F2:2865	ELKRSDAAPT	99 99 99 99 99 99 99 99 99 99	100
F2:3036	ELKRSDAAPT	99 99 99 99 99 99 99 99 99 99	227285.62
F2:2867	KNTQPIM(+15.99)N(+.98)TN	99 99 99 99 99 99 99 99 99 99	719116.5
F2:2872	YLQKPGQSPK	99 99 99 99 99 99 99 99 99 99	1.11E+08
F3:2992	YLQKPGQSPK	99 99 99 99 99 99 99 99 99 99	8568347
F2:2875	YLQKPGQ(+.98)SPAL	99 99 99 99 99 99 99 99 99 99 99	1122563.2
F2:2876	TLTKDEYERHN(+.98)	99 99 99 99 99 99 99 99 99 99 99	316280.16
F2:2874	TLTKDEYERHN(+.98)	99 99 99 99 99 99 99 99 99 99 99	100
F2:2892	KTSTSPIVK	99 99 99 99 99 99 99 99 99	3.60E+07
F3:3059	KTSTSPIVK	99 99 99 99 99 99 99 99 99	445896.88
F2:2898	HWYLQN(+.98)PGQSPK	99 99 99 99 99 99 99 99 99 99 99 99	574061.6
F2:2943	KDKDRN(+.98)ILSLQ(+.98)M(+15.99)SSL	99 99 99 99 99 99 99 99 99 99 99 99 99 99 99	661453.25
F2:2953	ELKRADAAP	99 99 99 99 99 99 99 99 99	64930.363
F2:2953	EIKRADAAP	99 99 99 99 99 99 99 99 99	64930.363
F2:3015	NSGSLSSGVH	99 99 99 99 99 99 99 99 99 99	100
F2:3175	NSGSLSSGVH	99 99 99 99 99 99 99 99 99 99	100
F2:3019	ISC(+57.02)RSSQY	99 99 99 99 99 99 99 99	861585
F2:3026	GKVRNAY	99 99 99 99 99 99 99	6013784.5
F2:3031	KTSTSPIVKS	99 99 99 99 99 99 99 99 99 99	152541.11
F2:3127	TC(+57.02)EATHKTSTSPIVK	99 99 99 99 99 99 99 99 99 99 99 99 99 99 99	1.06E+07
F2:3065	TC(+57.02)EATHKTSTSPIVK	99 99 99 99 99 99 99 99 99 99 99 99 99 99 99	7.68E+07
F2:3067	TC(+57.02)EATHKTSTSPIVK	99 99 99 99 99 99 99 99 99 99 99 99 99 99 99	8.12E+07
F2:3227	TC(+57.02)EATHKTSTSPIVK	99 99 99 99 99 99 99 99 99 99 99 99 99 99 99	100
F2:3301	TC(+57.02)EATHKTSTSPIVK	99 99 99 99 99 99 99 99 99 99 99 99 99 99 99	100
F2:3077	TKDEYERDNSY	99 99 99 99 99 99 99 99 99 99 99	55051.582
F2:3081	NKVSNRF	99 99 99 99 99 99 99	1313570.2
F2:3082	KVDKKIVPRD	99 99 99 99 99 99 99 99 99 99	455182.28
F2:3107	KNTQPIM(+15.99)DTD	99 99 99 99 99 99 99 99 99 99	367397.84
F2:3119	NSWTNQDSK	99 99 99 99 99 99 99 99 99	167690.05
F2:3123	KNTQPIM(+15.99)DTDG	99 99 99 99 99 99 99 99 99 99 99	393855.5
F2:3130	TC(+57.02)EATHKTSTSPIVKS	99 99 99 99 99 99 99 99 99 99 99 99 99 99 99 99	517334.06
F2:3133	KRADAAPTV	99 99 99 99 99 99 99 99 99	355868.56
F2:3146	TIPPPKEQ	99 99 99 99 99 99 99 99	7449074.5
F2:3148	TC(+57.02)EATHKTTTSPIVK	99 99 99 99 99 99 99 99 99 99 99 99 99 99 99	4548814
F2:3153	TC(+57.02)EATHKTTTSPIVK	99 99 99 99 99 99 99 99 99 99 99 99 99 99 99	3564470.8
F2:3156	YLQKPGQS	99 99 99 99 99 99 99 99	2599114.5
F2:3160	TLTVDEYERHNSY	99 99 99 99 99 99 99 99 99 99 99 99 99	671777.44
F2:3163	TLTVDEYERHNSY	99 99 99 99 99 99 99 99 99 99 99 99 99	571231.7
F2:3180	YLQKPGQ	99 99 99 99 99 99 99	2646304.2
F3:3166	TLTKDEYER	99 99 99 99 99 99 99 99 99	100
F2:3193	IVPRDC(+57.02)GC(+57.02)KPC(+57.02)	99 99 99 99 99 99 99 99 99 99 99	939850.1
F2:3199	IVPRDC(+57.02)GC(+57.02)KPC(+57.02)	99 99 99 99 99 99 99 99 99 99 99	5258733
F2:3202	RADAAPTVS	99 99 99 99 99 99 99 99 99	1113699.1
F3:3243	RADAAPTVS	99 99 99 99 99 99 99 99 99	2392600.8
F2:3221	KIVPRDC(+57.02)GC(+57.02)KPC(+57.02)	99 99 99 99 99 99 99 99 99 99 99 99	811404.2
F2:3223	NSWTNQDSKD	99 99 99 99 99 99 99 99 99 99	106280.664
F2:3230	SSTKVDKKIVPRD	99 99 99 99 99 99 99 99 99 99 99 99 99	306987.56
F2:3244	GKMNSLQTDDTAKY	99 99 99 99 99 99 99 99 99 99 99 99 99 99	441247.88
F2:3270	TIPPPKEQM(+15.99)	99 99 99 99 99 99 99 99 99	632569.1
F2:3280	SISC(+57.02)RSSQY	99 99 99 99 99 99 99 99 99	1941830.5
F2:3284	VDDVEVHTAH	99 99 99 99 99 99 99 99 99 99	65749.93
F2:3292	TC(+57.02)EATHKTSSTPI	99 99 99 99 99 99 99 99 99 99 99 99 99	1372848.5
F2:3293	TC(+57.02)EATHKTSTSPI	99 99 99 99 99 99 99 99 99 99 99 99 99	558574.06
F3:3324	NSWTDQDSK	99 99 99 99 99 99 99 99 99	1392357.6
F2:3336	KGRPKAPQVY	99 99 99 99 99 99 99 99 99 99	1.22E+07
F2:3361	TKGRPKAPQVY	99 99 99 99 99 99 99 99 99 99 99	666149.94
F2:3345	TKGRPKAPQVY	99 99 99 99 99 99 99 99 99 99 99	2444182.2
F2:3352	TLTKDEYERHAEY	99 99 99 99 99 99 99 99 99 99 99 99 99	100
F2:3382	TLTKDEYERHNGY	99 99 99 99 99 99 99 99 99 99 99 99 99	787418.3
F2:3374	PAPIEKTISKTK	99 99 99 99 99 99 99 99 99 99 99 99	100
F2:3696	TLTKDEYERHN(+.98)SY	99 99 99 99 99 99 99 99 99 99 99 99 99	3.99E+07
F2:3710	TLTKDEYERHN(+.98)SY	99 99 99 99 99 99 99 99 99 99 99 99 99	2.46E+07
F2:3417	TLTKDEYERHN(+.98)SY	99 99 99 99 99 99 99 99 99 99 99 99 99	100
F2:3428	NSWTDQDSKD	99 99 99 99 99 99 99 99 99 99	332301.34
F2:3449	C(+57.02)FQGSHV	99 99 99 99 99 99 99	948795.3
F2:3467	ASISC(+57.02)RSSQY	99 99 99 99 99 99 99 99 99 99	333605.56
F2:3488	KNTQPIMN	99 99 99 99 99 99 99 99	177077
F2:3499	VDDVEVH	99 99 99 99 99 99 99	724180.25
F2:3527	VNNVEVHTAQTQ	99 99 99 99 99 99 99 99 99 99 99 99	100
F3:3439	TSTSPIVK	99 99 99 99 99 99 99 99	2.31E+09
F3:4049	TSTSPIVK	99 99 99 99 99 99 99 99	100
F3:4191	TSTSPIVK	99 99 99 99 99 99 99 99	100
F3:4501	TSTSPIVK	99 99 99 99 99 99 99 99	100
F3:3599	TSTSPIVK	99 99 99 99 99 99 99 99	100
F3:3775	TSTSPIVK	99 99 99 99 99 99 99 99	100
F3:4812	TSTSPIVK	99 99 99 99 99 99 99 99	100
F2:3586	NVQKSNWEAGN	99 99 99 99 99 99 99 99 99 99 99	110132.66
F2:3616	TLTKDEYERHNSYT	99 99 99 99 99 99 99 99 99 99 99 99 99 99	274215.94
F2:3615	QASISC(+57.02)RSSQY	99 99 99 99 99 99 99 99 99 99 99	1489170.9
F2:3631	KM(+15.99)NSLQTDDTAKY	99 99 99 99 99 99 99 99 99 99 99 99 99	124273.35
F2:3619	KM(+15.99)NSLQTDDTAKY	99 99 99 99 99 99 99 99 99 99 99 99 99	264393.56
F2:3659	TLTKDEYERHNSYTC(+57.02)EATH	99 99 99 99 99 99 99 99 99 99 99 99 99 99 99 99 99 99 99	315544.72
F2:3623	TLTKDEYERHNSYTC(+57.02)EATH	99 99 99 99 99 99 99 99 99 99 99 99 99 99 99 99 99 99 99	3879181
F2:3629	TLTKDEY	99 99 99 99 99 99 99	1.89E+07
F2:3642	KIDGSERQNGAILN(+.98)	99 99 99 99 99 99 99 99 99 99 99 99 99 99	738498.1
F2:3641	GTLTKDEYERHNSY	99 99 99 99 99 99 99 99 99 99 99 99 99 99	2140272.5
F2:3652	NSALKSRL	99 99 99 99 99 99 99 99	9157331
F2:3665	NVAHPASSTKVDKKIVPRD	99 99 99 99 99 99 99 99 99 99 99 99 99 99 99 99 99 99 99	720743.5
F2:3680	ELKRADAAPTVS	99 99 99 99 99 99 99 99 99 99 99 99	3.32E+07
F2:3689	ELKRADAAPTVS	99 99 99 99 99 99 99 99 99 99 99 99	2.66E+07
F2:3680	EIKRADAAPTVS	99 99 99 99 99 99 99 99 99 99 99 99	3.32E+07
F2:3689	EIKRADAAPTVS	99 99 99 99 99 99 99 99 99 99 99 99	2.66E+07
F2:3687	QDEDSKDSTY	99 99 99 99 99 99 99 99 99 99	253573.3
F2:3731	GRPKAPQVY	99 99 99 99 99 99 99 99 99	2.28E+07
F3:3735	GRPKAPQVY	99 99 99 99 99 99 99 99 99	589510.56
F2:4008	TC(+57.02)EATHKTSSTPIVKSY	99 99 99 99 99 99 99 99 99 99 99 99 99 99 99 99 99	579359.6
F2:4241	TC(+57.02)EATHKTSSTPIVKSY	99 99 99 99 99 99 99 99 99 99 99 99 99 99 99 99 99	5192958
F2:3750	TC(+57.02)EATHKTSSTPIVKSY	99 99 99 99 99 99 99 99 99 99 99 99 99 99 99 99 99	4969888
F2:3992	TC(+57.02)EATHKTSSTPIVKSY	99 99 99 99 99 99 99 99 99 99 99 99 99 99 99 99 99	4082349.5
F2:3770	ISKDNSKSQVF	99 99 99 99 99 99 99 99 99 99 99	373263.22
F2:3779	KRADAAPTI	99 99 99 99 99 99 99 99 99	87305.3
F2:4180	NCWTDQDSKDSTY	99 99 99 99 99 99 99 99 99 99 99 99 99	2609649.2
F2:3997	NCWTDQDSKDSTY	99 99 99 99 99 99 99 99 99 99 99 99 99	4264100
F2:3804	NCWTDQDSKDSTY	99 99 99 99 99 99 99 99 99 99 99 99 99	100
F2:3805	KNTQPIMNT	99 99 99 99 99 99 99 99 99	100445.22
F2:3811	GDQASISC(+57.02)RSSQY	99 99 99 99 99 99 99 99 99 99 99 99 99	3.48E+07
F2:4019	GDQASISC(+57.02)RSSQY	99 99 99 99 99 99 99 99 99 99 99 99 99	100
F2:3821	N(+.98)SGSLSSGVH	99 99 99 99 99 99 99 99 99 99	1694184
F2:3831	KIDGSERQNGVLNS	99 99 99 99 99 99 99 99 99 99 99 99 99 99	1033330.7
F2:3830	KIDGSERQNGVLNS	99 99 99 99 99 99 99 99 99 99 99 99 99 99	2621868.2
F2:3844	KIDGSERQN(+.98)GVLN	99 99 99 99 99 99 99 99 99 99 99 99 99	8074288
F2:3843	KIDGSERQN(+.98)GVLN	99 99 99 99 99 99 99 99 99 99 99 99 99	1.75E+07
F2:4033	KIDGSERQN(+.98)GVLN	99 99 99 99 99 99 99 99 99 99 99 99 99	100
F2:3848	NRPKAPQVY	99 99 99 99 99 99 99 99 99	520885.66
F2:3869	TLTKDEYERNNSY	99 99 99 99 99 99 99 99 99 99 99 99 99	910990.6
F2:3892	GAGTKLEIK	99 99 99 99 99 99 99 99 99	1421811.5
F3:3878	GAGTKLEIK	99 99 99 99 99 99 99 99 99	523568.2
F2:3892	GAGTKLELK	99 99 99 99 99 99 99 99 99	1421811.5
F3:3878	GAGTKLELK	99 99 99 99 99 99 99 99 99	523568.2
F2:3899	KNTQPIMN(+.98)TN	99 99 99 99 99 99 99 99 99 99	889899.56
F2:3915	LGVIWAGGTPTY	99 99 99 99 99 99 99 99 99 99 99 99	977722.44
F2:3912	KTEDTGIY	99 99 99 99 99 99 99 99	100
F2:3938	GDQASISC(+57.02)RSSSL	99 99 99 99 99 99 99 99 99 99 99 99 99	472384.9
F2:3951	GAGTKLEIKRADAA	99 99 99 99 99 99 99 99 99 99 99 99 99 99	100
F2:3951	GAGTKLELKRADAA	99 99 99 99 99 99 99 99 99 99 99 99 99 99	100
F2:3954	TLTKDEYERHNSYTC(+57.02)EA	99 99 99 99 99 99 99 99 99 99 99 99 99 99 99 99 99	287548.4
F2:3961	LQKPGQSPKL	99 99 99 99 99 99 99 99 99 99	162086.64
F2:3965	TLTKDEYEWHN(+.98)SY	99 99 99 99 99 99 99 99 99 99 99 99 99	100
F2:3970	EIKRADAAPTIK	99 99 99 99 99 99 99 99 99 99 99 99	1988426.4
F2:3985	VAHPASSTTL	99 99 99 99 99 99 99 99 99 99	343370.94
F2:3990	ELKRADAAPTV	99 99 99 99 99 99 99 99 99 99 99	984823.06
F2:3990	EIKRADAAPTV	99 99 99 99 99 99 99 99 99 99 99	984823.06
F2:3993	TISKDNSKSQVF	99 99 99 99 99 99 99 99 99 99 99 99	1.67E+07
F2:3991	TISKDNSKSQVF	99 99 99 99 99 99 99 99 99 99 99 99	4.51E+07
F2:3995	KVSNRFY	99 99 99 99 99 99 99	5115834
F2:4002	VRQPPGQGL	99 99 99 99 99 99 99 99 99	6377290
F2:4084	KIDGSERQNGVL	99 99 99 99 99 99 99 99 99 99 99 99	5604978
F2:4013	KIDGSERQNGVL	99 99 99 99 99 99 99 99 99 99 99 99	1077036.8
F2:4027	QTDDTAKYY	99 99 99 99 99 99 99 99 99	275861.7
F2:4050	KIDGSERQN(+.98)GVLD	99 99 99 99 99 99 99 99 99 99 99 99 99	100
F2:4067	TLKISRVQ	99 99 99 99 99 99 99 99	100
F2:4072	TC(+57.02)EATHKTSTSPIVKSFNRNEC(+57.02)	99 99 99 99 99 99 99 99 99 99 99 99 99 99 99 99 99 99 99 99 99 99	2665570
F2:4076	NSLQTDDTAKY	99 99 99 99 99 99 99 99 99 99 99	287999.22
F2:4088	TLTKDEYERHNSYTC(+57.02)EATHKTSTSPIVK	99 99 99 99 99 99 99 99 99 99 99 99 99 99 99 99 99 99 99 99 99 99 99 99 99 99 99 99	1485190.1
F2:4085	TLTKDEYERHNSYTC(+57.02)EATHKTSTSPIVK	99 99 99 99 99 99 99 99 99 99 99 99 99 99 99 99 99 99 99 99 99 99 99 99 99 99 99 99	3141493.5
F2:4093	KMNSLQTDDTAKY	99 99 99 99 99 99 99 99 99 99 99 99 99	100
F2:4087	KMNSLQTDDTAKY	99 99 99 99 99 99 99 99 99 99 99 99 99	100
F2:4090	TC(+57.02)SVLHEGLHNHHTEKSL	99 99 99 99 99 99 99 99 99 99 99 99 99 99 99 99 99 99	515635.28
F2:4112	NSYEDQDSKDSTY	99 99 99 99 99 99 99 99 99 99 99 99 99	100
F2:4122	SNRFFGVSDRFSGSGSGTDF	99 99 99 99 99 99 99 99 99 99 99 99 99 99 99 99 99 99 99 99	100
F2:4124	SGSGSGTDFTLTNSSLEPEDVAM(+15.99)	99 99 99 99 99 99 99 99 99 99 99 99 99 99 99 99 99 99 99 99 99 99 99	100
F2:4164	SGVPGRFSG	99 99 99 99 99 99 99 99 99	2409418.8
F2:4172	KISRVEAADLG	99 99 99 99 99 99 99 99 99 99 99	2134311.2
F2:4198	KTTPPSVY	99 99 99 99 99 99 99 99	2782378.5
F2:4220	SGVPDRFSGSGSG	99 99 99 99 99 99 99 99 99 99 99 99 99	1940864.8
F2:4245	TC(+57.02)EATHKTSTSPIVKSFN	99 99 99 99 99 99 99 99 99 99 99 99 99 99 99 99 99 99	231776.39
F2:4246	IDGSERQN(+.98)GVLN	99 99 99 99 99 99 99 99 99 99 99 99	100
F2:4253	TIPPPKEQM	99 99 99 99 99 99 99 99 99	3024935.2
F2:4254	TLKISRVQA	99 99 99 99 99 99 99 99 99	872243.25
F2:4263	TLKLSRVE	99 99 99 99 99 99 99 99	100
F2:4263	TLKISRVE	99 99 99 99 99 99 99 99	100
F2:4265	KIDGSERQN(+.98)GVL	99 99 99 99 99 99 99 99 99 99 99 99	2.13E+07
F2:4264	KIDGSERQN(+.98)GVL	99 99 99 99 99 99 99 99 99 99 99 99	2.52E+07
F2:4266	TIPPPKEQM(+15.99)AKDKVSL	99 99 99 99 99 99 99 99 99 99 99 99 99 99 99 99	2965418.5
F2:4268	TIPPPKEQM(+15.99)AKDKVSL	99 99 99 99 99 99 99 99 99 99 99 99 99 99 99 99	1902227.9
F2:4267	QKPGQSPKIL	99 99 99 99 99 99 99 99 99 99	2369135.5
F2:5342	QKPGQSPKIL	99 99 99 99 99 99 99 99 99 99	270500.03
F2:4948	QKPGQSPKIL	99 99 99 99 99 99 99 99 99 99	457070.72
F2:4267	QKPGQSPKLI	99 99 99 99 99 99 99 99 99 99	2369135.5
F2:5342	QKPGQSPKLI	99 99 99 99 99 99 99 99 99 99	270500.03
F2:4948	QKPGQSPKLI	99 99 99 99 99 99 99 99 99 99	457070.72
F2:4267	QKPGQSPKLL	99 99 99 99 99 99 99 99 99 99	2369135.5
F2:5342	QKPGQSPKLL	99 99 99 99 99 99 99 99 99 99	270500.03
F2:4948	QKPGQSPKLL	99 99 99 99 99 99 99 99 99 99	457070.72
F2:4270	AAKTTPPSVY	99 99 99 99 99 99 99 99 99 99	1337261.5
F2:4271	KVSNRFSGVPD	99 99 99 99 99 99 99 99 99 99 99	100
F2:4273	KVSNRFSGVPD	99 99 99 99 99 99 99 99 99 99 99	100
F2:4275	HKTSTSPIVKSF	99 99 99 99 99 99 99 99 99 99 99 99	1109552.6
F2:4280	TC(+57.02)EATHKTSSTPIVKSF	99 99 99 99 99 99 99 99 99 99 99 99 99 99 99 99 99	2.71E+08
F2:4469	TC(+57.02)EATHKTSSTPIVKSF	99 99 99 99 99 99 99 99 99 99 99 99 99 99 99 99 99	100
F2:4510	TC(+57.02)EQTHKTSTSPIVKSF	99 99 99 99 99 99 99 99 99 99 99 99 99 99 99 99 99	525045.8
F2:4292	TC(+57.02)EQTHKTSTSPIVKSF	99 99 99 99 99 99 99 99 99 99 99 99 99 99 99 99 99	1246979
F2:4285	TC(+57.02)EQTHKTSTSPIVKSF	99 99 99 99 99 99 99 99 99 99 99 99 99 99 99 99 99	4599638
F2:4281	TC(+57.02)EQTHKTSTSPIVKSF	99 99 99 99 99 99 99 99 99 99 99 99 99 99 99 99 99	5834538
F2:4282	TLTRDEYERHNSY	99 99 99 99 99 99 99 99 99 99 99 99 99	542366.75
F2:4284	KPGQSPKIL	99 99 99 99 99 99 99 99 99	100
F2:4284	KPGQSPKLL	99 99 99 99 99 99 99 99 99	100
F2:4339	KM(+15.99)NSLQTDDTAKYY	99 99 99 99 99 99 99 99 99 99 99 99 99 99	49017.13
F2:4340	PLAPGSAAQTN	99 99 99 99 99 99 99 99 99 99 99	3508974.2
F2:4341	TDQDSKDSTYSM(+15.99)SSTL	99 99 99 99 99 99 99 99 99 99 99 99 99 99 99 99	763380.9
F2:4362	SAAKTTPPSVY	99 99 99 99 99 99 99 99 99 99 99	954266.7
F2:4385	SGVPDRFSGSGSGTD	99 99 99 99 99 99 99 99 99 99 99 99 99 99 99	710595.94
F2:4578	NSWTDQDSKDSTY	99 99 99 99 99 99 99 99 99 99 99 99 99	3.83E+07
F2:4387	NSWTDQDSKDSTY	99 99 99 99 99 99 99 99 99 99 99 99 99	120895.42
F2:4388	TC(+57.02)EATHKTSTAPIVKSF	99 99 99 99 99 99 99 99 99 99 99 99 99 99 99 99 99	100
F2:4405	SGVPDRFSG	99 99 99 99 99 99 99 99 99	5368513
F2:4429	TC(+57.02)EATHKTTTSPIVKSF	99 99 99 99 99 99 99 99 99 99 99 99 99 99 99 99 99	1.08E+07
F2:4427	TC(+57.02)EATHKTTTSPIVKSF	99 99 99 99 99 99 99 99 99 99 99 99 99 99 99 99 99	3.78E+07
F2:4428	TC(+57.02)EATHKTTTSPIVKSF	99 99 99 99 99 99 99 99 99 99 99 99 99 99 99 99 99	2.73E+07
F2:4749	C(+57.02)EATHKTPTSPIVKSF	99 99 99 99 99 99 99 99 99 99 99 99 99 99 99 99	621196.9
F2:4738	C(+57.02)EATHKTPTSPIVKSF	99 99 99 99 99 99 99 99 99 99 99 99 99 99 99 99	3866934.5
F2:4746	C(+57.02)EATHKTPTSPIVKSF	99 99 99 99 99 99 99 99 99 99 99 99 99 99 99 99	457859.16
F2:4458	C(+57.02)EATHKTPTSPIVKSF	99 99 99 99 99 99 99 99 99 99 99 99 99 99 99 99	1135176.5
F2:4444	ITKVSNRF	99 99 99 99 99 99 99 99	997611.25
F2:4445	KISRVEAEDI	99 99 99 99 99 99 99 99 99 99	100
F2:4445	KLSRVEAEDL	99 99 99 99 99 99 99 99 99 99	100
F2:4445	KISRVEAEDL	99 99 99 99 99 99 99 99 99 99	100
F2:4453	TLKLSRVEA	99 99 99 99 99 99 99 99 99	929139.2
F2:4481	KRADAAPTVSTL	99 99 99 99 99 99 99 99 99 99 99 99	343897.1
F2:4485	SGVPDRFSGSGSGAD	99 99 99 99 99 99 99 99 99 99 99 99 99 99 99	277299.97
F2:4509	LGDQASISC(+57.02)RSSQY	99 99 99 99 99 99 99 99 99 99 99 99 99 99	207470.89
F2:4513	TC(+57.02)EQTHKTSSTPIVKSF	99 99 99 99 99 99 99 99 99 99 99 99 99 99 99 99 99	1628008.4
F2:4517	ELKRADAAPTGL	99 99 99 99 99 99 99 99 99 99 99 99	167273.11
F2:4519	ELKRADAAPTGL	99 99 99 99 99 99 99 99 99 99 99 99	184170.38
F2:4518	GAGTKLEIKRADAAPTVS	99 99 99 99 99 99 99 99 99 99 99 99 99 99 99 99 99 99	208993.92
F2:4518	GAGTKLELKRADAAPTVS	99 99 99 99 99 99 99 99 99 99 99 99 99 99 99 99 99 99	208993.92
F2:4541	KIDGSERQNAVMNSWTDQDSKDSTY	99 99 99 99 99 99 99 99 99 99 99 99 99 99 99 99 99 99 99 99 99 99 99 99 99	1039930.6
F2:4544	SWTDQDSKDSTY	99 99 99 99 99 99 99 99 99 99 99 99	100
F2:4545	GPVRAPQVY	99 99 99 99 99 99 99 99 99	117249.76
F2:4549	IYKVSNRF	99 99 99 99 99 99 99 99	4906833
F2:4562	YKVSNRF	99 99 99 99 99 99 99	477034.4
F2:4571	RADAAPTVSY	99 99 99 99 99 99 99 99 99 99	100
F2:4573	TLTLTKDEYERHNSY	99 99 99 99 99 99 99 99 99 99 99 99 99 99 99	127190.06
F2:4580	LNNFYPKN	99 99 99 99 99 99 99 99	1041757.3
F2:4597	EIKRADAAPTVSY	99 99 99 99 99 99 99 99 99 99 99 99 99	992874.44
F2:4596	EIKRADAAPTVSY	99 99 99 99 99 99 99 99 99 99 99 99 99	1759876.2
F2:4600	NVQKSNWESGNTF	99 99 99 99 99 99 99 99 99 99 99 99 99	845056.2
F2:4609	YQQKPGQSPKIL	99 99 99 99 99 99 99 99 99 99 99 99	156014.16
F2:4609	YQQKPGQSPKLL	99 99 99 99 99 99 99 99 99 99 99 99	156014.16
F2:4628	KIDGSERNQGVLY	99 99 99 99 99 99 99 99 99 99 99 99 99	833096.6
F2:4631	KIDGSERQNGVLY	99 99 99 99 99 99 99 99 99 99 99 99 99	549706.1
F2:4654	IDGSERQNGVL	99 99 99 99 99 99 99 99 99 99 99	116294.3
F2:5065	TC(+57.02)ESTHKTSTSPIVKSF	99 99 99 99 99 99 99 99 99 99 99 99 99 99 99 99 99	2167676.8
F2:5061	TC(+57.02)ESTHKTSTSPIVKSF	99 99 99 99 99 99 99 99 99 99 99 99 99 99 99 99 99	9641164
F2:4657	TC(+57.02)ESTHKTSTSPIVKSF	99 99 99 99 99 99 99 99 99 99 99 99 99 99 99 99 99	100
F2:4661	NSETDQDSKDSTY	99 99 99 99 99 99 99 99 99 99 99 99 99	246215.25
F2:4692	RFSGSGSGTDF	99 99 99 99 99 99 99 99 99 99 99	8412327
F2:4701	KIDGSERQ(+.98)NGMLNSWTDQDSKDSTY	99 99 99 99 99 99 99 99 99 99 99 99 99 99 99 99 99 99 99 99 99 99 99 99 99	7586600
F2:4703	TC(+57.02)EFTHATSTSPIVKSF	99 99 99 99 99 99 99 99 99 99 99 99 99 99 99 99 99	4776051.5
F2:4705	VSAAKTTPPSVY	99 99 99 99 99 99 99 99 99 99 99 99	506440.84
F2:4730	YC(+57.02)FQGSHV	99 99 99 99 99 99 99 99	387165.38
F2:4732	KC(+57.02)RVNSAAFPAPIEK	99 99 99 99 99 99 99 99 99 99 99 99 99 99 99	1083743.8
F2:4736	TYGAGTKL	99 99 99 99 99 99 99 99	2029763.8
F2:4740	TIPPPKEQMAKDKVSLT	99 99 99 99 99 99 99 99 99 99 99 99 99 99 99 99 99	1699486.8
F2:4742	TIPPPKEQMAKDKVSLT	99 99 99 99 99 99 99 99 99 99 99 99 99 99 99 99 99	1369295.2
F2:4753	KTSTSPIVKSF	99 99 99 99 99 99 99 99 99 99 99	4.46E+07
F2:4768	LVHSNGNTYL	99 99 99 99 99 99 99 99 99 99	362075.03
F2:4779	LQKQGQSPKLL	99 99 99 99 99 99 99 99 99 99 99	320641.2
F2:4791	TLTKDEYERHNSYTC(+57.02)EATHKTSTSPIVKSF	99 99 99 99 99 99 99 99 99 99 99 99 99 99 99 99 99 99 99 99 99 99 99 99 99 99 99 99 99 99	2.49E+07
F2:4800	TLTKDEYERHNSYTC(+57.02)EATHKTSTSPIVKSF	99 99 99 99 99 99 99 99 99 99 99 99 99 99 99 99 99 99 99 99 99 99 99 99 99 99 99 99 99 99	6264391.5
F2:4797	TLTKDEYERHNSYTC(+57.02)EATHKTSTSPIVKSF	99 99 99 99 99 99 99 99 99 99 99 99 99 99 99 99 99 99 99 99 99 99 99 99 99 99 99 99 99 99	5.36E+07
F2:4780	TLTKDEYERHNSYTC(+57.02)EATHKTSTSPIVKSF	99 99 99 99 99 99 99 99 99 99 99 99 99 99 99 99 99 99 99 99 99 99 99 99 99 99 99 99 99 99	5.15E+07
F2:4782	GQGTLVTVSAAK	99 99 99 99 99 99 99 99 99 99 99 99	215490.86
F3:4723	GQGTLVTVSAAK	99 99 99 99 99 99 99 99 99 99 99 99	215981.62
F2:4990	LQKPGQSPKLI	99 99 99 99 99 99 99 99 99 99 99	2.05E+08
F2:4803	LQKPGQSPKLI	99 99 99 99 99 99 99 99 99 99 99	2.05E+08
F2:4802	LQKPGQSPKLI	99 99 99 99 99 99 99 99 99 99 99	2.89E+08
F2:4989	LQKPGQSPKLI	99 99 99 99 99 99 99 99 99 99 99	2.89E+08
F2:4990	LQKPGQSPKLL	99 99 99 99 99 99 99 99 99 99 99	2.05E+08
F2:4803	LQKPGQSPKLL	99 99 99 99 99 99 99 99 99 99 99	2.05E+08
F2:4802	LQKPGQSPKLL	99 99 99 99 99 99 99 99 99 99 99	2.89E+08
F2:4989	LQKPGQSPKLL	99 99 99 99 99 99 99 99 99 99 99	2.89E+08
F2:4804	LQKPNQSPKLL	99 99 99 99 99 99 99 99 99 99 99	5874629
F2:4809	TIPPPKEQMAKDKVSL	99 99 99 99 99 99 99 99 99 99 99 99 99 99 99 99	3365924
F2:4811	TIPPPKEQMAKDKVSL	99 99 99 99 99 99 99 99 99 99 99 99 99 99 99 99	2952726.8
F2:4818	TLTKDEYERHNSYTC(+57.02)EATHKTTTSPIVKSF	99 99 99 99 99 99 99 99 99 99 99 99 99 99 99 99 99 99 99 99 99 99 99 99 99 99 99 99 99 99	5691075.5
F2:4820	KIDGSERQNGVLDSWTEQ(+.98)DSKDSTY	99 99 99 99 99 99 99 99 99 99 99 99 99 99 99 99 99 99 99 99 99 99 99 99 99	100
F2:4825	KIDGSERQ(+.98)NAVLN(+.98)SWTDQDSKDSTY	99 99 99 99 99 99 99 99 99 99 99 99 99 99 99 99 99 99 99 99 99 99 99 99 99	100
F2:4838	SLGDQASISC(+57.02)RSSQY	99 99 99 99 99 99 99 99 99 99 99 99 99 99 99	4958980
F2:4913	SGSGSGTDYTLTISSL	99 99 99 99 99 99 99 99 99 99 99 99 99 99 99 99	3572928.2
F2:4910	SGSGSGTDYTLTISSL	99 99 99 99 99 99 99 99 99 99 99 99 99 99 99 99	7203454.5
F2:4923	SGSGSGTDFTLK	99 99 99 99 99 99 99 99 99 99 99 99	444137.3
F3:4859	SGSGSGTDFTLK	99 99 99 99 99 99 99 99 99 99 99 99	1.47E+07
F2:4955	ADISC(+57.02)RSSQY	99 99 99 99 99 99 99 99 99 99	707522.06
F2:4957	GSGVPDRF	99 99 99 99 99 99 99 99	2210966.8
F2:4971	LNNFYPKD	99 99 99 99 99 99 99 99	869621.56
F2:4484	TC(+57.02)ECTHKTSTSPIVKSF	99 99 99 99 99 99 99 99 99 99 99 99 99 99 99 99 99	432486
F2:4976	TC(+57.02)ECTHKTSTSPIVKSF	99 99 99 99 99 99 99 99 99 99 99 99 99 99 99 99 99	100
F2:4985	KIDGSERQN(+.98)GVLN(+.98)SETDQDSKDSTYS	99 99 99 99 99 99 99 99 99 99 99 99 99 99 99 99 99 99 99 99 99 99 99 99 99 99	100
F2:4993	SLGDQASISC(+57.02)RSSSL	99 99 99 99 99 99 99 99 99 99 99 99 99 99 99	192523.34
F2:4996	KIDGSERQN(+.98)GVLNY	99 99 99 99 99 99 99 99 99 99 99 99 99 99	456365.6
F2:5329	DSWTDQDSKDSTY	99 99 99 99 99 99 99 99 99 99 99 99 99	1184794.4
F2:5008	DSWTDQDSKDSTY	99 99 99 99 99 99 99 99 99 99 99 99 99	498829
F2:5010	KIDGSERQN(+.98)GVLDSWTEQDSKDSTY	99 99 99 99 99 99 99 99 99 99 99 99 99 99 99 99 99 99 99 99 99 99 99 99 99	5549692.5
F2:5811	KIDGSERQN(+.98)GVLDSWTEQDSKDSTY	99 99 99 99 99 99 99 99 99 99 99 99 99 99 99 99 99 99 99 99 99 99 99 99 99	100
F2:5015	KIDGSERQN(+.98)GVLDSWTEQDSKDSTY	99 99 99 99 99 99 99 99 99 99 99 99 99 99 99 99 99 99 99 99 99 99 99 99 99	100
F2:5360	KIDGSERQN(+.98)GVLDSWTEQ(+.98)DSKDSTY	99 99 99 99 99 99 99 99 99 99 99 99 99 99 99 99 99 99 99 99 99 99 99 99 99	100
F2:5206	KIDGSERQN(+.98)GVLDSWTEQ(+.98)DSKDSTY	99 99 99 99 99 99 99 99 99 99 99 99 99 99 99 99 99 99 99 99 99 99 99 99 99	100
F2:5012	KIDGSERQN(+.98)GVLDSWTEQ(+.98)DSKDSTY	99 99 99 99 99 99 99 99 99 99 99 99 99 99 99 99 99 99 99 99 99 99 99 99 99	100
F2:5207	KIDGSERQN(+.98)GVLDSWTEQ(+.98)DSKDSTY	99 99 99 99 99 99 99 99 99 99 99 99 99 99 99 99 99 99 99 99 99 99 99 99 99	2.46E+07
F2:5019	TLTKDEYERHNSYTCEYTHKTSTSPIVKSF	99 99 99 99 99 99 99 99 99 99 99 99 99 99 99 99 99 99 99 99 99 99 99 99 99 99 99 99 99 99	100
F2:5024	KIDGSERQN(+.98)GVLDSWTE	99 99 99 99 99 99 99 99 99 99 99 99 99 99 99 99 99	322888.2
F2:5025	NSLQTDDTAKYY	99 99 99 99 99 99 99 99 99 99 99 99	1635478.8
F2:5037	TFGSGTKL	99 99 99 99 99 99 99 99	288266.8
F2:5043	SLQTDDTAKYY	99 99 99 99 99 99 99 99 99 99 99	2948581.5
F2:5240	C(+57.02)YQGSHVPL	99 99 99 99 99 99 99 99 99	1201998
F2:5045	C(+57.02)YQGSHVPL	99 99 99 99 99 99 99 99 99	1308405
F2:5057	LKMNSLQTDDTAKY	99 99 99 99 99 99 99 99 99 99 99 99 99 99	3948722
F2:5054	LKMNSLQTDDTAKY	99 99 99 99 99 99 99 99 99 99 99 99 99 99	7284046
F2:5063	TC(+57.02)SVLHQGL	99 99 99 99 99 99 99 99 99	218694.19
F2:5068	KNTQPIMDTDGSY	99 99 99 99 99 99 99 99 99 99 99 99 99	872996.4
F2:5276	TFGQGTKL	99 99 99 99 99 99 99 99	100
F2:5077	TFGQGTKL	99 99 99 99 99 99 99 99	100
F2:5078	TC(+57.02)EATHKTSTSPIVKSFY	99 99 99 99 99 99 99 99 99 99 99 99 99 99 99 99 99 99	512965.88
F2:5086	TC(+57.02)EATHKTSTSPIVKSFY	99 99 99 99 99 99 99 99 99 99 99 99 99 99 99 99 99 99	384388.4
F2:5104	LVHSN(+.98)GNTYL	99 99 99 99 99 99 99 99 99 99	142131.12
F2:5118	TLTKDEYERHSSYTC(+57.02)EATHKTSTSPITKSF	99 99 99 99 99 99 99 99 99 99 99 99 99 99 99 99 99 99 99 99 99 99 99 99 99 99 99 99 99 99	2644492
F2:5119	KIDGSERQN(+.98)GVLNSWTNQDSKDS	99 99 99 99 99 99 99 99 99 99 99 99 99 99 99 99 99 99 99 99 99 99 99	1110523.5
F2:5127	KIDGSERQNGVLNSWTDQDSKDS	99 99 99 99 99 99 99 99 99 99 99 99 99 99 99 99 99 99 99 99 99 99 99	446061
F2:5129	KIDGSERQN(+.98)GVLNSWTNQDSKD	99 99 99 99 99 99 99 99 99 99 99 99 99 99 99 99 99 99 99 99 99 99	1629724.8
F2:5131	GDGSTDYNSALKSRL	99 99 99 99 99 99 99 99 99 99 99 99 99 99 99	150595.34
F2:5134	SKLNVQKSNWESGNTF	99 99 99 99 99 99 99 99 99 99 99 99 99 99 99 99	1661673.6
F2:5149	KIDGSERQN(+.98)GVLNSWTNQDSKDST	99 99 99 99 99 99 99 99 99 99 99 99 99 99 99 99 99 99 99 99 99 99 99 99	959326.25
F2:5154	NLQKPGQSPKLL	99 99 99 99 99 99 99 99 99 99 99 99	771038.5
F2:5166	KIDGSERQNGVLNSWTDQDSKD	99 99 99 99 99 99 99 99 99 99 99 99 99 99 99 99 99 99 99 99 99 99	2341143.2
F2:5167	GGSRKLSC(+57.02)AASF	99 99 99 99 99 99 99 99 99 99 99 99	283111.6
F2:5179	TC(+57.02)EANNKTSTSPIVKSF	99 99 99 99 99 99 99 99 99 99 99 99 99 99 99 99 99	1333368.6
F2:5208	KVSNRFSGVPDRF	99 99 99 99 99 99 99 99 99 99 99 99 99	3780028.5
F2:5219	RVAGTAVSI	99 99 99 99 99 99 99 99 99	751601.25
F2:5250	AFPAPIEKTISKTK	99 99 99 99 99 99 99 99 99 99 99 99 99 99	95734.69
F2:5267	RYSGVPDRF	99 99 99 99 99 99 99 99 99	413001.8
F2:5280	NSGSLSSGVHTF	99 99 99 99 99 99 99 99 99 99 99 99	492669.25
F2:5302	YLQKQGQSPKLL	99 99 99 99 99 99 99 99 99 99 99 99	621676.75
F2:5309	YLQKPNQSPKLL	99 99 99 99 99 99 99 99 99 99 99 99	4077379
F2:5307	YLQKPNQSPKLL	99 99 99 99 99 99 99 99 99 99 99 99	9756533
F2:5502	YLQKPGQSPKLI	99 99 99 99 99 99 99 99 99 99 99 99	941705.75
F2:5308	YLQKPGQSPKLI	99 99 99 99 99 99 99 99 99 99 99 99	2.50E+08
F2:5597	YLQKPGQSPKLI	99 99 99 99 99 99 99 99 99 99 99 99	100
F2:5876	YLQKPGQSPKLI	99 99 99 99 99 99 99 99 99 99 99 99	100
F2:5502	YLQKPGQSPKLL	99 99 99 99 99 99 99 99 99 99 99 99	941705.75
F2:5308	YLQKPGQSPKLL	99 99 99 99 99 99 99 99 99 99 99 99	2.50E+08
F2:5597	YLQKPGQSPKLL	99 99 99 99 99 99 99 99 99 99 99 99	100
F2:5876	YLQKPGQSPKLL	99 99 99 99 99 99 99 99 99 99 99 99	100
F2:5312	LKMN(+.98)SLQTDDTAKY	99 99 99 99 99 99 99 99 99 99 99 99 99 99	100
F2:5314	C(+57.02)RVNSAAFPAPIEK	99 99 99 99 99 99 99 99 99 99 99 99 99 99	100
F2:5325	ELKRADAAPTVSEL	99 99 99 99 99 99 99 99 99 99 99 99 99 99	1066030.6
F2:5345	KIDGSERQNGVLN(+.98)SWTDQDSKDSTY	99 99 99 99 99 99 99 99 99 99 99 99 99 99 99 99 99 99 99 99 99 99 99 99 99	3983013
F2:5332	KIDGSERQNGVLN(+.98)SWTDQDSKDSTY	99 99 99 99 99 99 99 99 99 99 99 99 99 99 99 99 99 99 99 99 99 99 99 99 99	8878818
F2:5343	GQGTKLEI	99 99 99 99 99 99 99 99	139934.67
F2:5365	KIDGSERQNGVLN(+.98)SWTDQ(+.98)DSKDSTY	99 99 99 99 99 99 99 99 99 99 99 99 99 99 99 99 99 99 99 99 99 99 99 99 99	100
F2:5366	C(+57.02)VVVDISKD	99 99 99 99 99 99 99 99 99	970491.94
F2:5375	EIKRADAAPTVSTF	99 99 99 99 99 99 99 99 99 99 99 99 99 99	814217.9
F2:5393	SAAFPAPIEKTISKTK	99 99 99 99 99 99 99 99 99 99 99 99 99 99 99 99	1495674.1
F2:5402	SAAFPAPIEKTISKTK	99 99 99 99 99 99 99 99 99 99 99 99 99 99 99 99	519793.12
F2:5395	KIDGSERQ(+.98)NGVLDSWTEQDSKDSTY	99 99 99 99 99 99 99 99 99 99 99 99 99 99 99 99 99 99 99 99 99 99 99 99 99	100
F2:5406	KIDGSERQ(+.98)NGVLDSWTEQDSKDSTY	99 99 99 99 99 99 99 99 99 99 99 99 99 99 99 99 99 99 99 99 99 99 99 99 99	100
F2:5400	LNNFYPKNINVK	99 99 99 99 99 99 99 99 99 99 99 99	100
F2:5401	AFPAPIEK	99 99 99 99 99 99 99 99	905993.7
F2:5409	YLQ(+.98)KPGQSPKLI	99 99 99 99 99 99 99 99 99 99 99 99	2665836.2
F2:5409	YLQ(+.98)KPGQSPKLL	99 99 99 99 99 99 99 99 99 99 99 99	2665836.2
F2:5415	VQKSNWEAGNTF	99 99 99 99 99 99 99 99 99 99 99 99	100
F2:5426	SKLNVQKSNWEAGNTF	99 99 99 99 99 99 99 99 99 99 99 99 99 99 99 99	3830098
F2:5419	SKLNVQKSNWEAGNTF	99 99 99 99 99 99 99 99 99 99 99 99 99 99 99 99	1.03E+07
F2:5421	RFSGVPDRF	99 99 99 99 99 99 99 99 99	5475866
F2:5422	QWNGQPAENY	99 99 99 99 99 99 99 99 99 99	2328965.8
F2:5428	VTVSAAKTTPPSVY	99 99 99 99 99 99 99 99 99 99 99 99 99 99	3823965.2
F2:5429	NVQKSNWEAGNTF	99 99 99 99 99 99 99 99 99 99 99 99 99	5.66E+07
F2:5618	NVQKSNWEAGNTF	99 99 99 99 99 99 99 99 99 99 99 99 99	100
F2:5461	C(+57.02)VVVDISKDD	99 99 99 99 99 99 99 99 99 99	2518982.5
F2:5474	KIDGSERQN(+.98)GVLN(+.98)SWTDQDSKDSTY	99 99 99 99 99 99 99 99 99 99 99 99 99 99 99 99 99 99 99 99 99 99 99 99 99	100
F2:5921	KIDGSERQN(+.98)GVLN(+.98)SWTDQDSKDSTY	99 99 99 99 99 99 99 99 99 99 99 99 99 99 99 99 99 99 99 99 99 99 99 99 99	100
F2:5526	KIDGSERQN(+.98)GVLN(+.98)SWTDQDSKDSTY	99 99 99 99 99 99 99 99 99 99 99 99 99 99 99 99 99 99 99 99 99 99 99 99 99	100
F2:5550	KIDGSERQNGVLNSWTDQDSKDSTY	99 99 99 99 99 99 99 99 99 99 99 99 99 99 99 99 99 99 99 99 99 99 99 99 99	1.65E+07
F2:5540	KIDGSERQNGVLNSWTDQDSKDSTY	99 99 99 99 99 99 99 99 99 99 99 99 99 99 99 99 99 99 99 99 99 99 99 99 99	1.43E+08
F2:5539	KIDGSERQNGVLNSWTDQDSKDSTY	99 99 99 99 99 99 99 99 99 99 99 99 99 99 99 99 99 99 99 99 99 99 99 99 99	2.32E+08
F2:5551	KIDGSERQNGVLDSWTEQDSKDSTY	99 99 99 99 99 99 99 99 99 99 99 99 99 99 99 99 99 99 99 99 99 99 99 99 99	7467124.5
F2:5554	KIDGSERQNGVLNSWTNQ	99 99 99 99 99 99 99 99 99 99 99 99 99 99 99 99 99 99	2235897.2
F2:5568	KIDGSERQNGVLNSWTNQ	99 99 99 99 99 99 99 99 99 99 99 99 99 99 99 99 99 99	486000.2
F2:5564	KIDGSERQNGVLNSWTNQD	99 99 99 99 99 99 99 99 99 99 99 99 99 99 99 99 99 99 99	100
F2:5576	IFPPSSEQ	99 99 99 99 99 99 99 99	556975.4
F2:5586	C(+57.02)FQNSHVPL	99 99 99 99 99 99 99 99 99	5261456
F2:5599	LNNFYPKDINVK	99 99 99 99 99 99 99 99 99 99 99 99	4629564
F3:5443	LNNFYPKDINVK	99 99 99 99 99 99 99 99 99 99 99 99	194060.44
F3:5425	LNNFYPKDINVK	99 99 99 99 99 99 99 99 99 99 99 99	719907.44
F2:5789	SGVQ(+.98)DRFSGSGSGTDF	99 99 99 99 99 99 99 99 99 99 99 99 99 99 99 99	100
F2:5601	SGVQ(+.98)DRFSGSGSGTDF	99 99 99 99 99 99 99 99 99 99 99 99 99 99 99 99	242349.11
F2:5604	LNNFYPKNIN	99 99 99 99 99 99 99 99 99 99	2065776.2
F2:5608	NSWTDQDSKDSTYSM(+15.99)SSTL	99 99 99 99 99 99 99 99 99 99 99 99 99 99 99 99 99 99 99	702558.94
F2:5609	TDQDSKDSTYSMSSTL	99 99 99 99 99 99 99 99 99 99 99 99 99 99 99 99	1135376.1
F2:5611	SLPVSAGDQASISC(+57.02)RSSQY	99 99 99 99 99 99 99 99 99 99 99 99 99 99 99 99 99 99 99	100
F2:5616	KIDGSERQNNVLNSWTDQDSKDSTY	99 99 99 99 99 99 99 99 99 99 99 99 99 99 99 99 99 99 99 99 99 99 99 99 99	5653603.5
F2:5631	C(+57.02)FQGSHVPL	99 99 99 99 99 99 99 99 99	4.20E+08
F2:5847	C(+57.02)FQGSHVPL	99 99 99 99 99 99 99 99 99	100
F2:6063	C(+57.02)FQGSHVPL	99 99 99 99 99 99 99 99 99	100
F2:5635	TSPIVKSF	99 99 99 99 99 99 99 99	2490608
F2:5636	STSPIVKSF	99 99 99 99 99 99 99 99 99	5725661
F2:5637	SGVPDRFY	99 99 99 99 99 99 99 99	1576030
F2:5643	KISRVEAEDIGVY	99 99 99 99 99 99 99 99 99 99 99 99 99	6.94E+07
F2:5643	KLSRVEAEDLGVY	99 99 99 99 99 99 99 99 99 99 99 99 99	6.94E+07
F2:5643	KISRVEAEDLGVY	99 99 99 99 99 99 99 99 99 99 99 99 99	6.94E+07
F2:5649	YC(+57.02)YQGSHVPL	99 99 99 99 99 99 99 99 99 99	375575.2
F2:5653	KIDGSERQN(+.98)GVLNSWTNQDS	99 99 99 99 99 99 99 99 99 99 99 99 99 99 99 99 99 99 99 99	792893.44
F2:5673	KIDGSERQN(+.98)GVLNSWTNQDS	99 99 99 99 99 99 99 99 99 99 99 99 99 99 99 99 99 99 99 99	3562847
F2:5663	KIDGSERQN(+.98)GVAN(+.98)SWTAQDSKDSTYS	99 99 99 99 99 99 99 99 99 99 99 99 99 99 99 99 99 99 99 99 99 99 99 99 99 99	100
F2:5680	QWN(+.98)GQPAENY	99 99 99 99 99 99 99 99 99 99	7489244
F3:5477	SAAFPAPIEK	99 99 99 99 99 99 99 99 99 99	4352307.5
F2:5701	SAAFPAPIEK	99 99 99 99 99 99 99 99 99 99	9603776
F2:5713	KIDGSERQN(+.98)GVLNSWTNQD	99 99 99 99 99 99 99 99 99 99 99 99 99 99 99 99 99 99 99	1.42E+07
F2:5716	YLQKPGQSPKLIY	99 99 99 99 99 99 99 99 99 99 99 99 99	893005.06
F2:5715	YLQKPGQSPKLIY	99 99 99 99 99 99 99 99 99 99 99 99 99	3086816
F2:5721	ISKDDPEVQF	99 99 99 99 99 99 99 99 99 99	100
F2:5733	KIDGSERQN(+.98)GVLNSWTDQDSKDSTY	99 99 99 99 99 99 99 99 99 99 99 99 99 99 99 99 99 99 99 99 99 99 99 99 99	2.95E+08
F2:5743	KIDGSERQN(+.98)GVLNSWTDQDSKDSTY	99 99 99 99 99 99 99 99 99 99 99 99 99 99 99 99 99 99 99 99 99 99 99 99 99	2.85E+07
F2:5728	KIDGSERQN(+.98)GVLNSWTDQDSKDSTY	99 99 99 99 99 99 99 99 99 99 99 99 99 99 99 99 99 99 99 99 99 99 99 99 99	3.42E+08
F2:5729	KIDGSERQNDVLNSWTDQDSKDSTY	99 99 99 99 99 99 99 99 99 99 99 99 99 99 99 99 99 99 99 99 99 99 99 99 99	2257259
F2:5730	C(+57.02)FQGTHVPL	99 99 99 99 99 99 99 99 99	8374588.5
F2:5741	KIDGSERQN(+.98)GVLNSWTNQ	99 99 99 99 99 99 99 99 99 99 99 99 99 99 99 99 99 99	4719123
F2:5749	WKIDGSERQN(+.98)GVLNSWTDQDSKDSTY	99 99 99 99 99 99 99 99 99 99 99 99 99 99 99 99 99 99 99 99 99 99 99 99 99 99	358916.72
F2:5752	KIDGSERQNGVLNSWTDQD	99 99 99 99 99 99 99 99 99 99 99 99 99 99 99 99 99 99 99	2601057.5
F2:5757	KVSNRFSGVPDRFSGSGSGTDF	99 99 99 99 99 99 99 99 99 99 99 99 99 99 99 99 99 99 99 99 99 99	4702904.5
F2:5756	KVSNRFSGVPDRFSGSGSGTDF	99 99 99 99 99 99 99 99 99 99 99 99 99 99 99 99 99 99 99 99 99 99	9185862
F2:5758	TSTSPIVKSF	99 99 99 99 99 99 99 99 99 99	5977590
F3:5542	TSTSPIVKSF	99 99 99 99 99 99 99 99 99 99	1775926.1
F2:5953	SGVPDRFSGSGSGTDF	99 99 99 99 99 99 99 99 99 99 99 99 99 99 99 99	100
F2:5759	SGVPDRFSGSGSGTDF	99 99 99 99 99 99 99 99 99 99 99 99 99 99 99 99	100
F2:5780	TLKISRVEAEDI	99 99 99 99 99 99 99 99 99 99 99 99	1459545.8
F2:5778	TLKISRVEAEDI	99 99 99 99 99 99 99 99 99 99 99 99	2977122.5
F2:5780	TLKLSRVEAEDL	99 99 99 99 99 99 99 99 99 99 99 99	1459545.8
F2:5778	TLKLSRVEAEDL	99 99 99 99 99 99 99 99 99 99 99 99	2977122.5
F2:5780	TLKISRVEAEDL	99 99 99 99 99 99 99 99 99 99 99 99	1459545.8
F2:5778	TLKISRVEAEDL	99 99 99 99 99 99 99 99 99 99 99 99	2977122.5
F2:5788	VLNSWTDQDSKDSTY	99 99 99 99 99 99 99 99 99 99 99 99 99 99 99	100
F2:5796	KIDGSERQN(+.98)GVLNSWTN	99 99 99 99 99 99 99 99 99 99 99 99 99 99 99 99 99	100
F2:5803	KIDGSERQN(+.98)GVLNSWTN	99 99 99 99 99 99 99 99 99 99 99 99 99 99 99 99 99	1443497.8
F2:5823	TFGAGTKLY	99 99 99 99 99 99 99 99 99	1.00E+07
F2:5841	SAAFPAPIEKT	99 99 99 99 99 99 99 99 99 99 99	3203841.5
F2:5846	C(+57.02)QQ(+.98)SN(+.98)EVPL	99 99 99 99 99 99 99 99 99	830570
F2:5859	IYKVSNRFSGVPDRF	99 99 99 99 99 99 99 99 99 99 99 99 99 99 99	642067.06
F2:5858	IYKVSNRFSGVPDRF	99 99 99 99 99 99 99 99 99 99 99 99 99 99 99	737342.3
F2:5877	KNTQPIM(+15.99)DTDGSYF	99 99 99 99 99 99 99 99 99 99 99 99 99 99	1.08E+07
F2:5879	KIDGSERQN(+.98)GVLNSW	99 99 99 99 99 99 99 99 99 99 99 99 99 99 99	8244141.5
F2:5878	KIDGSERQN(+.98)GVLNSW	99 99 99 99 99 99 99 99 99 99 99 99 99 99 99	1.49E+07
F2:6074	KIDGSERQN(+.98)GVLNSW	99 99 99 99 99 99 99 99 99 99 99 99 99 99 99	1829777.2
F2:5891	IYYASIR	99 99 99 99 99 99 99	434678.9
F2:5909	KIDGSERQN(+.98)GVLNSWTDQD	99 99 99 99 99 99 99 99 99 99 99 99 99 99 99 99 99 99 99	1.06E+07
F2:5913	TITLTPKVT	99 99 99 99 99 99 99 99 99	5886996.5
F2:5933	KESGPGLVAPSQSL	99 99 99 99 99 99 99 99 99 99 99 99 99 99	2.03E+07
F2:5948	RVEAEDIGVY	99 99 99 99 99 99 99 99 99 99	498698.16
F2:5948	RVEAEDLGVY	99 99 99 99 99 99 99 99 99 99	498698.16
F2:5988	NVQKSN(+.98)WEAGNTF	99 99 99 99 99 99 99 99 99 99 99 99 99	186030.31
F2:5991	LQKPGQSPKLLI	99 99 99 99 99 99 99 99 99 99 99 99	417401.84
F2:6001	SGSGSGTDFSLNIY	99 99 99 99 99 99 99 99 99 99 99 99 99 99	2348865
F3:5840	FSGSGSGTDFTLKISR	99 99 99 99 99 99 99 99 99 99 99 99 99 99 99 99	5577324.5
F2:6011	FSGSGSGTDFTLKISR	99 99 99 99 99 99 99 99 99 99 99 99 99 99 99 99	1136862.1
F3:6023	FSGSGSGTDFTLKISR	99 99 99 99 99 99 99 99 99 99 99 99 99 99 99 99	100
F3:5833	FSGSGSGTDFTLKISR	99 99 99 99 99 99 99 99 99 99 99 99 99 99 99 99	3.45E+07
F2:6025	RSVSELPIM(+15.99)HQDW	99 99 99 99 99 99 99 99 99 99 99 99 99	1862774.4
F2:6023	RSVSELPIM(+15.99)HQDW	99 99 99 99 99 99 99 99 99 99 99 99 99	1942761.2
F2:6058	IFPPKPKDVL	99 99 99 99 99 99 99 99 99 99	8271797
F2:6250	IFPPKPKDVL	99 99 99 99 99 99 99 99 99 99	8271797
F2:6081	KIDGSERQ(+.98)NGVLNSW	99 99 99 99 99 99 99 99 99 99 99 99 99 99 99	100
F2:6105	TPKVTC(+57.02)VVVDISKDD	99 99 99 99 99 99 99 99 99 99 99 99 99 99 99	246186.56
F2:6088	TPKVTC(+57.02)VVVDISKDD	99 99 99 99 99 99 99 99 99 99 99 99 99 99 99	504549.94
F2:6089	RFSGVPDRFSGSGSGTDF	99 99 99 99 99 99 99 99 99 99 99 99 99 99 99 99 99 99	9702014
F2:6099	LTSGVPDRF	99 99 99 99 99 99 99 99 99	342083.28
F2:6100	KIDGSERQ(+.98)NGVLNSWAD	99 99 99 99 99 99 99 99 99 99 99 99 99 99 99 99 99	558257.5
F2:6109	VRQPPGQGLEW	99 99 99 99 99 99 99 99 99 99 99	9323560
F2:6113	LYSGVPDRF	99 99 99 99 99 99 99 99 99	677432.2
F2:6124	AAKTTPPSVYPLAPGSAAQTN	99 99 99 99 99 99 99 99 99 99 99 99 99 99 99 99 99 99 99 99 99	843956.2
F2:6126	SLPVSLGNQASISC(+57.02)RSSQ	99 99 99 99 99 99 99 99 99 99 99 99 99 99 99 99 99 99	100
F2:6147	STSNLASGVPARF	99 99 99 99 99 99 99 99 99 99 99 99 99	100
F2:6252	LQKPGQSPKLLIY	99 99 99 99 99 99 99 99 99 99 99 99 99	2305730
F2:6154	LQKPGQSPKLLIY	99 99 99 99 99 99 99 99 99 99 99 99 99	367807.84
F2:6177	KLSRVEAEDLGVYY	99 99 99 99 99 99 99 99 99 99 99 99 99 99	1.05E+08
F2:6176	KLSRVEAEDLGVYY	99 99 99 99 99 99 99 99 99 99 99 99 99 99	1.53E+08
F2:6371	KLSRVEAEDLGVYY	99 99 99 99 99 99 99 99 99 99 99 99 99 99	100
F2:6177	KISRVEAEDLGVYY	99 99 99 99 99 99 99 99 99 99 99 99 99 99	1.05E+08
F2:6176	KISRVEAEDLGVYY	99 99 99 99 99 99 99 99 99 99 99 99 99 99	1.53E+08
F2:6371	KISRVEAEDLGVYY	99 99 99 99 99 99 99 99 99 99 99 99 99 99	100
F2:6181	FSGVPDRF	99 99 99 99 99 99 99 99	565694.25
F2:6476	C(+57.02)FQGSHVPLTY	99 99 99 99 99 99 99 99 99 99 99	627479.6
F2:6188	C(+57.02)FQGSHVPLTY	99 99 99 99 99 99 99 99 99 99 99	1976851.6
F2:6199	VNSAAFPAPIEKTISKT	99 99 99 99 99 99 99 99 99 99 99 99 99 99 99 99 99	563991.6
F2:6200	KISRVESEDLGVYY	99 99 99 99 99 99 99 99 99 99 99 99 99 99	1121899.1
F2:6231	YSGVPDRFSGSGSGTDF	99 99 99 99 99 99 99 99 99 99 99 99 99 99 99 99 99	100
F2:6242	RFN(+.98)GSGSGTDF	99 99 99 99 99 99 99 99 99 99 99	493714.28
F2:6244	KRADAAPTVSIF	99 99 99 99 99 99 99 99 99 99 99 99	100
F2:6257	AATNLADGVPSRF	99 99 99 99 99 99 99 99 99 99 99 99 99	100
F2:6259	KRADAAPTVSIFPPSSEQ	99 99 99 99 99 99 99 99 99 99 99 99 99 99 99 99 99 99	332293.56
F2:6267	IYKVSNRFSGVPDRFSGSGSGTDF	99 99 99 99 99 99 99 99 99 99 99 99 99 99 99 99 99 99 99 99 99 99 99 99	100
F2:6281	C(+57.02)FQ(+.98)GSHVPL	99 99 99 99 99 99 99 99 99	100
F2:6297	ISRVEAEDIGVY	99 99 99 99 99 99 99 99 99 99 99 99	2038869.5
F2:6297	LSRVEAEDLGVY	99 99 99 99 99 99 99 99 99 99 99 99	2038869.5
F2:6297	ISRVEAEDLGVY	99 99 99 99 99 99 99 99 99 99 99 99	2038869.5
F2:6324	TFSGVPDRF	99 99 99 99 99 99 99 99 99	384472
F2:6332	PDSFSGSGSGTDF	99 99 99 99 99 99 99 99 99 99 99 99 99	1346766.4
F2:6334	SLPVSLGDQASISC(+57.02)RSSQ	99 99 99 99 99 99 99 99 99 99 99 99 99 99 99 99 99 99	100
F2:7043	TLKISRVESEDLGVYY	99 99 99 99 99 99 99 99 99 99 99 99 99 99 99 99	4613491.5
F2:7032	TLKISRVESEDLGVYY	99 99 99 99 99 99 99 99 99 99 99 99 99 99 99 99	1926701.9
F2:6855	TLKISRVESEDLGVYY	99 99 99 99 99 99 99 99 99 99 99 99 99 99 99 99	3331535.2
F2:6344	TLKISRVESEDLGVYY	99 99 99 99 99 99 99 99 99 99 99 99 99 99 99 99	1237673.4
F2:6367	KESAPDLVAP	99 99 99 99 99 99 99 99 99 99	100
F2:6384	YC(+57.02)FQGSHVPL	99 99 99 99 99 99 99 99 99 99	2.07E+08
F2:6420	SAAFPAPIEKTY	99 99 99 99 99 99 99 99 99 99 99 99	100
F2:6428	QGSHVPLTF	99 99 99 99 99 99 99 99 99	2276813.8
F2:6452	FC(+57.02)SQSFHVPL	99 99 99 99 99 99 99 99 99 99	3155174.8
F2:6483	GQGTLVTVSAAKTTPPSVY	99 99 99 99 99 99 99 99 99 99 99 99 99 99 99 99 99 99 99	2726698.5
F2:6488	NSWTDQDSKDSTYSMSSTL	99 99 99 99 99 99 99 99 99 99 99 99 99 99 99 99 99 99 99	910714.94
F2:6499	GSHVPLTF	99 99 99 99 99 99 99 99	100
F2:6517	YQQ(+.98)KPGKAPKLLIY	99 99 99 99 99 99 99 99 99 99 99 99 99 99	1.42E+07
F2:6506	SAAFPAPIEKTISKTY	99 99 99 99 99 99 99 99 99 99 99 99 99 99 99 99	3786713.5
F2:6521	SAAFPAPIEKTISKTY	99 99 99 99 99 99 99 99 99 99 99 99 99 99 99 99	100
F2:6522	YLQKPGQSPKLLIY	99 99 99 99 99 99 99 99 99 99 99 99 99 99	4772900
F2:6528	SLPVSLGDQASITC(+57.02)R	99 99 99 99 99 99 99 99 99 99 99 99 99 99 99	100
F3:6323	SLPVSLGDQASITC(+57.02)R	99 99 99 99 99 99 99 99 99 99 99 99 99 99 99	1354893.1
F2:6531	TFGAGTKLL	99 99 99 99 99 99 99 99 99	920397.4
F2:6539	YLQRPGQSPKLL	99 99 99 99 99 99 99 99 99 99 99 99	1932140
F2:6795	YLQRPGQSPKLL	99 99 99 99 99 99 99 99 99 99 99 99	615553.7
F2:6552	TSTLQPGIPSRF	99 99 99 99 99 99 99 99 99 99 99 99	507342.4
F2:6562	TLKISRVEAEDIGVY	99 99 99 99 99 99 99 99 99 99 99 99 99 99 99	1.41E+08
F2:6753	TLKISRVEAEDIGVY	99 99 99 99 99 99 99 99 99 99 99 99 99 99 99	100
F2:6944	TLKISRVEAEDIGVY	99 99 99 99 99 99 99 99 99 99 99 99 99 99 99	1.30E+07
F2:7215	TLKISRVEAEDIGVY	99 99 99 99 99 99 99 99 99 99 99 99 99 99 99	1421518.1
F2:6591	TLKISRVEAEDIGVY	99 99 99 99 99 99 99 99 99 99 99 99 99 99 99	2.40E+08
F2:6783	TLKISRVEAEDIGVY	99 99 99 99 99 99 99 99 99 99 99 99 99 99 99	3.72E+07
F2:6977	TLKISRVEAEDIGVY	99 99 99 99 99 99 99 99 99 99 99 99 99 99 99	3.72E+07
F2:7173	TLKISRVEAEDIGVY	99 99 99 99 99 99 99 99 99 99 99 99 99 99 99	3.72E+07
F2:8846	TLKISRVEAEDIGVY	99 99 99 99 99 99 99 99 99 99 99 99 99 99 99	2120862.2
F2:7429	TLKISRVEAEDIGVY	99 99 99 99 99 99 99 99 99 99 99 99 99 99 99	3.72E+07
F2:9326	TLKISRVEAEDIGVY	99 99 99 99 99 99 99 99 99 99 99 99 99 99 99	688781.44
F2:7709	TLKISRVEAEDIGVY	99 99 99 99 99 99 99 99 99 99 99 99 99 99 99	2458616
F2:8157	TLKISRVEAEDIGVY	99 99 99 99 99 99 99 99 99 99 99 99 99 99 99	686620.9
F2:6562	TLKLSRVEAEDLGVY	99 99 99 99 99 99 99 99 99 99 99 99 99 99 99	1.41E+08
F2:6753	TLKLSRVEAEDLGVY	99 99 99 99 99 99 99 99 99 99 99 99 99 99 99	100
F2:6944	TLKLSRVEAEDLGVY	99 99 99 99 99 99 99 99 99 99 99 99 99 99 99	1.30E+07
F2:7215	TLKLSRVEAEDLGVY	99 99 99 99 99 99 99 99 99 99 99 99 99 99 99	1421518.1
F2:6591	TLKLSRVEAEDLGVY	99 99 99 99 99 99 99 99 99 99 99 99 99 99 99	2.40E+08
[truncated: 8,438 more rows]
