# Supplementary material for: Complete De Novo Assembly of Monoclonal Antibody Sequences
Source: Sci Rep. 2016 Aug 26;6:31730. doi: 10.1038/srep31730 (PMC4999880; doi:10.1038/srep31730)
Supplement: Assembly results [file srep31730-s2.zip › ALPS_Data/Data_WIgG1_Light/peptides_spider.csv.k6.csv]

0.1180	0.2323	0.2705	0.3202	0.3269	0.2966	0.3193	0.3479	0.3573	0.4633	0.5799	0.7144	0.6188	0.6393	0.6685	0.6751	0.7566	0.9112	0.9113	0.5946	0.2749	0.2841	0.3069	0.1750	0.2344	0.3256	0.3297	0.3573	0.4189	0.4352	0.4478	0.4547	0.5038	0.5666	0.4612	0.4850	0.5637	0.6539	0.7571	0.9444	0.9240	0.8738	0.9399	0.9704	1.0000	1.0000	1.0000	1.0000	1.0000	0.7063
0.0072	0.0008	0.0009	0.0008	0.0006	0.0006	0.0009	0.0011	0.0013	0.0014	0.0053	0.0018	0.0018	0.0018	0.0059	0.0166	0.5712	0.5712	0.5712	0.5712	0.5712	0.4796	0.5645	0.3279	0.0698	0.0665	0.0555	0.0546	0.0377	0.0217	0.0144	0.0108	0.0108	0.0126	0.0090	0.0078	0.0058	0.0077	0.0068	0.0081	0.0172	0.0359	0.0060	0.0028	0.0015	0.0015	0.0013	0.0024	0.0126	0.0590
0.0038	0.0049	0.0050	0.0051	0.0049	0.0050	0.0083	0.2037	0.2367	0.2367	0.2367	0.2367	0.2367	0.0065	0.0031	0.0030	0.0029	0.0067	0.0034	0.0034	0.0028	0.0011	0.0009	0.0008	0.0009	0.0005
0.0073	0.0180	0.0221	0.0448	0.0278	0.0294	0.0227	0.0232	0.0206	0.0208	0.0271	0.0317	0.0292	0.0295	0.0286	0.0216	0.0153	0.0087	0.0043	0.0026	0.0037	0.0072	0.0188	0.0253	0.0358	0.0337	0.0358	0.0361	0.0379	0.0440	0.0581	0.0931	0.1436	0.1635	0.1648	0.1788	0.1788	0.1788	0.1788	0.1788	0.1708	0.1772	0.1659	0.0987
0.0091	0.0445	0.0737	0.1019	0.1096	0.1233	0.1154	0.0970	0.0823	0.0873	0.0762	0.1202	0.1308	0.0839	0.0839	0.0884	0.0825	0.0795	0.0838	0.0784	0.0602	0.0475	0.0702	0.0908	0.1166	0.1414	0.1595	0.1688	0.1699	0.1699	0.1699	0.1699	0.1699	0.1353	0.0967	0.0720	0.0680	0.0634	0.0531	0.0354	0.0307	0.0307	0.0334	0.0413	0.0544	0.0641	0.0639	0.0642	0.0725	0.0745
0.0110	0.0217	0.0422	0.0206	0.0218	0.0006	0.0007	0.0009	0.0009	0.0114	0.0269	0.1334	0.1334	0.1334	0.1334	0.1334	0.1048	0.1061	0.1056	0.0964	0.0882	0.0745	0.0085	0.0045	0.0036	0.0119	0.0710	0.0397
0.0081	0.0158	0.0156	0.0144	0.0162	0.0180	0.0211	0.0237	0.0233	0.0229	0.0253	0.0243	0.0198	0.0316	0.0437	0.0510	0.0649	0.0906	0.0920	0.0608	0.0625	0.0606	0.0586	0.0647	0.0683	0.0829	0.1262	0.1244	0.1290	0.1290	0.1290	0.1290	0.1290	0.0887	0.0431	0.0370	0.0468	0.0571	0.0575	0.0619	0.0767	0.0736	0.0598	0.0779	0.1006	0.1101	0.1147	0.1287	0.1213	0.1167
0.0036	0.0072	0.0072	0.0101	0.0234	0.0100	0.0085	0.0083	0.0074	0.0217	0.0639	0.0580	0.0685	0.1142	0.1277	0.1277	0.1277	0.1277	0.1277	0.0841	0.0420	0.0412	0.0397	0.0397	0.0397	0.0479	0.0685
0.0106	0.0055	0.0030	0.0035	0.0006	0.0034	0.0160	0.0054	0.0072	0.0072	0.0072	0.0086	0.0072	0.0090	0.0236	0.0405	0.0053	0.0018	0.0018	0.0018	0.0032	0.0288	0.0141	0.0169	0.0154	0.0120	0.0137	0.0605	0.0550	0.0751	0.0559	0.0604	0.0676	0.0599	0.0544	0.0533	0.0664	0.0928	0.1089	0.0291	0.0384	0.0569	0.0792	0.0877	0.1229	0.1229	0.1229	0.1229	0.1229	0.0311
0.0045	0.0079	0.0097	0.0126	0.0127	0.0051	0.0062	0.0073	0.0060	0.0052	0.0097	0.0118	0.0134	0.0113	0.0131	0.0188	0.0170	0.0227	0.0349	0.0365	0.0456	0.0704	0.1000	0.0820	0.0552	0.0519	0.0513	0.0185	0.0253	0.0256	0.0165	0.0072	0.0099	0.0108	0.0090	0.0416	0.0765	0.0783	0.0742	0.0819	0.0733	0.0703	0.0695	0.0758	0.0882	0.1069	0.1169	0.0974	0.1010	0.1122
[truncated: 167 more columns]
