# Supplementary material for: Complete De Novo Assembly of Monoclonal Antibody Sequences
Source: Sci Rep. 2016 Aug 26;6:31730. doi: 10.1038/srep31730 (PMC4999880; doi:10.1038/srep31730)
Supplement: Assembly results [file srep31730-s2.zip › ALPS_Data/Data_WIgG1_Light/peptides_spider.csv.k6.fasta]

>seq0
DVLMTQTPLSLPVSLGDQASLSCRSSQYLVHSNGNTYLEWYLQKPGQSPKLLLYKVSNRFSGVPDRFSGSGTDFTLKLSRVEAEDLGVYYCFQGSHVPLTFGAGTKLELKRADAAPTVSLFPPSSEQLTSGGASVVCFLNNFYPKDLNVKWKLDGSERQNGVLNSWTDQDSKDSTYSMSSTLTLTKDEYERHNSYTCEATHKTSTSPLVKSFNRNEC
>seq1
LYKVSMPGYLVPDRFDGSGSGSGTNFTLKLNRVEAENLGVYYMMMQGSHVLPTFGAG
>seq2
FSGVTQHFSGSGSNFTLKGLSDRLAE
>seq3
DVLTLTLTPKVTCVVVDLSKDDPEVQFSWFVDDVEVHTAHTQPR
>seq4
RSVSELPLMHQDWLNGKEFKCRVNSAAFPAPLEKTLSKTKGRPKAPQVYTLPPPKEQMAKDKVSLTCMLTNF
>seq5
VDLMTQTLPLSPVSLGNQASLSKLAKVF
>seq6
DLTVEWQWNGQPAENYKNTQPLMDTDGSYFVYSKLNVQKSNWEAGNTFTCSVLHEGLHNHHTEKSLSHSPG
>seq7
TLTVDEYERDNSYTCQATHKTTTSPLV
>seq8
TDFTLGVLMTQAPLTLPVSLNDQASLTCRSSQSLVHSDGNTYLQWYLQKSGQSPKFLLYKVGVPMFTVP
>seq9
VRQPPGQGLEWLGMLWGDGSTDYNSALKSRLTLSKDNSKSQVFLKMNSLQTDDTAKYYCTR
