# Supplementary material for: Complete De Novo Assembly of Monoclonal Antibody Sequences
Source: Sci Rep. 2016 Aug 26;6:31730. doi: 10.1038/srep31730 (PMC4999880; doi:10.1038/srep31730)
Supplement: Assembly results [file srep31730-s2.zip › ALPS_Data/Data_WIgG1_Light/peptides_spider.csv.k7.csv]

0.1197	0.2190	0.2363	0.2900	0.2803	0.2964	0.3104	0.3473	0.3334	0.4658	0.5676	0.6149	0.6213	0.6462	0.6506	0.6590	0.7368	0.8927	0.5966	0.2639	0.2698	0.2693	0.1760	0.1212	0.2256	0.3129	0.3168	0.2859	0.4029	0.4308	0.4372	0.4546	0.4467	0.4390	0.4357	0.4657	0.5719	0.6661	0.7388	0.8696	0.8406	0.8981	0.9681	1.0000	1.0000	1.0000	1.0000	1.0000	1.0000	0.6893
0.0075	0.0155	0.0204	0.0242	0.0232	0.0234	0.0208	0.0191	0.0215	0.0217	0.0243	0.0273	0.0274	0.0280	0.0214	0.0158	0.0075	0.0034	0.0027	0.0028	0.0028	0.0056	0.0177	0.0261	0.0336	0.0351	0.0280	0.0354	0.0391	0.0438	0.0602	0.0885	0.1424	0.1496	0.1571	0.1736	0.1736	0.1736	0.1736	0.1736	0.1736	0.1660	0.1702	0.0973
0.0095	0.0463	0.0729	0.1058	0.1080	0.1161	0.1000	0.0816	0.0759	0.0746	0.0789	0.0882	0.0829	0.0822	0.0778	0.0851	0.0745	0.0735	0.0779	0.0608	0.0445	0.0401	0.0630	0.0888	0.1151	0.1434	0.1578	0.1578	0.1578	0.1578	0.1578	0.1578	0.1485	0.1351	0.0937	0.0745	0.0684	0.0637	0.0541	0.0336	0.0308	0.0317	0.0317	0.0345	0.0427	0.0561	0.0663	0.0664	0.0594	0.0659
0.0313	0.0477	0.0453	0.0517	0.0591	0.0686	0.0923	0.0274	0.0270	0.0366	0.0588	0.0778	0.0848	0.1264	0.1264	0.1264	0.1264	0.1264	0.1264	0.0299	0.0238	0.0342	0.0349	0.0205	0.0066	0.0062	0.0104	0.0056	0.0056	0.0056	0.0056	0.0056	0.0091	0.0193
0.0080	0.0162	0.0149	0.0149	0.0168	0.0186	0.0220	0.0225	0.0202	0.0238	0.0238	0.0205	0.0186	0.0326	0.0451	0.0536	0.0609	0.0720	0.0528	0.0616	0.0615	0.0559	0.0594	0.0639	0.0551	0.0803	0.1241	0.1243	0.0906	0.0447	0.0347	0.0351	0.0469	0.0554	0.0566	0.0640	0.0691	0.0599	0.0562	0.0804	0.1031	0.1135	0.1104	0.1244	0.1244	0.1244	0.1244	0.1244	0.1244	0.1147
0.0015	0.0036	0.0037	0.0047	0.0121	0.0185	0.0222	0.0222	0.0093	0.0093	0.0093	0.0019	0.0019	0.0037	0.0090	0.0184	0.0620	0.1138	0.1138	0.1138	0.1138	0.1138	0.1138	0.0186	0.0190	0.0102
0.0007	0.0032	0.0152	0.0052	0.0037	0.0056	0.0075	0.0075	0.0070	0.0065	0.0227	0.0347	0.0468	0.0709	0.1133	0.1133	0.1133	0.1133	0.1133	0.1133	0.0771	0.0207	0.0407	0.0410	0.0410	0.0410	0.0410	0.0493	0.0506
0.0028	0.0074	0.0102	0.0093	0.0075	0.0424	0.0797	0.0770	0.0721	0.0710	0.0645	0.0699	0.0704	0.0752	0.0879	0.0943	0.0824	0.0919	0.1042	0.1129	0.1129	0.1129	0.1129	0.1129	0.1129	0.0969	0.0505	0.0222	0.0110	0.0109	0.0055
0.0049	0.0185	0.0056	0.0056	0.0075	0.0075	0.0075	0.0075	0.0075	0.0075	0.0245	0.0626	0.1057	0.1022	0.1079	0.1079	0.1079	0.1079	0.1079	0.1079	0.0978	0.0869	0.0853	0.0589	0.0105	0.0038	0.0011	0.0011	0.0006
0.0916	0.0916	0.0916	0.0916	0.0916	0.0916	0.0667	0.0672	0.0529	0.0555	0.0305	0.0109	0.0177	0.0045	0.0053	0.0067	0.0067	0.0051	0.0033	0.0032	0.0135	0.0112	0.0168	0.0177	0.0205	0.0149	0.0186	0.0277	0.0060	0.0035	0.0035	0.0041	0.0073	0.0074	0.0087	0.0588	0.0037	0.0037	0.0422	0.0386	0.0240	0.0149	0.0121	0.0019	0.0019	0.0019	0.0028	0.0037	0.0037	0.0105
[truncated: 169 more columns]
