# Supplementary material for: Complete De Novo Assembly of Monoclonal Antibody Sequences
Source: Sci Rep. 2016 Aug 26;6:31730. doi: 10.1038/srep31730 (PMC4999880; doi:10.1038/srep31730)
Supplement: Assembly results [file srep31730-s2.zip › ALPS_Data/Data_WIgG1_Light/peptides_spider.csv.k7.fasta]

>seq0
DVLMTQTPLSLPVSLGDQASLSCRSSQYLVHSNGNTYLEWYLQKPGQSPKLLLYKVSNRFSGVPDRFSGSGSGTDFTLKLSRVEAEDLGVYYCFQGSHVPLTFGAGTKLELKRADAAPTVSLFPPSSEQLTSGGASVVCFLNNFYPKDLNVKWKLDGSERQNGVLNSWTDQDSKDSTYSMSSTLTLTKDEYERHNSYTCEATHKTSTSPLVKSFNRNEC
>seq1
DVLTLTLTPKVTCVVVDLSKDDPEVQFSWFVDDVEVHTAHTQPR
>seq2
RSVSELPLMHQDWLNGKEFKCRVNSAAFPAPLEKTLSKTKGRPKAPQVYTLPPPKEQMAKDKVSLTCMLTNF
>seq3
QYLVHSDGNTYLQWYLQKPANSPKLLLFKVSNRF
>seq4
DLTVEWQWNGQPAENYKNTQPLMDTDGSYFVYSKLNVQKSNWEAGNTFTCSVLHEGLHNHHTEKSLSHSPG
>seq5
MEAEDAATYYCQQWSSYPLTFGATGK
>seq6
TGLTKDEYSHHNSYTCQATHKTTTSPLVK
>seq7
LTLSKDNSKSQVFLKMNSLQTDDTAKYYCTR
>seq8
GDVLMTQAPLTLPVSLGNQASLSCSRSQY
>seq9
GSGSGTNFTLKLSPPEAEDLGLYYCFQGHSVPLTFGGGTKLELQRADAAPAVSLFPPGSGQLT
