# Supplementary material for: Complete De Novo Assembly of Monoclonal Antibody Sequences
Source: Sci Rep. 2016 Aug 26;6:31730. doi: 10.1038/srep31730 (PMC4999880; doi:10.1038/srep31730)
Supplement: Assembly results [file srep31730-s2.zip › ALPS_Data/README.txt]

1. To run ALPS, you have to install Java Runtime verison 7 or the newer version. Please visit http://java.com/en/download/ to download and install the lastest version.

2. After install Java in your computer, use the following command to check the usage of ALPS:
	java -jar ALPS.jar
    	The usage will be prompted as following:
		Usage:
       			ALPS <input_file> <k> [<c>]
                		<input_file>: .csv files containing input data;
                		<k>         : the length of k-mers, 6 or 7 is recommended.
				<c>         : the number of top contigs to use for assembly, default is 10.	

3. Run ALPS with the required parameters.

4. Example: java -jar ALPS.jar Data_Human_Light\peptides_0.csv 6
